# Supplementary material for: Identification of differentially expressed genes and pathways between intramuscular and abdominal fat-derived preadipocyte differentiation of chickens in vitro
Source: BMC Genomics. 2019 Oct 15;20:743. doi: 10.1186/s12864-019-6116-0 (PMC6794883; doi:10.1186/s12864-019-6116-0)
Supplement: Supplementary file 1 — Additional file 1: Table S1. DEGs among four groups [file 12864_2019_6116_MOESM1_ESM.xlsx]

## Sheet: IMPre VS IMAd
Table S1. DEGs between different groups.
gene id	gene name	description	GO_id	GO_term	KO_ID	KO_Description	kegg_id	kegg_term	locus	IM-Preadipocyte2-1_count	IM-Preadipocyte2-2_count	IM-Adipocyte1_count	IM-Adipocyte2_count	IM-Preadipocyte2-1_FPKM	IM-Preadipocyte2-2_FPKM	IM-Adipocyte1_FPKM	IM-Adipocyte2_FPKM	IMPre	IMAd	log2FC	Pvalue	Qvalue	updown
ENSGALG00000019061	MMP1	-	GO:0008152|GO:0003824|GO:0031012|GO:0071704|GO:0016787|GO:0043169|GO:0019538|GO:0008233|GO:0046872|GO:0006508|GO:0046914|GO:0005509|GO:0008237|GO:0004175|GO:0008270|GO:0004222	metabolic process|catalytic activity|extracellular matrix|organic substance metabolic process|hydrolase activity|cation binding|protein metabolic process|peptidase activity|metal ion binding|proteolysis|transition metal ion binding|calcium ion binding|metallopeptidase activity|endopeptidase activity|zinc ion binding|metalloendopeptidase activity	K01388	matrix metalloproteinase-1 (interstitial collagenase)[3.4.24.7]	gga03320	PPAR signaling pathway - Gallus gallus (chicken)	1:182507123-182513346	1	0	1195	1284	0.0293279	0	44.9752	46.5493	0.0146639	45.7622	-11.6077	5.21399e-200	5.23055e-197	DOWN
ENSGALG00000043064	EXFABP	extracellular fatty acid-binding protein	-	-	-	-	-	-	17:992193-995196	57	21	76505	97054	3.29505	1.6018	5673.66	6933.14	2.44843	6303.4	-11.3301	0	0	DOWN
ENSGALG00000009920	COCH	Cochlin [Source:UniProtKB/Swiss-Prot;Acc:O42163]	GO:0032502|GO:0005576|GO:0002376|GO:0009987|GO:0031012|GO:0050896|GO:0051707|GO:0006950|GO:0006955|GO:0043227|GO:0002682|GO:0016043|GO:0009605|GO:0050793|GO:0005515|GO:0048856|GO:0044877|GO:1903561|GO:0009653|GO:0002684|GO:0005578|GO:0009607|GO:0044767|GO:0050778|GO:0050877|GO:0006952|GO:0045087|GO:0009617|GO:0031982|GO:0048869|GO:0070062|GO:0050776|GO:0098542|GO:0051128|GO:0008360|GO:0032403|GO:…	developmental process|extracellular region|immune system process|cellular process|extracellular matrix|response to stimulus|response to other organism|response to stress|immune response|membrane-bounded organelle|regulation of immune system process|cellular component organization|response to external stimulus|regulation of developmental process|protein binding|anatomical structure development|mac…	-	-	-	-	5:34263828-34280520	1	3	4634	4864	0.0225142	0.0891423	133.886	135.368	0.0558283	134.627	-11.2357	0	0	DOWN
ENSGALG00000030886	PTGDS	prostaglandin D2 synthase [Source:HGNC Symbol;Acc:HGNC:9592]	-	-	K01830	prostaglandin-H2 D-isomerase[5.3.99.2]	gga01100|gga00590	Metabolic pathways - Gallus gallus (chicken)|Arachidonic acid metabolism - Gallus gallus (chicken)	17:999174-1001420	12	3	11213	13833	0.520826	0.17179	624.331	741.912	0.346308	683.122	-10.9459	0	0	DOWN
ENSGALG00000034294	ATP6V0D2	V-type proton ATPase subunit d 2 [Source:UniProtKB/Swiss-Prot;Acc:Q5ZHL0]	GO:0032991|GO:0005576|GO:0005623|GO:0016020|GO:0012505|GO:0043227|GO:0045177|GO:0031090|GO:0005622|GO:1903561|GO:0071944|GO:0043234|GO:0005886|GO:0043231|GO:0005768|GO:0031982|GO:0070062|GO:0033177|GO:0033181|GO:0016324|GO:0005737|GO:0005774|GO:0033179|GO:0016471|GO:0005773|GO:0005769	macromolecular complex|extracellular region|cell|membrane|endomembrane system|membrane-bounded organelle|apical part of cell|organelle membrane|intracellular|extracellular vesicle|cell periphery|protein complex|plasma membrane|intracellular membrane-bounded organelle|endosome|vesicle|extracellular exosome|proton-transporting two-sector ATPase complex, proton-transporting domain|plasma membrane pr…	K02146	V-type H+-transporting ATPase subunit d[-]	gga01100|gga04145|gga00190|gga04142	Metabolic pathways - Gallus gallus (chicken)|Phagosome - Gallus gallus (chicken)|Oxidative phosphorylation - Gallus gallus (chicken)|Lysosome - Gallus gallus (chicken)	2:123562671-123580456	0	1	373	241	0	0.0322021	11.6791	7.26876	0.016101	9.47394	-9.20067	1.72201e-55	1.11239e-53	DOWN
ENSGALG00000003925	MYPN	myopalladin [Source:HGNC Symbol;Acc:HGNC:23246]	-	-	-	-	-	-	6:10476899-10519233	1	1	629	371	0.0102747	0.0135605	8.29359	4.71203	0.0119176	6.50281	-9.09183	1.02964e-64	9.00488e-63	DOWN
ENSGALG00000027716	HPS5	-	GO:0040011|GO:0032991|GO:0005576|GO:0005623|GO:0008152|GO:0009987|GO:0042056|GO:0003824|GO:0050896|GO:0071704|GO:0006950|GO:0044237|GO:0005615|GO:0032259|GO:0043227|GO:0006807|GO:0016740|GO:0016043|GO:0009605|GO:0048870|GO:0019222|GO:0032994|GO:0005622|GO:0009058|GO:0051716|GO:0006139|GO:0006952|GO:0043231|GO:0043169|GO:0019538|GO:0051171|GO:0031323|GO:0006996|GO:0006935|GO:0016570|GO:0044249|GO:…	locomotion|macromolecular complex|extracellular region|cell|metabolic process|cellular process|chemoattractant activity|catalytic activity|response to stimulus|organic substance metabolic process|response to stress|cellular metabolic process|extracellular space|methylation|membrane-bounded organelle|nitrogen compound metabolic process|transferase activity|cellular component organization|response …	-	-	-	-	5:12488069-12489867	0	3	776	935	0	0.312855	78.6868	91.326	0.156428	85.0064	-9.08593	3.86663e-143	1.7353e-140	DOWN
ENSGALG00000042570	-	-	-	-	-	-	-	-	1:175487151-175493054	0	1	293	231	0	0.0614833	17.5163	13.3024	0.0307416	15.4093	-8.9694	2.30581e-60	1.7477e-58	DOWN
ENSGALG00000045319	-	-	-	-	-	-	-	-	20:5316420-5317198	1	0	207	184	0.0897126	0	23.8313	20.4051	0.0448563	22.1182	-8.94571	1.92581e-56	1.26319e-54	DOWN
ENSGALG00000019761	CHAD	chondroadherin [Source:HGNC Symbol;Acc:HGNC:1909]	GO:0023052|GO:0032502|GO:0005623|GO:0008152|GO:0009987|GO:0050896|GO:0048646|GO:0071704|GO:0044237|GO:0030234|GO:0019222|GO:0050793|GO:0023057|GO:0005622|GO:0048856|GO:0009653|GO:0051716|GO:0023051|GO:0044767|GO:0010646|GO:0019538|GO:0050790|GO:0019207|GO:0031323|GO:1900155|GO:0009887|GO:0010033|GO:0007154|GO:0009968|GO:0007275|GO:0007165|GO:0043086|GO:0009966|GO:0044092|GO:2000026|GO:0060348|GO:…	signaling|developmental process|cell|metabolic process|cellular process|response to stimulus|anatomical structure formation involved in morphogenesis|organic substance metabolic process|cellular metabolic process|enzyme regulator activity|regulation of metabolic process|regulation of developmental process|negative regulation of signaling|intracellular|anatomical structure development|anatomical s…	K06248	chondroadherin[-]	gga04510|gga04512	Focal adhesion - Gallus gallus (chicken)|ECM-receptor interaction - Gallus gallus (chicken)	18:10445470-10453126	15	2	2894	3395	0.287154	0.0505154	71.0739	80.3145	0.168835	75.6942	-8.80843	1.99131e-257	3.77331e-254	DOWN
ENSGALG00000014742	HTR1A	5-hydroxytryptamine receptor 1A [Source:HGNC Symbol;Acc:HGNC:5286]	GO:0023052|GO:0004871|GO:0005623|GO:0008152|GO:0009987|GO:0016020|GO:0050896|GO:0071704|GO:0006950|GO:0051641|GO:0044237|GO:0008283|GO:0006807|GO:0044708|GO:0019222|GO:0042995|GO:0097159|GO:0050795|GO:0071944|GO:0004872|GO:0005886|GO:0031224|GO:0051716|GO:0023051|GO:0046883|GO:0006952|GO:0036477|GO:0010646|GO:0043169|GO:1901615|GO:0051171|GO:0060341|GO:0005887|GO:0010817|GO:0031323|GO:0006810|GO:…	signaling|signal transducer activity|cell|metabolic process|cellular process|membrane|response to stimulus|organic substance metabolic process|response to stress|cellular localization|cellular metabolic process|cell proliferation|nitrogen compound metabolic process|single-organism behavior|regulation of metabolic process|cell projection|organic cyclic compound binding|regulation of behavior|cell …	K04153	5-hydroxytryptamine receptor 1[-]	gga04080	Neuroactive ligand-receptor interaction - Gallus gallus (chicken)	Z:19994197-19995531	9	7	2552	2851	0.277097	0.284376	100.796	108.468	0.280737	104.632	-8.54189	1.56485e-263	3.81243e-260	DOWN
ENSGALG00000013634	LRRC2	leucine rich repeat containing 2 [Source:HGNC Symbol;Acc:HGNC:14676]	-	-	-	-	-	-	Z:42477672-42535863	1	0	136	158	0.0360424	0	6.29039	7.03946	0.0180212	6.66492	-8.53075	5.40394e-48	2.61073e-46	DOWN
ENSGALG00000041452	-	-	-	-	-	-	-	-	2:90506056-90515226	2	0	319	253	0.0593139	0	12.1359	9.27135	0.0296569	10.7036	-8.49551	2.75453e-64	2.39672e-62	DOWN
ENSGALG00000042388	LAMA2	laminin subunit alpha 2 [Source:HGNC Symbol;Acc:HGNC:6482]	-	-	K05637	laminin, alpha 1/2[-]	gga04510|gga04512	Focal adhesion - Gallus gallus (chicken)|ECM-receptor interaction - Gallus gallus (chicken)	3:58293669-58629545	37	9	5974	5788	0.160012	0.0513572	33.1438	30.932	0.105685	32.0379	-8.24387	1.03561e-268	2.94354e-265	DOWN
ENSGALG00000027887	C1QTNF3	-	GO:0023052|GO:0032991|GO:0005576|GO:0005623|GO:0008152|GO:0009987|GO:0016020|GO:0050896|GO:0071704|GO:0044237|GO:0030234|GO:0019222|GO:0023057|GO:0005622|GO:0043234|GO:0031224|GO:0051716|GO:0023051|GO:0010646|GO:0019538|GO:0050790|GO:0019207|GO:0031323|GO:0010033|GO:0007154|GO:0009968|GO:0007165|GO:0043086|GO:0005581|GO:0009966|GO:0044092|GO:0016021|GO:0005737|GO:0004857|GO:0035556|GO:1902532|GO:…	signaling|macromolecular complex|extracellular region|cell|metabolic process|cellular process|membrane|response to stimulus|organic substance metabolic process|cellular metabolic process|enzyme regulator activity|regulation of metabolic process|negative regulation of signaling|intracellular|protein complex|intrinsic component of membrane|cellular response to stimulus|regulation of signaling|regul…	-	-	-	-	Z:10372696-10387368	7	3	1024	1397	0.38828	0.219548	72.866	95.7556	0.303914	84.3108	-8.11591	3.1516e-150	1.62871e-147	DOWN
ENSGALG00000030140	CCDC3	coiled-coil domain containing 3 [Source:HGNC Symbol;Acc:HGNC:23813]	GO:0032502|GO:0005576|GO:0005623|GO:0008152|GO:0009987|GO:0003824|GO:0071704|GO:0012505|GO:0005615|GO:0043227|GO:0016787|GO:0019222|GO:0050793|GO:0005622|GO:0009058|GO:0044767|GO:0045834|GO:0043231|GO:0019538|GO:0005783|GO:0048869|GO:0017171|GO:0045597|GO:0007586|GO:0045595|GO:0008233|GO:0006629|GO:0005737|GO:0045598|GO:0046889|GO:0030154|GO:0008610|GO:0019216|GO:0008236|GO:0045600|GO:0006508|GO:…	developmental process|extracellular region|cell|metabolic process|cellular process|catalytic activity|organic substance metabolic process|endomembrane system|extracellular space|membrane-bounded organelle|hydrolase activity|regulation of metabolic process|regulation of developmental process|intracellular|biosynthetic process|single-organism developmental process|positive regulation of lipid metab…	-	-	-	-	1:6627009-6665964	3	2	605	637	0.142705	0.125528	36.922	37.4465	0.134117	37.1843	-8.11506	3.26193e-121	8.82999e-119	DOWN
ENSGALG00000002318	LVRN	laeverin [Source:HGNC Symbol;Acc:HGNC:26904]	GO:0023052|GO:0005623|GO:0008152|GO:0009987|GO:0016020|GO:0003824|GO:0050896|GO:0071704|GO:0044237|GO:0033218|GO:0006807|GO:0009056|GO:0016787|GO:0005622|GO:0071944|GO:0004872|GO:0005886|GO:0051716|GO:0043169|GO:0019538|GO:0006810|GO:0007154|GO:0007165|GO:0008233|GO:0038024|GO:0005737|GO:0008217|GO:0007267|GO:0042277|GO:0005044|GO:0006518|GO:0008015|GO:0016192|GO:0046872|GO:0043171|GO:0006508|GO:…	signaling|cell|metabolic process|cellular process|membrane|catalytic activity|response to stimulus|organic substance metabolic process|cellular metabolic process|amide binding|nitrogen compound metabolic process|catabolic process|hydrolase activity|intracellular|cell periphery|receptor activity|plasma membrane|cellular response to stimulus|cation binding|protein metabolic process|transport|cell c…	-	-	-	-	Z:72837940-72873809	4	0	311	491	0.029003	0	2.89266	4.39907	0.0145015	3.64587	-7.97391	1.66236e-67	1.57499e-65	DOWN
ENSGALG00000007114	APOA1	Apolipoprotein A-I Proapolipoprotein A-I [Source:UniProtKB/Swiss-Prot;Acc:P08250]	GO:0032502|GO:0032991|GO:0005576|GO:0008152|GO:0009987|GO:0005215|GO:0050896|GO:0071704|GO:0006950|GO:0036094|GO:0044237|GO:0005615|GO:0006807|GO:0009056|GO:0022892|GO:0016043|GO:0030234|GO:0019222|GO:0032994|GO:0005515|GO:0097159|GO:0048856|GO:0008289|GO:0009058|GO:0097006|GO:0051716|GO:0044767|GO:0072562|GO:0045834|GO:0022607|GO:0008047|GO:0043169|GO:1901615|GO:0019538|GO:0050790|GO:0005102|GO:…	developmental process|macromolecular complex|extracellular region|metabolic process|cellular process|transporter activity|response to stimulus|organic substance metabolic process|response to stress|small molecule binding|cellular metabolic process|extracellular space|nitrogen compound metabolic process|catabolic process|substrate-specific transporter activity|cellular component organization|enzym…	K08757	apolipoprotein A-I[-]	gga03320	PPAR signaling pathway - Gallus gallus (chicken)	24:5110448-5112102	483	506	107688	104135	3.36019	4.64487	961.104	895.246	4.00253	928.175	-7.85734	2.91441655001918e-313	9.94049196880541e-310	DOWN
ENSGALG00000029981	-	-	-	-	-	-	-	-	AADN04002786.1:76-17378	0	1	109	112	0	0.0644041	6.82589	6.75604	0.0322021	6.79096	-7.72032	4.11067e-38	1.40207e-36	DOWN
ENSGALG00000008166	TLR15	Gallus gallus toll-like receptor 15 (TLR15), mRNA. [Source:RefSeq mRNA;Acc:NM_001037835]	GO:0023052|GO:0032502|GO:0005623|GO:0008152|GO:0009987|GO:0016020|GO:0003824|GO:0050896|GO:0071704|GO:0006950|GO:0036094|GO:0044237|GO:0016043|GO:0016787|GO:0042995|GO:0005515|GO:0097159|GO:0005622|GO:0048856|GO:0009653|GO:0031224|GO:0051716|GO:0044767|GO:0006952|GO:0022607|GO:0019538|GO:0001882|GO:0051983|GO:1902115|GO:0008092|GO:0048869|GO:0043254|GO:0006996|GO:0000166|GO:0007154|GO:0030029|GO:…	signaling|developmental process|cell|metabolic process|cellular process|membrane|catalytic activity|response to stimulus|organic substance metabolic process|response to stress|small molecule binding|cellular metabolic process|cellular component organization|hydrolase activity|cell projection|protein binding|organic cyclic compound binding|intracellular|anatomical structure development|anatomical …	-	-	-	-	3:3021314-3024977	4	9	1347	1153	0.0592498	0.175891	25.5946	21.1034	0.117571	23.349	-7.63369	2.32089e-156	1.23689e-153	DOWN
ENSGALG00000033466	-	-	-	-	-	-	-	-	5:45457903-45466111	4	3	576	538	0.122335	0.121045	22.5978	20.3315	0.12169	21.4647	-7.46261	2.46456e-105	4.67006e-103	DOWN
ENSGALG00000044619	-	-	-	-	-	-	-	-	AADN04001162.1:4420-13082	17	1	1133	1384	0.221819	0.0172153	18.9654	22.3158	0.119517	20.6406	-7.43213	2.24117e-156	1.23293e-153	DOWN
ENSGALG00000038574	-	-	-	-	-	-	-	-	18:4871711-4887797	3	1	303	289	0.0319093	0.0140342	4.13474	3.7988	0.0229718	3.96677	-7.43196	3.74482e-72	4.12027e-70	DOWN
ENSGALG00000016580	SCARA5	scavenger receptor class A member 5 [Source:HGNC Symbol;Acc:HGNC:28701]	GO:0005623|GO:0008152|GO:0009987|GO:0016020|GO:0050896|GO:0071704|GO:0006950|GO:0009986|GO:0016043|GO:0009605|GO:0019222|GO:0071944|GO:0004872|GO:0005886|GO:0031224|GO:0051716|GO:0022607|GO:0019725|GO:0005887|GO:0006810|GO:0033554|GO:0042592|GO:0016021|GO:0009611|GO:0031226|GO:0050878|GO:0009408|GO:0009266|GO:0038024|GO:0055085|GO:0007599|GO:0006461|GO:0005044|GO:0007596|GO:0010468|GO:0006811|GO:…	cell|metabolic process|cellular process|membrane|response to stimulus|organic substance metabolic process|response to stress|cell surface|cellular component organization|response to external stimulus|regulation of metabolic process|cell periphery|receptor activity|plasma membrane|intrinsic component of membrane|cellular response to stimulus|cellular component assembly|cellular homeostasis|integra…	-	-	-	-	3:105581245-105594207	7	0	335	597	0.213597	0	13.1136	22.5109	0.106799	17.8122	-7.38183	7.62617e-60	5.63016e-58	DOWN
ENSGALG00000008439	CD36	-	GO:0023052|GO:0002376|GO:0009987|GO:0016020|GO:0050896|GO:0006950|GO:0006955|GO:0002682|GO:0002684|GO:0031224|GO:0051716|GO:0050778|GO:0006952|GO:0045087|GO:0002757|GO:0007154|GO:0050776|GO:0007165|GO:0002218|GO:0016021|GO:0007166|GO:0045089|GO:0045088|GO:0002764|GO:0002221	signaling|immune system process|cellular process|membrane|response to stimulus|response to stress|immune response|regulation of immune system process|positive regulation of immune system process|intrinsic component of membrane|cellular response to stimulus|positive regulation of immune response|defense response|innate immune response|immune response-activating signal transduction|cell communicati…	K06259	CD36 antigen[-]	gga04145|gga04512|gga04920|gga03320	Phagosome - Gallus gallus (chicken)|ECM-receptor interaction - Gallus gallus (chicken)|Adipocytokine signaling pathway - Gallus gallus (chicken)|PPAR signaling pathway - Gallus gallus (chicken)	1:11182192-11218268	40	51	6386	7792	0.711403	1.19682	145.704	171.252	0.954114	158.478	-7.37591	3.65818e-258	7.79833e-255	DOWN
ENSGALG00000039687	NIPAL4	NIPA like domain containing 4 [Source:HGNC Symbol;Acc:HGNC:28018]	GO:0005623|GO:0009987|GO:0016020|GO:0043227|GO:0005622|GO:0031224|GO:0043231|GO:0006810|GO:0016021|GO:0005737|GO:0055085|GO:0005634|GO:0006811|GO:1903830|GO:0005654|GO:0031981|GO:0006812|GO:0030001|GO:0070838|GO:0015693	cell|cellular process|membrane|membrane-bounded organelle|intracellular|intrinsic component of membrane|intracellular membrane-bounded organelle|transport|integral component of membrane|cytoplasm|transmembrane transport|nucleus|ion transport|magnesium ion transmembrane transport|nucleoplasm|nuclear lumen|cation transport|metal ion transport|divalent metal ion transport|magnesium ion transport	-	-	-	-	13:11353337-11360669	2	0	152	108	0.0686793	0	6.69566	4.58262	0.0343396	5.63914	-7.35946	3.01247e-35	9.19047e-34	DOWN
ENSGALG00000032746	Enpp2	ectonucleotide pyrophosphatase/phosphodiesterase 2 [Source:HGNC Symbol;Acc:HGNC:3357]	GO:0032502|GO:0040011|GO:0005576|GO:0002376|GO:0008152|GO:0009987|GO:0003824|GO:0050896|GO:0048646|GO:0071704|GO:0044237|GO:0005615|GO:0006955|GO:0040012|GO:0006807|GO:0009056|GO:0016043|GO:0009605|GO:0048870|GO:0016787|GO:0019222|GO:0050793|GO:0048856|GO:0030246|GO:0009653|GO:0040017|GO:0004872|GO:0044767|GO:0006139|GO:0010632|GO:0043169|GO:1901615|GO:0019538|GO:2000394|GO:0051272|GO:0007420|GO:…	developmental process|locomotion|extracellular region|immune system process|metabolic process|cellular process|catalytic activity|response to stimulus|anatomical structure formation involved in morphogenesis|organic substance metabolic process|cellular metabolic process|extracellular space|immune response|regulation of locomotion|nitrogen compound metabolic process|catabolic process|cellular comp…	K01122	ectonucleotide pyrophosphatase/phosphodiesterase family member 2[3.1.4.39]	gga00565	Ether lipid metabolism - Gallus gallus (chicken)	2:136612721-136668116	13	19	2112	2564	0.127399	0.24569	26.5527	31.051	0.186545	28.8019	-7.2705	5.16541e-213	6.2922e-210	DOWN
ENSGALG00000021340	CA9	carbonic anhydrase 9 [Source:HGNC Symbol;Acc:HGNC:1383]	GO:0032502|GO:0005623|GO:0008152|GO:0009987|GO:0016020|GO:0003824|GO:0016829|GO:0044237|GO:0048856|GO:0009653|GO:0071944|GO:0005886|GO:0031224|GO:0044767|GO:0009888|GO:0043169|GO:0006810|GO:0016021|GO:0048729|GO:0006730|GO:0060429|GO:0002009|GO:0016836|GO:0046872|GO:0046903|GO:0004089|GO:0046914|GO:0008270	developmental process|cell|metabolic process|cellular process|membrane|catalytic activity|lyase activity|cellular metabolic process|anatomical structure development|anatomical structure morphogenesis|cell periphery|plasma membrane|intrinsic component of membrane|single-organism developmental process|tissue development|cation binding|transport|integral component of membrane|tissue morphogenesis|on…	K01672	carbonic anhydrase[4.2.1.1]	gga00910	Nitrogen metabolism - Gallus gallus (chicken)	Z:9226405-9236499	37	4	2402	2393	0.518498	0.073956	43.1822	41.4397	0.296227	42.3109	-7.15818	1.06875e-168	7.92454e-166	DOWN
ENSGALG00000026736	OGN	Mimecan [Source:UniProtKB/Swiss-Prot;Acc:Q9W6H0]	GO:0032502|GO:0005576|GO:0009987|GO:0031012|GO:0036094|GO:0005615|GO:0043227|GO:0016043|GO:0005515|GO:0097159|GO:0048856|GO:0000989|GO:1903561|GO:0009653|GO:0005578|GO:0044767|GO:0005102|GO:0031982|GO:0048869|GO:0070062|GO:0000166|GO:0007275|GO:0003676|GO:0003712|GO:0030030|GO:0008201|GO:0005539|GO:0048468|GO:0048731|GO:0030154|GO:0048666|GO:0000904|GO:0003713|GO:0007399|GO:0048858|GO:0031175|GO:…	developmental process|extracellular region|cellular process|extracellular matrix|small molecule binding|extracellular space|membrane-bounded organelle|cellular component organization|protein binding|organic cyclic compound binding|anatomical structure development|transcription factor activity, transcription factor binding|extracellular vesicle|anatomical structure morphogenesis|proteinaceous extr…	-	-	-	-	12:3424659-3435067	5	1	308	372	0.0683427	0.018034	5.40083	6.28341	0.0431884	5.84212	-7.07971	8.01643e-76	9.56029e-74	DOWN
ENSGALG00000037856	CHL1	cell adhesion molecule L1 like [Source:HGNC Symbol;Acc:HGNC:1939]	-	-	-	-	-	-	12:17238314-17341991	10	2	599	741	0.102779	0.0271209	7.89803	9.41137	0.0649499	8.6547	-7.05801	3.51409e-109	7.13444e-107	DOWN
ENSGALG00000010718	THSD7A	thrombospondin type 1 domain containing 7A [Source:HGNC Symbol;Acc:HGNC:22207]	GO:0005576|GO:0008152|GO:0016020|GO:0003824|GO:0071704|GO:0043227|GO:0016787|GO:1903561|GO:0031224|GO:0019538|GO:0031982|GO:0070062|GO:0008233|GO:0016021|GO:0006508|GO:0008237|GO:0004175|GO:0004222	extracellular region|metabolic process|membrane|catalytic activity|organic substance metabolic process|membrane-bounded organelle|hydrolase activity|extracellular vesicle|intrinsic component of membrane|protein metabolic process|vesicle|extracellular exosome|peptidase activity|integral component of membrane|proteolysis|metallopeptidase activity|endopeptidase activity|metalloendopeptidase activity	-	-	-	-	2:26317033-26546888	1	0	48	54	0.00603265	0	0.371595	0.40269	0.00301633	0.387143	-7.00393	5.15919e-21	7.78626e-20	DOWN
ENSGALG00000020392	PRIMA1	proline rich membrane anchor 1 [Source:HGNC Symbol;Acc:HGNC:18319]	GO:0016020|GO:0031224|GO:0016021	membrane|intrinsic component of membrane|integral component of membrane	-	-	-	-	5:45350875-45393576	0	1	60	64	0	0.0920683	5.37133	5.51887	0.0460342	5.4451	-6.88611	1.58111e-24	2.89007e-23	DOWN
ENSGALG00000014252	-	-	GO:0005576|GO:0008152|GO:0009987|GO:0071704|GO:0044237|GO:0005615|GO:0030234|GO:0019222|GO:0019538|GO:0050790|GO:0031323|GO:0043086|GO:0044092|GO:0004857|GO:0030414|GO:0032269|GO:0044267|GO:0032268|GO:0006508|GO:0051246|GO:0045861|GO:0030162|GO:0052547|GO:0004866|GO:0010466|GO:0052548|GO:0010951	extracellular region|metabolic process|cellular process|organic substance metabolic process|cellular metabolic process|extracellular space|enzyme regulator activity|regulation of metabolic process|protein metabolic process|regulation of catalytic activity|regulation of cellular metabolic process|negative regulation of catalytic activity|negative regulation of molecular function|enzyme inhibitor a…	-	-	-	-	1:76146376-76177348	1	0	49	40	0.0101004	0	0.635125	0.499422	0.00505019	0.567273	-6.81156	4.95276e-18	6.16078e-17	DOWN
ENSGALG00000040822	-	-	-	-	-	-	-	-	AADN04002756.1:10225-18817	6	5	479	632	0.0691711	0.0760689	7.08466	9.00416	0.07262	8.04441	-6.79148	7.10331e-93	1.17611e-90	DOWN
ENSGALG00000014128	A4GALT	alpha 1,4-galactosyltransferase [Source:HGNC Symbol;Acc:HGNC:18149]	GO:0005576|GO:0008152|GO:0009987|GO:0016020|GO:0003824|GO:0071704|GO:0044237|GO:0043227|GO:0006807|GO:0016740|GO:0016043|GO:1903561|GO:0009058|GO:0015643|GO:0031224|GO:0031982|GO:0070062|GO:0044255|GO:0044249|GO:0016021|GO:0016757|GO:0061024|GO:0006629|GO:0010256|GO:0006665|GO:1901137|GO:0008610|GO:0007009|GO:0016758|GO:0006643|GO:0035250|GO:0006664|GO:0009247|GO:0006687|GO:0030148|GO:0008378|GO:…	extracellular region|metabolic process|cellular process|membrane|catalytic activity|organic substance metabolic process|cellular metabolic process|membrane-bounded organelle|nitrogen compound metabolic process|transferase activity|cellular component organization|extracellular vesicle|biosynthetic process|toxic substance binding|intrinsic component of membrane|vesicle|extracellular exosome|cellula…	K01988	lactosylceramide 4-alpha-galactosyltransferase[2.4.1.228]	gga01100|gga00601|gga00603	Metabolic pathways - Gallus gallus (chicken)|Glycosphingolipid biosynthesis - lacto and neolacto series - Gallus gallus (chicken)|Glycosphingolipid biosynthesis - globo and isoglobo series - Gallus gallus (chicken)	1:68397254-68409951	3	0	139	122	0.0274055	0	1.62908	1.3773	0.0137028	1.50319	-6.77742	3.77917e-39	1.34551e-37	DOWN
ENSGALG00000023622	-	Avidin [Source:UniProtKB/Swiss-Prot;Acc:P02701]	GO:0005576|GO:0002376|GO:0050896|GO:0051707|GO:0006950|GO:0036094|GO:0006955|GO:0033218|GO:0009605|GO:0097159|GO:0009607|GO:0006952|GO:0009374|GO:0009617|GO:0006959|GO:0019842|GO:0098542|GO:0019731|GO:0042742|GO:0031406	extracellular region|immune system process|response to stimulus|response to other organism|response to stress|small molecule binding|immune response|amide binding|response to external stimulus|organic cyclic compound binding|response to biotic stimulus|defense response|biotin binding|response to bacterium|humoral immune response|vitamin binding|defense response to other organism|antibacterial hum…	-	-	-	-	Z:9164721-9165903	42	25	2900	3593	2.94082	2.30978	260.497	310.889	2.6253	285.693	-6.76584	3.66072e-217	5.2025e-214	DOWN
ENSGALG00000003589	VTN	vitronectin [Source:HGNC Symbol;Acc:HGNC:12724]	GO:0032502|GO:0040011|GO:0005576|GO:0002376|GO:0008152|GO:0009987|GO:0031012|GO:0050896|GO:0048646|GO:0071704|GO:0044237|GO:0005615|GO:0006955|GO:0040012|GO:0043227|GO:0016043|GO:0048870|GO:0019222|GO:0005515|GO:0007155|GO:0048856|GO:0050840|GO:0030246|GO:0044877|GO:1903561|GO:0009653|GO:0040017|GO:0004872|GO:0005578|GO:0044767|GO:0072562|GO:0009888|GO:0019538|GO:0050790|GO:0051272|GO:0005102|GO:…	developmental process|locomotion|extracellular region|immune system process|metabolic process|cellular process|extracellular matrix|response to stimulus|anatomical structure formation involved in morphogenesis|organic substance metabolic process|cellular metabolic process|extracellular space|immune response|regulation of locomotion|membrane-bounded organelle|cellular component organization|cell m…	K06251	vitronectin[-]	gga04510|gga04512	Focal adhesion - Gallus gallus (chicken)|ECM-receptor interaction - Gallus gallus (chicken)	19:5643262-5647788	25	1	1024	1229	0.398423	0.0210269	20.9359	24.204	0.209725	22.5699	-6.74976	1.42835e-122	4.27351e-120	DOWN
ENSGALG00000011663	FNDC1	fibronectin type III domain containing 1 [Source:HGNC Symbol;Acc:HGNC:21184]	GO:0023052|GO:0032991|GO:0005576|GO:0002376|GO:0005623|GO:0008152|GO:0009987|GO:0016020|GO:0003824|GO:0050896|GO:0051707|GO:0071704|GO:0006950|GO:0036094|GO:0005615|GO:0006955|GO:0043227|GO:0002682|GO:0009986|GO:0016043|GO:0009605|GO:0016787|GO:0005515|GO:0097159|GO:0005622|GO:0003823|GO:0002684|GO:0071944|GO:0043234|GO:0005886|GO:0009607|GO:0051716|GO:0072562|GO:0042571|GO:0050778|GO:0006952|GO:…	signaling|macromolecular complex|extracellular region|immune system process|cell|metabolic process|cellular process|membrane|catalytic activity|response to stimulus|response to other organism|organic substance metabolic process|response to stress|small molecule binding|extracellular space|immune response|membrane-bounded organelle|regulation of immune system process|cell surface|cellular componen…	-	-	-	-	3:45927228-45991940	68	21	4102	3562	0.591509	0.241033	45.7759	38.2894	0.416271	42.0326	-6.65784	1.56397e-148	7.78543e-146	DOWN
ENSGALG00000046532	C15orf48	chromosome 15 open reading frame 48 [Source:HGNC Symbol;Acc:HGNC:29898]	-	-	-	-	-	-	10:10666581-10670187	118	61	7337	8175	2.32836	1.58821	185.726	199.335	1.95828	192.531	-6.61935	4.12362e-244	6.3931e-241	DOWN
ENSGALG00000003172	-	-	GO:0009987|GO:0016020|GO:0031224|GO:0006810|GO:0016021|GO:0055085	cellular process|membrane|intrinsic component of membrane|transport|integral component of membrane|transmembrane transport	-	-	-	-	6:9165000-9184327	13	1	608	504	0.217465	0.0220709	13.0479	10.4186	0.119768	11.7333	-6.61422	3.5887e-84	5.05799e-82	DOWN
ENSGALG00000005541	GJB1	gap junction protein beta 1 [Source:HGNC Symbol;Acc:HGNC:4283]	GO:0032991|GO:0005623|GO:0009987|GO:0030054|GO:0016020|GO:0005911|GO:0071944|GO:0043234|GO:0005886|GO:0031224|GO:0007154|GO:0016021|GO:0005921|GO:0005922	macromolecular complex|cell|cellular process|cell junction|membrane|cell-cell junction|cell periphery|protein complex|plasma membrane|intrinsic component of membrane|cell communication|integral component of membrane|gap junction|connexon complex	-	-	-	-	4:2330650-2333141	3	0	124	103	0.103961	0	5.51291	4.41103	0.0519804	4.96197	-6.5768	3.25742e-34	9.47988e-33	DOWN
ENSGALG00000037511	CNR1	cannabinoid receptor 1 [Source:HGNC Symbol;Acc:HGNC:2159]	-	-	K04277	cannabinoid receptor 1[-]	gga04080	Neuroactive ligand-receptor interaction - Gallus gallus (chicken)	3:76458678-76464108	2	2	194	144	0.015137	0.0199699	1.8835	1.3467	0.0175534	1.6151	-6.52372	5.18589e-40	1.91429e-38	DOWN
ENSGALG00000033925	C4orf48	chromosome 4 open reading frame 48 [Source:HGNC Symbol;Acc:HGNC:34437]	-	-	-	-	-	-	4:83722055-83733392	2	2	155	178	0.0464196	0.0612403	4.61483	5.10489	0.0538299	4.85986	-6.49636	3.50395e-48	1.70733e-46	DOWN
ENSGALG00000015433	ABCA1	ATP binding cassette subfamily A member 1 [Source:HGNC Symbol;Acc:HGNC:29]	GO:0023052|GO:0004871|GO:0005623|GO:0008152|GO:0009987|GO:0016020|GO:0003824|GO:0005215|GO:0050896|GO:0051707|GO:0071704|GO:0006950|GO:0012505|GO:0036094|GO:0051641|GO:0044237|GO:0022857|GO:0043227|GO:0006807|GO:0022892|GO:0009986|GO:0016043|GO:0009605|GO:0016787|GO:0019222|GO:0005515|GO:0097159|GO:0005622|GO:0071944|GO:0009058|GO:0097006|GO:0004872|GO:0005886|GO:0031224|GO:0009607|GO:0051716|GO:…	signaling|signal transducer activity|cell|metabolic process|cellular process|membrane|catalytic activity|transporter activity|response to stimulus|response to other organism|organic substance metabolic process|response to stress|endomembrane system|small molecule binding|cellular localization|cellular metabolic process|transmembrane transporter activity|membrane-bounded organelle|nitrogen compoun…	K05641	ATP-binding cassette, subfamily A (ABC1), member 1[-]	gga02010	ABC transporters - Gallus gallus (chicken)	Z:54725868-54817218	122	76	8239	7624	0.708844	0.582655	61.4119	54.7399	0.64575	58.0759	-6.49082	2.69093e-250	4.58911e-247	DOWN
ENSGALG00000014812	SIDT1	SID1 transmembrane family member 1 [Source:HGNC Symbol;Acc:HGNC:25967]	GO:0023052|GO:0032502|GO:0005623|GO:0009987|GO:0016020|GO:0005215|GO:0050896|GO:0048646|GO:0022857|GO:0022892|GO:0050793|GO:0007155|GO:0048856|GO:0009653|GO:0071944|GO:0005886|GO:0031224|GO:0051716|GO:0023051|GO:0044767|GO:0010646|GO:0043169|GO:0098609|GO:0009967|GO:0010941|GO:0006810|GO:0007154|GO:0008219|GO:0007275|GO:0007165|GO:0009966|GO:2000026|GO:0022891|GO:0001568|GO:0060548|GO:0016021|GO:…	signaling|developmental process|cell|cellular process|membrane|transporter activity|response to stimulus|anatomical structure formation involved in morphogenesis|transmembrane transporter activity|substrate-specific transporter activity|regulation of developmental process|cell adhesion|anatomical structure development|anatomical structure morphogenesis|cell periphery|plasma membrane|intrinsic com…	-	-	-	-	1:79266799-79305988	0	3	116	159	0	0.0663749	2.49549	3.29489	0.0331874	2.89519	-6.44688	1.85985e-37	6.19489e-36	DOWN
ENSGALG00000032262	-	-	-	-	-	-	-	-	1:23274409-23341146	16	4	756	680	0.44373	0.146365	26.8978	23.3049	0.295048	25.1013	-6.41067	3.42366e-105	6.27818e-103	DOWN
ENSGALG00000013803	ADGRG6	adhesion G protein-coupled receptor G6 [Source:HGNC Symbol;Acc:HGNC:13841]	GO:0023052|GO:0032502|GO:0004871|GO:0005623|GO:0008152|GO:0009987|GO:0016020|GO:0050896|GO:0048646|GO:0071704|GO:0044237|GO:0006807|GO:0016043|GO:0019222|GO:0048856|GO:0009653|GO:0071944|GO:0009058|GO:0004872|GO:0005886|GO:0031224|GO:0051716|GO:0044767|GO:0006139|GO:0050790|GO:0051171|GO:0043085|GO:0031323|GO:0048869|GO:0006996|GO:0009887|GO:0007154|GO:0007275|GO:0007165|GO:0019637|GO:0004888|GO:…	signaling|developmental process|signal transducer activity|cell|metabolic process|cellular process|membrane|response to stimulus|anatomical structure formation involved in morphogenesis|organic substance metabolic process|cellular metabolic process|nitrogen compound metabolic process|cellular component organization|regulation of metabolic process|anatomical structure development|anatomical struct…	-	-	-	-	3:53020301-53127121	7	15	815	985	0.0667708	0.188794	9.97297	11.6104	0.127782	10.7917	-6.40009	1.05037e-122	3.19874e-120	DOWN
ENSGALG00000010949	GPNMB	glycoprotein nmb [Source:HGNC Symbol;Acc:HGNC:4462]	GO:0023052|GO:0040011|GO:0002376|GO:0005623|GO:0008152|GO:0009987|GO:0016020|GO:0050896|GO:0071704|GO:0044237|GO:0008283|GO:0040012|GO:0043227|GO:0002682|GO:0048870|GO:0019222|GO:0005515|GO:0005622|GO:0007155|GO:0002683|GO:0044877|GO:0071944|GO:0040017|GO:0005886|GO:0031224|GO:0051716|GO:0023051|GO:0043231|GO:0010646|GO:0043169|GO:0019538|GO:0051272|GO:0005102|GO:0001818|GO:0050839|GO:0098609|GO:…	signaling|locomotion|immune system process|cell|metabolic process|cellular process|membrane|response to stimulus|organic substance metabolic process|cellular metabolic process|cell proliferation|regulation of locomotion|membrane-bounded organelle|regulation of immune system process|cell motility|regulation of metabolic process|protein binding|intracellular|cell adhesion|negative regulation of imm…	-	-	-	-	2:31184795-31200167	16	11	1068	897	0.391433	0.355092	33.5201	27.1187	0.373263	30.3194	-6.34391	4.18272e-121	1.11456e-118	DOWN
ENSGALG00000020615	STK32C	serine/threonine kinase 32C [Source:HGNC Symbol;Acc:HGNC:21332]	GO:0023052|GO:0005623|GO:0008152|GO:0009987|GO:0003824|GO:0050896|GO:0071704|GO:0036094|GO:0044237|GO:0016740|GO:0097159|GO:0005622|GO:0051716|GO:0019538|GO:0001882|GO:0000166|GO:0007154|GO:0007165|GO:0016772|GO:0016301|GO:0035556|GO:0032549|GO:0006796|GO:0043412|GO:0001883|GO:0016773|GO:0044267|GO:0017076|GO:0036211|GO:0004672|GO:0032559|GO:0006464|GO:0016310|GO:0005524|GO:0006468|GO:0004674|GO:…	signaling|cell|metabolic process|cellular process|catalytic activity|response to stimulus|organic substance metabolic process|small molecule binding|cellular metabolic process|transferase activity|organic cyclic compound binding|intracellular|cellular response to stimulus|protein metabolic process|nucleoside binding|nucleotide binding|cell communication|signal transduction|transferase activity, t…	-	-	-	-	6:34928043-34988049	5	1	172	231	0.160427	0.0423328	7.07981	9.15902	0.10138	8.11942	-6.32354	7.56416e-48	3.62357e-46	DOWN
ENSGALG00000036958	-	-	-	-	-	-	-	-	1:56792314-56803972	3	0	117	65	0.0921506	0	4.61077	2.46741	0.0460753	3.53909	-6.26324	5.68776e-22	9.1079e-21	DOWN
ENSGALG00000012317	-	-	GO:0005623|GO:0008152|GO:0009987|GO:0003824|GO:0071704|GO:0036094|GO:0044237|GO:0016740|GO:0016787|GO:0097159|GO:0005622|GO:0019825|GO:0019538|GO:0001882|GO:0000166|GO:0008233|GO:0016772|GO:0005737|GO:0016301|GO:0020037|GO:0032549|GO:0006796|GO:0043412|GO:0001883|GO:0016773|GO:0044267|GO:0017076|GO:0036211|GO:0006508|GO:0004672|GO:0032559|GO:0006464|GO:0008234|GO:0016310|GO:0005524|GO:0004175|GO:…	cell|metabolic process|cellular process|catalytic activity|organic substance metabolic process|small molecule binding|cellular metabolic process|transferase activity|hydrolase activity|organic cyclic compound binding|intracellular|oxygen binding|protein metabolic process|nucleoside binding|nucleotide binding|peptidase activity|transferase activity, transferring phosphorus-containing groups|cytopl…	-	-	-	-	3:47035043-47108957	3	3	219	204	0.0258485	0.0341058	2.42085	2.17219	0.0299772	2.29652	-6.25944	1.29671e-53	7.70525e-52	DOWN
ENSGALG00000038396	-	-	-	-	-	-	-	-	6:31367045-31374063	2	0	64	57	0.0450708	0	1.85011	1.58721	0.0225354	1.71866	-6.25295	1.52978e-23	2.66758e-22	DOWN
ENSGALG00000036951	-	-	-	-	-	-	-	-	7:5828819-5829742	0	1	47	32	0	0.0586886	2.68206	1.75901	0.0293443	2.22054	-6.24168	3.91519e-15	4.02712e-14	DOWN
ENSGALG00000008298	LRRC17	leucine rich repeat containing 17 [Source:HGNC Symbol;Acc:HGNC:16895]	GO:0032502|GO:0005576|GO:0002376|GO:0009987|GO:0005615|GO:0002682|GO:0050793|GO:0048856|GO:0002683|GO:0002520|GO:0044767|GO:0009888|GO:1903706|GO:0048869|GO:0007275|GO:0045595|GO:2000026|GO:0060348|GO:1903707|GO:0048731|GO:0045596|GO:0048513|GO:0045637|GO:0001501|GO:0030154|GO:0045638|GO:0030097|GO:0048539|GO:0002762|GO:0030099|GO:0002521|GO:0002761|GO:0045670|GO:0002573|GO:0045671|GO:0030316	developmental process|extracellular region|immune system process|cellular process|extracellular space|regulation of immune system process|regulation of developmental process|anatomical structure development|negative regulation of immune system process|immune system development|single-organism developmental process|tissue development|regulation of hemopoiesis|cellular developmental process|multice…	-	-	-	-	1:12869754-12885148	16	4	521	762	0.338973	0.111811	14.1605	19.9498	0.225392	17.0552	-6.24163	2.80474e-81	3.73688e-79	DOWN
ENSGALG00000010769	HPGD	hydroxyprostaglandin dehydrogenase 15-(NAD) [Source:HGNC Symbol;Acc:HGNC:5154]	GO:0023052|GO:0032502|GO:0005576|GO:0004871|GO:0005623|GO:0000003|GO:0008152|GO:0022414|GO:0009987|GO:0016020|GO:0003824|GO:0050896|GO:0071704|GO:0036094|GO:0044237|GO:0043227|GO:0048037|GO:0016491|GO:0097159|GO:0005622|GO:0048856|GO:1903561|GO:0009653|GO:0071944|GO:0004872|GO:0005886|GO:0051716|GO:0044767|GO:0043231|GO:0031982|GO:0070062|GO:0000166|GO:0010033|GO:0007154|GO:0044255|GO:0007275|GO:…	signaling|developmental process|extracellular region|signal transducer activity|cell|reproduction|metabolic process|reproductive process|cellular process|membrane|catalytic activity|response to stimulus|organic substance metabolic process|small molecule binding|cellular metabolic process|membrane-bounded organelle|cofactor binding|oxidoreductase activity|organic cyclic compound binding|intracellu…	-	-	-	-	4:44051784-44077636	4	5	289	333	0.0981601	0.161902	9.09758	10.0975	0.130031	9.59756	-6.20574	1.95257e-69	1.936e-67	DOWN
ENSGALG00000033783	FER1L6	fer-1 like family member 6 [Source:HGNC Symbol;Acc:HGNC:28065]	-	-	-	-	-	-	2:138316250-138398940	0	1	41	35	0	0.00966808	0.385423	0.316934	0.00483404	0.351178	-6.18283	6.14278e-16	6.70243e-15	DOWN
ENSGALG00000030151	LUZP2	leucine zipper protein 2 [Source:HGNC Symbol;Acc:HGNC:23206]	-	-	-	-	-	-	5:1064703-1231569	1	1	73	60	0.0280467	0.0370159	2.62741	2.08019	0.0325313	2.3538	-6.17702	2.17737e-23	3.74323e-22	DOWN
ENSGALG00000033033	MEP1A	meprin A subunit alpha [Source:HGNC Symbol;Acc:HGNC:7015]	GO:0005576|GO:0043227|GO:1903561|GO:0031982|GO:0070062	extracellular region|membrane-bounded organelle|extracellular vesicle|vesicle|extracellular exosome	-	-	-	-	3:110335891-110348503	0	4	153	136	0	0.0924608	3.43879	2.94439	0.0462304	3.19159	-6.10929	1.03093e-39	3.76479e-38	DOWN
ENSGALG00000009002	-	-	-	-	-	-	-	-	1:23342831-23412785	37	12	1384	1481	0.754343	0.322809	36.1984	37.3122	0.538576	36.7553	-6.09266	1.35658e-156	7.71169e-154	DOWN
ENSGALG00000010881	ASB2	ankyrin repeat and SOCS box containing 2 [Source:HGNC Symbol;Acc:HGNC:16012]	GO:0023052|GO:0008152|GO:0009987|GO:0050896|GO:0071704|GO:0044237|GO:0051716|GO:0019538|GO:0007154|GO:0007165|GO:0035556|GO:0043412|GO:0044267|GO:0036211|GO:0006464|GO:0032446|GO:0016567	signaling|metabolic process|cellular process|response to stimulus|organic substance metabolic process|cellular metabolic process|cellular response to stimulus|protein metabolic process|cell communication|signal transduction|intracellular signal transduction|macromolecule modification|cellular protein metabolic process|protein modification process|cellular protein modification process|protein modi…	-	-	-	-	5:45442600-45460603	14	5	637	476	0.29692	0.139931	17.3312	12.475	0.218425	14.9031	-6.09233	7.44192e-74	8.51775e-72	DOWN
ENSGALG00000012429	BMP4	bone morphogenetic protein 4 [Source:HGNC Symbol;Acc:HGNC:1071]	GO:0023052|GO:0032502|GO:0040011|GO:0005576|GO:0002376|GO:0000003|GO:0008152|GO:0022414|GO:0009987|GO:0040007|GO:0042056|GO:0050896|GO:0048646|GO:0071704|GO:0051641|GO:0044237|GO:0008283|GO:0005615|GO:0040012|GO:0002682|GO:0006807|GO:0048589|GO:0002262|GO:0016043|GO:0009605|GO:0019953|GO:0048870|GO:0003006|GO:0019222|GO:0050793|GO:0023057|GO:0005515|GO:0007155|GO:0048856|GO:0002683|GO:0009653|GO:…	signaling|developmental process|locomotion|extracellular region|immune system process|reproduction|metabolic process|reproductive process|cellular process|growth|chemoattractant activity|response to stimulus|anatomical structure formation involved in morphogenesis|organic substance metabolic process|cellular localization|cellular metabolic process|cell proliferation|extracellular space|regulation…	K04662	bone morphogenetic protein 2/4[-]	gga04350	TGF-beta signaling pathway - Gallus gallus (chicken)	5:58698105-58700937	36	28	2032	1910	0.577543	0.59271	41.8204	37.8652	0.585127	39.8428	-6.08943	5.0501e-193	4.53286e-190	DOWN
ENSGALG00000017150	ARHGAP20	Rho GTPase activating protein 20 [Source:HGNC Symbol;Acc:HGNC:18357]	GO:0023052|GO:0008152|GO:0009987|GO:0050896|GO:0030234|GO:0019222|GO:0051716|GO:0008047|GO:0050790|GO:0043085|GO:0007154|GO:0007165|GO:0005096|GO:0030695|GO:0043087|GO:0043547	signaling|metabolic process|cellular process|response to stimulus|enzyme regulator activity|regulation of metabolic process|cellular response to stimulus|enzyme activator activity|regulation of catalytic activity|positive regulation of catalytic activity|cell communication|signal transduction|GTPase activator activity|GTPase regulator activity|regulation of GTPase activity|positive regulation of …	-	-	-	-	1:179517182-179576104	3	4	200	237	0.0443356	0.0779982	3.79203	4.32846	0.0611669	4.06025	-6.05267	3.8955e-54	2.37264e-52	DOWN
ENSGALG00000003003	CCL20	C-C motif chemokine ligand 20 [Source:HGNC Symbol;Acc:HGNC:10619]	GO:0023052|GO:0040011|GO:0005576|GO:0002376|GO:0008152|GO:0009987|GO:0050896|GO:0071704|GO:0006950|GO:0044237|GO:0005615|GO:0006955|GO:0040012|GO:0002682|GO:0009605|GO:0048870|GO:0050900|GO:0019222|GO:0005515|GO:0002684|GO:0040017|GO:0051716|GO:0023051|GO:0002685|GO:0006952|GO:0010646|GO:0019538|GO:0045087|GO:0050790|GO:0051272|GO:0030595|GO:0005102|GO:0043085|GO:0009967|GO:0031323|GO:0010033|GO:…	signaling|locomotion|extracellular region|immune system process|metabolic process|cellular process|response to stimulus|organic substance metabolic process|response to stress|cellular metabolic process|extracellular space|immune response|regulation of locomotion|regulation of immune system process|response to external stimulus|cell motility|leukocyte migration|regulation of metabolic process|prot…	K14625	C-C motif chemokine 20[-]	gga04060	Cytokine-cytokine receptor interaction - Gallus gallus (chicken)	9:9539782-9541879	6	3	261	261	0.29497	0.194599	16.4618	15.857	0.244784	16.1594	-6.04472	5.27172e-61	4.18157e-59	DOWN
ENSGALG00000011511	CKB	Creatine kinase B-type [Source:UniProtKB/Swiss-Prot;Acc:P05122]	GO:0032502|GO:0005576|GO:0005623|GO:0008152|GO:0009987|GO:0003824|GO:0071704|GO:0043209|GO:0036094|GO:0044237|GO:0005615|GO:0043227|GO:0006807|GO:0016740|GO:0005515|GO:0097159|GO:0005622|GO:0048856|GO:1903561|GO:0009058|GO:0044767|GO:0006139|GO:0043231|GO:0001882|GO:0007420|GO:0031982|GO:0070062|GO:0000166|GO:0007275|GO:0019637|GO:0044249|GO:0048857|GO:0060322|GO:0016772|GO:1901657|GO:1901360|GO:…	developmental process|extracellular region|cell|metabolic process|cellular process|catalytic activity|organic substance metabolic process|myelin sheath|small molecule binding|cellular metabolic process|extracellular space|membrane-bounded organelle|nitrogen compound metabolic process|transferase activity|protein binding|organic cyclic compound binding|intracellular|anatomical structure developmen…	K00933	creatine kinase[2.7.3.2]	gga01100|gga00330	Metabolic pathways - Gallus gallus (chicken)|Arginine and proline metabolism - Gallus gallus (chicken)	5:50400209-50407920	483	273	20492	22861	5.62061	4.19184	305.919	328.746	4.90623	317.333	-6.01524	2.0789e-210	2.21585e-207	DOWN
ENSGALG00000013223	CLEC3A	C-type lectin domain family 3 member A [Source:HGNC Symbol;Acc:HGNC:2052]	-	-	-	-	-	-	11:14241342-14248273	0	3	108	89	0	0.0893381	3.12721	2.48237	0.0446691	2.80479	-5.97247	9.59257e-30	2.30736e-28	DOWN
ENSGALG00000003433	-	-	GO:0008152|GO:0016020|GO:0003824|GO:0071704|GO:0016787|GO:0031224|GO:0043169|GO:0019538|GO:0008233|GO:0031225|GO:0046872|GO:0006508|GO:0008237|GO:0008238|GO:0016805|GO:0008235|GO:0004177|GO:0008239	metabolic process|membrane|catalytic activity|organic substance metabolic process|hydrolase activity|intrinsic component of membrane|cation binding|protein metabolic process|peptidase activity|anchored component of membrane|metal ion binding|proteolysis|metallopeptidase activity|exopeptidase activity|dipeptidase activity|metalloexopeptidase activity|aminopeptidase activity|dipeptidyl-peptidase ac…	-	-	-	-	11:3565749-3573871	1	1	48	64	0.0326098	0.0430383	2.00868	2.57985	0.0378241	2.29426	-5.92258	1.44493e-20	2.117e-19	DOWN
ENSGALG00000030781	CA2	Carbonic anhydrase 2 [Source:UniProtKB/Swiss-Prot;Acc:P07630]	-	-	K18245	carbonic anhydrase 2[4.2.1.1]	gga00910	Nitrogen metabolism - Gallus gallus (chicken)	2:123391257-123408736	17	15	846	927	0.163331	0.190162	10.4273	11.0059	0.176746	10.7166	-5.92202	1.07066e-128	3.65179e-126	DOWN
ENSGALG00000013640	MBP	Myelin basic protein [Source:UniProtKB/Swiss-Prot;Acc:P15720]	GO:0032502|GO:0005623|GO:0009987|GO:0016020|GO:0005198|GO:0043209|GO:0019911|GO:0043218|GO:0042995|GO:0044297|GO:0048856|GO:0071944|GO:0005886|GO:0044767|GO:0043025|GO:0036477|GO:0007275|GO:0043005|GO:0048731|GO:0030424|GO:0007399|GO:0007417|GO:0008366|GO:0033269|GO:0042552	developmental process|cell|cellular process|membrane|structural molecule activity|myelin sheath|structural constituent of myelin sheath|compact myelin|cell projection|cell body|anatomical structure development|cell periphery|plasma membrane|single-organism developmental process|neuronal cell body|somatodendritic compartment|multicellular organism development|neuron projection|system development|a…	-	-	-	-	2:90869313-90887287	36	24	1714	1522	0.430386	0.378595	26.2874	22.4851	0.404491	24.3863	-5.91382	4.17697e-163	2.73977e-160	DOWN
ENSGALG00000007109	APOA4	apolipoprotein A4 [Source:HGNC Symbol;Acc:HGNC:602]	GO:0032502|GO:0032991|GO:0005576|GO:0016209|GO:0002376|GO:0005623|GO:0008152|GO:0009987|GO:0005215|GO:0050896|GO:0071704|GO:0006950|GO:0036094|GO:0044237|GO:0005615|GO:0006955|GO:0043227|GO:0006807|GO:0009056|GO:0022892|GO:0009986|GO:0016043|GO:0030234|GO:0019222|GO:0032994|GO:0005515|GO:0097159|GO:0007155|GO:0048856|GO:1903561|GO:0008289|GO:0009058|GO:0097006|GO:0051716|GO:0044767|GO:0072562|GO:…	developmental process|macromolecular complex|extracellular region|antioxidant activity|immune system process|cell|metabolic process|cellular process|transporter activity|response to stimulus|organic substance metabolic process|response to stress|small molecule binding|cellular metabolic process|extracellular space|immune response|membrane-bounded organelle|nitrogen compound metabolic process|cata…	-	-	-	-	24:5107031-5108520	1	0	26	20	0.033762	0	1.12648	0.834695	0.016881	0.980589	-5.86018	4.57079e-10	3.08591e-09	DOWN
ENSGALG00000045605	-	-	-	-	-	-	-	-	1:171199227-171200360	4	0	75	109	0.14499	0	3.48732	4.88203	0.0724948	4.18468	-5.8511	7.41253e-27	1.51212e-25	DOWN
ENSGALG00000026572	RGS5	regulator of G-protein signaling 5 [Source:HGNC Symbol;Acc:HGNC:10001]	GO:0023052|GO:0032502|GO:0004871|GO:0005623|GO:0008152|GO:0009987|GO:0016020|GO:0003824|GO:0050896|GO:0071704|GO:0012505|GO:0036094|GO:0044237|GO:0006807|GO:0016491|GO:0030234|GO:0019222|GO:0097159|GO:0005622|GO:0048856|GO:0071944|GO:0009058|GO:0004872|GO:0005886|GO:0031224|GO:0051716|GO:0044767|GO:0006139|GO:0051301|GO:0008047|GO:0050790|GO:0043085|GO:0000166|GO:0007154|GO:0007275|GO:0007165|GO:…	signaling|developmental process|signal transducer activity|cell|metabolic process|cellular process|membrane|catalytic activity|response to stimulus|organic substance metabolic process|endomembrane system|small molecule binding|cellular metabolic process|nitrogen compound metabolic process|oxidoreductase activity|enzyme regulator activity|regulation of metabolic process|organic cyclic compound bin…	-	-	-	-	8:3695082-3700175	2	0	41	48	0.06662	0	1.75189	1.97566	0.03331	1.86378	-5.80613	1.51819e-18	1.95111e-17	DOWN
ENSGALG00000030614	-	-	-	-	K13951	alcohol dehydrogenase 1/7[1.1.1.1]	gga01100|gga00010|gga00350|gga00071|gga00980|gga00830|gga00982	Metabolic pathways - Gallus gallus (chicken)|Glycolysis / Gluconeogenesis - Gallus gallus (chicken)|Tyrosine metabolism - Gallus gallus (chicken)|Fatty acid degradation - Gallus gallus (chicken)|Metabolism of xenobiotics by cytochrome P450 - Gallus gallus (chicken)|Retinol metabolism - Gallus gallus (chicken)|Drug metabolism - cytochrome P450 - Gallus gallus (chicken)	4:60372986-60387622	2	9	275	332	0.0253888	0.150741	4.47815	5.20771	0.0880648	4.84293	-5.78117	1.32208e-60	1.02021e-58	DOWN
ENSGALG00000001314	PTGS1	prostaglandin-endoperoxide synthase 1 [Source:HGNC Symbol;Acc:HGNC:9604]	GO:0005576|GO:0016209|GO:0005623|GO:0008152|GO:0009987|GO:0003824|GO:0050896|GO:0071704|GO:0006950|GO:0012505|GO:0044237|GO:0008283|GO:0043227|GO:0016491|GO:0042995|GO:0097159|GO:0005622|GO:1903561|GO:0009058|GO:0005929|GO:0004601|GO:0016684|GO:0006952|GO:0043231|GO:0006979|GO:0098869|GO:0031982|GO:0009636|GO:0001750|GO:0070062|GO:0044255|GO:0042127|GO:0044249|GO:0006629|GO:0055114|GO:0005794|GO:…	extracellular region|antioxidant activity|cell|metabolic process|cellular process|catalytic activity|response to stimulus|organic substance metabolic process|response to stress|endomembrane system|cellular metabolic process|cell proliferation|membrane-bounded organelle|oxidoreductase activity|cell projection|organic cyclic compound binding|intracellular|extracellular vesicle|biosynthetic process|…	K00509	prostaglandin-endoperoxide synthase 1[1.14.99.1]	gga01100|gga00590	Metabolic pathways - Gallus gallus (chicken)|Arachidonic acid metabolism - Gallus gallus (chicken)	17:9247984-9255289	18	22	999	1016	0.338125	0.545297	24.0747	23.5848	0.441711	23.8298	-5.75352	6.89643e-132	2.40024e-129	DOWN
ENSGALG00000038512	AGTR1	Type-1 angiotensin II receptor [Source:UniProtKB/Swiss-Prot;Acc:P79785]	GO:0023052|GO:0032502|GO:0040011|GO:0004871|GO:0005623|GO:0008152|GO:0009987|GO:0016020|GO:0050896|GO:0071704|GO:0044237|GO:0009605|GO:0048870|GO:0019222|GO:0005515|GO:0005622|GO:0048856|GO:0071944|GO:0004872|GO:0005886|GO:0031224|GO:0051716|GO:0044767|GO:0045834|GO:0019538|GO:0050790|GO:0005102|GO:0019725|GO:0043085|GO:0031323|GO:0007154|GO:0044255|GO:0006935|GO:0007275|GO:0007165|GO:0004888|GO:…	signaling|developmental process|locomotion|signal transducer activity|cell|metabolic process|cellular process|membrane|response to stimulus|organic substance metabolic process|cellular metabolic process|response to external stimulus|cell motility|regulation of metabolic process|protein binding|intracellular|anatomical structure development|cell periphery|receptor activity|plasma membrane|intrinsi…	K04166	angiotensin II receptor type 1[-]	gga04080|gga04020|gga04261|gga04270|gga04933	Neuroactive ligand-receptor interaction - Gallus gallus (chicken)|Calcium signaling pathway - Gallus gallus (chicken)|Adrenergic signaling in cardiomyocytes - Gallus gallus (chicken)|Vascular smooth muscle contraction - Gallus gallus (chicken)|AGE-RAGE signaling pathway in diabetic complications - Gallus gallus (chicken)	9:12398415-12430615	0	5	147	135	0	0.190039	5.43172	4.80502	0.0950194	5.11837	-5.75132	4.34521e-38	1.47911e-36	DOWN
ENSGALG00000044293	IGSF10	immunoglobulin superfamily member 10 [Source:HGNC Symbol;Acc:HGNC:26384]	-	-	-	-	-	-	9:23578710-23590966	7	2	205	204	0.0364936	0.0137565	1.37104	1.31422	0.0251251	1.34263	-5.73979	9.08965e-50	4.68323e-48	DOWN
ENSGALG00000006368	PTPN5	protein tyrosine phosphatase, non-receptor type 5 [Source:HGNC Symbol;Acc:HGNC:9657]	GO:0008152|GO:0009987|GO:0016020|GO:0003824|GO:0071704|GO:0044237|GO:0016787|GO:0005515|GO:0031224|GO:0019538|GO:0051219|GO:0016788|GO:0016021|GO:0042578|GO:0006796|GO:0043412|GO:0044267|GO:0036211|GO:0016791|GO:0001784|GO:0006464|GO:0016311|GO:0004721|GO:0006470|GO:0035335|GO:0004725	metabolic process|cellular process|membrane|catalytic activity|organic substance metabolic process|cellular metabolic process|hydrolase activity|protein binding|intrinsic component of membrane|protein metabolic process|phosphoprotein binding|hydrolase activity, acting on ester bonds|integral component of membrane|phosphoric ester hydrolase activity|phosphate-containing compound metabolic process|…	-	-	-	-	5:12685002-12717134	7	2	199	203	0.179935	0.0678277	6.56218	6.44813	0.123881	6.50515	-5.71455	7.89156e-50	4.09066e-48	DOWN
ENSGALG00000040493	PTN	pleiotrophin [Source:HGNC Symbol;Acc:HGNC:9630]	-	-	-	-	-	-	1:57724423-57794404	204	63	5843	5971	1.21906	0.496756	44.7937	44.0931	0.857907	44.4434	-5.695	2.63653e-73	2.99756e-71	DOWN
ENSGALG00000038995	GRIA4	glutamate ionotropic receptor AMPA type subunit 4 [Source:HGNC Symbol;Acc:HGNC:4574]	-	-	K05200	glutamate receptor 4[-]	gga04080	Neuroactive ligand-receptor interaction - Gallus gallus (chicken)	1:181192418-181414573	1	0	23	18	0.00533754	0	0.157542	0.118765	0.00266877	0.138154	-5.69395	4.15756e-09	2.52594e-08	DOWN
ENSGALG00000010926	-	-	GO:0005623|GO:0007155|GO:0008201|GO:0005539|GO:0001503	cell|cell adhesion|heparin binding|glycosaminoglycan binding|ossification	K06250	secreted phosphoprotein 1[-]	gga04510|gga04620|gga04512	Focal adhesion - Gallus gallus (chicken)|Toll-like receptor signaling pathway - Gallus gallus (chicken)|ECM-receptor interaction - Gallus gallus (chicken)	4:45974555-45977750	146	48	4305	4102	4.61246	2.0009	174.477	160.142	3.30668	167.31	-5.66099	6.211e-91	9.89929e-89	DOWN
ENSGALG00000031776	NFASC	neurofascin isoform 3 precursor [Source:RefSeq peptide;Acc:NP_001004709]	-	-	K06757	neurofascin[-]	gga04514	Cell adhesion molecules (CAMs) - Gallus gallus (chicken)	26:1889290-1965785	0	1	30	22	0	0.00575916	0.167997	0.11867	0.00287958	0.143333	-5.63737	3.28583e-11	2.4795e-10	DOWN
ENSGALG00000015833	-	-	GO:0008152|GO:0009987|GO:0003824|GO:0071704|GO:0036094|GO:0044237|GO:0006807|GO:0009056|GO:0016787|GO:0097159|GO:0006139|GO:0043169|GO:0000166|GO:0019637|GO:0016788|GO:1901360|GO:0006796|GO:1901292|GO:0046872|GO:0009117|GO:0009166|GO:0016311	metabolic process|cellular process|catalytic activity|organic substance metabolic process|small molecule binding|cellular metabolic process|nitrogen compound metabolic process|catabolic process|hydrolase activity|organic cyclic compound binding|nucleobase-containing compound metabolic process|cation binding|nucleotide binding|organophosphate metabolic process|hydrolase activity, acting on ester b…	K19970	5'-nucleotidase[3.1.3.5]	gga01100|gga00230|gga00240|gga00760	Metabolic pathways - Gallus gallus (chicken)|Purine metabolism - Gallus gallus (chicken)|Pyrimidine metabolism - Gallus gallus (chicken)|Nicotinate and nicotinamide metabolism - Gallus gallus (chicken)	3:77241401-77263253	9	4	242	315	0.21941	0.128655	7.56834	9.4894	0.174033	8.52887	-5.61493	6.44856e-56	4.19747e-54	DOWN
ENSGALG00000005550	ST6GAL1	ST6 beta-galactoside alpha-2,6-sialyltransferase 1 [Source:HGNC Symbol;Acc:HGNC:10860]	GO:0005576|GO:0005623|GO:0008152|GO:0009987|GO:0016020|GO:0003824|GO:0071704|GO:0012505|GO:0044237|GO:0043227|GO:0016740|GO:0031090|GO:0005622|GO:1903561|GO:0009058|GO:0031224|GO:0043231|GO:0019538|GO:0031982|GO:0031228|GO:0070062|GO:0031301|GO:0006486|GO:0044249|GO:0016021|GO:0016757|GO:0005794|GO:0005737|GO:0005975|GO:0008373|GO:0006487|GO:0000139|GO:0034645|GO:0043412|GO:1901137|GO:0070085|GO:…	extracellular region|cell|metabolic process|cellular process|membrane|catalytic activity|organic substance metabolic process|endomembrane system|cellular metabolic process|membrane-bounded organelle|transferase activity|organelle membrane|intracellular|extracellular vesicle|biosynthetic process|intrinsic component of membrane|intracellular membrane-bounded organelle|protein metabolic process|vesi…	K00778	beta-galactoside alpha-2,6-sialyltransferase (sialyltransferase 1)[2.4.99.1]	gga01100|gga00510|gga00514	Metabolic pathways - Gallus gallus (chicken)|N-Glycan biosynthesis - Gallus gallus (chicken)|Other types of O-glycan biosynthesis - Gallus gallus (chicken)	9:5237902-5268046	53	19	1347	1607	0.854595	0.404247	27.8639	32.0208	0.629421	29.9423	-5.57202	3.19229e-132	1.1342e-129	DOWN
ENSGALG00000006473	PLXNA4	plexin A4 [Source:HGNC Symbol;Acc:HGNC:9102]	GO:0023052|GO:0032502|GO:0040011|GO:0032991|GO:0004871|GO:0005623|GO:0009987|GO:0016020|GO:0040007|GO:0005215|GO:0050896|GO:0022857|GO:0040012|GO:0016049|GO:0048589|GO:0022892|GO:0016043|GO:0009605|GO:0048870|GO:0050793|GO:0048856|GO:0050795|GO:0009653|GO:0071944|GO:0040008|GO:0004872|GO:0043234|GO:0005886|GO:0031224|GO:0051716|GO:0044767|GO:0048588|GO:0007420|GO:0048532|GO:0005887|GO:0021602|GO:…	signaling|developmental process|locomotion|macromolecular complex|signal transducer activity|cell|cellular process|membrane|growth|transporter activity|response to stimulus|transmembrane transporter activity|regulation of locomotion|cell growth|developmental growth|substrate-specific transporter activity|cellular component organization|response to external stimulus|cell motility|regulation of dev…	-	-	-	-	1:2317554-2737972	1	5	139	147	0.0071334	0.0470808	1.27243	1.29623	0.0271071	1.28433	-5.5662	2.75698e-39	9.89842e-38	DOWN
ENSGALG00000006453	TF	-	GO:0005576|GO:0005615|GO:0043169|GO:0006810|GO:0042592|GO:0006811|GO:0046872|GO:0050801|GO:0055072	extracellular region|extracellular space|cation binding|transport|homeostatic process|ion transport|metal ion binding|ion homeostasis|iron ion homeostasis	-	-	-	-	9:4590500-4601249	59	29	1661	1833	0.586738	0.380535	21.1908	22.5259	0.483637	21.8584	-5.49812	6.87738e-165	4.69147e-162	DOWN
ENSGALG00000017040	-	-	GO:0005576|GO:0002376|GO:0008152|GO:0009987|GO:0003824|GO:0050896|GO:0071704|GO:0006950|GO:0044237|GO:0005615|GO:0006955|GO:0002682|GO:0009605|GO:0030234|GO:0016787|GO:0019222|GO:0002684|GO:0050778|GO:0006952|GO:0019538|GO:0050790|GO:0006959|GO:0031323|GO:0017171|GO:0006956|GO:0050776|GO:0043086|GO:0044092|GO:0008233|GO:0009611|GO:0004857|GO:0002920|GO:0006954|GO:0010468|GO:0030449|GO:0051604|GO:…	extracellular region|immune system process|metabolic process|cellular process|catalytic activity|response to stimulus|organic substance metabolic process|response to stress|cellular metabolic process|extracellular space|immune response|regulation of immune system process|response to external stimulus|enzyme regulator activity|hydrolase activity|regulation of metabolic process|positive regulation …	-	-	-	-	1:171268903-171314194	17	19	829	676	0.0883907	0.130351	5.52963	4.34341	0.109371	4.93652	-5.49619	7.02729e-90	1.08949e-87	DOWN
ENSGALG00000002638	SRRL	-	GO:0005623|GO:0008152|GO:0009987|GO:0003824|GO:0071704|GO:0036094|GO:0016829|GO:0044237|GO:0048037|GO:0006807|GO:0009056|GO:0097159|GO:0005622|GO:0006520|GO:0030170|GO:0005737|GO:0016841|GO:0031406|GO:0016597|GO:0003941|GO:0019752|GO:0004794|GO:0009069|GO:0009071|GO:0006563|GO:0006566|GO:0006567|GO:0006565	cell|metabolic process|cellular process|catalytic activity|organic substance metabolic process|small molecule binding|lyase activity|cellular metabolic process|cofactor binding|nitrogen compound metabolic process|catabolic process|organic cyclic compound binding|intracellular|cellular amino acid metabolic process|pyridoxal phosphate binding|cytoplasm|ammonia-lyase activity|carboxylic acid binding…	K01754	threonine dehydratase[4.3.1.19]	gga01100|gga01200|gga01230|gga00260|gga00290	Metabolic pathways - Gallus gallus (chicken)|Carbon metabolism - Gallus gallus (chicken)|Biosynthesis of amino acids - Gallus gallus (chicken)|Glycine, serine and threonine metabolism - Gallus gallus (chicken)|Valine, leucine and isoleucine biosynthesis - Gallus gallus (chicken)	6:5116741-5157334	275	138	7908	8106	3.32047	2.19864	122.496	120.949	2.75956	121.722	-5.46302	8.91185e-159	5.24078e-156	DOWN
ENSGALG00000029446	-	-	-	-	-	-	-	-	1:4120319-4150431	1	0	16	19	0.0298174	0	0.612235	0.700319	0.0149087	0.656277	-5.46008	3.85948e-08	2.08422e-07	DOWN
ENSGALG00000013624	-	-	GO:0032502|GO:0032991|GO:0005623|GO:0008152|GO:0009987|GO:0071704|GO:0044237|GO:0043227|GO:0006807|GO:0019222|GO:0097159|GO:0005622|GO:0048856|GO:1990904|GO:0044767|GO:0009888|GO:0006139|GO:0050877|GO:0043231|GO:0051171|GO:0031323|GO:0048869|GO:0007275|GO:0003676|GO:0051726|GO:0030529|GO:1901360|GO:0048468|GO:0048731|GO:0048513|GO:0007049|GO:0007600|GO:0051252|GO:0005634|GO:0060537|GO:0030154|GO:…	developmental process|macromolecular complex|cell|metabolic process|cellular process|organic substance metabolic process|cellular metabolic process|membrane-bounded organelle|nitrogen compound metabolic process|regulation of metabolic process|organic cyclic compound binding|intracellular|anatomical structure development|ribonucleoprotein complex|single-organism developmental process|tissue develo…	-	-	-	-	2:90472344-90506067	20	21	932	687	0.181183	0.251021	10.8315	7.69084	0.216102	9.2612	-5.42142	8.84792e-81	1.15185e-78	DOWN
ENSGALG00000041257	ACVR1C	activin A receptor type 1C [Source:HGNC Symbol;Acc:HGNC:18123]	-	-	K13568	activin receptor type-1C[2.7.11.30]	gga04350	TGF-beta signaling pathway - Gallus gallus (chicken)	7:36425881-36436304	3	0	52	48	0.0820342	0	1.82426	1.62207	0.0410171	1.72316	-5.39269	4.09741e-19	5.4677e-18	DOWN
ENSGALG00000033171	TGM4	transglutaminase 4 [Source:HGNC Symbol;Acc:HGNC:11780]	GO:0023052|GO:0005576|GO:0005623|GO:0009987|GO:0016020|GO:0031012|GO:0012505|GO:0007269|GO:0051641|GO:0043227|GO:0016043|GO:0005515|GO:0005622|GO:1903561|GO:0008289|GO:0071944|GO:0016079|GO:0005886|GO:0031224|GO:0048791|GO:0043231|GO:0043169|GO:0060341|GO:0031982|GO:0006996|GO:0005543|GO:0030276|GO:0006810|GO:0070062|GO:0007154|GO:0032940|GO:0016021|GO:0060627|GO:0061024|GO:0001505|GO:0051656|GO:…	signaling|extracellular region|cell|cellular process|membrane|extracellular matrix|endomembrane system|neurotransmitter secretion|cellular localization|membrane-bounded organelle|cellular component organization|protein binding|intracellular|extracellular vesicle|lipid binding|cell periphery|synaptic vesicle exocytosis|plasma membrane|intrinsic component of membrane|calcium ion-regulated exocytosi…	-	-	-	-	2:43317611-43328122	2	2	70	84	0.0339567	0.0447982	1.52457	1.76226	0.0393774	1.64342	-5.38318	1.83364e-25	3.47069e-24	DOWN
ENSGALG00000002992	DAW1	dynein assembly factor with WD repeats 1 [Source:HGNC Symbol;Acc:HGNC:26383]	GO:0032502|GO:0048856|GO:0044767|GO:0007275|GO:0007507|GO:0048731|GO:0007389|GO:0048513|GO:0072358|GO:0072359|GO:0009855|GO:0007368	developmental process|anatomical structure development|single-organism developmental process|multicellular organism development|heart development|system development|pattern specification process|animal organ development|cardiovascular system development|circulatory system development|determination of bilateral symmetry|determination of left/right symmetry	-	-	-	-	9:9550993-9568072	1	0	10	23	0.02158	0	0.276928	0.613539	0.01079	0.445234	-5.36679	1.19857e-06	5.40037e-06	DOWN
ENSGALG00000017308	CHRDL2	chordin like 2 [Source:HGNC Symbol;Acc:HGNC:24168]	-	-	-	-	-	-	1:195912297-195938222	67	36	1797	1901	1.53929	1.09133	52.964	53.9707	1.31531	53.4674	-5.34518	5.43414e-168	3.86141e-165	DOWN
ENSGALG00000030905	-	-	-	-	-	-	-	-	Z:43435397-43441708	9	6	240	298	0.548036	0.482094	18.7478	22.4233	0.515065	20.5855	-5.32073	1.39357e-54	8.64218e-53	DOWN
ENSGALG00000010435	RASGRP3	RAS guanyl releasing protein 3 [Source:HGNC Symbol;Acc:HGNC:14545]	GO:0023052|GO:0032991|GO:0005623|GO:0008152|GO:0009987|GO:0050896|GO:0005085|GO:0030234|GO:0019222|GO:0005515|GO:0005622|GO:0043234|GO:0051716|GO:0008047|GO:0043169|GO:0050790|GO:0043085|GO:0007154|GO:0007165|GO:0005088|GO:0032045|GO:0019899|GO:0005737|GO:0035556|GO:0048471|GO:0005096|GO:0046872|GO:0019900|GO:0051020|GO:0030695|GO:0043087|GO:0007264|GO:0043547|GO:0031267|GO:0005509|GO:0007265|GO:…	signaling|macromolecular complex|cell|metabolic process|cellular process|response to stimulus|guanyl-nucleotide exchange factor activity|enzyme regulator activity|regulation of metabolic process|protein binding|intracellular|protein complex|cellular response to stimulus|enzyme activator activity|cation binding|regulation of catalytic activity|positive regulation of catalytic activity|cell communi…	K12362	RAS guanyl-releasing protein 3[-]	gga04010	MAPK signaling pathway - Gallus gallus (chicken)	3:31145552-31183812	100	59	3046	2437	1.1484	0.89403	44.8757	34.5844	1.02122	39.7301	-5.28187	1.72003e-133	6.37682e-131	DOWN
ENSGALG00000006019	-	-	GO:0016020|GO:0003824|GO:0016787|GO:0031224|GO:0016021	membrane|catalytic activity|hydrolase activity|intrinsic component of membrane|integral component of membrane	-	-	-	-	8:14326726-14338131	5	4	168	148	0.301772	0.318521	13.0079	11.0383	0.310146	12.0231	-5.27671	1.17291e-39	4.27409e-38	DOWN
ENSGALG00000000616	ELF3	E74 like ETS transcription factor 3 [Source:HGNC Symbol;Acc:HGNC:3318]	GO:0032502|GO:0005623|GO:0008152|GO:0009987|GO:0050896|GO:0071704|GO:0006950|GO:0044237|GO:0043227|GO:0006807|GO:0016043|GO:0019222|GO:0097159|GO:0005622|GO:0048856|GO:0000989|GO:0003700|GO:0009653|GO:0009058|GO:0044767|GO:0009888|GO:0006139|GO:0006952|GO:0043231|GO:0051171|GO:0031323|GO:0048869|GO:0003676|GO:0044249|GO:0003712|GO:0009890|GO:1901360|GO:0000981|GO:0051252|GO:0005634|GO:0000982|GO:…	developmental process|cell|metabolic process|cellular process|response to stimulus|organic substance metabolic process|response to stress|cellular metabolic process|membrane-bounded organelle|nitrogen compound metabolic process|cellular component organization|regulation of metabolic process|organic cyclic compound binding|intracellular|anatomical structure development|transcription factor activit…	-	-	-	-	26:313618-317551	3	0	54	37	0.0414306	0	0.956762	0.631469	0.0207153	0.794115	-5.26058	1.1637e-15	1.24346e-14	DOWN
ENSGALG00000003323	OSGIN1	oxidative stress induced growth inhibitor 1 [Source:HGNC Symbol;Acc:HGNC:30093]	GO:0008152|GO:0009987|GO:0040007|GO:0003824|GO:0016049|GO:0016491|GO:0016043|GO:0005515|GO:0040008|GO:0045926|GO:0010942|GO:0005102|GO:0010941|GO:0008219|GO:0051128|GO:0030308|GO:0001558|GO:0055114|GO:0043067|GO:0012501|GO:0008083|GO:0043068|GO:0043065|GO:0042981|GO:0006915	metabolic process|cellular process|growth|catalytic activity|cell growth|oxidoreductase activity|cellular component organization|protein binding|regulation of growth|negative regulation of growth|positive regulation of cell death|receptor binding|regulation of cell death|cell death|regulation of cellular component organization|negative regulation of cell growth|regulation of cell growth|oxidation…	-	-	-	-	11:2658956-2694119	322	199	11198	6466	2.18502	1.7818	97.4824	54.2206	1.98341	75.8515	-5.25712	4.30814e-78	5.36285e-76	DOWN
ENSGALG00000028895	-	-	GO:0023052|GO:0004871|GO:0009987|GO:0016020|GO:0050896|GO:0004872|GO:0031224|GO:0051716|GO:0010033|GO:0007154|GO:0009725|GO:0007165|GO:0004888|GO:0016021|GO:0010243|GO:0007166|GO:0007186|GO:0004930|GO:0032870|GO:0043434|GO:0071417|GO:1901652|GO:0008528|GO:0071310|GO:0004967|GO:1901653|GO:0033762|GO:0071375|GO:0071377	signaling|signal transducer activity|cellular process|membrane|response to stimulus|receptor activity|intrinsic component of membrane|cellular response to stimulus|response to organic substance|cell communication|response to hormone|signal transduction|transmembrane signaling receptor activity|integral component of membrane|response to organonitrogen compound|cell surface receptor signaling pathw…	-	-	-	-	14:12883069-12886456	1	0	12	18	0.0281813	0	0.433974	0.627061	0.0140907	0.530517	-5.23459	7.2648e-07	3.36303e-06	DOWN
ENSGALG00000016866	FGF14	fibroblast growth factor 14 [Source:HGNC Symbol;Acc:HGNC:3671]	GO:0032502|GO:0005576|GO:0005515|GO:0048856|GO:0044767|GO:0005102|GO:0007275|GO:0048731|GO:0007399|GO:0008083	developmental process|extracellular region|protein binding|anatomical structure development|single-organism developmental process|receptor binding|multicellular organism development|system development|nervous system development|growth factor activity	K04358	fibroblast growth factor[-]	gga04010|gga04810	MAPK signaling pathway - Gallus gallus (chicken)|Regulation of actin cytoskeleton - Gallus gallus (chicken)	1:143252845-143354891	10	1	182	153	0.456174	0.0601867	10.651	8.62488	0.258181	9.63794	-5.22227	1.13589e-36	3.65499e-35	DOWN
ENSGALG00000008518	-	-	GO:0008152|GO:0009987|GO:0003824|GO:0071704|GO:0036094|GO:0044237|GO:0006807|GO:0097159|GO:0009058|GO:0016874|GO:0001882|GO:0006520|GO:0000166|GO:0044249|GO:0032549|GO:0001883|GO:0017076|GO:0008652|GO:0032559|GO:0019752|GO:0005524|GO:0006541|GO:0004356|GO:0006542	metabolic process|cellular process|catalytic activity|organic substance metabolic process|small molecule binding|cellular metabolic process|nitrogen compound metabolic process|organic cyclic compound binding|biosynthetic process|ligase activity|nucleoside binding|cellular amino acid metabolic process|nucleotide binding|cellular biosynthetic process|ribonucleoside binding|purine nucleoside binding…	K01915	glutamine synthetase[6.3.1.2]	gga01100|gga01230|gga00250|gga00630|gga00220|gga00910	Metabolic pathways - Gallus gallus (chicken)|Biosynthesis of amino acids - Gallus gallus (chicken)|Alanine, aspartate and glutamate metabolism - Gallus gallus (chicken)|Glyoxylate and dicarboxylate metabolism - Gallus gallus (chicken)|Arginine biosynthesis - Gallus gallus (chicken)|Nitrogen metabolism - Gallus gallus (chicken)	17:2429856-2435394	16	5	346	317	0.245835	0.101378	6.82018	6.01896	0.173606	6.41957	-5.20859	1.47952e-60	1.13657e-58	DOWN
ENSGALG00000033591	-	-	-	-	-	-	-	-	13:3466335-3475168	67	30	1679	1360	1.098	0.648716	35.2993	27.5421	0.87336	31.4207	-5.169	3.99798e-106	7.83696e-104	DOWN
ENSGALG00000027314	SAXO1	stabilizer of axonemal microtubules 1 [Source:HGNC Symbol;Acc:HGNC:28566]	GO:0032502|GO:0005623|GO:0009987|GO:0050896|GO:0048646|GO:0006950|GO:0044089|GO:0016043|GO:0042995|GO:0050793|GO:0005515|GO:0005622|GO:0048856|GO:0044877|GO:0009653|GO:0005929|GO:0051716|GO:0044767|GO:0005930|GO:0022607|GO:1902115|GO:0009409|GO:0008092|GO:0048869|GO:0006996|GO:0045724|GO:0060491|GO:0033554|GO:0051128|GO:0031514|GO:0030030|GO:0036126|GO:1902117|GO:0009266|GO:0032403|GO:0051130|GO:…	developmental process|cell|cellular process|response to stimulus|anatomical structure formation involved in morphogenesis|response to stress|positive regulation of cellular component biogenesis|cellular component organization|cell projection|regulation of developmental process|protein binding|intracellular|anatomical structure development|macromolecular complex binding|anatomical structure morpho…	-	-	-	-	Z:33559837-33565237	7	3	172	137	0.242798	0.137287	7.65337	5.87204	0.190042	6.76271	-5.15321	3.57875e-35	1.08791e-33	DOWN
ENSGALG00000037093	-	-	-	-	-	-	-	-	AADN04011698.1:929-2298	10	15	514	323	0.300009	0.593805	19.7827	11.9748	0.446907	15.8787	-5.15098	1.15032e-44	4.92905e-43	DOWN
ENSGALG00000010001	EGLN3	egl-9 family hypoxia inducible factor 3 [Source:HGNC Symbol;Acc:HGNC:14661]	GO:0008152|GO:0003824|GO:0036094|GO:0016491|GO:0030246|GO:0043169|GO:0019842|GO:0055114|GO:0016705|GO:0031418|GO:0031406|GO:0046872|GO:0046914|GO:0005506	metabolic process|catalytic activity|small molecule binding|oxidoreductase activity|carbohydrate binding|cation binding|vitamin binding|oxidation-reduction process|oxidoreductase activity, acting on paired donors, with incorporation or reduction of molecular oxygen|L-ascorbic acid binding|carboxylic acid binding|metal ion binding|transition metal ion binding|iron ion binding	-	-	-	-	5:35742881-35767270	4	3	107	116	0.132488	0.131092	4.54628	4.74759	0.13179	4.64694	-5.13997	1.22823e-32	3.33009e-31	DOWN
ENSGALG00000011225	SLC25A47	solute carrier family 25 member 47 [Source:HGNC Symbol;Acc:HGNC:20115]	GO:0005623|GO:0008152|GO:0009987|GO:0016020|GO:0071704|GO:0044237|GO:0008283|GO:0043227|GO:0006807|GO:0019222|GO:0005622|GO:0009058|GO:0031224|GO:0006139|GO:0043231|GO:0051171|GO:0031323|GO:0006810|GO:0042127|GO:0044249|GO:0016021|GO:1901360|GO:0005737|GO:0055085|GO:0051252|GO:0005634|GO:0010468|GO:0005739|GO:0034645|GO:0010467|GO:0016070|GO:2001141|GO:0006351|GO:0006355|GO:0032774|GO:1903506	cell|metabolic process|cellular process|membrane|organic substance metabolic process|cellular metabolic process|cell proliferation|membrane-bounded organelle|nitrogen compound metabolic process|regulation of metabolic process|intracellular|biosynthetic process|intrinsic component of membrane|nucleobase-containing compound metabolic process|intracellular membrane-bounded organelle|regulation of ni…	-	-	-	-	5:48638645-48642763	48	25	1046	1199	2.14208	1.47214	59.8846	66.1219	1.80711	63.0033	-5.12367	4.44632e-123	1.37868e-120	DOWN
ENSGALG00000023142	PTGER3	prostaglandin E receptor 3 [Source:HGNC Symbol;Acc:HGNC:9595]	GO:0023052|GO:0004871|GO:0005623|GO:0009987|GO:0016020|GO:0050896|GO:0006950|GO:0071944|GO:0004872|GO:0051051|GO:0005886|GO:0031224|GO:0051716|GO:0006952|GO:0019725|GO:0005887|GO:0006810|GO:0007154|GO:0007165|GO:0007586|GO:0004888|GO:0042592|GO:0016021|GO:0031226|GO:0001696|GO:0003012|GO:0007186|GO:0006936|GO:0060455|GO:0006954|GO:0004930|GO:0051046|GO:0055082|GO:0046903|GO:0006873|GO:0006939|GO:…	signaling|signal transducer activity|cell|cellular process|membrane|response to stimulus|response to stress|cell periphery|receptor activity|negative regulation of transport|plasma membrane|intrinsic component of membrane|cellular response to stimulus|defense response|cellular homeostasis|integral component of plasma membrane|transport|cell communication|signal transduction|digestion|transmembran…	K04260	prostaglandin E receptor 3[-]	gga04080|gga04020	Neuroactive ligand-receptor interaction - Gallus gallus (chicken)|Calcium signaling pathway - Gallus gallus (chicken)	8:29200002-29207887	9	1	121	163	0.278139	0.0407731	4.79709	6.22474	0.159456	5.51092	-5.11106	7.33686e-33	2.00839e-31	DOWN
ENSGALG00000028871	SLC38A3	solute carrier family 38 member 3 [Source:HGNC Symbol;Acc:HGNC:18044]	GO:0023052|GO:0004871|GO:0005623|GO:0008152|GO:0009987|GO:0016020|GO:0003824|GO:0005215|GO:0050896|GO:0071704|GO:0006950|GO:0044237|GO:0022857|GO:0006807|GO:0022892|GO:0009605|GO:0016787|GO:0019222|GO:0071944|GO:0009058|GO:0004872|GO:0005886|GO:0031224|GO:0051716|GO:0006139|GO:0019538|GO:0042594|GO:0051171|GO:0005887|GO:0015238|GO:0031323|GO:0006810|GO:0007154|GO:0031668|GO:0033554|GO:0007165|GO:…	signaling|signal transducer activity|cell|metabolic process|cellular process|membrane|catalytic activity|transporter activity|response to stimulus|organic substance metabolic process|response to stress|cellular metabolic process|transmembrane transporter activity|nitrogen compound metabolic process|substrate-specific transporter activity|response to external stimulus|hydrolase activity|regulation…	-	-	-	-	12:3203801-3209305	19	7	320	454	0.213313	0.103699	4.60887	6.29857	0.158506	5.45372	-5.10463	1.73842e-56	1.14467e-54	DOWN
ENSGALG00000037228	-	-	-	-	-	-	-	-	5:243241-244239	0	1	19	17	0	0.0542825	1.00283	0.864292	0.0271413	0.933563	-5.10419	2.53605e-08	1.40194e-07	DOWN
ENSGALG00000002804	RND2	Rho family GTPase 2 [Source:HGNC Symbol;Acc:HGNC:18315]	GO:0023052|GO:0032502|GO:0005623|GO:0009987|GO:0040007|GO:0050896|GO:0036094|GO:0016049|GO:0048589|GO:0016043|GO:0050793|GO:0097159|GO:0005622|GO:0048856|GO:0009653|GO:0040008|GO:0045927|GO:0051716|GO:0044767|GO:0048588|GO:0001882|GO:0032535|GO:0048869|GO:0048639|GO:0045597|GO:0000166|GO:0007154|GO:0007275|GO:0007165|GO:0051128|GO:0001558|GO:0045595|GO:2000026|GO:0030030|GO:0048638|GO:0048468|GO:…	signaling|developmental process|cell|cellular process|growth|response to stimulus|small molecule binding|cell growth|developmental growth|cellular component organization|regulation of developmental process|organic cyclic compound binding|intracellular|anatomical structure development|anatomical structure morphogenesis|regulation of growth|positive regulation of growth|cellular response to stimulu…	-	-	-	-	27:5549486-5564038	1	0	15	12	0.0228142	0	0.439148	0.338425	0.0114071	0.388787	-5.09097	2.65352e-06	1.14478e-05	DOWN
ENSGALG00000009509	CALCR	calcitonin receptor [Source:HGNC Symbol;Acc:HGNC:1440]	GO:0023052|GO:0004871|GO:0009987|GO:0016020|GO:0050896|GO:0004872|GO:0031224|GO:0051716|GO:0007154|GO:0007165|GO:0004888|GO:0016021|GO:0007166|GO:0007186|GO:0004930|GO:0008528|GO:0004948	signaling|signal transducer activity|cellular process|membrane|response to stimulus|receptor activity|intrinsic component of membrane|cellular response to stimulus|cell communication|signal transduction|transmembrane signaling receptor activity|integral component of membrane|cell surface receptor signaling pathway|G-protein coupled receptor signaling pathway|G-protein coupled receptor activity|G-…	K04576	calcitonin receptor[-]	gga04080	Neuroactive ligand-receptor interaction - Gallus gallus (chicken)	2:23088761-23152574	2	1	43	46	0.0510933	0.0337031	1.40914	1.45208	0.0423982	1.43061	-5.07648	1.22755e-16	1.39379e-15	DOWN
ENSGALG00000043856	-	-	-	-	-	-	-	-	7:5844610-5845590	2	2	83	40	0.0838013	0.110557	4.46119	2.071	0.0971792	3.26609	-5.07077	3.45668e-14	3.33428e-13	DOWN
ENSGALG00000041510	-	-	-	-	-	-	-	-	10:974526-991525	4	0	57	49	0.0355115	0	0.649135	0.537528	0.0177557	0.593332	-5.06248	1.87623e-18	2.39142e-17	DOWN
ENSGALG00000037777	MSC	musculin [Source:HGNC Symbol;Acc:HGNC:7321]	-	-	-	-	-	-	2:117632962-117634119	11	4	186	241	0.746042	0.357942	16.1839	20.199	0.551992	18.1914	-5.04247	6.59536e-44	2.71684e-42	DOWN
ENSGALG00000000302	-	troponin T, cardiac muscle isoforms [Source:RefSeq peptide;Acc:NP_990780]	GO:0032991|GO:0005623|GO:0005622|GO:0043234|GO:0005861|GO:0030017|GO:0003012|GO:0005737|GO:0005865|GO:0006936|GO:0043292|GO:0005856|GO:0006937|GO:0015629|GO:0030016	macromolecular complex|cell|intracellular|protein complex|troponin complex|sarcomere|muscle system process|cytoplasm|striated muscle thin filament|muscle contraction|contractile fiber|cytoskeleton|regulation of muscle contraction|actin cytoskeleton|myofibril	K12045	troponin T, cardiac muscle[-]	gga04261|gga04260	Adrenergic signaling in cardiomyocytes - Gallus gallus (chicken)|Cardiac muscle contraction - Gallus gallus (chicken)	26:796120-806432	1	1	27	33	0.0161829	0.0213581	0.560726	0.660147	0.0187705	0.610436	-5.0233	2.06411e-12	1.7205e-11	DOWN
ENSGALG00000015233	ATP1B1	ATPase Na+/K+ transporting subunit beta 1 [Source:HGNC Symbol;Acc:HGNC:804]	GO:0023052|GO:0032991|GO:0005576|GO:0004871|GO:0005623|GO:0008152|GO:0009987|GO:0030054|GO:0016020|GO:0003824|GO:0005215|GO:0050896|GO:0071704|GO:0012505|GO:0043209|GO:0036094|GO:0051641|GO:0044237|GO:0022857|GO:0043227|GO:0006807|GO:0009056|GO:0022892|GO:0016043|GO:0005911|GO:0030234|GO:0016787|GO:0019222|GO:0045177|GO:0031090|GO:0005515|GO:0097159|GO:0005622|GO:0003823|GO:0044877|GO:1903561|GO:…	signaling|macromolecular complex|extracellular region|signal transducer activity|cell|metabolic process|cellular process|cell junction|membrane|catalytic activity|transporter activity|response to stimulus|organic substance metabolic process|endomembrane system|myelin sheath|small molecule binding|cellular localization|cellular metabolic process|transmembrane transporter activity|membrane-bounded …	K01540	sodium/potassium-transporting ATPase subunit beta[-]	gga04261	Adrenergic signaling in cardiomyocytes - Gallus gallus (chicken)	1:83773214-83787119	29	33	1029	793	0.357514	0.536805	16.274	12.0807	0.44716	14.1773	-4.98665	9.24745e-83	1.27182e-80	DOWN
ENSGALG00000011219	GCGR	glucagon receptor [Source:HGNC Symbol;Acc:HGNC:4192]	GO:0023052|GO:0004871|GO:0005623|GO:0008152|GO:0009987|GO:0016020|GO:0050896|GO:0071704|GO:0006950|GO:0044237|GO:0009605|GO:0019222|GO:0071944|GO:0004872|GO:0005886|GO:0031224|GO:0051716|GO:0042594|GO:0005887|GO:0031323|GO:0010033|GO:0007154|GO:0044262|GO:0009725|GO:0007165|GO:0004888|GO:0042592|GO:0016021|GO:0006091|GO:0031226|GO:0055114|GO:0010243|GO:0005975|GO:0031667|GO:0007166|GO:0007186|GO:…	signaling|signal transducer activity|cell|metabolic process|cellular process|membrane|response to stimulus|organic substance metabolic process|response to stress|cellular metabolic process|response to external stimulus|regulation of metabolic process|cell periphery|receptor activity|plasma membrane|intrinsic component of membrane|cellular response to stimulus|response to starvation|integral compo…	K04583	glucagon receptor[-]	gga04080	Neuroactive ligand-receptor interaction - Gallus gallus (chicken)	18:9997747-10000701	2	2	52	65	0.0543711	0.0717305	1.8134	2.18346	0.0630508	1.99843	-4.98621	9.25076e-20	1.28681e-18	DOWN
ENSGALG00000033051	CAMK1D	calcium/calmodulin dependent protein kinase ID [Source:HGNC Symbol;Acc:HGNC:19341]	-	-	-	-	-	-	1:6522549-6602832	14	10	316	366	0.645826	0.608672	18.7005	20.8636	0.627249	19.782	-4.97901	7.44617e-64	6.41349e-62	DOWN
ENSGALG00000039873	-	-	-	-	-	-	-	-	2:36715164-36715466	0	1	8	25	0	0.178971	1.39211	4.19073	0.0894856	2.79142	-4.9632	5.87479e-06	2.43294e-05	DOWN
ENSGALG00000021395	-	-	GO:0016020|GO:0003824|GO:0005215|GO:0036094|GO:0016787|GO:0097159|GO:0031224|GO:0001882|GO:0006810|GO:0000166|GO:0016021|GO:0016817|GO:0032549|GO:0001883|GO:0017076|GO:0016818|GO:0032559|GO:0016462|GO:0005524|GO:0017111|GO:0016887	membrane|catalytic activity|transporter activity|small molecule binding|hydrolase activity|organic cyclic compound binding|intrinsic component of membrane|nucleoside binding|transport|nucleotide binding|integral component of membrane|hydrolase activity, acting on acid anhydrides|ribonucleoside binding|purine nucleoside binding|purine nucleotide binding|hydrolase activity, acting on acid anhydride…	K05651	ATP-binding cassette, subfamily A (ABC1), member 9[-]	gga02010	ABC transporters - Gallus gallus (chicken)	18:7999197-8020520	1	2	46	44	0.00825897	0.0218003	0.487541	0.449204	0.0150296	0.468372	-4.96177	8.98322e-17	1.03165e-15	DOWN
ENSGALG00000012908	SLC13A4	solute carrier family 13 member 4 [Source:HGNC Symbol;Acc:HGNC:15827]	GO:0005623|GO:0009987|GO:0016020|GO:0005215|GO:0022857|GO:0022892|GO:0071944|GO:0005886|GO:0031224|GO:0005887|GO:0006810|GO:0022891|GO:0016021|GO:0031226|GO:0055085|GO:0015075|GO:0015116|GO:0006811|GO:0034220|GO:0015293|GO:0006812|GO:0008324|GO:0008271|GO:0098655|GO:0008509|GO:0030001|GO:0015672|GO:0015382|GO:0022890|GO:0046873|GO:0035725|GO:0006814	cell|cellular process|membrane|transporter activity|transmembrane transporter activity|substrate-specific transporter activity|cell periphery|plasma membrane|intrinsic component of membrane|integral component of plasma membrane|transport|substrate-specific transmembrane transporter activity|integral component of membrane|intrinsic component of plasma membrane|transmembrane transport|ion transmemb…	-	-	-	-	1:58420521-58447259	3	1	36	70	0.0696596	0.0306374	1.07243	2.00868	0.0501485	1.54056	-4.9411	6.02243e-15	6.12442e-14	DOWN
ENSGALG00000014117	-	Vasotocin-neurophysin VT Vasotocin Neurophysin VT [Source:UniProtKB/Swiss-Prot;Acc:P24787]	GO:0032502|GO:0005576|GO:0002376|GO:0005623|GO:0008152|GO:0009987|GO:0071704|GO:0044237|GO:0043227|GO:0006807|GO:0016043|GO:0005515|GO:0097159|GO:0005622|GO:0007155|GO:0048856|GO:0044877|GO:0008289|GO:0002520|GO:0044767|GO:0003682|GO:0006139|GO:0043231|GO:0043169|GO:0019538|GO:0005102|GO:0098609|GO:0048869|GO:0016337|GO:0006996|GO:0005543|GO:0046649|GO:0007275|GO:0042393|GO:0003676|GO:0001775|GO:…	developmental process|extracellular region|immune system process|cell|metabolic process|cellular process|organic substance metabolic process|cellular metabolic process|membrane-bounded organelle|nitrogen compound metabolic process|cellular component organization|protein binding|organic cyclic compound binding|intracellular|cell adhesion|anatomical structure development|macromolecular complex bind…	-	-	-	-	4:89222770-89224343	7	18	354	395	0.470893	1.5977	30.5496	32.8353	1.0343	31.6925	-4.93742	5.98432e-60	4.43724e-58	DOWN
ENSGALG00000015055	SLC22A16	solute carrier family 22 member 16 [Source:HGNC Symbol;Acc:HGNC:20302]	GO:0040011|GO:0005623|GO:0000003|GO:0022414|GO:0009987|GO:0016020|GO:0005215|GO:0022857|GO:0022892|GO:0019953|GO:0048870|GO:0071944|GO:0005886|GO:0031224|GO:0005887|GO:0009566|GO:0006810|GO:0022891|GO:0016021|GO:0031226|GO:0030317|GO:0055085|GO:0015075|GO:0015697|GO:0006811|GO:0007338|GO:1903825|GO:0046903|GO:0015226|GO:0015837|GO:0034220|GO:0005275|GO:0098656|GO:0006812|GO:0008324|GO:0015711|GO:…	locomotion|cell|reproduction|reproductive process|cellular process|membrane|transporter activity|transmembrane transporter activity|substrate-specific transporter activity|sexual reproduction|cell motility|cell periphery|plasma membrane|intrinsic component of membrane|integral component of plasma membrane|fertilization|transport|substrate-specific transmembrane transporter activity|integral compo…	-	-	-	-	3:66681777-66712311	95	37	1656	1838	1.78212	0.915848	39.853	42.6078	1.34898	41.2304	-4.93376	1.76044e-112	3.84905e-110	DOWN
ENSGALG00000030235	-	-	-	-	-	-	-	-	7:5821821-5822738	2	0	27	21	0.0895524	0	1.55085	1.16188	0.0447762	1.35637	-4.92087	1.67048e-09	1.0626e-08	DOWN
ENSGALG00000010826	PRKAA2	protein kinase AMP-activated catalytic subunit alpha 2 [Source:HGNC Symbol;Acc:HGNC:9377]	GO:0023052|GO:0032991|GO:0005623|GO:0008152|GO:0009987|GO:0048511|GO:0003824|GO:0050896|GO:0071704|GO:0006950|GO:0036094|GO:0014823|GO:0044237|GO:0043227|GO:0009056|GO:0016740|GO:0006914|GO:0016043|GO:0009605|GO:0007623|GO:0019222|GO:0023057|GO:0005515|GO:0097159|GO:0005622|GO:0030246|GO:0044877|GO:0009058|GO:0043234|GO:0042752|GO:0051716|GO:0023051|GO:0003682|GO:0043231|GO:0010646|GO:0006979|GO:…	signaling|macromolecular complex|cell|metabolic process|cellular process|rhythmic process|catalytic activity|response to stimulus|organic substance metabolic process|response to stress|small molecule binding|response to activity|cellular metabolic process|membrane-bounded organelle|catabolic process|transferase activity|autophagy|cellular component organization|response to external stimulus|circa…	K07198	5'-AMP-activated protein kinase, catalytic alpha subunit[2.7.11.11]	gga04150|gga04068|gga04910|gga04920|gga04140	mTOR signaling pathway - Gallus gallus (chicken)|FoxO signaling pathway - Gallus gallus (chicken)|Insulin signaling pathway - Gallus gallus (chicken)|Adipocytokine signaling pathway - Gallus gallus (chicken)|Autophagy - Gallus gallus (chicken)	8:25836881-25855498	6	0	49	96	0.071768	0	0.751947	1.41907	0.035884	1.08551	-4.91889	4.9695e-16	5.44665e-15	DOWN
ENSGALG00000011894	CYP2D49	-	GO:0008152|GO:0009987|GO:0016020|GO:0003824|GO:0071704|GO:0044237|GO:0016491|GO:0097159|GO:0031224|GO:0043169|GO:0044255|GO:0016021|GO:0006629|GO:0055114|GO:0016705|GO:0004497|GO:0020037|GO:0008395|GO:0046872|GO:0016712|GO:0006631|GO:0046914|GO:0019752|GO:0001676|GO:0008392|GO:0019369|GO:0005506	metabolic process|cellular process|membrane|catalytic activity|organic substance metabolic process|cellular metabolic process|oxidoreductase activity|organic cyclic compound binding|intrinsic component of membrane|cation binding|cellular lipid metabolic process|integral component of membrane|lipid metabolic process|oxidation-reduction process|oxidoreductase activity, acting on paired donors, with…	K07414	cytochrome P450, family 2, subfamily D[1.14.14.1]	gga00140	Steroid hormone biosynthesis - Gallus gallus (chicken)	1:49442475-49451655	120	42	1957	2247	1.75522	0.810592	36.7221	40.6147	1.2829	38.6684	-4.91367	2.40416e-86	3.44542e-84	DOWN
ENSGALG00000010865	TMEM196	transmembrane protein 196 [Source:HGNC Symbol;Acc:HGNC:22431]	GO:0016020|GO:0031224|GO:0016021	membrane|intrinsic component of membrane|integral component of membrane	-	-	-	-	2:29858046-29874992	1	0	10	14	0.027265	0	0.349881	0.471847	0.0136325	0.410864	-4.91354	1.15363e-05	4.5743e-05	DOWN
ENSGALG00000014835	C7	complement C7 [Source:HGNC Symbol;Acc:HGNC:1346]	GO:0032991|GO:0005576|GO:0002376|GO:0005623|GO:0016020|GO:0050896|GO:0006955|GO:0043227|GO:1903561|GO:0071944|GO:0043234|GO:0005886|GO:0031224|GO:0005887|GO:0031982|GO:0070062|GO:0016021|GO:0046930|GO:0031226|GO:0005579	macromolecular complex|extracellular region|immune system process|cell|membrane|response to stimulus|immune response|membrane-bounded organelle|extracellular vesicle|cell periphery|protein complex|plasma membrane|intrinsic component of membrane|integral component of plasma membrane|vesicle|extracellular exosome|integral component of membrane|pore complex|intrinsic component of plasma membrane|mem…	-	-	-	-	Z:12937309-12956457	150	88	3034	3328	2.39146	1.85124	62.0549	65.5672	2.12135	63.811	-4.91075	7.00636e-162	4.42543e-159	DOWN
ENSGALG00000004083	GRIA1	glutamate ionotropic receptor AMPA type subunit 1 [Source:HGNC Symbol;Acc:HGNC:4571]	GO:0023052|GO:0032991|GO:0004871|GO:0005623|GO:0009987|GO:0030054|GO:0045202|GO:0016020|GO:0005215|GO:0050896|GO:0022857|GO:0060076|GO:0007631|GO:0097060|GO:0022892|GO:0044708|GO:0005622|GO:0098794|GO:0071944|GO:0004872|GO:0043234|GO:0005886|GO:0031224|GO:0051716|GO:0050877|GO:0005887|GO:0043235|GO:0001661|GO:0006810|GO:0007154|GO:0045211|GO:0030594|GO:0007165|GO:0004888|GO:0007611|GO:0022891|GO:…	signaling|macromolecular complex|signal transducer activity|cell|cellular process|cell junction|synapse|membrane|transporter activity|response to stimulus|transmembrane transporter activity|excitatory synapse|feeding behavior|synaptic membrane|substrate-specific transporter activity|single-organism behavior|intracellular|postsynapse|cell periphery|receptor activity|protein complex|plasma membrane…	K05197	glutamate receptor 1[-]	gga04080	Neuroactive ligand-receptor interaction - Gallus gallus (chicken)	13:12326556-12434427	7	1	80	119	0.0679055	0.0127987	0.995576	1.42651	0.0403521	1.21104	-4.90746	3.31123e-24	5.93793e-23	DOWN
ENSGALG00000000394	SLC6A17	solute carrier family 6 member 17 [Source:HGNC Symbol;Acc:HGNC:31399]	GO:0032502|GO:0005623|GO:0009987|GO:0016020|GO:0005215|GO:0022857|GO:0022892|GO:0048856|GO:0071944|GO:0005326|GO:0005886|GO:0031224|GO:0044767|GO:0007420|GO:0005887|GO:0006810|GO:0005328|GO:0007275|GO:0022891|GO:0060322|GO:0016021|GO:0031226|GO:0048731|GO:0048513|GO:0055085|GO:0015075|GO:0006811|GO:0007399|GO:1903825|GO:0006836|GO:0007417|GO:0034220|GO:0098656|GO:0015293|GO:0006812|GO:0008324|GO:…	developmental process|cell|cellular process|membrane|transporter activity|transmembrane transporter activity|substrate-specific transporter activity|anatomical structure development|cell periphery|neurotransmitter transporter activity|plasma membrane|intrinsic component of membrane|single-organism developmental process|brain development|integral component of plasma membrane|transport|neurotransmi…	-	-	-	-	26:1342526-1349149	11	0	152	109	0.206439	0	3.65968	2.52796	0.103219	3.09382	-4.9056	3.28044e-24	5.8889e-23	DOWN
ENSGALG00000013869	IL20RA	interleukin 20 receptor subunit alpha [Source:HGNC Symbol;Acc:HGNC:6003]	GO:0023052|GO:0004871|GO:0005623|GO:0009987|GO:0016020|GO:0050896|GO:0005515|GO:0071944|GO:0004872|GO:0005886|GO:0031224|GO:0051716|GO:0023051|GO:0010646|GO:0010942|GO:0009967|GO:0010941|GO:0010033|GO:0007154|GO:0008219|GO:0007165|GO:0004888|GO:0042592|GO:0009966|GO:0048771|GO:0016021|GO:0019955|GO:0045124|GO:0034103|GO:0035556|GO:0007166|GO:0046849|GO:0034097|GO:0042015|GO:0043067|GO:0046850|GO:…	signaling|signal transducer activity|cell|cellular process|membrane|response to stimulus|protein binding|cell periphery|receptor activity|plasma membrane|intrinsic component of membrane|cellular response to stimulus|regulation of signaling|regulation of cell communication|positive regulation of cell death|positive regulation of signal transduction|regulation of cell death|response to organic subs…	K05136	interleukin 20 receptor alpha[-]	gga04060	Cytokine-cytokine receptor interaction - Gallus gallus (chicken)	3:55035015-55055817	2	3	58	82	0.037283	0.0737799	1.38696	1.88883	0.0555315	1.63789	-4.88239	5.1384e-21	7.76177e-20	DOWN
ENSGALG00000043448	ABLIM2	actin binding LIM protein family member 2 [Source:HGNC Symbol;Acc:HGNC:19195]	-	-	-	-	-	-	4:81244337-81342994	5	0	52	65	0.107035	0	1.42805	1.71948	0.0535173	1.57377	-4.87807	3.85372e-19	5.15461e-18	DOWN
ENSGALG00000009601	NELL2	neural EGFL like 2 [Source:HGNC Symbol;Acc:HGNC:7751]	GO:0043169|GO:0046872|GO:0005509	cation binding|metal ion binding|calcium ion binding	-	-	-	-	1:30342085-30485295	15	6	249	282	0.168956	0.0891789	3.59806	3.92519	0.129067	3.76163	-4.86516	1.35834e-51	7.74755e-50	DOWN
ENSGALG00000028949	CORO6	coronin 6 [Source:HGNC Symbol;Acc:HGNC:21356]	GO:0005623|GO:0009987|GO:0016043|GO:0005515|GO:0005622|GO:0044877|GO:0008092|GO:0006996|GO:0030029|GO:0032403|GO:0030036|GO:0051015|GO:0003779|GO:0007010|GO:0005856|GO:0015629	cell|cellular process|cellular component organization|protein binding|intracellular|macromolecular complex binding|cytoskeletal protein binding|organelle organization|actin filament-based process|protein complex binding|actin cytoskeleton organization|actin filament binding|actin binding|cytoskeleton organization|cytoskeleton|actin cytoskeleton	-	-	-	-	19:6079158-6083665	20	5	348	266	0.515054	0.169916	11.4971	8.46515	0.342485	9.98114	-4.86509	5.11703e-43	2.06791e-41	DOWN
ENSGALG00000025738	-	-	GO:0023052|GO:0032502|GO:0005623|GO:0009987|GO:0050896|GO:0036094|GO:0051641|GO:0016043|GO:0050793|GO:0097159|GO:0005622|GO:0048856|GO:0009653|GO:0051716|GO:0044767|GO:0032388|GO:0001882|GO:0045184|GO:0060341|GO:0048869|GO:0032880|GO:0006996|GO:0090316|GO:0006810|GO:0000166|GO:0007154|GO:0007165|GO:0051128|GO:0051222|GO:0008360|GO:0008104|GO:0051130|GO:1903955|GO:0035556|GO:0032549|GO:0046907|GO:…	signaling|developmental process|cell|cellular process|response to stimulus|small molecule binding|cellular localization|cellular component organization|regulation of developmental process|organic cyclic compound binding|intracellular|anatomical structure development|anatomical structure morphogenesis|cellular response to stimulus|single-organism developmental process|positive regulation of intrac…	-	-	-	-	3:39921768-39926303	92	89	2587	2206	2.62775	3.35424	94.7936	77.8629	2.99099	86.3283	-4.85114	2.51763e-134	9.54126e-132	DOWN
ENSGALG00000009700	PDK4	pyruvate dehydrogenase kinase 4 [Source:HGNC Symbol;Acc:HGNC:8812]	GO:0023052|GO:0005623|GO:0008152|GO:0009987|GO:0016020|GO:0003824|GO:0050896|GO:0071704|GO:0006950|GO:0036094|GO:0044237|GO:0043227|GO:0016740|GO:0009605|GO:0019222|GO:0031090|GO:0097159|GO:0005622|GO:0009058|GO:0051716|GO:0043231|GO:0006790|GO:0019538|GO:0001882|GO:0019866|GO:0042594|GO:0031323|GO:0010941|GO:0000166|GO:0010033|GO:0007154|GO:0044255|GO:0031668|GO:0033554|GO:0044262|GO:0008219|GO:…	signaling|cell|metabolic process|cellular process|membrane|catalytic activity|response to stimulus|organic substance metabolic process|response to stress|small molecule binding|cellular metabolic process|membrane-bounded organelle|transferase activity|response to external stimulus|regulation of metabolic process|organelle membrane|organic cyclic compound binding|intracellular|biosynthetic process…	-	-	-	-	2:23933443-23942823	106	59	1924	2276	1.16834	0.858067	27.2055	31.0003	1.01321	29.1029	-4.84416	1.70087e-140	7.25165e-138	DOWN
ENSGALG00000002564	RGS4	regulator of G-protein signaling 4 [Source:HGNC Symbol;Acc:HGNC:10000]	GO:0005623|GO:0043227|GO:0005622|GO:0043231|GO:0005737|GO:0005634	cell|membrane-bounded organelle|intracellular|intracellular membrane-bounded organelle|cytoplasm|nucleus	-	-	-	-	8:3687052-3692405	2	1	31	43	0.0375899	0.0247957	0.747401	0.99863	0.0311928	0.873015	-4.80672	2.04625e-13	1.85621e-12	DOWN
ENSGALG00000002893	STC2	stanniocalcin 2 [Source:HGNC Symbol;Acc:HGNC:11374]	GO:0023052|GO:0032502|GO:0005576|GO:0005623|GO:0008152|GO:0009987|GO:0016020|GO:0040007|GO:0003824|GO:0005215|GO:0050896|GO:0071704|GO:0006950|GO:0012505|GO:0036094|GO:0051641|GO:0044237|GO:0005615|GO:0043227|GO:0048589|GO:0022892|GO:0016043|GO:0016787|GO:0019222|GO:0050793|GO:0005515|GO:0097159|GO:0005622|GO:0071944|GO:0009058|GO:0040008|GO:0042445|GO:0005886|GO:0031224|GO:0045926|GO:0051716|GO:…	signaling|developmental process|extracellular region|cell|metabolic process|cellular process|membrane|growth|catalytic activity|transporter activity|response to stimulus|organic substance metabolic process|response to stress|endomembrane system|small molecule binding|cellular localization|cellular metabolic process|extracellular space|membrane-bounded organelle|developmental growth|substrate-spec…	-	-	-	-	13:9230034-9239581	836	505	15027	17569	29.5449	23.5491	681.296	767.279	26.547	724.288	-4.76994	7.96988e-161	4.85423e-158	DOWN
ENSGALG00000009219	C1ORF95	Gallus gallus chromosome 3 open reading frame, human C1orf95 (C1ORF95), mRNA. [Source:RefSeq mRNA;Acc:NM_001277538]	GO:0009987|GO:0016020|GO:0005215|GO:0022857|GO:0022892|GO:0031224|GO:0006810|GO:0022891|GO:0016021|GO:0055085|GO:0015075|GO:0006811|GO:1903830|GO:0006812|GO:0008324|GO:0030001|GO:0022890|GO:0072509|GO:0070838|GO:0046873|GO:0015693|GO:0015095	cellular process|membrane|transporter activity|transmembrane transporter activity|substrate-specific transporter activity|intrinsic component of membrane|transport|substrate-specific transmembrane transporter activity|integral component of membrane|transmembrane transport|ion transmembrane transporter activity|ion transport|magnesium ion transmembrane transport|cation transport|cation transmembra…	-	-	-	-	3:16956960-16990165	1	1	22	28	0.0736351	0.0971833	2.07886	2.54865	0.0854092	2.31375	-4.7597	3.32616e-10	2.27534e-09	DOWN
ENSGALG00000016651	-	-	GO:0005623|GO:0008152|GO:0009987|GO:0003824|GO:0071704|GO:0044237|GO:0043227|GO:0048037|GO:0006807|GO:0009056|GO:0016491|GO:0005622|GO:0043231|GO:0006520|GO:0055114|GO:0050662|GO:0016614|GO:0005737|GO:0016616|GO:0005739|GO:0019752|GO:0008743|GO:0006566|GO:0006567	cell|metabolic process|cellular process|catalytic activity|organic substance metabolic process|cellular metabolic process|membrane-bounded organelle|cofactor binding|nitrogen compound metabolic process|catabolic process|oxidoreductase activity|intracellular|intracellular membrane-bounded organelle|cellular amino acid metabolic process|oxidation-reduction process|coenzyme binding|oxidoreductase ac…	K15789	threonine 3-dehydrogenase[1.1.1.103]	gga00260	Glycine, serine and threonine metabolism - Gallus gallus (chicken)	3:107634880-107643339	35	14	482	661	1.01235	0.5343	17.8853	23.6262	0.773323	20.7558	-4.7463	6.46486e-63	5.40449e-61	DOWN
ENSGALG00000019063	-	-	GO:0008152|GO:0003824|GO:0031012|GO:0071704|GO:0016787|GO:0043169|GO:0019538|GO:0008233|GO:0046872|GO:0006508|GO:0046914|GO:0005509|GO:0008237|GO:0004175|GO:0008270|GO:0004222	metabolic process|catalytic activity|extracellular matrix|organic substance metabolic process|hydrolase activity|cation binding|protein metabolic process|peptidase activity|metal ion binding|proteolysis|transition metal ion binding|calcium ion binding|metallopeptidase activity|endopeptidase activity|zinc ion binding|metalloendopeptidase activity	-	-	-	-	1:182479610-182486231	12	6	208	215	0.277091	0.182817	6.16151	6.13486	0.229954	6.14819	-4.74074	7.92566e-46	3.46575e-44	DOWN
ENSGALG00000010326	FLVCR2	feline leukemia virus subgroup C cellular receptor family member 2 [Source:HGNC Symbol;Acc:HGNC:20105]	GO:0009987|GO:0016020|GO:0031224|GO:0006810|GO:0016021|GO:0055085|GO:0051181|GO:0015886	cellular process|membrane|intrinsic component of membrane|transport|integral component of membrane|transmembrane transport|cofactor transport|heme transport	-	-	-	-	5:38339289-38363624	21	9	348	350	0.460328	0.260319	9.78635	9.48097	0.360323	9.63366	-4.74072	5.86747e-61	4.61123e-59	DOWN
ENSGALG00000036950	CASP17	Gallus gallus caspase 14, apoptosis-related cysteine peptidase (CASP14), mRNA. [Source:RefSeq mRNA;Acc:NM_001113293]	GO:0005623|GO:0008152|GO:0009987|GO:0003824|GO:0071704|GO:0016787|GO:0005622|GO:0019538|GO:0008219|GO:0008233|GO:0097194|GO:0005737|GO:0012501|GO:0006508|GO:0008234|GO:0004175|GO:0006915|GO:0004197|GO:0097153|GO:0097200	cell|metabolic process|cellular process|catalytic activity|organic substance metabolic process|hydrolase activity|intracellular|protein metabolic process|cell death|peptidase activity|execution phase of apoptosis|cytoplasm|programmed cell death|proteolysis|cysteine-type peptidase activity|endopeptidase activity|apoptotic process|cysteine-type endopeptidase activity|cysteine-type endopeptidase act…	-	-	-	-	AADN04000662.1:80344-83137	1	0	11	10	0.0428897	0	0.605453	0.530157	0.0214449	0.567805	-4.72669	4.67291e-05	0.000169846	DOWN
ENSGALG00000043401	-	-	-	-	K16342	cytosolic phospholipase A2[3.1.1.4]	gga01100|gga04010|gga04270|gga00564|gga04912|gga04370|gga00590|gga00565|gga00591|gga00592	Metabolic pathways - Gallus gallus (chicken)|MAPK signaling pathway - Gallus gallus (chicken)|Vascular smooth muscle contraction - Gallus gallus (chicken)|Glycerophospholipid metabolism - Gallus gallus (chicken)|GnRH signaling pathway - Gallus gallus (chicken)|VEGF signaling pathway - Gallus gallus (chicken)|Arachidonic acid metabolism - Gallus gallus (chicken)|Ether lipid metabolism - Gallus gal…	5:25526958-25541830	1	0	11	10	0.012713	0	0.179463	0.157144	0.00635649	0.168304	-4.72669	4.66616e-05	0.000169673	DOWN
ENSGALG00000033816	KCTD12	potassium channel tetramerization domain containing 12 [Source:HGNC Symbol;Acc:HGNC:14678]	-	-	-	-	-	-	1:154526417-154527393	1	8	102	130	0.0473914	0.500427	6.20335	7.61573	0.273909	6.90954	-4.65682	6.79344e-27	1.38749e-25	DOWN
ENSGALG00000017302	SLCO2B1	solute carrier organic anion transporter family member 2B1 [Source:HGNC Symbol;Acc:HGNC:10962]	GO:0005623|GO:0016020|GO:0005215|GO:0022857|GO:0022892|GO:0071944|GO:0005886|GO:0031224|GO:0005887|GO:0006810|GO:0022891|GO:0016021|GO:0031226|GO:0005319|GO:0006869|GO:0015075|GO:0006811|GO:0015125|GO:0015721|GO:0015711|GO:0006820|GO:0008509|GO:0015347|GO:0008028|GO:0043252|GO:0015718|GO:0008514	cell|membrane|transporter activity|transmembrane transporter activity|substrate-specific transporter activity|cell periphery|plasma membrane|intrinsic component of membrane|integral component of plasma membrane|transport|substrate-specific transmembrane transporter activity|integral component of membrane|intrinsic component of plasma membrane|lipid transporter activity|lipid transport|ion transme…	-	-	-	-	1:196123765-196155122	1	0	9	11	0.0206267	0	0.238234	0.280481	0.0103133	0.259357	-4.65236	0.000112184	0.000381645	DOWN
ENSGALG00000041915	-	-	-	-	-	-	-	-	8:16115830-16123649	1	0	8	12	0.0284152	0	0.291707	0.42151	0.0142076	0.356608	-4.64961	0.000131327	0.000441225	DOWN
ENSGALG00000040549	HTR7	5-hydroxytryptamine receptor 7 [Source:HGNC Symbol;Acc:HGNC:5302]	GO:0023052|GO:0004871|GO:0005623|GO:0009987|GO:0048511|GO:0016020|GO:0050896|GO:0007623|GO:0071944|GO:0004872|GO:0005886|GO:0031224|GO:0051716|GO:0005887|GO:0007154|GO:0007165|GO:0004888|GO:0016021|GO:0031226|GO:0003012|GO:0007267|GO:0007186|GO:0006936|GO:0004930|GO:0008015|GO:0008528|GO:0035150|GO:0008227|GO:0007210|GO:0006939|GO:0004977|GO:0004993|GO:0050880|GO:0042310|GO:0007268	signaling|signal transducer activity|cell|cellular process|rhythmic process|membrane|response to stimulus|circadian rhythm|cell periphery|receptor activity|plasma membrane|intrinsic component of membrane|cellular response to stimulus|integral component of plasma membrane|cell communication|signal transduction|transmembrane signaling receptor activity|integral component of membrane|intrinsic compo…	K04163	5-hydroxytryptamine receptor 7[-]	gga04080|gga04020	Neuroactive ligand-receptor interaction - Gallus gallus (chicken)|Calcium signaling pathway - Gallus gallus (chicken)	6:19598465-19620215	13	6	257	154	0.35526	0.216366	9.01009	5.20066	0.285813	7.10538	-4.63577	2.24983e-28	5.02206e-27	DOWN
ENSGALG00000010645	ENPP6	ectonucleotide pyrophosphatase/phosphodiesterase 6 [Source:HGNC Symbol;Acc:HGNC:23409]	GO:0005576|GO:0005623|GO:0008152|GO:0009987|GO:0016020|GO:0003824|GO:0071704|GO:0044237|GO:0043227|GO:0006807|GO:0016787|GO:1903561|GO:0071944|GO:0005886|GO:1901615|GO:0031982|GO:0070062|GO:0016788|GO:0006629|GO:0042578|GO:0019695|GO:0009308|GO:0008081|GO:0047390|GO:0008889	extracellular region|cell|metabolic process|cellular process|membrane|catalytic activity|organic substance metabolic process|cellular metabolic process|membrane-bounded organelle|nitrogen compound metabolic process|hydrolase activity|extracellular vesicle|cell periphery|plasma membrane|organic hydroxy compound metabolic process|vesicle|extracellular exosome|hydrolase activity, acting on ester bon…	K08743	ectonucleotide pyrophosphatase/phosphodiesterase family member 6 [EC:3.1.4.-][-]	gga00565	Ether lipid metabolism - Gallus gallus (chicken)	4:39859216-39882596	1	5	55	94	0.0264745	0.174733	1.86858	3.07624	0.100604	2.47241	-4.61916	5.36442e-18	6.65344e-17	DOWN
ENSGALG00000023819	-	-	-	-	-	-	-	-	27:5256465-5257252	7	18	340	252	0.222174	0.75382	13.8437	9.88364	0.487997	11.8637	-4.60353	2.65057e-37	8.7264e-36	DOWN
ENSGALG00000014515	C1QTNF7	C1q and tumor necrosis factor related protein 7 [Source:HGNC Symbol;Acc:HGNC:14342]	GO:0032991|GO:0005576|GO:0043234|GO:0005581	macromolecular complex|extracellular region|protein complex|collagen trimer	-	-	-	-	4:77315528-77317102	1	0	12	7	0.047228	0	0.72728	0.408662	0.023614	0.567971	-4.5881	0.000193613	0.000632181	DOWN
ENSGALG00000039290	-	-	-	-	-	-	-	-	2:41493439-41985849	0	1	17	8	0	0.0235673	0.389556	0.176585	0.0117836	0.28307	-4.58631	2.93572e-05	0.000109986	DOWN
ENSGALG00000046130	-	-	-	-	-	-	-	-	18:3737835-3740420	1	1	24	20	0.0559026	0.0737799	1.72172	1.38207	0.0648412	1.5519	-4.58098	5.91945e-09	3.53097e-08	DOWN
ENSGALG00000034987	GGCL1	C-C motif chemokine ligand 26 [Source:HGNC Symbol;Acc:HGNC:10625]	GO:0023052|GO:0040011|GO:0005576|GO:0002376|GO:0008152|GO:0009987|GO:0050896|GO:0071704|GO:0006950|GO:0044237|GO:0008283|GO:0005615|GO:0006955|GO:0040012|GO:0044089|GO:0016043|GO:0009605|GO:0048870|GO:0050900|GO:0019222|GO:0005515|GO:0040017|GO:0051716|GO:0023051|GO:0006952|GO:0022607|GO:0010646|GO:0019538|GO:0045087|GO:0050790|GO:0051272|GO:0030595|GO:0005102|GO:0043085|GO:0031334|GO:0032970|GO:…	signaling|locomotion|extracellular region|immune system process|metabolic process|cellular process|response to stimulus|organic substance metabolic process|response to stress|cellular metabolic process|cell proliferation|extracellular space|immune response|regulation of locomotion|positive regulation of cellular component biogenesis|cellular component organization|response to external stimulus|ce…	-	-	-	-	19:370698-371713	3	0	42	14	0.428116	0	7.68955	2.469	0.214058	5.07928	-4.56855	2.21553e-07	1.09106e-06	DOWN
ENSGALG00000034967	-	-	-	-	-	-	-	-	1:195016711-195176210	46	12	615	543	0.20562	0.0707758	3.52668	2.9994	0.138198	3.26304	-4.56141	4.19671e-52	2.40979e-50	DOWN
ENSGALG00000014711	PLPP1	phospholipid phosphatase 1 [Source:HGNC Symbol;Acc:HGNC:9228]	GO:0023052|GO:0005576|GO:0005623|GO:0008152|GO:0009987|GO:0016020|GO:0003824|GO:0050896|GO:0071704|GO:0044237|GO:0043227|GO:0016787|GO:1903561|GO:0071944|GO:0005886|GO:0031224|GO:0051716|GO:0019538|GO:0005887|GO:0031982|GO:0070062|GO:0007154|GO:0044255|GO:0007165|GO:0019637|GO:0016788|GO:0016021|GO:0031226|GO:0006629|GO:0042578|GO:0006796|GO:0043412|GO:0044267|GO:0036211|GO:0030258|GO:0006644|GO:…	signaling|extracellular region|cell|metabolic process|cellular process|membrane|catalytic activity|response to stimulus|organic substance metabolic process|cellular metabolic process|membrane-bounded organelle|hydrolase activity|extracellular vesicle|cell periphery|plasma membrane|intrinsic component of membrane|cellular response to stimulus|protein metabolic process|integral component of plasma …	K01080	phosphatidate phosphatase[3.1.3.4]	gga01100|gga00564|gga00561|gga00600|gga00565	Metabolic pathways - Gallus gallus (chicken)|Glycerophospholipid metabolism - Gallus gallus (chicken)|Glycerolipid metabolism - Gallus gallus (chicken)|Sphingolipid metabolism - Gallus gallus (chicken)|Ether lipid metabolism - Gallus gallus (chicken)	Z:16805050-16861087	544	226	7674	8095	7.81242	4.28255	141.382	143.659	6.04748	142.521	-4.55869	1.95275e-74	2.28273e-72	DOWN
ENSGALG00000016919	IRG1	Gallus gallus immunoresponsive 1 homolog (mouse) (IRG1), mRNA. [Source:RefSeq mRNA;Acc:NM_001030821]	GO:0005623|GO:0003824|GO:0050896|GO:0006950|GO:0016829|GO:0043227|GO:0005622|GO:0006952|GO:0043231|GO:0016830|GO:0005737|GO:0005739|GO:0016831|GO:0047613	cell|catalytic activity|response to stimulus|response to stress|lyase activity|membrane-bounded organelle|intracellular|defense response|intracellular membrane-bounded organelle|carbon-carbon lyase activity|cytoplasm|mitochondrion|carboxy-lyase activity|aconitate decarboxylase activity	-	-	-	-	1:154478654-154500025	25	2	270	236	0.367764	0.0388176	5.09543	4.29015	0.203291	4.69279	-4.52883	4.68977e-29	1.0852e-27	DOWN
ENSGALG00000009945	CPM	carboxypeptidase M [Source:HGNC Symbol;Acc:HGNC:2311]	GO:0005576|GO:0005623|GO:0008152|GO:0009987|GO:0016020|GO:0003824|GO:0071704|GO:0044237|GO:0005615|GO:0043227|GO:0006807|GO:0009986|GO:0016787|GO:1903561|GO:0071944|GO:0005886|GO:0043169|GO:0019538|GO:0031982|GO:0017171|GO:0070062|GO:0008233|GO:0006518|GO:0051604|GO:0010467|GO:0046872|GO:0008236|GO:0006508|GO:0046914|GO:0070008|GO:0008237|GO:0016485|GO:0008238|GO:0008235|GO:0004185|GO:0008270|GO:…	extracellular region|cell|metabolic process|cellular process|membrane|catalytic activity|organic substance metabolic process|cellular metabolic process|extracellular space|membrane-bounded organelle|nitrogen compound metabolic process|cell surface|hydrolase activity|extracellular vesicle|cell periphery|plasma membrane|cation binding|protein metabolic process|vesicle|serine hydrolase activity|extr…	-	-	-	-	1:35315781-35347355	20	15	356	370	0.394636	0.390548	9.01165	9.02191	0.392592	9.01678	-4.52151	2.67819e-62	2.20647e-60	DOWN
ENSGALG00000028304	-	-	GO:0023052|GO:0004871|GO:0005623|GO:0009987|GO:0016020|GO:0050896|GO:0071944|GO:0004872|GO:0005886|GO:0031224|GO:0051716|GO:0005887|GO:0007154|GO:0007165|GO:0004888|GO:0016021|GO:0031226	signaling|signal transducer activity|cell|cellular process|membrane|response to stimulus|cell periphery|receptor activity|plasma membrane|intrinsic component of membrane|cellular response to stimulus|integral component of plasma membrane|cell communication|signal transduction|transmembrane signaling receptor activity|integral component of membrane|intrinsic component of plasma membrane	K06560	mannose receptor, C type[-]	gga04145	Phagosome - Gallus gallus (chicken)	2:19570298-19596231	25	20	498	434	0.236377	0.249518	6.04065	5.07091	0.242948	5.55578	-4.51527	6.99092e-65	6.24205e-63	DOWN
ENSGALG00000012577	FRMD3	FERM domain containing 3 [Source:HGNC Symbol;Acc:HGNC:24125]	GO:0005623|GO:0009987|GO:0016020|GO:0005198|GO:0019898|GO:0016043|GO:0005515|GO:0005622|GO:0005200|GO:0031224|GO:0008092|GO:0006996|GO:0030029|GO:0016021|GO:0005737|GO:0030036|GO:0007010|GO:0005856|GO:0031032	cell|cellular process|membrane|structural molecule activity|extrinsic component of membrane|cellular component organization|protein binding|intracellular|structural constituent of cytoskeleton|intrinsic component of membrane|cytoskeletal protein binding|organelle organization|actin filament-based process|integral component of membrane|cytoplasm|actin cytoskeleton organization|cytoskeleton organiz…	-	-	-	-	Z:39811829-39875128	1	0	13	5	0.0247371	0	0.412695	0.1529	0.0123686	0.282798	-4.51502	0.000690262	0.00203931	DOWN
ENSGALG00000010822	SPATA4	spermatogenesis associated 4 [Source:HGNC Symbol;Acc:HGNC:17333]	GO:0005623|GO:0005622|GO:0005737	cell|intracellular|cytoplasm	-	-	-	-	4:44650490-44657234	0	1	10	14	0	0.0631295	0.613819	0.827791	0.0315648	0.720805	-4.51322	1.1509e-05	4.56452e-05	DOWN
ENSGALG00000012802	F13A1	coagulation factor XIII A chain [Source:HGNC Symbol;Acc:HGNC:3531]	GO:0005576|GO:0008152|GO:0009987|GO:0003824|GO:0050896|GO:0071704|GO:0006950|GO:0044237|GO:0005615|GO:0016740|GO:0072562|GO:0016746|GO:0019538|GO:0009611|GO:0050878|GO:0007599|GO:0007596|GO:0043412|GO:0044267|GO:0036211|GO:0042060|GO:0003810|GO:0006464|GO:0018149	extracellular region|metabolic process|cellular process|catalytic activity|response to stimulus|organic substance metabolic process|response to stress|cellular metabolic process|extracellular space|transferase activity|blood microparticle|transferase activity, transferring acyl groups|protein metabolic process|response to wounding|regulation of body fluid levels|hemostasis|blood coagulation|macro…	-	-	-	-	2:65247235-65305803	91	48	1297	1499	1.14872	0.799502	21.0038	23.3832	0.974112	22.1935	-4.50991	2.49778e-113	5.53209e-111	DOWN
ENSGALG00000002558	-	Delta-1 crystallin [Source:UniProtKB/Swiss-Prot;Acc:P02521]	GO:0005623|GO:0008152|GO:0009987|GO:0003824|GO:0005198|GO:0071704|GO:0016829|GO:0044237|GO:0006807|GO:0016043|GO:0005622|GO:0009058|GO:0005212|GO:0022607|GO:0006520|GO:0044249|GO:0005737|GO:0006461|GO:0005829|GO:0008652|GO:0004056|GO:0019752|GO:0006591|GO:0051259|GO:0042450|GO:0006525|GO:0051262|GO:0006526	cell|metabolic process|cellular process|catalytic activity|structural molecule activity|organic substance metabolic process|lyase activity|cellular metabolic process|nitrogen compound metabolic process|cellular component organization|intracellular|biosynthetic process|structural constituent of eye lens|cellular component assembly|cellular amino acid metabolic process|cellular biosynthetic process…	K01755	argininosuccinate lyase[4.3.2.1]	gga01100|gga01230|gga00250|gga00220	Metabolic pathways - Gallus gallus (chicken)|Biosynthesis of amino acids - Gallus gallus (chicken)|Alanine, aspartate and glutamate metabolism - Gallus gallus (chicken)|Arginine biosynthesis - Gallus gallus (chicken)	19:4932052-4939807	3	0	26	28	0.0198707	0	0.22094	0.229193	0.00993533	0.225067	-4.50164	4.65001e-11	3.45841e-10	DOWN
ENSGALG00000021126	-	-	GO:0009987|GO:0016020|GO:0005215|GO:0022857|GO:0022892|GO:0031224|GO:0006810|GO:0022891|GO:0016021|GO:0055085	cellular process|membrane|transporter activity|transmembrane transporter activity|substrate-specific transporter activity|intrinsic component of membrane|transport|substrate-specific transmembrane transporter activity|integral component of membrane|transmembrane transport	-	-	-	-	15:8080417-8086703	1	0	7	11	0.0278944	0	0.250576	0.379306	0.0139472	0.314941	-4.49704	0.000373272	0.00115889	DOWN
ENSGALG00000030210	TMEM200C	transmembrane protein 200C [Source:HGNC Symbol;Acc:HGNC:37208]	-	-	-	-	-	-	2:100224355-100225974	2	2	34	48	0.0507463	0.0669485	1.10666	1.50492	0.0588474	1.30579	-4.4718	8.84049e-14	8.26113e-13	DOWN
ENSGALG00000042810	-	-	-	-	-	-	-	-	14:14657410-14659128	34	18	482	527	0.812948	0.567887	14.7848	15.5711	0.690417	15.178	-4.45837	2.18662e-70	2.30189e-68	DOWN
ENSGALG00000005725	CSF1R	colony stimulating factor 1 receptor [Source:HGNC Symbol;Acc:HGNC:2433]	GO:0023052|GO:0032502|GO:0040011|GO:0032991|GO:0004871|GO:0002376|GO:0005623|GO:0008152|GO:0009987|GO:0016020|GO:0003824|GO:0050896|GO:0071704|GO:0036094|GO:0051641|GO:0044237|GO:0008283|GO:0040012|GO:0016740|GO:0009986|GO:0016043|GO:0009605|GO:0048870|GO:0019222|GO:0050793|GO:0005515|GO:0097159|GO:0005622|GO:0048856|GO:0009653|GO:0071944|GO:0040017|GO:0004872|GO:0043234|GO:0005886|GO:0031224|GO:…	signaling|developmental process|locomotion|macromolecular complex|signal transducer activity|immune system process|cell|metabolic process|cellular process|membrane|catalytic activity|response to stimulus|organic substance metabolic process|small molecule binding|cellular localization|cellular metabolic process|cell proliferation|regulation of locomotion|transferase activity|cell surface|cellular …	-	-	-	-	13:13275947-13293798	15	12	252	276	0.143477	0.151451	3.09228	3.26234	0.147464	3.17731	-4.42937	8.24438e-50	4.26059e-48	DOWN
ENSGALG00000000783	PTAFR	platelet activating factor receptor [Source:HGNC Symbol;Acc:HGNC:9582]	GO:0023052|GO:0040011|GO:0004871|GO:0005623|GO:0008152|GO:0009987|GO:0016020|GO:0050896|GO:0051707|GO:0071704|GO:0006950|GO:0044237|GO:0043227|GO:0009605|GO:0005622|GO:0008289|GO:0071944|GO:0009058|GO:0004872|GO:0005886|GO:0031224|GO:0009607|GO:0051716|GO:0006952|GO:0043231|GO:1901615|GO:0005887|GO:0009617|GO:0001530|GO:0005543|GO:0010033|GO:0007154|GO:0006935|GO:0007165|GO:0019637|GO:0004888|GO:…	signaling|locomotion|signal transducer activity|cell|metabolic process|cellular process|membrane|response to stimulus|response to other organism|organic substance metabolic process|response to stress|cellular metabolic process|membrane-bounded organelle|response to external stimulus|intracellular|lipid binding|cell periphery|biosynthetic process|receptor activity|plasma membrane|intrinsic compone…	K04279	platelet-activating factor receptor[-]	gga04080|gga04020	Neuroactive ligand-receptor interaction - Gallus gallus (chicken)|Calcium signaling pathway - Gallus gallus (chicken)	23:1546990-1548057	1	3	50	33	0.0384723	0.152327	2.46854	1.56939	0.0953994	2.01897	-4.40349	1.05821e-12	9.05504e-12	DOWN
ENSGALG00000015347	ZPLD1	zona pellucida like domain containing 1 [Source:HGNC Symbol;Acc:HGNC:27022]	GO:0016020|GO:0031224|GO:0016021	membrane|intrinsic component of membrane|integral component of membrane	-	-	-	-	1:85567535-85586457	17	11	228	299	0.563946	0.481481	9.70301	12.2571	0.522713	10.98	-4.39272	2.24949e-44	9.47229e-43	DOWN
ENSGALG00000035616	-	-	-	-	-	-	-	-	19:3384391-3386645	5	0	31	52	0.157597	0	1.2535	2.02539	0.0787985	1.63945	-4.3789	3.00918e-12	2.48035e-11	DOWN
ENSGALG00000021231	TMEM254	transmembrane protein 254 [Source:HGNC Symbol;Acc:HGNC:25804]	GO:0016020|GO:0031224|GO:0016021	membrane|intrinsic component of membrane|integral component of membrane	-	-	-	-	6:5106029-5111216	1373	964	20244	23124	28.7626	26.6466	544.052	598.618	27.7046	571.335	-4.36614	5.67702e-173	4.40072e-170	DOWN
ENSGALG00000000894	APCDD1	Protein APCDD1 [Source:UniProtKB/Swiss-Prot;Acc:Q5R2I8]	GO:0023052|GO:0032502|GO:0040011|GO:0002376|GO:0005623|GO:0009987|GO:0016020|GO:0050896|GO:0051641|GO:0006955|GO:0043227|GO:0002682|GO:0048870|GO:0023057|GO:0005515|GO:0005622|GO:0048856|GO:0071944|GO:0005886|GO:0031224|GO:0051716|GO:0023051|GO:0044767|GO:0043231|GO:0010646|GO:0005887|GO:0002366|GO:0048869|GO:0017147|GO:0046649|GO:0006810|GO:0007154|GO:0002263|GO:0032940|GO:0009968|GO:0007275|GO:…	signaling|developmental process|locomotion|immune system process|cell|cellular process|membrane|response to stimulus|cellular localization|immune response|membrane-bounded organelle|regulation of immune system process|cell motility|negative regulation of signaling|protein binding|intracellular|anatomical structure development|cell periphery|plasma membrane|intrinsic component of membrane|cellular…	-	-	-	-	2:98537292-98568148	3	2	52	40	0.020691	0.0182005	0.460121	0.340938	0.0194457	0.400529	-4.36438	1.73912e-14	1.70846e-13	DOWN
ENSGALG00000034500	CIDEA	cell death-inducing DFFA-like effector a [Source:HGNC Symbol;Acc:HGNC:1976]	GO:0023052|GO:0005623|GO:0008152|GO:0009987|GO:0050896|GO:0071704|GO:0051641|GO:0044237|GO:0043227|GO:0006807|GO:0009056|GO:0016043|GO:0010884|GO:0019222|GO:0023057|GO:0005515|GO:0005622|GO:0051051|GO:0051716|GO:0023051|GO:0006139|GO:0010890|GO:0043231|GO:0010646|GO:0045184|GO:0001818|GO:0051171|GO:0060341|GO:0031323|GO:0032880|GO:0010941|GO:0006810|GO:0010033|GO:0007154|GO:0032940|GO:0008219|GO:…	signaling|cell|metabolic process|cellular process|response to stimulus|organic substance metabolic process|cellular localization|cellular metabolic process|membrane-bounded organelle|nitrogen compound metabolic process|catabolic process|cellular component organization|positive regulation of lipid storage|regulation of metabolic process|negative regulation of signaling|protein binding|intracellula…	-	-	-	-	2:97484738-97493933	114	77	1850	1650	2.80237	2.49757	58.3417	50.1226	2.64997	54.2321	-4.3551	3.52768e-123	1.11409e-120	DOWN
ENSGALG00000035350	PMEL	melanocyte protein PMEL precursor [Source:RefSeq peptide;Acc:NP_990443]	-	-	-	-	-	-	33:612990-617697	5	1	57	45	0.0443667	0.0117073	0.648855	0.493431	0.028037	0.571143	-4.34845	9.39775e-16	1.01052e-14	DOWN
ENSGALG00000016055	KCNJ15	potassium voltage-gated channel subfamily J member 15 [Source:HGNC Symbol;Acc:HGNC:6261]	GO:0005623|GO:0009987|GO:0016020|GO:0005215|GO:0022857|GO:0022892|GO:0071944|GO:0004872|GO:0005886|GO:0031224|GO:0005887|GO:0006810|GO:0022891|GO:0016021|GO:0031226|GO:0055085|GO:0015267|GO:0015075|GO:0006811|GO:0034765|GO:0071805|GO:0034220|GO:0010107|GO:0005216|GO:0006812|GO:0008324|GO:0015276|GO:0098655|GO:0005261|GO:0030001|GO:0005242|GO:0015672|GO:0022890|GO:0005244|GO:0006813|GO:0046873|GO:…	cell|cellular process|membrane|transporter activity|transmembrane transporter activity|substrate-specific transporter activity|cell periphery|receptor activity|plasma membrane|intrinsic component of membrane|integral component of plasma membrane|transport|substrate-specific transmembrane transporter activity|integral component of membrane|intrinsic component of plasma membrane|transmembrane trans…	-	-	-	-	1:107539724-107541289	2	2	34	41	0.0678293	0.0894856	1.47919	1.71818	0.0786574	1.59869	-4.34516	3.10307e-13	2.77212e-12	DOWN
ENSGALG00000001617	CAMKK1	calcium/calmodulin dependent protein kinase kinase 1 [Source:HGNC Symbol;Acc:HGNC:1469]	GO:0008152|GO:0009987|GO:0016020|GO:0003824|GO:0071704|GO:0036094|GO:0044237|GO:0016491|GO:0016740|GO:0097159|GO:0031224|GO:0051536|GO:0043169|GO:0019538|GO:0001882|GO:0000166|GO:0016021|GO:0016772|GO:0055114|GO:0016301|GO:0032549|GO:0051537|GO:0006796|GO:0043412|GO:0001883|GO:0016773|GO:0044267|GO:0046872|GO:0017076|GO:0036211|GO:0000287|GO:0004672|GO:0032559|GO:0006464|GO:0016310|GO:0005524|GO:…	metabolic process|cellular process|membrane|catalytic activity|organic substance metabolic process|small molecule binding|cellular metabolic process|oxidoreductase activity|transferase activity|organic cyclic compound binding|intrinsic component of membrane|iron-sulfur cluster binding|cation binding|protein metabolic process|nucleoside binding|nucleotide binding|integral component of membrane|tra…	K07359	calcium/calmodulin-dependent protein kinase kinase[2.7.11.17]	gga04920	Adipocytokine signaling pathway - Gallus gallus (chicken)	19:3300492-3382167	27	18	420	394	0.516399	0.454256	10.3052	9.31206	0.485328	9.80862	-4.33702	1.58997e-60	1.21594e-58	DOWN
ENSGALG00000044083	-	-	-	-	-	-	-	-	12:3485803-3499215	1	0	9	7	0.0925414	0	1.06883	0.800758	0.0462707	0.934795	-4.33648	0.000895233	0.00259207	DOWN
ENSGALG00000012612	FBP2	fructose-bisphosphatase 2 [Source:HGNC Symbol;Acc:HGNC:3607]	GO:0005576|GO:0005623|GO:0008152|GO:0009987|GO:0003824|GO:0071704|GO:0044237|GO:0043227|GO:0009056|GO:0016787|GO:0005622|GO:1903561|GO:0009058|GO:0031982|GO:0070062|GO:0044262|GO:0019637|GO:0044249|GO:0016788|GO:0005737|GO:0005975|GO:0042578|GO:0009311|GO:0006796|GO:0005829|GO:0006002|GO:0016051|GO:0030388|GO:0016052|GO:0016791|GO:0019318|GO:0009312|GO:0016311|GO:0005986|GO:0006000|GO:0019319|GO:…	extracellular region|cell|metabolic process|cellular process|catalytic activity|organic substance metabolic process|cellular metabolic process|membrane-bounded organelle|catabolic process|hydrolase activity|intracellular|extracellular vesicle|biosynthetic process|vesicle|extracellular exosome|cellular carbohydrate metabolic process|organophosphate metabolic process|cellular biosynthetic process|h…	K03841	fructose-1,6-bisphosphatase I[3.1.3.11]	gga01100|gga04910|gga01200|gga00010|gga00051|gga00030	Metabolic pathways - Gallus gallus (chicken)|Insulin signaling pathway - Gallus gallus (chicken)|Carbon metabolism - Gallus gallus (chicken)|Glycolysis / Gluconeogenesis - Gallus gallus (chicken)|Fructose and mannose metabolism - Gallus gallus (chicken)|Pentose phosphate pathway - Gallus gallus (chicken)	Z:41422559-41442998	1	0	9	7	0.0206786	0	0.238833	0.178931	0.0103393	0.208882	-4.33648	0.000896353	0.00259488	DOWN
ENSGALG00000041663	KLB	klotho beta [Source:HGNC Symbol;Acc:HGNC:15527]	-	-	-	-	-	-	4:69722650-69738298	1	0	8	8	0.0134276	0	0.137846	0.132785	0.00671379	0.135315	-4.33305	0.000819703	0.00238757	DOWN
ENSGALG00000014453	FAM46C	Protein FAM46C [Source:UniProtKB/Swiss-Prot;Acc:Q5ZL95]	-	-	-	-	-	-	1:79165447-79170009	7	5	109	108	0.141592	0.133457	2.82845	2.69951	0.137525	2.76398	-4.32898	5.64497e-28	1.23264e-26	DOWN
ENSGALG00000001407	ADAMTS15	ADAM metallopeptidase with thrombospondin type 1 motif 15 [Source:HGNC Symbol;Acc:HGNC:16305]	GO:0005576|GO:0005623|GO:0008152|GO:0003824|GO:0031012|GO:0071704|GO:0005615|GO:0009986|GO:0016787|GO:0050840|GO:0005578|GO:0043169|GO:0019538|GO:0008233|GO:0008201|GO:0005539|GO:0046872|GO:0006508|GO:0046914|GO:0008237|GO:0004175|GO:0008270|GO:0004222	extracellular region|cell|metabolic process|catalytic activity|extracellular matrix|organic substance metabolic process|extracellular space|cell surface|hydrolase activity|extracellular matrix binding|proteinaceous extracellular matrix|cation binding|protein metabolic process|peptidase activity|heparin binding|glycosaminoglycan binding|metal ion binding|proteolysis|transition metal ion binding|me…	-	-	-	-	24:1676278-1685806	12	10	230	168	0.175837	0.193343	4.32353	3.04202	0.18459	3.68277	-4.3184	1.83221e-32	4.9207e-31	DOWN
ENSGALG00000032558	INSC	inscuteable homolog (Drosophila) [Source:HGNC Symbol;Acc:HGNC:33116]	-	-	-	-	-	-	5:10574171-10677542	13	7	176	175	0.3156	0.224242	5.48149	5.25009	0.269921	5.36579	-4.31318	6.49818e-38	2.19881e-36	DOWN
ENSGALG00000009514	NRCAM	neuronal cell adhesion molecule [Source:HGNC Symbol;Acc:HGNC:7994]	GO:0008152|GO:0009987|GO:0016020|GO:0003824|GO:0071704|GO:0044237|GO:0016787|GO:0007155|GO:0031224|GO:0043169|GO:0019538|GO:0098609|GO:0016337|GO:0008233|GO:0016021|GO:0034113|GO:0043412|GO:0044267|GO:0046872|GO:0036211|GO:0006508|GO:0006464|GO:0008237|GO:0008238|GO:0008235|GO:0070084|GO:0004177|GO:0070006	metabolic process|cellular process|membrane|catalytic activity|organic substance metabolic process|cellular metabolic process|hydrolase activity|cell adhesion|intrinsic component of membrane|cation binding|protein metabolic process|cell-cell adhesion|single organismal cell-cell adhesion|peptidase activity|integral component of membrane|heterotypic cell-cell adhesion|macromolecule modification|cel…	K06756	neuronal cell adhesion molecule[-]	gga04514	Cell adhesion molecules (CAMs) - Gallus gallus (chicken)	1:28579093-28718391	21	4	211	199	0.175966	0.0442228	2.26823	2.06063	0.110095	2.16443	-4.29717	2.87905e-33	8.03591e-32	DOWN
ENSGALG00000030894	-	-	-	-	-	-	-	-	7:15443783-15446383	1	1	21	15	0.0157971	0.020849	0.425719	0.292909	0.0183231	0.359314	-4.29351	3.2982e-07	1.59432e-06	DOWN
ENSGALG00000032125	-	-	-	-	-	-	-	-	5:50452072-50460763	0	3	31	30	0	0.279527	2.80853	2.61807	0.139764	2.7133	-4.27899	1.39271e-11	1.08404e-10	DOWN
ENSGALG00000001697	-	-	GO:0008152|GO:0009987|GO:0071704|GO:0044237|GO:0006807|GO:0030234|GO:0019222|GO:0019538|GO:0050790|GO:0031323|GO:0043086|GO:0044092|GO:0004857|GO:0030414|GO:0032269|GO:0044267|GO:0032268|GO:0006508|GO:0051246|GO:0045861|GO:0030162|GO:0052547|GO:0030203|GO:0004866|GO:0010466|GO:0052548|GO:0004867|GO:0010951|GO:0030212	metabolic process|cellular process|organic substance metabolic process|cellular metabolic process|nitrogen compound metabolic process|enzyme regulator activity|regulation of metabolic process|protein metabolic process|regulation of catalytic activity|regulation of cellular metabolic process|negative regulation of catalytic activity|negative regulation of molecular function|enzyme inhibitor activi…	-	-	-	-	12:815561-836748	3	1	42	24	0.0443197	0.0194925	0.796042	0.438161	0.0319061	0.617102	-4.2736	1.93589e-10	1.35528e-09	DOWN
ENSGALG00000019663	ACBD7	acyl-CoA binding domain containing 7 [Source:HGNC Symbol;Acc:HGNC:17715]	GO:0048037|GO:0000062|GO:0050662	cofactor binding|fatty-acyl-CoA binding|coenzyme binding	-	-	-	-	2:20648060-20650838	52	47	870	871	3.8789	4.62604	83.2551	80.2884	4.25247	81.7718	-4.26523	1.12233e-93	1.87649e-91	DOWN
ENSGALG00000003857	ITK	IL2 inducible T-cell kinase [Source:HGNC Symbol;Acc:HGNC:6171]	GO:0023052|GO:0032502|GO:0002376|GO:0005623|GO:0008152|GO:0009987|GO:0030054|GO:0016020|GO:0003824|GO:0050896|GO:0071704|GO:0006950|GO:0036094|GO:0044237|GO:0008283|GO:0006955|GO:0019898|GO:0002682|GO:0016740|GO:0005911|GO:0019222|GO:0097159|GO:0005622|GO:0007155|GO:0048856|GO:0002684|GO:0071944|GO:0005886|GO:0002520|GO:0051716|GO:0044767|GO:0050778|GO:0006952|GO:0019538|GO:0045087|GO:0050790|GO:…	signaling|developmental process|immune system process|cell|metabolic process|cellular process|cell junction|membrane|catalytic activity|response to stimulus|organic substance metabolic process|response to stress|small molecule binding|cellular metabolic process|cell proliferation|immune response|extrinsic component of membrane|regulation of immune system process|transferase activity|cell-cell jun…	-	-	-	-	13:11417545-11445164	4	4	75	66	0.0834186	0.110052	2.0064	1.70075	0.0967354	1.85358	-4.26012	8.39518e-21	1.24931e-19	DOWN
ENSGALG00000037740	GPR103	pyroglutamylated RFamide peptide receptor [Source:HGNC Symbol;Acc:HGNC:15565]	GO:0023052|GO:0004871|GO:0005623|GO:0009987|GO:0016020|GO:0050896|GO:0033218|GO:0071944|GO:0004872|GO:0005886|GO:0031224|GO:0051716|GO:0005887|GO:0010033|GO:0007154|GO:0009725|GO:0007165|GO:0004888|GO:0016021|GO:0031226|GO:0010243|GO:0042277|GO:0007186|GO:0004930|GO:0032870|GO:1901652|GO:0008528|GO:0071310|GO:0008188|GO:0007218|GO:0004983	signaling|signal transducer activity|cell|cellular process|membrane|response to stimulus|amide binding|cell periphery|receptor activity|plasma membrane|intrinsic component of membrane|cellular response to stimulus|integral component of plasma membrane|response to organic substance|cell communication|response to hormone|signal transduction|transmembrane signaling receptor activity|integral compone…	-	-	-	-	4:54427478-54447160	1	1	19	16	0.027265	0.0359842	0.664786	0.539245	0.0316246	0.602015	-4.25068	3.10521e-07	1.50401e-06	DOWN
ENSGALG00000017103	WASF3	WAS protein family member 3 [Source:HGNC Symbol;Acc:HGNC:12734]	GO:0032502|GO:0005576|GO:0005623|GO:0009987|GO:0043227|GO:0016043|GO:0042995|GO:0050793|GO:0005515|GO:0005622|GO:0048856|GO:0031252|GO:1903561|GO:0009653|GO:0044767|GO:0050877|GO:0022607|GO:0008092|GO:0031982|GO:0048869|GO:0006996|GO:0070062|GO:0030029|GO:0007275|GO:0051128|GO:2000026|GO:0030030|GO:0008360|GO:0048468|GO:0031643|GO:0048731|GO:0031641|GO:0030027|GO:0030036|GO:0031644|GO:0022604|GO:…	developmental process|extracellular region|cell|cellular process|membrane-bounded organelle|cellular component organization|cell projection|regulation of developmental process|protein binding|intracellular|anatomical structure development|cell leading edge|extracellular vesicle|anatomical structure morphogenesis|single-organism developmental process|neurological system process|cellular component …	K06083	WAS protein family, member 3[-]	gga04520	Adherens junction - Gallus gallus (chicken)	1:176536029-176579968	23	24	366	462	0.544541	0.749776	11.1167	13.5169	0.647158	12.3168	-4.25036	1.2475e-56	8.24607e-55	DOWN
ENSGALG00000003573	HPCA	hippocalcin [Source:HGNC Symbol;Acc:HGNC:5144]	GO:0032502|GO:0005515|GO:0048856|GO:0044767|GO:0043169|GO:0008092|GO:0007275|GO:0048839|GO:0048731|GO:0007423|GO:0048513|GO:0046872|GO:0043583|GO:0003779|GO:0005509	developmental process|protein binding|anatomical structure development|single-organism developmental process|cation binding|cytoskeletal protein binding|multicellular organism development|inner ear development|system development|sensory organ development|animal organ development|metal ion binding|ear development|actin binding|calcium ion binding	-	-	-	-	23:5311105-5312291	0	1	7	13	0	0.0931757	0.63419	1.13452	0.0465878	0.884352	-4.2466	0.000177415	0.000583648	DOWN
ENSGALG00000012847	-	-	GO:0005623|GO:0009987|GO:0016020|GO:0005215|GO:0022857|GO:0022892|GO:0071944|GO:0005886|GO:0031224|GO:0005887|GO:0006810|GO:0022891|GO:0016021|GO:0031226|GO:0055085|GO:0015075|GO:0006811|GO:1903825|GO:0034220|GO:0098656|GO:0015711|GO:0006865|GO:0015297|GO:0006820|GO:0008509|GO:0003333|GO:0015807|GO:0015171|GO:0008514|GO:1902475|GO:0015179	cell|cellular process|membrane|transporter activity|transmembrane transporter activity|substrate-specific transporter activity|cell periphery|plasma membrane|intrinsic component of membrane|integral component of plasma membrane|transport|substrate-specific transmembrane transporter activity|integral component of membrane|intrinsic component of plasma membrane|transmembrane transport|ion transmemb…	-	-	-	-	1:56693093-56705912	4	4	66	73	0.115381	0.15222	2.44215	2.60191	0.1338	2.52203	-4.23643	2.73487e-21	4.21286e-20	DOWN
ENSGALG00000036165	-	-	-	-	-	-	-	-	KQ759460.1:5592-8465	2	0	12	18	0.0671094	0	0.516517	0.74633	0.0335547	0.631424	-4.23402	4.80434e-06	2.00866e-05	DOWN
ENSGALG00000008845	HAO1	hydroxyacid oxidase 1 [Source:HGNC Symbol;Acc:HGNC:4809]	GO:0005623|GO:0008152|GO:0009987|GO:0003824|GO:0071704|GO:0036094|GO:0044237|GO:0043227|GO:0048037|GO:0009056|GO:0016491|GO:0005515|GO:0097159|GO:0005622|GO:0043231|GO:1901615|GO:0005102|GO:0000166|GO:0044255|GO:0006629|GO:0055114|GO:0050662|GO:0016614|GO:0005737|GO:0016899|GO:0016042|GO:0034440|GO:0010181|GO:0006631|GO:0030258|GO:0019752|GO:0019395|GO:0005777|GO:0003973|GO:0009062|GO:0001561|GO:…	cell|metabolic process|cellular process|catalytic activity|organic substance metabolic process|small molecule binding|cellular metabolic process|membrane-bounded organelle|cofactor binding|catabolic process|oxidoreductase activity|protein binding|organic cyclic compound binding|intracellular|intracellular membrane-bounded organelle|organic hydroxy compound metabolic process|receptor binding|nucle…	K11517	(S)-2-hydroxy-acid oxidase[1.1.3.15]	gga01100|gga01200|gga04146|gga00630	Metabolic pathways - Gallus gallus (chicken)|Carbon metabolism - Gallus gallus (chicken)|Peroxisome - Gallus gallus (chicken)|Glyoxylate and dicarboxylate metabolism - Gallus gallus (chicken)	3:14662073-14688684	2	6	74	74	0.0465247	0.184162	2.20821	2.12708	0.115343	2.16764	-4.23212	4.98694e-21	7.55305e-20	DOWN
ENSGALG00000005207	SYNPO2L	synaptopodin 2 like [Source:HGNC Symbol;Acc:HGNC:23532]	-	-	-	-	-	-	6:15971180-16002247	0	3	26	33	0	0.0584356	0.492432	0.602052	0.0292178	0.547242	-4.22726	6.82733e-11	5.00788e-10	DOWN
ENSGALG00000046286	-	-	-	-	-	-	-	-	AADN04004448.1:6270-7934	2	0	8	22	0.0719239	0	0.369036	0.977597	0.035962	0.673317	-4.22674	4.39449e-05	0.00016041	DOWN
ENSGALG00000003821	RAMP1	receptor activity modifying protein 1 [Source:HGNC Symbol;Acc:HGNC:9843]	GO:0023052|GO:0032502|GO:0032991|GO:0004871|GO:0005623|GO:0008152|GO:0009987|GO:0016020|GO:0005215|GO:0050896|GO:0048646|GO:0071704|GO:0051641|GO:0044237|GO:0006807|GO:0022892|GO:0009986|GO:0016043|GO:0019222|GO:0005515|GO:0005622|GO:0048856|GO:0009653|GO:0071944|GO:0009058|GO:0004872|GO:0043234|GO:0005886|GO:0031224|GO:0051716|GO:0023051|GO:0044767|GO:0006139|GO:0010646|GO:0019538|GO:0045184|GO:…	signaling|developmental process|macromolecular complex|signal transducer activity|cell|metabolic process|cellular process|membrane|transporter activity|response to stimulus|anatomical structure formation involved in morphogenesis|organic substance metabolic process|cellular localization|cellular metabolic process|nitrogen compound metabolic process|substrate-specific transporter activity|cell sur…	K08447	receptor activity modifying protein 1[-]	gga04270	Vascular smooth muscle contraction - Gallus gallus (chicken)	7:4646817-4656976	16	6	160	193	0.594582	0.294226	7.62795	8.86317	0.444404	8.24556	-4.21367	1.56155e-34	4.59149e-33	DOWN
ENSGALG00000007710	LOC422321	-	GO:0023052|GO:0005623|GO:0009987|GO:0016020|GO:0050896|GO:0036094|GO:0097159|GO:0005622|GO:0051716|GO:0001882|GO:0000166|GO:0007154|GO:0007165|GO:0035556|GO:0032549|GO:0001883|GO:0017076|GO:0007264|GO:0005525|GO:0019001	signaling|cell|cellular process|membrane|response to stimulus|small molecule binding|organic cyclic compound binding|intracellular|cellular response to stimulus|nucleoside binding|nucleotide binding|cell communication|signal transduction|intracellular signal transduction|ribonucleoside binding|purine nucleoside binding|purine nucleotide binding|small GTPase mediated signal transduction|GTP bindin…	-	-	-	-	4:12285790-12294879	204	110	2596	2537	2.9389	2.09101	47.9785	45.1653	2.51495	46.5719	-4.21086	2.81253e-112	5.99562e-110	DOWN
ENSGALG00000000313	TNNI1	troponin I1, slow skeletal type [Source:HGNC Symbol;Acc:HGNC:11945]	GO:0032502|GO:0032991|GO:0005623|GO:0050896|GO:0005622|GO:0048856|GO:0009653|GO:0043234|GO:0044767|GO:0009888|GO:0005861|GO:0009887|GO:0007275|GO:0030017|GO:0007507|GO:0003012|GO:0048731|GO:0005737|GO:0048729|GO:0048513|GO:0005865|GO:0003007|GO:0060537|GO:0006936|GO:0050881|GO:0048644|GO:0043292|GO:0072358|GO:0003208|GO:0008015|GO:0060415|GO:0003231|GO:0072359|GO:0007517|GO:0005856|GO:0048738|GO:…	developmental process|macromolecular complex|cell|response to stimulus|intracellular|anatomical structure development|anatomical structure morphogenesis|protein complex|single-organism developmental process|tissue development|troponin complex|organ morphogenesis|multicellular organism development|sarcomere|heart development|muscle system process|system development|cytoplasm|tissue morphogenesis|a…	-	-	-	-	26:779000-784453	1	2	34	19	0.0404413	0.106749	1.76455	0.949842	0.0735949	1.3572	-4.20488	1.22259e-08	7.06305e-08	DOWN
ENSGALG00000038433	SPON2	spondin 2 [Source:HGNC Symbol;Acc:HGNC:11253]	-	-	-	-	-	-	4:85477008-85483148	739	246	7670	7861	18.566	8.15483	247.204	244.051	13.3604	245.627	-4.20044	6.97072e-42	2.72657e-40	DOWN
ENSGALG00000035913	PPP1R27	protein phosphatase 1 regulatory subunit 27 [Source:HGNC Symbol;Acc:HGNC:16813]	GO:0008152|GO:0009987|GO:0016020|GO:0003824|GO:0071704|GO:0044237|GO:0016787|GO:0019222|GO:0005515|GO:0031224|GO:0019538|GO:0050790|GO:0031323|GO:0043086|GO:0044092|GO:0016788|GO:0016021|GO:0006629|GO:0019899|GO:0042578|GO:0006796|GO:0032269|GO:0043412|GO:0044267|GO:0032268|GO:0036211|GO:0019902|GO:0051246|GO:0010923|GO:0008081|GO:0006464|GO:0010921|GO:0016311|GO:0035308|GO:0006470|GO:0035304|GO:…	metabolic process|cellular process|membrane|catalytic activity|organic substance metabolic process|cellular metabolic process|hydrolase activity|regulation of metabolic process|protein binding|intrinsic component of membrane|protein metabolic process|regulation of catalytic activity|regulation of cellular metabolic process|negative regulation of catalytic activity|negative regulation of molecular…	-	-	-	-	18:10006827-10008386	6	3	82	62	0.533755	0.352132	9.35869	6.81611	0.442943	8.0874	-4.19048	6.40044e-19	8.44184e-18	DOWN
ENSGALG00000002186	UNC45B	unc-45 myosin chaperone B [Source:HGNC Symbol;Acc:HGNC:14304]	GO:0005623|GO:0009987|GO:0005215|GO:0012505|GO:0051641|GO:0043227|GO:0022892|GO:0005487|GO:0005515|GO:0005622|GO:0006457|GO:0043231|GO:0045184|GO:0005635|GO:0006810|GO:0005049|GO:0031072|GO:0008565|GO:0061077|GO:0019899|GO:0008104|GO:0005737|GO:0005634|GO:0046907|GO:0005829|GO:0034613|GO:0051879|GO:0051020|GO:0015031|GO:0005643|GO:0006611|GO:0051169|GO:0031267|GO:0006886|GO:0017016|GO:0006913|GO:…	cell|cellular process|transporter activity|endomembrane system|cellular localization|membrane-bounded organelle|substrate-specific transporter activity|nucleocytoplasmic transporter activity|protein binding|intracellular|protein folding|intracellular membrane-bounded organelle|establishment of protein localization|nuclear envelope|transport|nuclear export signal receptor activity|heat shock prote…	-	-	-	-	19:4437625-4446379	0	2	21	17	0	0.0388315	0.396454	0.30914	0.0194158	0.352797	-4.18354	1.0707e-07	5.46987e-07	DOWN
ENSGALG00000005430	ALS2CL	ALS2 C-terminal like [Source:HGNC Symbol;Acc:HGNC:20605]	GO:0023052|GO:0008152|GO:0009987|GO:0050896|GO:0005085|GO:0016043|GO:0019222|GO:0005515|GO:0051716|GO:0023051|GO:0010646|GO:0050790|GO:0043085|GO:0006996|GO:0007154|GO:0007165|GO:0009966|GO:0042802|GO:0005088|GO:0010256|GO:0035556|GO:0007032|GO:0005089|GO:0043087|GO:0007264|GO:0043547|GO:0051056|GO:0007265|GO:0046578|GO:0007266|GO:0035023	signaling|metabolic process|cellular process|response to stimulus|guanyl-nucleotide exchange factor activity|cellular component organization|regulation of metabolic process|protein binding|cellular response to stimulus|regulation of signaling|regulation of cell communication|regulation of catalytic activity|positive regulation of catalytic activity|organelle organization|cell communication|signal…	-	-	-	-	2:3260213-3285172	297	152	3252	3918	4.15208	2.80388	58.3239	67.6867	3.47798	63.0053	-4.17915	6.27772e-96	1.09245e-93	DOWN
ENSGALG00000040035	ADRB2	adrenoceptor beta 2 [Source:HGNC Symbol;Acc:HGNC:286]	-	-	K04142	adrenergic receptor beta-2[-]	gga04080|gga04144|gga04020|gga04261	Neuroactive ligand-receptor interaction - Gallus gallus (chicken)|Endocytosis - Gallus gallus (chicken)|Calcium signaling pathway - Gallus gallus (chicken)|Adrenergic signaling in cardiomyocytes - Gallus gallus (chicken)	13:8649968-8651161	6	2	69	55	0.206528	0.0908346	3.04709	2.33962	0.148681	2.69336	-4.17911	1.88793e-17	2.27218e-16	DOWN
ENSGALG00000011220	SLC25A29	solute carrier family 25 member 29 [Source:HGNC Symbol;Acc:HGNC:20116]	GO:0005623|GO:0008152|GO:0009987|GO:0016020|GO:0003824|GO:0005215|GO:0071704|GO:0036094|GO:0044237|GO:0022857|GO:0043227|GO:0016740|GO:0022892|GO:0005515|GO:0097159|GO:0005622|GO:0031224|GO:0043231|GO:0019538|GO:0001882|GO:0005516|GO:0006810|GO:0000166|GO:0022891|GO:0016021|GO:0016772|GO:0005737|GO:0055085|GO:0016301|GO:0015075|GO:0032549|GO:0015697|GO:0051181|GO:0005739|GO:0006796|GO:0043412|GO:…	cell|metabolic process|cellular process|membrane|catalytic activity|transporter activity|organic substance metabolic process|small molecule binding|cellular metabolic process|transmembrane transporter activity|membrane-bounded organelle|transferase activity|substrate-specific transporter activity|protein binding|organic cyclic compound binding|intracellular|intrinsic component of membrane|intrace…	-	-	-	-	5:48617965-48625370	101	71	1307	1491	3.7131	3.44415	61.6421	67.7364	3.57863	64.6892	-4.17605	4.58284e-117	1.13269e-114	DOWN
ENSGALG00000008733	LPAR3	lysophosphatidic acid receptor 3 [Source:HGNC Symbol;Acc:HGNC:14298]	GO:0023052|GO:0032502|GO:0004871|GO:0005623|GO:0008152|GO:0009987|GO:0016020|GO:0040007|GO:0050896|GO:0071704|GO:0044237|GO:0016049|GO:0048589|GO:0016043|GO:0019222|GO:0042995|GO:0050793|GO:0048856|GO:0009653|GO:0040008|GO:0004872|GO:0045927|GO:0031224|GO:0051716|GO:0023051|GO:0044767|GO:0048588|GO:0022607|GO:0010646|GO:0019538|GO:0050790|GO:0043085|GO:0032535|GO:0009967|GO:0031323|GO:0048869|GO:…	signaling|developmental process|signal transducer activity|cell|metabolic process|cellular process|membrane|growth|response to stimulus|organic substance metabolic process|cellular metabolic process|cell growth|developmental growth|cellular component organization|regulation of metabolic process|cell projection|regulation of developmental process|anatomical structure development|anatomical structu…	K04294	lysophosphatidic acid receptor 3[-]	gga04080	Neuroactive ligand-receptor interaction - Gallus gallus (chicken)	8:16484642-16493031	0	1	7	12	0	0.0181974	0.123858	0.204531	0.0090987	0.164195	-4.1736	0.000255402	0.000817342	DOWN
ENSGALG00000042600	-	-	-	-	-	-	-	-	5:58261409-58262195	0	1	6	13	0	0.0779142	0.454581	0.94869	0.0389571	0.701635	-4.17076	0.000371722	0.0011545	DOWN
ENSGALG00000003349	PLEKHA2	pleckstrin homology domain containing A2 [Source:HGNC Symbol;Acc:HGNC:14336]	GO:0005623|GO:0016020|GO:0005515|GO:0005622|GO:0008289|GO:0005543|GO:0019904|GO:0005737|GO:0030165|GO:0035091|GO:0005545	cell|membrane|protein binding|intracellular|lipid binding|phospholipid binding|protein domain specific binding|cytoplasm|PDZ domain binding|phosphatidylinositol binding|1-phosphatidylinositol binding	-	-	-	-	22:2434910-2444309	51	21	564	561	1.31258	0.713138	18.6216	17.842	1.01286	18.2318	-4.16996	3.10183e-61	2.49522e-59	DOWN
ENSGALG00000013033	-	-	GO:0003824|GO:0016787	catalytic activity|hydrolase activity	-	-	-	-	2:78594026-78601524	10	6	118	138	0.603543	0.477847	9.13644	10.2924	0.540695	9.71445	-4.16724	1.57175e-29	3.7177e-28	DOWN
ENSGALG00000009652	-	-	-	-	-	-	-	-	3:20387409-20480206	1	0	9	5	0.00888205	0	0.102586	0.0548999	0.00444103	0.0787427	-4.14818	0.00313616	0.00809016	DOWN
ENSGALG00000030883	-	-	-	-	-	-	-	-	9:24084575-24089182	1	0	7	7	0.0194455	0	0.17468	0.168261	0.00972276	0.171471	-4.14045	0.00231533	0.00614877	DOWN
ENSGALG00000019527	SLC6A19	solute carrier family 6 member 19 [Source:HGNC Symbol;Acc:HGNC:27960]	GO:0005576|GO:0005623|GO:0009987|GO:0016020|GO:0005215|GO:0022857|GO:0043227|GO:0022892|GO:0042995|GO:1903561|GO:0071944|GO:0005326|GO:0005886|GO:0031224|GO:0005887|GO:0031982|GO:0005903|GO:0006810|GO:0070062|GO:0005328|GO:0031253|GO:0022891|GO:0016021|GO:0031226|GO:0055085|GO:0015075|GO:0006811|GO:0031526|GO:0006836|GO:0015293|GO:0008324|GO:0015711|GO:0006865|GO:0006820|GO:0008509|GO:0015171|GO:…	extracellular region|cell|cellular process|membrane|transporter activity|transmembrane transporter activity|membrane-bounded organelle|substrate-specific transporter activity|cell projection|extracellular vesicle|cell periphery|neurotransmitter transporter activity|plasma membrane|intrinsic component of membrane|integral component of plasma membrane|vesicle|brush border|transport|extracellular ex…	-	-	-	-	2:85969296-85989637	1	0	5	9	0.021501	0	0.137957	0.239197	0.0107505	0.188577	-4.13268	0.00286328	0.00744252	DOWN
ENSGALG00000015213	TPPP2	tubulin polymerization promoting protein family member 2 [Source:HGNC Symbol;Acc:HGNC:19293]	-	-	-	-	-	-	Z:44121835-44122728	1	0	4	10	0.0678026	0	0.348062	0.838104	0.0339013	0.593083	-4.12882	0.0039762	0.0100103	DOWN
ENSGALG00000004509	LOC101747587	Polyubiquitin-B Ubiquitin [Source:UniProtKB/Swiss-Prot;Acc:P0CG62]	GO:0032991|GO:0005623|GO:0000003|GO:0008152|GO:0022414|GO:0009987|GO:0016020|GO:0003824|GO:0050896|GO:0071704|GO:0006950|GO:0012505|GO:0036094|GO:0044237|GO:0043227|GO:0048037|GO:0006807|GO:0009056|GO:0016491|GO:0019953|GO:0016787|GO:0019222|GO:0042995|GO:0031090|GO:0097159|GO:0005622|GO:0007155|GO:0071944|GO:0009058|GO:0060468|GO:0005886|GO:0005929|GO:0051716|GO:0007343|GO:0006139|GO:0043231|GO:…	macromolecular complex|cell|reproduction|metabolic process|reproductive process|cellular process|membrane|catalytic activity|response to stimulus|organic substance metabolic process|response to stress|endomembrane system|small molecule binding|cellular metabolic process|membrane-bounded organelle|cofactor binding|nitrogen compound metabolic process|catabolic process|oxidoreductase activity|sexual…	K08770	ubiquitin C[-]	gga03320	PPAR signaling pathway - Gallus gallus (chicken)	19:6584989-6587790	613	356	870	14359	3.93428	3.01483	7.16327	113.883	3.47455	60.5231	-4.12259	7.65433e-07	3.5328e-06	DOWN
ENSGALG00000002407	HYDIN	hydrocephalus inducing homolog [Source:RefSeq peptide;Acc:NP_001152843]	GO:0032502|GO:0005623|GO:0009987|GO:0048646|GO:0043473|GO:0016043|GO:0042995|GO:0048856|GO:0009653|GO:0005929|GO:0044767|GO:0009888|GO:0005930|GO:0007017|GO:0022607|GO:0007420|GO:0048869|GO:0006996|GO:0007275|GO:0048066|GO:0060322|GO:0030030|GO:0048468|GO:0048731|GO:0060438|GO:0048513|GO:0000226|GO:0060541|GO:0042384|GO:1904158|GO:0035082|GO:0030154|GO:0021591|GO:0070925|GO:0060429|GO:0007018|GO:…	developmental process|cell|cellular process|anatomical structure formation involved in morphogenesis|pigmentation|cellular component organization|cell projection|anatomical structure development|anatomical structure morphogenesis|cilium|single-organism developmental process|tissue development|axoneme|microtubule-based process|cellular component assembly|brain development|cellular developmental pr…	-	-	-	-	11:1604963-1708650	4	2	42	49	0.0101305	0.00668247	0.13645	0.153343	0.00840649	0.144897	-4.10738	3.15006e-15	3.26591e-14	DOWN
ENSGALG00000009909	PRPH2	Peripherin-2 [Source:UniProtKB/Swiss-Prot;Acc:O42281]	GO:0023052|GO:0032502|GO:0005623|GO:0009987|GO:0016020|GO:0050896|GO:0042995|GO:0007155|GO:0048856|GO:0071944|GO:0005886|GO:0031224|GO:0005929|GO:0051716|GO:0044767|GO:0050877|GO:0005887|GO:0001750|GO:0007154|GO:0007275|GO:0007165|GO:0016021|GO:0031226|GO:0048731|GO:0007423|GO:0048513|GO:0060041|GO:0007600|GO:0007166|GO:0001654|GO:0050953|GO:0043010|GO:0007601	signaling|developmental process|cell|cellular process|membrane|response to stimulus|cell projection|cell adhesion|anatomical structure development|cell periphery|plasma membrane|intrinsic component of membrane|cilium|cellular response to stimulus|single-organism developmental process|neurological system process|integral component of plasma membrane|photoreceptor outer segment|cell communication|m…	-	-	-	-	3:23085096-23094612	2	2	43	20	0.0400044	0.0527769	1.10331	0.494318	0.0463906	0.798814	-4.10595	1.947e-08	1.0926e-07	DOWN
ENSGALG00000044623	-	-	-	-	-	-	-	-	6:31396366-31405410	3	0	16	25	0.0807449	0	0.552495	0.831559	0.0403724	0.692027	-4.09939	5.6459e-08	2.98744e-07	DOWN
ENSGALG00000041978	k123	-	GO:0003824|GO:0016787|GO:0097159|GO:0043169|GO:0003676|GO:0046872	catalytic activity|hydrolase activity|organic cyclic compound binding|cation binding|nucleic acid binding|metal ion binding	-	-	-	-	1:3465887-3476005	21	20	351	290	0.429838	0.540166	9.21694	7.33533	0.485002	8.27614	-4.0929	8.99487e-46	3.92323e-44	DOWN
ENSGALG00000001709	-	Musculoskeletal embryonic nuclear protein 1 [Source:UniProtKB/Swiss-Prot;Acc:Q76MS9]	GO:0032502|GO:0005623|GO:0008152|GO:0009987|GO:0040007|GO:0050896|GO:0071704|GO:0006950|GO:0044237|GO:0008283|GO:0043227|GO:0048589|GO:0019222|GO:0050793|GO:0005622|GO:0048856|GO:0009058|GO:0044767|GO:0009888|GO:0043231|GO:0019538|GO:0035988|GO:0031323|GO:0048869|GO:0008284|GO:0045597|GO:0042127|GO:0007275|GO:0044249|GO:0045595|GO:2000026|GO:0009611|GO:0042246|GO:0061036|GO:0048731|GO:0048513|GO:…	developmental process|cell|metabolic process|cellular process|growth|response to stimulus|organic substance metabolic process|response to stress|cellular metabolic process|cell proliferation|membrane-bounded organelle|developmental growth|regulation of metabolic process|regulation of developmental process|intracellular|anatomical structure development|biosynthetic process|single-organism developm…	-	-	-	-	12:849847-853113	81	53	1072	952	6.05314	5.22611	102.772	87.9144	5.63963	95.3433	-4.07946	3.76179e-87	5.53048e-85	DOWN
ENSGALG00000021074	MYOC	myocilin [Source:HGNC Symbol;Acc:HGNC:7610]	GO:0023052|GO:0032502|GO:0040011|GO:0005576|GO:0005623|GO:0008152|GO:0009987|GO:0016020|GO:0040007|GO:0045499|GO:0003824|GO:0031012|GO:0050896|GO:0071704|GO:0012505|GO:0036094|GO:0044237|GO:0005615|GO:0040012|GO:0016049|GO:0043227|GO:0044089|GO:0048037|GO:0048589|GO:0016491|GO:0016043|GO:0009605|GO:0048870|GO:0019222|GO:0042995|GO:0050793|GO:0023057|GO:0031090|GO:0005515|GO:0097159|GO:0005622|GO:…	signaling|developmental process|locomotion|extracellular region|cell|metabolic process|cellular process|membrane|growth|chemorepellent activity|catalytic activity|extracellular matrix|response to stimulus|organic substance metabolic process|endomembrane system|small molecule binding|cellular metabolic process|extracellular space|regulation of locomotion|cell growth|membrane-bounded organelle|posi…	-	-	-	-	8:4739190-4741181	522	124	3973	5233	15.0245	4.7093	146.701	186.127	9.86689	166.414	-4.07604	1.31709e-23	2.30291e-22	DOWN
ENSGALG00000039376	DPT	dermatopontin [Source:HGNC Symbol;Acc:HGNC:3011]	-	-	-	-	-	-	1:83908116-83934219	124	54	1233	1378	6.17767	3.54981	78.8048	84.8362	4.86374	81.8205	-4.07233	6.85182e-78	8.46746e-76	DOWN
ENSGALG00000020788	-	-	GO:0032502|GO:0040011|GO:0005623|GO:0009987|GO:0051641|GO:0048870|GO:0005622|GO:0048856|GO:0044767|GO:0007420|GO:0021543|GO:0007275|GO:0030900|GO:0060322|GO:0021987|GO:0021537|GO:0016477|GO:0051640|GO:0048731|GO:0005737|GO:0048513|GO:0021885|GO:0005813|GO:0007399|GO:0021795|GO:0051642|GO:0005815|GO:0007417|GO:0022029|GO:0005856|GO:0021799|GO:0015630	developmental process|locomotion|cell|cellular process|cellular localization|cell motility|intracellular|anatomical structure development|single-organism developmental process|brain development|pallium development|multicellular organism development|forebrain development|head development|cerebral cortex development|telencephalon development|cell migration|organelle localization|system development|…	-	-	-	-	7:15144369-15196130	3	4	59	51	0.026436	0.0465079	0.667015	0.555387	0.036472	0.611201	-4.06679	2.82856e-16	3.14256e-15	DOWN
ENSGALG00000009089	-	-	GO:0032502|GO:0032991|GO:0005623|GO:0009987|GO:0005198|GO:0048646|GO:0016043|GO:0005515|GO:0005622|GO:0048856|GO:0044877|GO:0009653|GO:0097493|GO:0043234|GO:0044767|GO:0008307|GO:0009888|GO:0022607|GO:0031672|GO:0031430|GO:0008092|GO:0048869|GO:0006996|GO:0009887|GO:0031674|GO:0030029|GO:0007275|GO:0030018|GO:0016459|GO:0030017|GO:0005859|GO:0007507|GO:0048468|GO:0003012|GO:0048731|GO:0032403|GO:…	developmental process|macromolecular complex|cell|cellular process|structural molecule activity|anatomical structure formation involved in morphogenesis|cellular component organization|protein binding|intracellular|anatomical structure development|macromolecular complex binding|anatomical structure morphogenesis|structural molecule activity conferring elasticity|protein complex|single-organism de…	-	-	-	-	7:15211585-15255140	9	15	206	174	0.0329085	0.0723701	0.966286	0.786196	0.0526393	0.876241	-4.05712	5.00918e-32	1.32239e-30	DOWN
ENSGALG00000041621	LY6E	-	-	-	-	-	-	-	2:148464758-148470888	181	120	2129	2288	6.83764	5.98159	103.179	106.81	6.40961	104.994	-4.03393	5.11097e-128	1.70907e-125	DOWN
ENSGALG00000004243	IFITM3	-	GO:0016020|GO:0050896|GO:0031224|GO:0009607|GO:0016021	membrane|response to stimulus|intrinsic component of membrane|response to biotic stimulus|integral component of membrane	-	-	-	-	5:1552703-1554224	0	5	34	52	0	0.566149	3.74276	5.5138	0.283075	4.62828	-4.03122	2.52682e-12	2.09593e-11	DOWN
ENSGALG00000013720	FBXO15	F-box protein 15 [Source:HGNC Symbol;Acc:HGNC:13617]	GO:0032991|GO:0005623|GO:0008152|GO:0009987|GO:0071704|GO:0044237|GO:0009056|GO:0005622|GO:0043234|GO:0019538|GO:0000151|GO:0044265|GO:0030163|GO:0044267|GO:1990234|GO:0006508|GO:0044257|GO:0051603|GO:0010498|GO:0019941|GO:0043161|GO:0006511	macromolecular complex|cell|metabolic process|cellular process|organic substance metabolic process|cellular metabolic process|catabolic process|intracellular|protein complex|protein metabolic process|ubiquitin ligase complex|cellular macromolecule catabolic process|protein catabolic process|cellular protein metabolic process|transferase complex|proteolysis|cellular protein catabolic process|prote…	-	-	-	-	2:92301222-92334345	6	3	68	61	0.131869	0.0869972	1.91739	1.65682	0.109433	1.78711	-4.0295	1.36013e-18	1.75591e-17	DOWN
ENSGALG00000041031	-	-	-	-	-	-	-	-	16:28376-52195	14	2	94	122	0.0729594	0.0137513	0.628433	0.785656	0.0433554	0.707045	-4.02752	2.70334e-21	4.16842e-20	DOWN
ENSGALG00000030040	CDH15	cadherin 15 [Source:HGNC Symbol;Acc:HGNC:1754]	-	-	K06809	cadherin 15, M-cadherin[-]	gga04514	Cell adhesion molecules (CAMs) - Gallus gallus (chicken)	11:18848270-18852866	0	1	10	7	0	0.020092	0.195358	0.131729	0.010046	0.163543	-4.02498	0.00061665	0.00184207	DOWN
ENSGALG00000007349	RASL12	RAS like family 12 [Source:HGNC Symbol;Acc:HGNC:30289]	GO:0023052|GO:0005623|GO:0009987|GO:0016020|GO:0050896|GO:0036094|GO:0097159|GO:0005622|GO:0051716|GO:0001882|GO:0000166|GO:0007154|GO:0007165|GO:0035556|GO:0032549|GO:0001883|GO:0017076|GO:0007264|GO:0005525|GO:0019001	signaling|cell|cellular process|membrane|response to stimulus|small molecule binding|organic cyclic compound binding|intracellular|cellular response to stimulus|nucleoside binding|nucleotide binding|cell communication|signal transduction|intracellular signal transduction|ribonucleoside binding|purine nucleoside binding|purine nucleotide binding|small GTPase mediated signal transduction|GTP bindin…	-	-	-	-	10:17793895-17798756	1	0	4	9	0.0247223	0	0.126911	0.275034	0.0123611	0.200972	-4.02311	0.00552127	0.013461	DOWN
ENSGALG00000009844	ACTC1	Actin, alpha cardiac muscle 1 [Source:UniProtKB/Swiss-Prot;Acc:P68034]	GO:0032502|GO:0005576|GO:0005623|GO:0009987|GO:0030054|GO:0016020|GO:0003824|GO:0048646|GO:0036094|GO:0030055|GO:0005615|GO:0043227|GO:0016043|GO:0016787|GO:0005515|GO:0097159|GO:0005622|GO:0048856|GO:1903561|GO:0009653|GO:0044767|GO:0072562|GO:0009888|GO:0022607|GO:0001882|GO:0005912|GO:0008092|GO:0031982|GO:0048869|GO:0006996|GO:0009887|GO:0031674|GO:0010941|GO:0070062|GO:0000166|GO:0030029|GO:…	developmental process|extracellular region|cell|cellular process|cell junction|membrane|catalytic activity|anatomical structure formation involved in morphogenesis|small molecule binding|cell-substrate junction|extracellular space|membrane-bounded organelle|cellular component organization|hydrolase activity|protein binding|organic cyclic compound binding|intracellular|anatomical structure develop…	K12314	actin, alpha cardiac muscle[-]	gga04261|gga04260	Adrenergic signaling in cardiomyocytes - Gallus gallus (chicken)|Cardiac muscle contraction - Gallus gallus (chicken)	5:32283463-32288278	10	14	190	174	0.114872	0.212197	2.79999	2.46999	0.163534	2.63499	-4.01013	4.66367e-34	1.35033e-32	DOWN
ENSGALG00000003058	-	-	GO:0023052|GO:0032502|GO:0040011|GO:0005576|GO:0009987|GO:0016020|GO:0040007|GO:0045499|GO:0050896|GO:0005615|GO:0040012|GO:0016049|GO:0048589|GO:0016043|GO:0009605|GO:0048870|GO:0050793|GO:0005515|GO:0048856|GO:0050795|GO:0009653|GO:0040017|GO:0040008|GO:0040013|GO:0031224|GO:0045926|GO:0051716|GO:0044767|GO:0009888|GO:0048588|GO:0051272|GO:0005102|GO:0032535|GO:0048869|GO:0007154|GO:0006935|GO:…	signaling|developmental process|locomotion|extracellular region|cellular process|membrane|growth|chemorepellent activity|response to stimulus|extracellular space|regulation of locomotion|cell growth|developmental growth|cellular component organization|response to external stimulus|cell motility|regulation of developmental process|protein binding|anatomical structure development|regulation of beha…	-	-	-	-	28:3693225-3701042	2	6	75	51	0.0358678	0.141978	1.7254	1.13016	0.088923	1.42778	-4.00507	5.57291e-15	5.67744e-14	DOWN
ENSGALG00000039935	PDE1C	phosphodiesterase 1C [Source:HGNC Symbol;Acc:HGNC:8776]	-	-	K13755	calcium/calmodulin-dependent 3',5'-cyclic nucleotide phosphodiesterase[3.1.4.17]	gga04020|gga00230	Calcium signaling pathway - Gallus gallus (chicken)|Purine metabolism - Gallus gallus (chicken)	2:48353052-48628045	9	8	158	89	0.135009	0.158347	3.04053	1.64978	0.146678	2.34515	-3.99896	1.11998e-18	1.4558e-17	DOWN
ENSGALG00000038688	ADAMTS17	ADAM metallopeptidase with thrombospondin type 1 motif 17 [Source:HGNC Symbol;Acc:HGNC:17109]	-	-	-	-	-	-	10:17119378-17280787	207	68	1731	2016	2.01802	0.874723	21.6491	24.2871	1.44637	22.9681	-3.98912	1.01993e-43	4.18124e-42	DOWN
ENSGALG00000040832	-	-	-	-	-	-	-	-	28:2853995-2861721	4	4	57	60	0.0303187	0.0399987	0.554213	0.561953	0.0351587	0.558083	-3.98853	5.8075e-18	7.1717e-17	DOWN
ENSGALG00000008266	COL4A6	collagen type IV alpha 6 chain [Source:HGNC Symbol;Acc:HGNC:2208]	GO:0023052|GO:0032991|GO:0005576|GO:0009987|GO:0031012|GO:0005198|GO:0050896|GO:0005201|GO:0016043|GO:0043234|GO:0005578|GO:0005604|GO:0051716|GO:0010033|GO:0007154|GO:0007165|GO:0005581|GO:0005587|GO:0010243|GO:0007166|GO:0030198|GO:0071417|GO:0043200|GO:0071310|GO:0038065|GO:0007167|GO:0071230|GO:0038063|GO:0007169	signaling|macromolecular complex|extracellular region|cellular process|extracellular matrix|structural molecule activity|response to stimulus|extracellular matrix structural constituent|cellular component organization|protein complex|proteinaceous extracellular matrix|basement membrane|cellular response to stimulus|response to organic substance|cell communication|signal transduction|collagen trim…	K06237	collagen, type IV, alpha[-]	gga04510|gga04933|gga04512	Focal adhesion - Gallus gallus (chicken)|AGE-RAGE signaling pathway in diabetic complications - Gallus gallus (chicken)|ECM-receptor interaction - Gallus gallus (chicken)	4:14111920-14151756	10	3	70	106	0.083336	0.0329856	0.748375	1.09161	0.0581608	0.919993	-3.98351	1.27373e-18	1.64937e-17	DOWN
ENSGALG00000026452	MURC	muscle related coiled-coil protein [Source:HGNC Symbol;Acc:HGNC:33742]	GO:0023052|GO:0005623|GO:0008152|GO:0009987|GO:0050896|GO:0071704|GO:0044237|GO:0006807|GO:0019222|GO:0005622|GO:0009058|GO:0051716|GO:0023051|GO:0006139|GO:0010646|GO:0051171|GO:0031323|GO:0031674|GO:0007154|GO:0030018|GO:0007165|GO:0009966|GO:0044249|GO:0030017|GO:1901360|GO:0005737|GO:0035556|GO:0051252|GO:0010468|GO:0043292|GO:0034645|GO:0031328|GO:0010467|GO:0010628|GO:0016070|GO:0010557|GO:…	signaling|cell|metabolic process|cellular process|response to stimulus|organic substance metabolic process|cellular metabolic process|nitrogen compound metabolic process|regulation of metabolic process|intracellular|biosynthetic process|cellular response to stimulus|regulation of signaling|nucleobase-containing compound metabolic process|regulation of cell communication|regulation of nitrogen com…	-	-	-	-	2:89047705-89061333	3	1	32	22	0.0480879	0.0211499	0.658081	0.435801	0.0346189	0.546941	-3.98175	1.22124e-09	7.8741e-09	DOWN
ENSGALG00000037004	-	-	-	-	-	-	-	-	AADN04000792.1:13942-26710	0	2	18	15	0	0.118922	1.0407	0.83537	0.0594608	0.938037	-3.97963	9.73829e-07	4.44412e-06	DOWN
ENSGALG00000015090	PLIN2	perilipin-2 [Source:RefSeq peptide;Acc:NP_001026591]	GO:0005623|GO:0016020|GO:0043227|GO:0005622|GO:0071944|GO:0005886|GO:0043231|GO:0006810|GO:0019915|GO:0005737|GO:0006869|GO:0005634|GO:0006811|GO:0005829|GO:0005811|GO:0015711|GO:0015908|GO:0006820|GO:0015909|GO:0015718	cell|membrane|membrane-bounded organelle|intracellular|cell periphery|plasma membrane|intracellular membrane-bounded organelle|transport|lipid storage|cytoplasm|lipid transport|nucleus|ion transport|cytosol|lipid particle|organic anion transport|fatty acid transport|anion transport|long-chain fatty acid transport|monocarboxylic acid transport	K17284	perilipin-2[-]	gga03320	PPAR signaling pathway - Gallus gallus (chicken)	Z:33603989-33617153	5577	3971	72749	62533	87.1569	81.8856	1458.53	1207.65	84.5212	1333.09	-3.97931	5.97947e-126	1.92403e-123	DOWN
ENSGALG00000011353	-	-	GO:0023052|GO:0005623|GO:0008152|GO:0009987|GO:0016020|GO:0003824|GO:0071704|GO:0036094|GO:0044237|GO:0016740|GO:0042995|GO:0097159|GO:0071944|GO:0005886|GO:0031224|GO:0005929|GO:0023051|GO:0019538|GO:0001882|GO:0000166|GO:0002027|GO:0031514|GO:0016021|GO:0016772|GO:1903779|GO:0016301|GO:0061337|GO:0032549|GO:0006796|GO:0008015|GO:0043412|GO:0001883|GO:0016773|GO:0044267|GO:0017076|GO:0036211|GO:…	signaling|cell|metabolic process|cellular process|membrane|catalytic activity|organic substance metabolic process|small molecule binding|cellular metabolic process|transferase activity|cell projection|organic cyclic compound binding|cell periphery|plasma membrane|intrinsic component of membrane|cilium|regulation of signaling|protein metabolic process|nucleoside binding|nucleotide binding|regulati…	-	-	-	-	8:29663136-29707475	1	5	48	47	0.0147535	0.0973736	0.908774	0.857158	0.0560635	0.882966	-3.97722	9.15045e-15	9.20116e-14	DOWN
ENSGALG00000039102	-	-	-	-	-	-	-	-	2:112551164-112729160	1	1	12	17	0.0104764	0.0138267	0.161329	0.22015	0.0121515	0.19074	-3.97239	5.85098e-06	2.42367e-05	DOWN
ENSGALG00000012006	RTN1	reticulon 1 [Source:HGNC Symbol;Acc:HGNC:10467]	GO:0005623|GO:0016020|GO:0012505|GO:0042175|GO:0043227|GO:0031090|GO:0005622|GO:0005789|GO:0031224|GO:0043231|GO:0005783|GO:0016021|GO:0005737	cell|membrane|endomembrane system|nuclear outer membrane-endoplasmic reticulum membrane network|membrane-bounded organelle|organelle membrane|intracellular|endoplasmic reticulum membrane|intrinsic component of membrane|intracellular membrane-bounded organelle|endoplasmic reticulum|integral component of membrane|cytoplasm	-	-	-	-	5:54764636-54860538	46	17	348	494	0.339867	0.165732	3.29847	4.51029	0.2528	3.90438	-3.94903	2.81406e-39	1.00821e-37	DOWN
ENSGALG00000030913	C9orf172	chromosome 9 open reading frame 172 [Source:HGNC Symbol;Acc:HGNC:37284]	-	-	-	-	-	-	17:1057782-1061744	7	14	145	166	0.0432395	0.114103	1.14902	1.2671	0.0786711	1.20806	-3.94072	1.32293e-29	3.13787e-28	DOWN
ENSGALG00000005553	NLGN3	neuroligin 3 [Source:HGNC Symbol;Acc:HGNC:14289]	GO:0023052|GO:0032502|GO:0005623|GO:0008152|GO:0009987|GO:0045202|GO:0016020|GO:0003824|GO:0050896|GO:0051641|GO:0060076|GO:0044089|GO:0016491|GO:0009986|GO:0016043|GO:0051705|GO:0016787|GO:0044708|GO:0050793|GO:0023057|GO:0005515|GO:0097159|GO:0007155|GO:0098794|GO:0048856|GO:0009653|GO:0071944|GO:0004872|GO:0005886|GO:0031224|GO:0051716|GO:0023051|GO:0044767|GO:0050877|GO:0022607|GO:0010646|GO:…	signaling|developmental process|cell|metabolic process|cellular process|synapse|membrane|catalytic activity|response to stimulus|cellular localization|excitatory synapse|positive regulation of cellular component biogenesis|oxidoreductase activity|cell surface|cellular component organization|multi-organism behavior|hydrolase activity|single-organism behavior|regulation of developmental process|neg…	K07378	neuroligin[-]	gga04514	Cell adhesion molecules (CAMs) - Gallus gallus (chicken)	4:2335565-2353557	21	10	230	186	0.14347	0.0901474	2.01587	1.57033	0.116809	1.7931	-3.94024	1.04925e-32	2.85845e-31	DOWN
ENSGALG00000004196	-	-	GO:0008152|GO:0009987|GO:0016020|GO:0003824|GO:0050896|GO:0071704|GO:0044237|GO:0016740|GO:0009058|GO:0031224|GO:0051716|GO:0009410|GO:0016021|GO:0016757|GO:0006805|GO:0005975|GO:0009813|GO:0016758|GO:0052696|GO:0052697|GO:0071466|GO:0019752|GO:0015020	metabolic process|cellular process|membrane|catalytic activity|response to stimulus|organic substance metabolic process|cellular metabolic process|transferase activity|biosynthetic process|intrinsic component of membrane|cellular response to stimulus|response to xenobiotic stimulus|integral component of membrane|transferase activity, transferring glycosyl groups|xenobiotic metabolic process|carbo…	K00699	glucuronosyltransferase[2.4.1.17]	gga01100|gga00980|gga00830|gga00140|gga00982|gga00983|gga00860|gga00040|gga00053	Metabolic pathways - Gallus gallus (chicken)|Metabolism of xenobiotics by cytochrome P450 - Gallus gallus (chicken)|Retinol metabolism - Gallus gallus (chicken)|Steroid hormone biosynthesis - Gallus gallus (chicken)|Drug metabolism - cytochrome P450 - Gallus gallus (chicken)|Drug metabolism - other enzymes - Gallus gallus (chicken)|Porphyrin and chlorophyll metabolism - Gallus gallus (chicken)|Pe…	7:5802515-5808368	22	6	207	156	0.5655	0.203511	6.82597	4.9552	0.384506	5.89059	-3.93734	1.87483e-25	3.54472e-24	DOWN
ENSGALG00000007596	-	-	GO:0005623|GO:0009987|GO:0016020|GO:0005215|GO:0022857|GO:0022892|GO:0071944|GO:0005886|GO:0031224|GO:0005887|GO:0006810|GO:0022891|GO:0016021|GO:0031226|GO:0055085|GO:0015075|GO:0006811|GO:1903825|GO:0034220|GO:0015129|GO:0098656|GO:0015711|GO:0006820|GO:0008509|GO:0035873|GO:0008028|GO:0015718|GO:0008514|GO:0035879	cell|cellular process|membrane|transporter activity|transmembrane transporter activity|substrate-specific transporter activity|cell periphery|plasma membrane|intrinsic component of membrane|integral component of plasma membrane|transport|substrate-specific transmembrane transporter activity|integral component of membrane|intrinsic component of plasma membrane|transmembrane transport|ion transmemb…	-	-	-	-	12:14666621-14681719	2	0	18	6	0.0537314	0	0.620341	0.199184	0.0268657	0.409763	-3.93095	0.000566069	0.0016996	DOWN
ENSGALG00000008428	CDK15	cyclin dependent kinase 15 [Source:HGNC Symbol;Acc:HGNC:14434]	GO:0008152|GO:0009987|GO:0003824|GO:0071704|GO:0036094|GO:0044237|GO:0016740|GO:0097159|GO:0019538|GO:0001882|GO:0000166|GO:0016772|GO:0016301|GO:0032549|GO:0006796|GO:0043412|GO:0001883|GO:0016773|GO:0044267|GO:0017076|GO:0036211|GO:0004672|GO:0032559|GO:0006464|GO:0016310|GO:0005524|GO:0006468|GO:0004674	metabolic process|cellular process|catalytic activity|organic substance metabolic process|small molecule binding|cellular metabolic process|transferase activity|organic cyclic compound binding|protein metabolic process|nucleoside binding|nucleotide binding|transferase activity, transferring phosphorus-containing groups|kinase activity|ribonucleoside binding|phosphate-containing compound metabolic…	-	-	-	-	7:11637210-11669559	4	1	26	38	0.152663	0.0503512	1.27292	1.79205	0.101507	1.53248	-3.91622	7.40516e-11	5.40615e-10	DOWN
ENSGALG00000035345	TXNRD1	thioredoxin reductase 1, cytoplasmic [Source:RefSeq peptide;Acc:NP_001025933]	-	-	K00384	thioredoxin reductase (NADPH)[1.8.1.9]	gga00240|gga00450	Pyrimidine metabolism - Gallus gallus (chicken)|Selenocompound metabolism - Gallus gallus (chicken)	1:54632776-54671332	3672	3044	49099	42656	44.7581	48.9576	767.765	642.508	46.8579	705.137	-3.91154	9.30068e-128	3.05026e-125	DOWN
ENSGALG00000046276	-	-	-	-	-	-	-	-	AADN04002821.1:3059-8424	1	0	4	8	0.0171774	0	0.0881796	0.169867	0.00858871	0.129023	-3.90905	0.00818321	0.0191725	DOWN
ENSGALG00000038873	-	-	-	-	-	-	-	-	18:5942347-5977808	1	0	2	10	0.0540637	0	0.138767	0.668277	0.0270318	0.403522	-3.89992	0.0181272	0.0390133	DOWN
ENSGALG00000035804	SQSTM1	sequestosome 1 [Source:HGNC Symbol;Acc:HGNC:11280]	-	-	-	-	-	-	13:13463302-13467706	2075	1169	22976	19692	18.5848	13.8153	263.997	217.95	16.2	240.974	-3.89481	2.20711e-88	3.33097e-86	DOWN
ENSGALG00000032402	VSTM2B	V-set and transmembrane domain containing 2B [Source:HGNC Symbol;Acc:HGNC:33595]	-	-	-	-	-	-	11:8447323-8462618	3	2	44	22	0.158684	0.139584	2.98591	1.43809	0.149134	2.212	-3.89067	1.54088e-08	8.77808e-08	DOWN
ENSGALG00000007536	LOC424919	-	GO:0032991|GO:0005623|GO:0008152|GO:0009987|GO:0003824|GO:0050896|GO:0071704|GO:0006950|GO:0016829|GO:0044237|GO:0043227|GO:0006807|GO:0016043|GO:0097159|GO:0005622|GO:1990904|GO:0051716|GO:0006139|GO:0043231|GO:0022607|GO:0006281|GO:0033554|GO:0003676|GO:0030529|GO:1901360|GO:0016830|GO:0005634|GO:0006259|GO:0006974|GO:0010467|GO:0016070|GO:0003723|GO:0022618|GO:0030532|GO:0006290|GO:0005681|GO:…	macromolecular complex|cell|metabolic process|cellular process|catalytic activity|response to stimulus|organic substance metabolic process|response to stress|lyase activity|cellular metabolic process|membrane-bounded organelle|nitrogen compound metabolic process|cellular component organization|organic cyclic compound binding|intracellular|ribonucleoprotein complex|cellular response to stimulus|nu…	-	-	-	-	9:15052884-15055766	120	102	1436	1552	3.2881	3.68785	50.4785	52.5517	3.48797	51.5151	-3.88453	2.19921e-115	5.1377e-113	DOWN
ENSGALG00000012446	ELFN2	extracellular leucine rich repeat and fibronectin type III domain containing 2 [Source:HGNC Symbol;Acc:HGNC:29396]	GO:0023052|GO:0005576|GO:0008152|GO:0009987|GO:0016020|GO:0040007|GO:0050896|GO:0071704|GO:0044237|GO:0005615|GO:0016049|GO:0006807|GO:0016043|GO:0030234|GO:0019222|GO:0005515|GO:0097159|GO:0009058|GO:0040008|GO:0031224|GO:0051716|GO:0023051|GO:0006139|GO:0010646|GO:0043169|GO:0019538|GO:0050790|GO:0043085|GO:0031323|GO:0019208|GO:0007154|GO:0019838|GO:0007165|GO:0043086|GO:0051128|GO:0003676|GO:…	signaling|extracellular region|metabolic process|cellular process|membrane|growth|response to stimulus|organic substance metabolic process|cellular metabolic process|extracellular space|cell growth|nitrogen compound metabolic process|cellular component organization|enzyme regulator activity|regulation of metabolic process|protein binding|organic cyclic compound binding|biosynthetic process|regula…	-	-	-	-	1:51367779-51370205	2	1	11	28	0.0338727	0.0223437	0.238988	0.585968	0.0281082	0.412478	-3.87525	6.14372e-06	2.53536e-05	DOWN
ENSGALG00000043573	CHMP4C	charged multivesicular body protein 4C [Source:HGNC Symbol;Acc:HGNC:30599]	GO:0032502|GO:0005576|GO:0005623|GO:0008152|GO:0009987|GO:0030496|GO:0071704|GO:0051641|GO:0044237|GO:0043227|GO:0009056|GO:0000920|GO:0016043|GO:0005515|GO:0048856|GO:1903561|GO:0090543|GO:0009838|GO:0044767|GO:0048524|GO:0051302|GO:0051301|GO:0007017|GO:0022607|GO:0019538|GO:1902115|GO:0031982|GO:0043254|GO:0032886|GO:0006996|GO:0006810|GO:0070062|GO:0007275|GO:0051128|GO:0016032|GO:0007059|GO:…	developmental process|extracellular region|cell|metabolic process|cellular process|midbody|organic substance metabolic process|cellular localization|cellular metabolic process|membrane-bounded organelle|catabolic process|cell separation after cytokinesis|cellular component organization|protein binding|anatomical structure development|extracellular vesicle|Flemming body|abscission|single-organism …	K12194	charged multivesicular body protein 4[-]	gga04144	Endocytosis - Gallus gallus (chicken)	2:122037633-122051680	178	102	2015	1620	4.60709	3.48348	66.9064	51.8144	4.04529	59.3604	-3.87519	4.33174e-80	5.5544e-78	DOWN
ENSGALG00000007409	SCN4B	sodium voltage-gated channel beta subunit 4 [Source:HGNC Symbol;Acc:HGNC:10592]	GO:0023052|GO:0032991|GO:0005623|GO:0009987|GO:0030054|GO:0016020|GO:0005215|GO:0016247|GO:0022857|GO:0022892|GO:0005911|GO:0005515|GO:0071944|GO:0043234|GO:0005886|GO:0031224|GO:0005887|GO:0006810|GO:0007154|GO:0030029|GO:0002027|GO:0042391|GO:0022891|GO:0016021|GO:0017080|GO:0031226|GO:0043270|GO:0003012|GO:0044291|GO:0007267|GO:0044325|GO:0055085|GO:0034702|GO:0061337|GO:0015267|GO:0015075|GO:…	signaling|macromolecular complex|cell|cellular process|cell junction|membrane|transporter activity|channel regulator activity|transmembrane transporter activity|substrate-specific transporter activity|cell-cell junction|protein binding|cell periphery|protein complex|plasma membrane|intrinsic component of membrane|integral component of plasma membrane|transport|cell communication|actin filament-ba…	K04848	voltage-gated sodium channel type IV beta[-]	gga04261	Adrenergic signaling in cardiomyocytes - Gallus gallus (chicken)	24:5417708-5420171	79	42	792	768	4.8754	3.42007	62.7039	58.5697	4.14773	60.6368	-3.8698	9.22846e-70	9.31256e-68	DOWN
ENSGALG00000009034	-	-	GO:0023052|GO:0032502|GO:0004871|GO:0008152|GO:0009987|GO:0016020|GO:0003824|GO:0050896|GO:0071704|GO:0036094|GO:0044237|GO:0016740|GO:0019222|GO:0097159|GO:0048856|GO:0004872|GO:0031224|GO:0051716|GO:0023051|GO:0044767|GO:0010646|GO:0019538|GO:0050790|GO:0001882|GO:0043085|GO:0009967|GO:0031323|GO:0048869|GO:0000166|GO:0007154|GO:0007275|GO:0007165|GO:0004888|GO:0009966|GO:0016021|GO:0016772|GO:…	signaling|developmental process|signal transducer activity|metabolic process|cellular process|membrane|catalytic activity|response to stimulus|organic substance metabolic process|small molecule binding|cellular metabolic process|transferase activity|regulation of metabolic process|organic cyclic compound binding|anatomical structure development|receptor activity|intrinsic component of membrane|ce…	-	-	-	-	3:8482222-8498446	6	4	63	68	0.196177	0.172564	2.64271	2.74765	0.184371	2.69518	-3.8697	7.25782e-19	9.52848e-18	DOWN
ENSGALG00000002028	GPRC5B	G protein-coupled receptor class C group 5 member B [Source:HGNC Symbol;Acc:HGNC:13308]	GO:0023052|GO:0032502|GO:0005576|GO:0004871|GO:0002376|GO:0005623|GO:0008152|GO:0009987|GO:0016020|GO:0050896|GO:0071704|GO:0006950|GO:0044237|GO:0005615|GO:0006955|GO:0043227|GO:0002682|GO:0009986|GO:0016043|GO:0009605|GO:0030234|GO:0019222|GO:0050793|GO:0005515|GO:0005622|GO:0048856|GO:1903561|GO:0002684|GO:0071944|GO:0004872|GO:0005886|GO:0031224|GO:0051716|GO:0007626|GO:0023051|GO:0044767|GO:…	signaling|developmental process|extracellular region|signal transducer activity|immune system process|cell|metabolic process|cellular process|membrane|response to stimulus|organic substance metabolic process|response to stress|cellular metabolic process|extracellular space|immune response|membrane-bounded organelle|regulation of immune system process|cell surface|cellular component organization|r…	-	-	-	-	14:14648509-14655477	54	9	362	402	1.89376	0.416466	16.2864	17.4214	1.15511	16.8539	-3.86698	2.10767e-22	3.44954e-21	DOWN
ENSGALG00000023435	GATM	glycine amidinotransferase, mitochondrial [Source:RefSeq peptide;Acc:NP_990076]	GO:0005576|GO:0005623|GO:0008152|GO:0009987|GO:0003824|GO:0071704|GO:0044237|GO:0043227|GO:0006807|GO:0016740|GO:0005622|GO:1903561|GO:0009058|GO:0043231|GO:0006520|GO:0031982|GO:0070062|GO:0044249|GO:0005758|GO:0005737|GO:0005740|GO:0005739|GO:0015067|GO:0008652|GO:0015068|GO:0006601|GO:0019752	extracellular region|cell|metabolic process|cellular process|catalytic activity|organic substance metabolic process|cellular metabolic process|membrane-bounded organelle|nitrogen compound metabolic process|transferase activity|intracellular|extracellular vesicle|biosynthetic process|intracellular membrane-bounded organelle|cellular amino acid metabolic process|vesicle|extracellular exosome|cellul…	K00613	glycine amidinotransferase[2.1.4.1]	gga01100|gga00330|gga00260	Metabolic pathways - Gallus gallus (chicken)|Arginine and proline metabolism - Gallus gallus (chicken)|Glycine, serine and threonine metabolism - Gallus gallus (chicken)	10:10898762-10911823	0	1	11	4	0	0.0255192	0.272952	0.095615	0.0127596	0.184284	-3.85228	0.00238771	0.0063156	DOWN
ENSGALG00000005503	WFDC1	WAP four-disulfide core domain protein 1 [Source:UniProtKB/Swiss-Prot;Acc:Q8JG33]	GO:0005576|GO:0008152|GO:0009987|GO:0040007|GO:0050896|GO:0071704|GO:0006950|GO:0044237|GO:0005615|GO:0016049|GO:0016043|GO:0009605|GO:0030234|GO:0019222|GO:0040008|GO:0006952|GO:0019538|GO:0050790|GO:0031323|GO:0043086|GO:0051128|GO:0044092|GO:0001558|GO:0009611|GO:0004857|GO:0006954|GO:0050728|GO:0030414|GO:0032269|GO:0050727|GO:1903034|GO:0044267|GO:0061045|GO:0032268|GO:0006508|GO:0042060|GO:…	extracellular region|metabolic process|cellular process|growth|response to stimulus|organic substance metabolic process|response to stress|cellular metabolic process|extracellular space|cell growth|cellular component organization|response to external stimulus|enzyme regulator activity|regulation of metabolic process|regulation of growth|defense response|protein metabolic process|regulation of cat…	-	-	-	-	11:16955001-16967358	59	17	379	552	0.782002	0.297313	6.44438	9.04114	0.539658	7.74276	-3.84273	1.07464e-30	2.69118e-29	DOWN
ENSGALG00000038884	SRL	sarcalumenin [Source:HGNC Symbol;Acc:HGNC:11295]	-	-	-	-	-	-	14:12712422-12731398	0	1	7	8	0	0.0200697	0.136602	0.150378	0.0100348	0.14349	-3.83786	0.00142885	0.00396817	DOWN
ENSGALG00000036802	-	-	-	-	-	-	-	-	KQ759423.1:31-1304	0	1	3	12	0	0.0586251	0.170997	0.658922	0.0293126	0.41496	-3.82338	0.00492686	0.0121274	DOWN
ENSGALG00000025793	uc_338	TUC338 [Source:RFAM;Acc:RF02271]	-	-	-	-	-	-	5:1896796-1896969	1	1	14	12	0.23614	0.311657	4.24251	3.50289	0.273898	3.8727	-3.82163	2.12102e-05	8.11394e-05	DOWN
ENSGALG00000014127	TXK	TXK tyrosine kinase [Source:HGNC Symbol;Acc:HGNC:12434]	GO:0023052|GO:0032502|GO:0002376|GO:0005623|GO:0008152|GO:0009987|GO:0016020|GO:0040007|GO:0003824|GO:0050896|GO:0071704|GO:0006950|GO:0036094|GO:0044237|GO:0008283|GO:0006955|GO:0043227|GO:0019898|GO:0002682|GO:0006807|GO:0048589|GO:0016740|GO:0009605|GO:0016787|GO:0019222|GO:0097159|GO:0005622|GO:0048856|GO:0003700|GO:0002684|GO:0071944|GO:0009058|GO:0005886|GO:0051716|GO:0023051|GO:0044767|GO:…	signaling|developmental process|immune system process|cell|metabolic process|cellular process|membrane|growth|catalytic activity|response to stimulus|organic substance metabolic process|response to stress|small molecule binding|cellular metabolic process|cell proliferation|immune response|membrane-bounded organelle|extrinsic component of membrane|regulation of immune system process|nitrogen compo…	-	-	-	-	4:66975729-66988120	2	1	22	15	0.0518016	0.0341703	0.730942	0.480061	0.0429859	0.605502	-3.81619	1.2486e-06	5.61246e-06	DOWN
ENSGALG00000014978	-	-	GO:0023052|GO:0008152|GO:0009987|GO:0050896|GO:0019222|GO:0051716|GO:0050790|GO:0007154|GO:0007165|GO:0043087	signaling|metabolic process|cellular process|response to stimulus|regulation of metabolic process|cellular response to stimulus|regulation of catalytic activity|cell communication|signal transduction|regulation of GTPase activity	K05767	Ras GTPase-activating-like protein IQGAP2/3[-]	gga04810	Regulation of actin cytoskeleton - Gallus gallus (chicken)	Z:23461599-23577675	364	244	4063	3595	2.34828	2.07704	33.6266	28.6601	2.21266	31.1433	-3.81507	4.01244e-109	8.05036e-107	DOWN
ENSGALG00000016164	ABCG1	ATP binding cassette subfamily G member 1 [Source:HGNC Symbol;Acc:HGNC:73]	GO:0005623|GO:0016020|GO:0003824|GO:0005215|GO:0036094|GO:0022857|GO:0022892|GO:0016787|GO:0097159|GO:0071944|GO:0005886|GO:0031224|GO:0001882|GO:0006810|GO:0000166|GO:0022891|GO:0016021|GO:0016817|GO:0005319|GO:0006869|GO:0032549|GO:0001883|GO:1901998|GO:0016820|GO:0017076|GO:0016818|GO:0015918|GO:0034041|GO:0032559|GO:0016462|GO:0042626|GO:0005524|GO:0017127|GO:0017111|GO:0030301|GO:0033344|GO:…	cell|membrane|catalytic activity|transporter activity|small molecule binding|transmembrane transporter activity|substrate-specific transporter activity|hydrolase activity|organic cyclic compound binding|cell periphery|plasma membrane|intrinsic component of membrane|nucleoside binding|transport|nucleotide binding|substrate-specific transmembrane transporter activity|integral component of membrane|…	K05679	ATP-binding cassette, subfamily G (WHITE), member 1[-]	gga02010	ABC transporters - Gallus gallus (chicken)	1:109319985-109372658	8	3	65	68	0.125834	0.0622598	1.31165	1.32177	0.0940468	1.31671	-3.80742	3.25486e-18	4.09959e-17	DOWN
ENSGALG00000015028	-	-	GO:0005576|GO:0005623|GO:0005515|GO:0005102|GO:0003012|GO:0090075|GO:0005179|GO:0001664|GO:1901077|GO:1900721	extracellular region|cell|protein binding|receptor binding|muscle system process|relaxation of muscle|hormone activity|G-protein coupled receptor binding|regulation of relaxation of muscle|positive regulation of uterine smooth muscle relaxation	-	-	-	-	Z:27625100-27627598	1	0	8	3	0.0485105	0	0.498002	0.179875	0.0242552	0.338939	-3.80466	0.0170798	0.0370018	DOWN
ENSGALG00000044155	-	-	-	-	-	-	-	-	1:47946787-47951465	54	30	504	535	1.2822	0.939908	15.3524	15.6979	1.11105	15.5252	-3.80461	9.91127e-60	7.22337e-58	DOWN
ENSGALG00000003816	NT5C1A	5'-nucleotidase, cytosolic IA [Source:HGNC Symbol;Acc:HGNC:17819]	GO:0005623|GO:0008152|GO:0009987|GO:0003824|GO:0071704|GO:0036094|GO:0044237|GO:0043227|GO:0006807|GO:0009056|GO:0016787|GO:0019222|GO:0097159|GO:0005622|GO:0009058|GO:0006139|GO:0043231|GO:0043169|GO:0051171|GO:0031323|GO:0000166|GO:0019637|GO:0003676|GO:0044249|GO:0016788|GO:1901360|GO:0005737|GO:0051252|GO:0042578|GO:0005634|GO:0010468|GO:0006796|GO:0005829|GO:0034645|GO:1901292|GO:0010467|GO:…	cell|metabolic process|cellular process|catalytic activity|organic substance metabolic process|small molecule binding|cellular metabolic process|membrane-bounded organelle|nitrogen compound metabolic process|catabolic process|hydrolase activity|regulation of metabolic process|organic cyclic compound binding|intracellular|biosynthetic process|nucleobase-containing compound metabolic process|intrac…	K01081	5'-nucleotidase[3.1.3.5]	gga01100|gga00230|gga00240|gga00760	Metabolic pathways - Gallus gallus (chicken)|Purine metabolism - Gallus gallus (chicken)|Pyrimidine metabolism - Gallus gallus (chicken)|Nicotinate and nicotinamide metabolism - Gallus gallus (chicken)	23:5511936-5518527	1	0	7	4	0.0241554	0	0.216989	0.119448	0.0120777	0.168219	-3.79992	0.0128609	0.0287155	DOWN
ENSGALG00000038945	-	-	-	-	-	-	-	-	11:10220507-10221551	47	11	344	336	1.91264	0.590649	17.9589	16.8968	1.25164	17.4279	-3.7995	3.23982e-30	7.90442e-29	DOWN
ENSGALG00000041414	-	-	-	-	-	-	-	-	1:67641436-67643827	119	39	842	1046	5.74069	2.48249	52.1094	62.356	4.11159	57.2327	-3.79907	8.29641e-40	3.04273e-38	DOWN
ENSGALG00000020985	-	-	-	-	-	-	-	-	9:5275549-5280289	1	0	6	5	0.0151674	0	0.116792	0.0937492	0.00758368	0.10527	-3.79506	0.0111629	0.0253423	DOWN
ENSGALG00000036311	-	-	-	-	-	-	-	-	4:46756263-46757029	1	0	5	6	0.098063	0	0.629202	0.727331	0.0490315	0.678266	-3.79007	0.010976	0.0249613	DOWN
ENSGALG00000020002	SLC22A3	solute carrier family 22 member 3 [Source:HGNC Symbol;Acc:HGNC:10967]	GO:0005623|GO:0009987|GO:0016020|GO:0005215|GO:0050896|GO:0022857|GO:0022892|GO:0009605|GO:0071944|GO:0005886|GO:0031224|GO:0005887|GO:0006810|GO:0022891|GO:0016021|GO:0031226|GO:0001505|GO:0032098|GO:0055085|GO:0031667|GO:0015075|GO:0001504|GO:0015697|GO:0005329|GO:0008504|GO:0006811|GO:0015844|GO:0006836|GO:0006812|GO:0008324|GO:0015696|GO:0051615|GO:0015695|GO:0051608|GO:0015101|GO:0015672|GO:…	cell|cellular process|membrane|transporter activity|response to stimulus|transmembrane transporter activity|substrate-specific transporter activity|response to external stimulus|cell periphery|plasma membrane|intrinsic component of membrane|integral component of plasma membrane|transport|substrate-specific transmembrane transporter activity|integral component of membrane|intrinsic component of pl…	-	-	-	-	3:45550309-45573589	14	15	134	239	0.348746	0.493038	4.28217	7.35698	0.420892	5.81958	-3.78939	2.64275e-23	4.51599e-22	DOWN
ENSGALG00000017155	C11orf87	chromosome 11 open reading frame 87 [Source:HGNC Symbol;Acc:HGNC:33788]	GO:0016020|GO:0031224|GO:0016021	membrane|intrinsic component of membrane|integral component of membrane	-	-	-	-	1:179921189-179921656	10	4	95	72	0.878233	0.463489	10.7034	7.81396	0.670861	9.25869	-3.78672	5.21929e-18	6.48287e-17	DOWN
ENSGALG00000042351	PIK3R6	phosphoinositide-3-kinase regulatory subunit 6 [Source:HGNC Symbol;Acc:HGNC:27101]	-	-	-	-	-	-	18:1996687-2009739	6	1	42	38	0.0919444	0.0202193	0.825723	0.719626	0.0560819	0.772675	-3.78425	2.79747e-12	2.31368e-11	DOWN
ENSGALG00000045173	-	-	-	-	-	-	-	-	4:83783694-83796470	1	2	13	27	0.0308471	0.0814238	0.51463	1.02955	0.0561355	0.77209	-3.78178	1.54331e-06	6.85943e-06	DOWN
ENSGALG00000014463	ACTN2	Alpha-actinin-2 [Source:UniProtKB/Swiss-Prot;Acc:P20111]	GO:0023052|GO:0032502|GO:0005576|GO:0005623|GO:0008152|GO:0009987|GO:0030054|GO:0016020|GO:0050896|GO:0048646|GO:0071704|GO:0051641|GO:0030055|GO:0044237|GO:0043227|GO:0006807|GO:0016043|GO:0019222|GO:0042995|GO:0005515|GO:0005622|GO:0007155|GO:0048856|GO:0000989|GO:0044877|GO:1903561|GO:0009653|GO:0008289|GO:0071944|GO:0009058|GO:0051051|GO:0005886|GO:0051716|GO:0023051|GO:0044767|GO:0009888|GO:…	signaling|developmental process|extracellular region|cell|metabolic process|cellular process|cell junction|membrane|response to stimulus|anatomical structure formation involved in morphogenesis|organic substance metabolic process|cellular localization|cell-substrate junction|cellular metabolic process|membrane-bounded organelle|nitrogen compound metabolic process|cellular component organization|r…	K05699	actinin alpha[-]	gga04810|gga04510|gga04530|gga04520	Regulation of actin cytoskeleton - Gallus gallus (chicken)|Focal adhesion - Gallus gallus (chicken)|Tight junction - Gallus gallus (chicken)|Adherens junction - Gallus gallus (chicken)	3:37757315-37822442	8	2	62	54	0.057888	0.0190945	0.575551	0.482873	0.0384912	0.529212	-3.78124	2.1591e-15	2.26453e-14	DOWN
ENSGALG00000004436	-	-	GO:0008152|GO:0016020|GO:0003824|GO:0016491|GO:0097159|GO:0031224|GO:0043169|GO:0016021|GO:0055114|GO:0016705|GO:0004497|GO:0020037|GO:0046872|GO:0046914|GO:0005506	metabolic process|membrane|catalytic activity|oxidoreductase activity|organic cyclic compound binding|intrinsic component of membrane|cation binding|integral component of membrane|oxidation-reduction process|oxidoreductase activity, acting on paired donors, with incorporation or reduction of molecular oxygen|monooxygenase activity|heme binding|metal ion binding|transition metal ion binding|iron i…	K07424	cytochrome P450, family 3, subfamily A[1.14.14.1]	gga01100|gga00830|gga00140|gga00591	Metabolic pathways - Gallus gallus (chicken)|Retinol metabolism - Gallus gallus (chicken)|Steroid hormone biosynthesis - Gallus gallus (chicken)|Linoleic acid metabolism - Gallus gallus (chicken)	14:3893187-3904532	16	10	151	168	0.247593	0.204189	2.99772	3.21268	0.225891	3.1052	-3.78099	1.06114e-31	2.75444e-30	DOWN
ENSGALG00000007526	-	-	-	-	-	-	-	-	4:11347258-11351079	56	7	294	411	1.93908	0.319833	13.0599	17.5864	1.12946	15.3232	-3.76201	3.61399e-15	3.73081e-14	DOWN
ENSGALG00000004078	-	-	GO:0008152|GO:0003824|GO:0071704|GO:0016787|GO:0043169|GO:0019538|GO:0008233|GO:0016817|GO:0046872|GO:0006508|GO:0016818|GO:0004176|GO:0046914|GO:0016462|GO:0017111|GO:0008270|GO:0016887|GO:0042623	metabolic process|catalytic activity|organic substance metabolic process|hydrolase activity|cation binding|protein metabolic process|peptidase activity|hydrolase activity, acting on acid anhydrides|metal ion binding|proteolysis|hydrolase activity, acting on acid anhydrides, in phosphorus-containing anhydrides|ATP-dependent peptidase activity|transition metal ion binding|pyrophosphatase activity|n…	-	-	-	-	13:12296423-12305351	9	1	53	58	0.187209	0.0274434	1.41428	1.49082	0.107326	1.45255	-3.75851	1.16356e-14	1.15705e-13	DOWN
ENSGALG00000032359	-	-	-	-	-	-	-	-	1:112733036-112738223	1	2	19	20	0.0350285	0.0924608	0.854077	0.866005	0.0637446	0.860041	-3.75403	2.35897e-07	1.15836e-06	DOWN
ENSGALG00000007079	-	-	GO:0005576|GO:0008152|GO:0003824|GO:0071704|GO:0016787|GO:0019538|GO:0008233|GO:0006508|GO:0008237|GO:0004175|GO:0004222	extracellular region|metabolic process|catalytic activity|organic substance metabolic process|hydrolase activity|protein metabolic process|peptidase activity|proteolysis|metallopeptidase activity|endopeptidase activity|metalloendopeptidase activity	-	-	-	-	17:3545578-3713843	51	42	581	556	0.423301	0.459968	6.18641	5.70269	0.441635	5.94455	-3.75064	1.3728e-63	1.17059e-61	DOWN
ENSGALG00000040666	ATP6V0A4	ATPase H+ transporting V0 subunit a4 [Source:HGNC Symbol;Acc:HGNC:866]	-	-	K02154	V-type H+-transporting ATPase subunit a[-]	gga01100|gga04145|gga00190|gga04142	Metabolic pathways - Gallus gallus (chicken)|Phagosome - Gallus gallus (chicken)|Oxidative phosphorylation - Gallus gallus (chicken)|Lysosome - Gallus gallus (chicken)	1:56383284-56408305	1	3	25	28	0.010471	0.0414589	0.335938	0.362422	0.025965	0.34918	-3.74933	2.50964e-09	1.56726e-08	DOWN
ENSGALG00000033874	-	-	-	-	-	-	-	-	AADN04012062.1:218-7439	4	4	50	49	0.0401608	0.0529832	0.643966	0.607903	0.046572	0.625935	-3.74848	1.22144e-14	1.21178e-13	DOWN
ENSGALG00000028766	U1	U1 spliceosomal RNA [Source:RFAM;Acc:RF00003]	-	-	-	-	-	-	3:105019818-105019981	0	1	6	8	0	0.33066	1.9292	2.47757	0.16533	2.20338	-3.7363	0.00240473	0.00635327	DOWN
ENSGALG00000046515	-	-	-	-	-	-	-	-	25:1328174-1330215	2	0	14	7	0.0668366	0	0.60016	0.289054	0.0334183	0.444607	-3.73382	0.000547812	0.00164943	DOWN
ENSGALG00000001035	-	-	GO:0023052|GO:0032502|GO:0004871|GO:0002376|GO:0005623|GO:0008152|GO:0009987|GO:0003824|GO:0050896|GO:0071704|GO:0044237|GO:0043227|GO:0006807|GO:0016787|GO:0019222|GO:0005515|GO:0097159|GO:0005622|GO:0048856|GO:0003700|GO:0009058|GO:0004879|GO:0004872|GO:0002520|GO:0051716|GO:0044767|GO:0006139|GO:0043231|GO:0043169|GO:0019538|GO:0051171|GO:0031323|GO:0048869|GO:0010941|GO:0010033|GO:0007154|GO:…	signaling|developmental process|signal transducer activity|immune system process|cell|metabolic process|cellular process|catalytic activity|response to stimulus|organic substance metabolic process|cellular metabolic process|membrane-bounded organelle|nitrogen compound metabolic process|hydrolase activity|regulation of metabolic process|protein binding|organic cyclic compound binding|intracellular…	-	-	-	-	28:2204644-2216483	6	3	54	51	0.176391	0.11637	2.03671	1.85288	0.14638	1.9448	-3.73182	2.19921e-15	2.30518e-14	DOWN
ENSGALG00000006891	ITIH5	inter-alpha-trypsin inhibitor heavy chain family member 5 [Source:HGNC Symbol;Acc:HGNC:21449]	GO:0008152|GO:0009987|GO:0071704|GO:0044237|GO:0006807|GO:0030234|GO:0019222|GO:0019538|GO:0050790|GO:0031323|GO:0043086|GO:0044092|GO:0004857|GO:0030414|GO:0032269|GO:0044267|GO:0032268|GO:0006508|GO:0051246|GO:0045861|GO:0030162|GO:0052547|GO:0030203|GO:0004866|GO:0010466|GO:0052548|GO:0004867|GO:0010951|GO:0030212	metabolic process|cellular process|organic substance metabolic process|cellular metabolic process|nitrogen compound metabolic process|enzyme regulator activity|regulation of metabolic process|protein metabolic process|regulation of catalytic activity|regulation of cellular metabolic process|negative regulation of catalytic activity|negative regulation of molecular function|enzyme inhibitor activi…	-	-	-	-	1:4154034-4199469	385	194	3319	3403	4.67199	3.10635	51.6696	51.0309	3.88917	51.3502	-3.72284	5.34614e-79	6.75357e-77	DOWN
ENSGALG00000036598	KIAA1644	KIAA1644 [Source:HGNC Symbol;Acc:HGNC:29335]	-	-	-	-	-	-	1:69360787-69416331	44	22	298	469	1.57532	1.03929	13.6873	20.7499	1.30731	17.2186	-3.7193	7.98119e-35	2.37957e-33	DOWN
ENSGALG00000003309	-	-	GO:0043169|GO:0046872|GO:0005509	cation binding|metal ion binding|calcium ion binding	-	-	-	-	11:2592486-2644422	11	7	117	93	0.269108	0.225977	3.67215	2.81163	0.247543	3.24189	-3.71109	2.76734e-21	4.25174e-20	DOWN
ENSGALG00000038601	LIPH	lipase H [Source:HGNC Symbol;Acc:HGNC:18483]	GO:0005576|GO:0008152|GO:0003824|GO:0071704|GO:0016787|GO:0016788|GO:0006629|GO:0052689	extracellular region|metabolic process|catalytic activity|organic substance metabolic process|hydrolase activity|hydrolase activity, acting on ester bonds|lipid metabolic process|carboxylic ester hydrolase activity	-	-	-	-	9:3640693-3656901	3	0	15	16	0.0438937	0	0.281562	0.2893	0.0219469	0.285431	-3.70105	2.08755e-06	9.12614e-06	DOWN
ENSGALG00000041202	FBXO32	F-box protein 32 [Source:HGNC Symbol;Acc:HGNC:16731]	GO:0032991|GO:0005623|GO:0008152|GO:0009987|GO:0003824|GO:0050896|GO:0071704|GO:0044237|GO:0043227|GO:0009056|GO:0016740|GO:0005622|GO:0043234|GO:0051716|GO:0043231|GO:0019787|GO:0019538|GO:0031674|GO:0010033|GO:0009725|GO:0030018|GO:0030017|GO:0003012|GO:0000151|GO:0005737|GO:0031461|GO:0044265|GO:0005634|GO:0014070|GO:0030163|GO:0043292|GO:0032870|GO:0043412|GO:0048545|GO:0044267|GO:0005654|GO:…	macromolecular complex|cell|metabolic process|cellular process|catalytic activity|response to stimulus|organic substance metabolic process|cellular metabolic process|membrane-bounded organelle|catabolic process|transferase activity|intracellular|protein complex|cellular response to stimulus|intracellular membrane-bounded organelle|ubiquitin-like protein transferase activity|protein metabolic proc…	K10305	F-box protein 25/32[-]	gga04068	FoxO signaling pathway - Gallus gallus (chicken)	2:138172194-138196845	970	636	9522	9098	8.74498	7.56573	110.129	101.359	8.15536	105.744	-3.69668	4.04689e-119	1.04569e-116	DOWN
ENSGALG00000035062	-	-	-	-	-	-	-	-	AADN04003752.1:1628-4562	0	2	14	13	0	0.236289	1.60827	1.43854	0.118144	1.5234	-3.68868	1.41918e-05	5.55237e-05	DOWN
ENSGALG00000030107	-	-	-	-	-	-	-	-	13:12319075-12326229	4	0	17	24	0.146279	0	0.797482	1.08449	0.0731397	0.940984	-3.68544	2.37666e-07	1.16638e-06	DOWN
ENSGALG00000009739	AMIGO2	adhesion molecule with Ig like domain 2 [Source:HGNC Symbol;Acc:HGNC:24073]	GO:0032502|GO:0009987|GO:0016020|GO:0044089|GO:0016043|GO:0050793|GO:0048856|GO:0031224|GO:0044767|GO:0022607|GO:0051965|GO:0010941|GO:0008219|GO:0007275|GO:0050808|GO:0051128|GO:0051963|GO:2000026|GO:0060548|GO:0016021|GO:0048731|GO:0051130|GO:0050803|GO:0007416|GO:0043067|GO:0012501|GO:0007399|GO:0043069|GO:0050807|GO:0042981|GO:0043066|GO:0006915	developmental process|cellular process|membrane|positive regulation of cellular component biogenesis|cellular component organization|regulation of developmental process|anatomical structure development|intrinsic component of membrane|single-organism developmental process|cellular component assembly|positive regulation of synapse assembly|regulation of cell death|cell death|multicellular organism …	-	-	-	-	1:31248896-31258419	27	10	207	203	0.596635	0.291574	5.86814	5.54331	0.444104	5.70572	-3.68344	1.73159e-31	4.44738e-30	DOWN
ENSGALG00000037015	DACH1	dachshund family transcription factor 1 [Source:HGNC Symbol;Acc:HGNC:2663]	-	-	-	-	-	-	1:156676089-157041790	0	2	10	17	0	0.0431926	0.209984	0.343858	0.0215963	0.276921	-3.68062	2.53662e-05	9.59829e-05	DOWN
ENSGALG00000045478	-	-	-	-	-	-	-	-	5:50257564-50266848	18	5	135	115	0.652396	0.239141	6.27719	5.15074	0.445768	5.71396	-3.68013	8.06105e-22	1.27763e-20	DOWN
ENSGALG00000017248	RAB30	RAB30, member RAS oncogene family [Source:HGNC Symbol;Acc:HGNC:9770]	GO:0023052|GO:0032502|GO:0040011|GO:0005623|GO:0008152|GO:0009987|GO:0003824|GO:0050896|GO:0048646|GO:0071704|GO:0006950|GO:0012505|GO:0036094|GO:0040012|GO:0043227|GO:0016491|GO:0016043|GO:0048870|GO:0016787|GO:0097159|GO:0005622|GO:0048856|GO:0009653|GO:0009058|GO:0051716|GO:0044767|GO:0043231|GO:0010632|GO:0043169|GO:0019538|GO:0001882|GO:0006996|GO:0017171|GO:0000166|GO:0007154|GO:0007275|GO:…	signaling|developmental process|locomotion|cell|metabolic process|cellular process|catalytic activity|response to stimulus|anatomical structure formation involved in morphogenesis|organic substance metabolic process|response to stress|endomembrane system|small molecule binding|regulation of locomotion|membrane-bounded organelle|oxidoreductase activity|cellular component organization|cell motility…	-	-	-	-	1:189111245-189150763	548	299	4914	4673	11.2281	8.08358	129.166	118.318	9.65584	123.742	-3.67979	1.37963e-86	2.01096e-84	DOWN
ENSGALG00000041120	-	-	-	-	-	-	-	-	3:66737243-66780171	3	3	29	42	0.0786838	0.103819	0.975816	1.36134	0.0912515	1.16858	-3.67876	1.0783e-10	7.73415e-10	DOWN
ENSGALG00000011799	LOC417962	-	-	-	-	-	-	-	1:48276513-48283640	232	92	1639	1944	4.82324	2.52374	43.7135	49.9431	3.67349	46.8283	-3.67216	8.32319e-51	4.59364e-49	DOWN
ENSGALG00000029632	CHST13	carbohydrate sulfotransferase 13 [Source:HGNC Symbol;Acc:HGNC:21755]	GO:0005623|GO:0008152|GO:0009987|GO:0016020|GO:0003824|GO:0071704|GO:0042645|GO:0044237|GO:0043227|GO:0006807|GO:0016740|GO:0016043|GO:0097159|GO:0005622|GO:0016853|GO:0009058|GO:0031224|GO:0006139|GO:0043231|GO:0006790|GO:0019538|GO:0006996|GO:0003916|GO:0003676|GO:0044249|GO:0016021|GO:1901360|GO:0005737|GO:0005975|GO:0008146|GO:0006259|GO:0030204|GO:0005739|GO:0005759|GO:0034645|GO:0005694|GO:…	cell|metabolic process|cellular process|membrane|catalytic activity|organic substance metabolic process|mitochondrial nucleoid|cellular metabolic process|membrane-bounded organelle|nitrogen compound metabolic process|transferase activity|cellular component organization|organic cyclic compound binding|intracellular|isomerase activity|biosynthetic process|intrinsic component of membrane|nucleobase-…	K07779	chondroitin 4-sulfotransferase 13[2.8.2.5]	gga00532	Glycosaminoglycan biosynthesis - chondroitin sulfate / dermatan sulfate - Gallus gallus (chicken)	12:10472792-10492466	12	4	108	66	0.482133	0.212036	5.56662	3.27682	0.347085	4.42172	-3.67125	5.25752e-15	5.36576e-14	DOWN
ENSGALG00000031487	FSTL4	follistatin like 4 [Source:HGNC Symbol;Acc:HGNC:21389]	-	-	-	-	-	-	13:16330488-16516432	1	0	6	4	0.00688017	0	0.0529787	0.0340224	0.00344009	0.0435005	-3.66052	0.0197552	0.0421078	DOWN
ENSGALG00000002722	MST1	hepatocyte growth factor-like protein precursor [Source:RefSeq peptide;Acc:NP_990544]	GO:0023052|GO:0032502|GO:0040011|GO:0002376|GO:0005623|GO:0008152|GO:0009987|GO:0003824|GO:0050896|GO:0071704|GO:0008283|GO:0040012|GO:0043227|GO:0002682|GO:0009605|GO:0048870|GO:0050900|GO:0016787|GO:0019222|GO:0050793|GO:0005622|GO:0048856|GO:0050795|GO:0051716|GO:0023051|GO:0044767|GO:0002685|GO:0009888|GO:0043231|GO:0010646|GO:0019538|GO:0030595|GO:0017171|GO:0010941|GO:0008284|GO:0007154|GO:…	signaling|developmental process|locomotion|immune system process|cell|metabolic process|cellular process|catalytic activity|response to stimulus|organic substance metabolic process|cell proliferation|regulation of locomotion|membrane-bounded organelle|regulation of immune system process|response to external stimulus|cell motility|leukocyte migration|hydrolase activity|regulation of metabolic proc…	-	-	-	-	12:2456733-2460894	70	29	514	569	1.05349	0.575889	9.92395	10.5822	0.814691	10.2531	-3.65366	1.24132e-47	5.86414e-46	DOWN
ENSGALG00000010747	FBLN5	fibulin 5 [Source:HGNC Symbol;Acc:HGNC:3602]	GO:0005576|GO:0008152|GO:0009987|GO:0016020|GO:0031012|GO:0050896|GO:0006950|GO:0051641|GO:0044237|GO:0005615|GO:0043227|GO:0016043|GO:0019222|GO:0005515|GO:0044877|GO:1903561|GO:0071953|GO:0031224|GO:0051716|GO:0022607|GO:0043169|GO:0006979|GO:0005102|GO:0050839|GO:0098869|GO:0031982|GO:0009636|GO:0031323|GO:0006810|GO:0019430|GO:0070062|GO:0033554|GO:0008022|GO:0042802|GO:0016021|GO:0046983|GO:…	extracellular region|metabolic process|cellular process|membrane|extracellular matrix|response to stimulus|response to stress|cellular localization|cellular metabolic process|extracellular space|membrane-bounded organelle|cellular component organization|regulation of metabolic process|protein binding|macromolecular complex binding|extracellular vesicle|elastic fiber|intrinsic component of membran…	-	-	-	-	5:44523932-44565644	42	31	390	438	0.525338	0.511628	6.25806	6.77007	0.518483	6.51407	-3.65119	1.21967e-52	7.09904e-51	DOWN
ENSGALG00000041074	-	-	-	-	-	-	-	-	3:4302340-4303164	1	0	4	6	0.0724663	0	0.372003	0.537481	0.0362331	0.454742	-3.64967	0.0192252	0.0410758	DOWN
ENSGALG00000011213	DEGS2	delta 4-desaturase, sphingolipid 2 [Source:HGNC Symbol;Acc:HGNC:20113]	GO:0023052|GO:0008152|GO:0009987|GO:0016020|GO:0003824|GO:0050896|GO:0071704|GO:0044237|GO:0006807|GO:0016491|GO:0009058|GO:0031224|GO:0051716|GO:1901615|GO:0010033|GO:0007154|GO:0044255|GO:0007165|GO:0000170|GO:0044249|GO:0016021|GO:0006629|GO:0055114|GO:0016705|GO:0007166|GO:0006665|GO:0034097|GO:0042284|GO:0008610|GO:0006643|GO:0006667|GO:0071310|GO:0019221|GO:0006672|GO:0043604|GO:0030148|GO:…	signaling|metabolic process|cellular process|membrane|catalytic activity|response to stimulus|organic substance metabolic process|cellular metabolic process|nitrogen compound metabolic process|oxidoreductase activity|biosynthetic process|intrinsic component of membrane|cellular response to stimulus|organic hydroxy compound metabolic process|response to organic substance|cell communication|cellula…	K04712	sphingolipid Delta-4 desaturase [EC:1.14.-.-][-]	gga01100|gga00600	Metabolic pathways - Gallus gallus (chicken)|Sphingolipid metabolism - Gallus gallus (chicken)	5:48559896-48574158	1	0	4	6	0.0424029	0	0.217674	0.314501	0.0212014	0.266087	-3.64967	0.0192019	0.0410507	DOWN
ENSGALG00000045817	FBXL13	F-box and leucine rich repeat protein 13 [Source:HGNC Symbol;Acc:HGNC:21658]	-	-	-	-	-	-	1:12838227-12916687	1	0	4	6	0.0172495	0	0.0885498	0.127939	0.00862476	0.108245	-3.64967	0.0192158	0.0410658	DOWN
ENSGALG00000033696	RALY	RALY heterogeneous nuclear ribonucleoprotein [Source:HGNC Symbol;Acc:HGNC:15921]	-	-	-	-	-	-	20:1754822-1773193	3	3	42	27	0.138381	0.182587	2.48551	1.53913	0.160484	2.01232	-3.64836	1.45031e-09	9.27393e-09	DOWN
ENSGALG00000045624	-	-	-	-	-	-	-	-	4:38284903-38285988	0	1	10	3	0	0.0527	0.512411	0.148061	0.02635	0.330236	-3.64762	0.00947307	0.0218819	DOWN
ENSGALG00000042896	-	-	-	-	-	-	-	-	2:48633787-48635014	2	1	16	17	0.124559	0.082164	1.27827	1.30822	0.103362	1.29325	-3.64523	3.08588e-06	1.32194e-05	DOWN
ENSGALG00000027243	-	-	-	-	-	-	-	-	1:180242215-180242550	1	0	3	7	0.122287	0	0.470752	1.05814	0.0611434	0.764448	-3.64415	0.0228262	0.0477817	DOWN
ENSGALG00000013822	TXLNB	taxilin beta [Source:HGNC Symbol;Acc:HGNC:21617]	GO:0023052|GO:0032502|GO:0005576|GO:0004871|GO:0005623|GO:0009987|GO:0016020|GO:0050896|GO:0006950|GO:0005615|GO:0016043|GO:0050793|GO:0005515|GO:0005622|GO:0048856|GO:0071944|GO:0004872|GO:0005886|GO:0031224|GO:0051716|GO:0023051|GO:0044767|GO:0010646|GO:0019725|GO:0005887|GO:0009967|GO:0048869|GO:0045597|GO:0007154|GO:0007275|GO:0007165|GO:0051128|GO:0004888|GO:0042592|GO:0009966|GO:0045595|GO:…	signaling|developmental process|extracellular region|signal transducer activity|cell|cellular process|membrane|response to stimulus|response to stress|extracellular space|cellular component organization|regulation of developmental process|protein binding|intracellular|anatomical structure development|cell periphery|receptor activity|plasma membrane|intrinsic component of membrane|cellular respons…	-	-	-	-	3:54155137-54192103	0	1	9	4	0	0.0110602	0.09679	0.0414403	0.00553011	0.0691151	-3.64362	0.00615303	0.0148652	DOWN
ENSGALG00000010950	PPP4R4	protein phosphatase 4 regulatory subunit 4 [Source:HGNC Symbol;Acc:HGNC:23788]	GO:0032991|GO:0005623|GO:0008152|GO:0009987|GO:0071704|GO:0044237|GO:0030234|GO:0019222|GO:0005622|GO:0008287|GO:0043234|GO:0019538|GO:0050790|GO:0031323|GO:0019208|GO:0043086|GO:0044092|GO:0005737|GO:0019888|GO:0006796|GO:0032269|GO:0043412|GO:0044267|GO:0032268|GO:0036211|GO:0051246|GO:0010923|GO:0006464|GO:0010921|GO:0016311|GO:0035308|GO:0006470|GO:0043666|GO:0035304|GO:0032515|GO:0035303|GO:…	macromolecular complex|cell|metabolic process|cellular process|organic substance metabolic process|cellular metabolic process|enzyme regulator activity|regulation of metabolic process|intracellular|protein serine/threonine phosphatase complex|protein complex|protein metabolic process|regulation of catalytic activity|regulation of cellular metabolic process|phosphatase regulator activity|negative …	-	-	-	-	5:45522170-45579629	2	1	14	19	0.0315703	0.020825	0.283486	0.370599	0.0261976	0.327042	-3.64197	3.93187e-06	1.6614e-05	DOWN
ENSGALG00000041708	WNT4	Protein Wnt-4 [Source:UniProtKB/Swiss-Prot;Acc:P49337]	GO:0023052|GO:0032502|GO:0040011|GO:0005576|GO:0002376|GO:0005623|GO:0000003|GO:0008152|GO:0022414|GO:0009987|GO:0031012|GO:0050896|GO:0048646|GO:0071704|GO:0006950|GO:0051641|GO:0044237|GO:0008283|GO:0005615|GO:0040012|GO:0044089|GO:0006807|GO:0009986|GO:0016043|GO:0009605|GO:0019953|GO:0048870|GO:0003006|GO:0019222|GO:0050793|GO:0023057|GO:0005515|GO:0005622|GO:0007155|GO:0048856|GO:0000989|GO:…	signaling|developmental process|locomotion|extracellular region|immune system process|cell|reproduction|metabolic process|reproductive process|cellular process|extracellular matrix|response to stimulus|anatomical structure formation involved in morphogenesis|organic substance metabolic process|response to stress|cellular localization|cellular metabolic process|cell proliferation|extracellular spa…	K00408	wingless-type MMTV integration site family, member 4[-]	gga04150|gga04310|gga04916	mTOR signaling pathway - Gallus gallus (chicken)|Wnt signaling pathway - Gallus gallus (chicken)|Melanogenesis - Gallus gallus (chicken)	21:6322863-6334599	3	0	8	22	0.085802	0	0.293534	0.777588	0.042901	0.535561	-3.64197	4.83785e-05	0.00017543	DOWN
ENSGALG00000044780	-	-	-	-	-	-	-	-	7:5851213-5852220	4	4	44	48	0.163113	0.215191	2.30164	2.41862	0.189152	2.36013	-3.64125	1.77328e-13	1.61547e-12	DOWN
ENSGALG00000034913	-	-	-	-	-	-	-	-	2:68191952-68193144	96	62	927	826	3.40738	2.90368	42.2099	36.2291	3.15553	39.2195	-3.63562	8.71329e-70	8.84502e-68	DOWN
ENSGALG00000010490	DPYSL4	dihydropyrimidinase like 4 [Source:HGNC Symbol;Acc:HGNC:3016]	GO:0032502|GO:0040011|GO:0005623|GO:0009987|GO:0003824|GO:0050896|GO:0016043|GO:0009605|GO:0016787|GO:0005622|GO:0048856|GO:0009653|GO:0044767|GO:0048869|GO:0006935|GO:0008219|GO:0007275|GO:0016810|GO:0030030|GO:0048468|GO:0048731|GO:0005737|GO:0030154|GO:0048666|GO:0070997|GO:0007399|GO:0048858|GO:0097485|GO:0031175|GO:0000902|GO:0030182|GO:0022008|GO:0048812|GO:0048699	developmental process|locomotion|cell|cellular process|catalytic activity|response to stimulus|cellular component organization|response to external stimulus|hydrolase activity|intracellular|anatomical structure development|anatomical structure morphogenesis|single-organism developmental process|cellular developmental process|chemotaxis|cell death|multicellular organism development|hydrolase activ…	-	-	-	-	6:34911697-34923846	0	2	12	14	0	0.0165305	0.0964386	0.108379	0.00826524	0.102409	-3.63114	2.25725e-05	8.60033e-05	DOWN
ENSGALG00000000893	TAT	tyrosine aminotransferase [Source:HGNC Symbol;Acc:HGNC:11573]	GO:0005623|GO:0008152|GO:0009987|GO:0003824|GO:0071704|GO:0044237|GO:0043227|GO:0048037|GO:0006807|GO:0009056|GO:0016740|GO:0097159|GO:0005622|GO:0009058|GO:0043231|GO:0006520|GO:1901360|GO:0030170|GO:0005737|GO:0009072|GO:0005739|GO:0008483|GO:0006570|GO:0019752|GO:0009074|GO:0006572|GO:0004838|GO:0006536|GO:0006103	cell|metabolic process|cellular process|catalytic activity|organic substance metabolic process|cellular metabolic process|membrane-bounded organelle|cofactor binding|nitrogen compound metabolic process|catabolic process|transferase activity|organic cyclic compound binding|intracellular|biosynthetic process|intracellular membrane-bounded organelle|cellular amino acid metabolic process|organic cycl…	K00815	tyrosine aminotransferase[2.6.1.5]	gga01100|gga01230|gga00270|gga00350|gga00360|gga00130	Metabolic pathways - Gallus gallus (chicken)|Biosynthesis of amino acids - Gallus gallus (chicken)|Cysteine and methionine metabolism - Gallus gallus (chicken)|Tyrosine metabolism - Gallus gallus (chicken)|Phenylalanine metabolism - Gallus gallus (chicken)|Ubiquinone and other terpenoid-quinone biosynthesis - Gallus gallus (chicken)	11:20080989-20088163	4	7	68	61	0.120189	0.277516	2.62099	2.26481	0.198852	2.4429	-3.61883	1.99879e-16	2.24112e-15	DOWN
ENSGALG00000026465	TMEM100	transmembrane protein 100 [Source:HGNC Symbol;Acc:HGNC:25607]	GO:0023052|GO:0032502|GO:0032991|GO:0009055|GO:0005623|GO:0008152|GO:0009987|GO:0016020|GO:0003824|GO:0050896|GO:0048646|GO:0071704|GO:0012505|GO:0044237|GO:0043227|GO:0006807|GO:0016491|GO:0016043|GO:0030234|GO:0019222|GO:0050793|GO:0031090|GO:0044297|GO:0005515|GO:0097159|GO:0005622|GO:0070469|GO:0048856|GO:0009653|GO:0071944|GO:0009058|GO:0006457|GO:0043234|GO:0005886|GO:0031224|GO:0051716|GO:…	signaling|developmental process|macromolecular complex|electron carrier activity|cell|metabolic process|cellular process|membrane|catalytic activity|response to stimulus|anatomical structure formation involved in morphogenesis|organic substance metabolic process|endomembrane system|cellular metabolic process|membrane-bounded organelle|nitrogen compound metabolic process|oxidoreductase activity|ce…	-	-	-	-	18:6082400-6088421	4	0	17	22	0.100623	0	0.548574	0.68384	0.0503115	0.616207	-3.61445	4.38155e-07	2.08026e-06	DOWN
ENSGALG00000040241	NTRK3	NT-3 growth factor receptor [Source:UniProtKB/Swiss-Prot;Acc:Q91044]	GO:0023052|GO:0032502|GO:0004871|GO:0005623|GO:0008152|GO:0009987|GO:0016020|GO:0003824|GO:0050896|GO:0071704|GO:0036094|GO:0044237|GO:0016740|GO:0097159|GO:0048856|GO:0071944|GO:0004872|GO:0005886|GO:0031224|GO:0051716|GO:0044767|GO:0019538|GO:0001882|GO:0005887|GO:0048869|GO:0005030|GO:0000166|GO:0010033|GO:0007154|GO:0007275|GO:0007165|GO:0004888|GO:0016021|GO:0016772|GO:0031226|GO:0007507|GO:…	signaling|developmental process|signal transducer activity|cell|metabolic process|cellular process|membrane|catalytic activity|response to stimulus|organic substance metabolic process|small molecule binding|cellular metabolic process|transferase activity|organic cyclic compound binding|anatomical structure development|cell periphery|receptor activity|plasma membrane|intrinsic component of membran…	-	-	-	-	10:13227881-13406045	5	7	73	64	0.0508428	0.0939243	0.95229	0.804209	0.0723835	0.878249	-3.6009	6.64305e-17	7.70685e-16	DOWN
ENSGALG00000015143	-	Transthyretin [Source:UniProtKB/Swiss-Prot;Acc:P27731]	GO:0032502|GO:0032991|GO:0005576|GO:0005623|GO:0000003|GO:0008152|GO:0022414|GO:0009987|GO:0040007|GO:0050896|GO:0051707|GO:0071704|GO:0036094|GO:0042562|GO:0044237|GO:0005615|GO:0016049|GO:0043227|GO:0048589|GO:0016043|GO:0009605|GO:0019953|GO:0003006|GO:0005515|GO:0005622|GO:0048856|GO:1903561|GO:0048609|GO:0042445|GO:0043234|GO:0009607|GO:0044767|GO:0048588|GO:0043231|GO:0022607|GO:1901615|GO:…	developmental process|macromolecular complex|extracellular region|cell|reproduction|metabolic process|reproductive process|cellular process|growth|response to stimulus|response to other organism|organic substance metabolic process|small molecule binding|hormone binding|cellular metabolic process|extracellular space|cell growth|membrane-bounded organelle|developmental growth|cellular component org…	-	-	-	-	2:106466187-106475058	6	2	40	43	0.220765	0.0970962	1.88821	1.95524	0.158931	1.92172	-3.59593	1.53723e-12	1.29333e-11	DOWN
ENSGALG00000011356	-	-	-	-	-	-	-	-	8:29712368-29724597	18	12	149	176	0.311764	0.274245	3.3108	3.76704	0.293005	3.53892	-3.59431	8.04787e-30	1.94128e-28	DOWN
ENSGALG00000004257	TSPAN15	tetraspanin 15 [Source:HGNC Symbol;Acc:HGNC:23298]	GO:0023052|GO:0005576|GO:0005623|GO:0008152|GO:0009987|GO:0016020|GO:0050896|GO:0071704|GO:0051641|GO:0043227|GO:0009986|GO:0016043|GO:0005515|GO:1903561|GO:0071944|GO:0005886|GO:0031224|GO:0051716|GO:0023051|GO:0010646|GO:0019538|GO:0045184|GO:0005887|GO:0031982|GO:0009967|GO:0070062|GO:0007154|GO:0007165|GO:0009966|GO:0097197|GO:0016021|GO:0031226|GO:0061024|GO:0010256|GO:0019899|GO:0008104|GO:…	signaling|extracellular region|cell|metabolic process|cellular process|membrane|response to stimulus|organic substance metabolic process|cellular localization|membrane-bounded organelle|cell surface|cellular component organization|protein binding|extracellular vesicle|cell periphery|plasma membrane|intrinsic component of membrane|cellular response to stimulus|regulation of signaling|regulation of…	-	-	-	-	6:10919212-10930743	1	2	14	21	0.0172495	0.0455317	0.309906	0.447779	0.0313906	0.378843	-3.59319	2.22145e-06	9.67186e-06	DOWN
ENSGALG00000035588	-	-	-	-	-	-	-	-	9:18194122-18275366	10	4	83	63	0.0842931	0.0444859	0.897544	0.65624	0.0643895	0.776892	-3.59282	3.80664e-16	4.1964e-15	DOWN
ENSGALG00000007522	ABCC3	ATP binding cassette subfamily C member 3 [Source:HGNC Symbol;Acc:HGNC:54]	GO:0009987|GO:0016020|GO:0003824|GO:0005215|GO:0036094|GO:0022857|GO:0016787|GO:0097159|GO:0031224|GO:0001882|GO:0006810|GO:0000166|GO:0016021|GO:0016817|GO:0055085|GO:0032549|GO:0001883|GO:0016820|GO:0017076|GO:0016818|GO:0032559|GO:0016462|GO:0042626|GO:0005524|GO:0017111|GO:0016887|GO:0042623|GO:0043492	cellular process|membrane|catalytic activity|transporter activity|small molecule binding|transmembrane transporter activity|hydrolase activity|organic cyclic compound binding|intrinsic component of membrane|nucleoside binding|transport|nucleotide binding|integral component of membrane|hydrolase activity, acting on acid anhydrides|transmembrane transport|ribonucleoside binding|purine nucleoside bi…	K05667	ATP-binding cassette, subfamily C (CFTR/MRP), member 3[-]	gga02010	ABC transporters - Gallus gallus (chicken)	18:10231908-10275081	94	47	768	725	0.652624	0.430566	6.84042	6.22017	0.541595	6.5303	-3.59186	6.18994e-58	4.22253e-56	DOWN
ENSGALG00000003540	CEP95	centrosomal protein 95 [Source:HGNC Symbol;Acc:HGNC:25141]	GO:0005623|GO:0005622|GO:0005813|GO:0000922|GO:0005819|GO:0005815|GO:0005856|GO:0015630	cell|intracellular|centrosome|spindle pole|spindle|microtubule organizing center|cytoskeleton|microtubule cytoskeleton	-	-	-	-	18:6970209-6982733	6	13	101	121	0.0993933	0.284164	2.14653	2.4771	0.191779	2.31182	-3.59151	3.49377e-21	5.34854e-20	DOWN
ENSGALG00000021567	EPHA8	EPH receptor A8 [Source:HGNC Symbol;Acc:HGNC:3391]	GO:0023052|GO:0032502|GO:0040011|GO:0004871|GO:0005623|GO:0008152|GO:0009987|GO:0016020|GO:0003824|GO:0050896|GO:0071704|GO:0036094|GO:0044237|GO:0016740|GO:0016043|GO:0009605|GO:0048870|GO:0019222|GO:0042995|GO:0097159|GO:0007155|GO:0048856|GO:0009653|GO:0071944|GO:0004872|GO:0005886|GO:0031224|GO:0051716|GO:0023051|GO:0044767|GO:0045834|GO:0010646|GO:0019538|GO:0050790|GO:0001882|GO:0005887|GO:…	signaling|developmental process|locomotion|signal transducer activity|cell|metabolic process|cellular process|membrane|catalytic activity|response to stimulus|organic substance metabolic process|small molecule binding|cellular metabolic process|transferase activity|cellular component organization|response to external stimulus|cell motility|regulation of metabolic process|cell projection|organic c…	-	-	-	-	21:6128022-6154299	2	3	25	32	0.027403	0.0542283	0.439407	0.541776	0.0408156	0.490591	-3.58733	2.47371e-09	1.547e-08	DOWN
ENSGALG00000043213	CYP26C1	cytochrome P450 family 26 subfamily C member 1 [Source:HGNC Symbol;Acc:HGNC:20577]	-	-	-	-	-	-	6:20561818-20567803	10	10	125	95	0.234195	0.309018	3.75556	2.74938	0.271607	3.25247	-3.58194	1.96053e-20	2.8431e-19	DOWN
ENSGALG00000037773	ST3GAL1	CMP-N-acetylneuraminate-beta-galactosamide-alpha-2,3-sialyltransferase 1 [Source:UniProtKB/Swiss-Prot;Acc:Q11200]	GO:0005576|GO:0005623|GO:0008152|GO:0009987|GO:0016020|GO:0003824|GO:0071704|GO:0012505|GO:0044237|GO:0043227|GO:0006807|GO:0016740|GO:0031090|GO:0005622|GO:1903561|GO:0009058|GO:0031224|GO:0043231|GO:0019538|GO:0031982|GO:0031228|GO:0070062|GO:0044255|GO:0031301|GO:0006486|GO:0044249|GO:0016021|GO:0016757|GO:0006629|GO:0005794|GO:0005737|GO:0005975|GO:0008373|GO:0006487|GO:0006665|GO:0009311|GO:…	extracellular region|cell|metabolic process|cellular process|membrane|catalytic activity|organic substance metabolic process|endomembrane system|cellular metabolic process|membrane-bounded organelle|nitrogen compound metabolic process|transferase activity|organelle membrane|intracellular|extracellular vesicle|biosynthetic process|intrinsic component of membrane|intracellular membrane-bounded orga…	K00780	beta-galactoside alpha-2,3-sialyltransferase (sialyltransferase 4A)[2.4.99.4]	gga01100|gga00512|gga00533|gga00604|gga00603	Metabolic pathways - Gallus gallus (chicken)|Mucin type O-glycan biosynthesis - Gallus gallus (chicken)|Glycosaminoglycan biosynthesis - keratan sulfate - Gallus gallus (chicken)|Glycosphingolipid biosynthesis - ganglio series - Gallus gallus (chicken)|Glycosphingolipid biosynthesis - globo and isoglobo series - Gallus gallus (chicken)	2:142197114-142221622	104	78	1000	961	2.32439	2.30025	28.6722	26.5416	2.31232	27.6069	-3.57762	6.93621e-81	9.09924e-79	DOWN
ENSGALG00000034970	PRKCQ	protein kinase C theta [Source:HGNC Symbol;Acc:HGNC:9410]	GO:0023052|GO:0040011|GO:0002376|GO:0005623|GO:0008152|GO:0009987|GO:0016020|GO:0003824|GO:0050896|GO:0071704|GO:0006950|GO:0036094|GO:0044237|GO:0008283|GO:0006955|GO:0002682|GO:0006807|GO:0016740|GO:0016043|GO:0009605|GO:0048870|GO:0019222|GO:0023057|GO:0097159|GO:0005622|GO:0007155|GO:0002684|GO:0071944|GO:0009058|GO:0005886|GO:0051716|GO:0023051|GO:0050778|GO:0006139|GO:0010646|GO:0043169|GO:…	signaling|locomotion|immune system process|cell|metabolic process|cellular process|membrane|catalytic activity|response to stimulus|organic substance metabolic process|response to stress|small molecule binding|cellular metabolic process|cell proliferation|immune response|regulation of immune system process|nitrogen compound metabolic process|transferase activity|cellular component organization|re…	K18052	novel protein kinase C theta type[2.7.11.13]	gga04530|gga04270|gga04920	Tight junction - Gallus gallus (chicken)|Vascular smooth muscle contraction - Gallus gallus (chicken)|Adipocytokine signaling pathway - Gallus gallus (chicken)	1:3665779-3701334	30	11	210	212	0.404275	0.195592	3.63048	3.53038	0.299933	3.58043	-3.57742	7.48135e-31	1.89018e-29	DOWN
ENSGALG00000026525	CEBPA	CCAAT/enhancer binding protein alpha [Source:HGNC Symbol;Acc:HGNC:1833]	GO:0023052|GO:0032502|GO:0032991|GO:0005576|GO:0002376|GO:0005623|GO:0008152|GO:0009987|GO:0030054|GO:0016020|GO:0031012|GO:0050896|GO:0071704|GO:0030055|GO:0044237|GO:0008283|GO:0043227|GO:0006807|GO:0016043|GO:0019222|GO:0050793|GO:0005515|GO:0097159|GO:0005622|GO:0048856|GO:0000989|GO:0044877|GO:0003700|GO:0009058|GO:0043234|GO:0005578|GO:0031224|GO:0005604|GO:0002520|GO:0051716|GO:0044767|GO:…	signaling|developmental process|macromolecular complex|extracellular region|immune system process|cell|metabolic process|cellular process|cell junction|membrane|extracellular matrix|response to stimulus|organic substance metabolic process|cell-substrate junction|cellular metabolic process|cell proliferation|membrane-bounded organelle|nitrogen compound metabolic process|cellular component organiza…	-	-	-	-	11:10433513-10434487	52	26	412	405	2.19208	1.44622	22.2811	21.0978	1.81915	21.6894	-3.57566	1.92497e-46	8.70779e-45	DOWN
ENSGALG00000030809	-	-	-	-	-	-	-	-	3:9368961-9372553	1	1	9	13	0.0226507	0.0298943	0.26161	0.363996	0.0262725	0.312803	-3.57363	0.000149789	0.000498343	DOWN
ENSGALG00000043754	GLUL	glutamate-ammonia ligase [Source:HGNC Symbol;Acc:HGNC:4341]	-	-	K01915	glutamine synthetase[6.3.1.2]	gga01100|gga01230|gga00250|gga00630|gga00220|gga00910	Metabolic pathways - Gallus gallus (chicken)|Biosynthesis of amino acids - Gallus gallus (chicken)|Alanine, aspartate and glutamate metabolism - Gallus gallus (chicken)|Glyoxylate and dicarboxylate metabolism - Gallus gallus (chicken)|Arginine biosynthesis - Gallus gallus (chicken)|Nitrogen metabolism - Gallus gallus (chicken)	8:5649024-5655566	115	70	938	1023	1.73074	1.39007	18.1102	19.0257	1.56041	18.568	-3.57282	1.54178e-77	1.87811e-75	DOWN
ENSGALG00000016361	FAM110C	family with sequence similarity 110 member C [Source:HGNC Symbol;Acc:HGNC:33340]	GO:0023052|GO:0040011|GO:0005623|GO:0009987|GO:0050896|GO:0040012|GO:0043227|GO:0016043|GO:0048870|GO:0005515|GO:0005622|GO:0071944|GO:0040017|GO:0051716|GO:0023051|GO:0043231|GO:0022607|GO:0010646|GO:0051272|GO:0008092|GO:0009967|GO:0060491|GO:0007154|GO:0007165|GO:0051128|GO:0009966|GO:0005938|GO:0051270|GO:0030030|GO:2000147|GO:0016477|GO:0005737|GO:2000145|GO:0030335|GO:0035556|GO:0005634|GO:…	signaling|locomotion|cell|cellular process|response to stimulus|regulation of locomotion|membrane-bounded organelle|cellular component organization|cell motility|protein binding|intracellular|cell periphery|positive regulation of locomotion|cellular response to stimulus|regulation of signaling|intracellular membrane-bounded organelle|cellular component assembly|regulation of cell communication|po…	-	-	-	-	3:92151998-92153098	41	31	354	420	1.53058	1.52698	16.9535	19.3753	1.52878	18.1644	-3.57066	2.16485e-48	1.06703e-46	DOWN
ENSGALG00000003301	-	-	-	-	-	-	-	-	23:5160100-5160357	11	1	52	64	1.75233	0.210187	10.6274	12.5993	0.981259	11.6133	-3.565	9.92214e-14	9.23647e-13	DOWN
ENSGALG00000000141	BLB1	-	GO:0032991|GO:0002376|GO:0005623|GO:0016020|GO:0050896|GO:0006955|GO:0071944|GO:0043234|GO:0005886|GO:0031224|GO:0019882|GO:0016021|GO:0042611|GO:0042613	macromolecular complex|immune system process|cell|membrane|response to stimulus|immune response|cell periphery|protein complex|plasma membrane|intrinsic component of membrane|antigen processing and presentation|integral component of membrane|MHC protein complex|MHC class II protein complex	K06752	major histocompatibility complex, class II[-]	gga05168|gga04145|gga05164|gga04514|gga04672	Herpes simplex infection - Gallus gallus (chicken)|Phagosome - Gallus gallus (chicken)|Influenza A - Gallus gallus (chicken)|Cell adhesion molecules (CAMs) - Gallus gallus (chicken)|Intestinal immune network for IgA production - Gallus gallus (chicken)	16:116646-118450	5	2	26	46	0.159679	0.0842708	1.06521	1.81538	0.121975	1.4403	-3.56171	8.64397e-10	5.65022e-09	DOWN
ENSGALG00000007098	KIF21A	kinesin family member 21A [Source:HGNC Symbol;Acc:HGNC:19349]	GO:0032991|GO:0005623|GO:0009987|GO:0003824|GO:0036094|GO:0016787|GO:0005515|GO:0097159|GO:0005622|GO:0044877|GO:0043234|GO:0007017|GO:0001882|GO:0008092|GO:0005875|GO:0000166|GO:0016817|GO:0032403|GO:0032549|GO:0015631|GO:0007018|GO:0001883|GO:0005871|GO:0017076|GO:0008017|GO:0005856|GO:0016818|GO:0015630|GO:0032559|GO:0016462|GO:0005524|GO:0017111|GO:0016887|GO:0003774|GO:0003777	macromolecular complex|cell|cellular process|catalytic activity|small molecule binding|hydrolase activity|protein binding|organic cyclic compound binding|intracellular|macromolecular complex binding|protein complex|microtubule-based process|nucleoside binding|cytoskeletal protein binding|microtubule associated complex|nucleotide binding|hydrolase activity, acting on acid anhydrides|protein comple…	-	-	-	-	1:15350861-15434281	60	39	519	525	0.441238	0.378436	4.89639	4.77102	0.409837	4.83371	-3.56001	4.65943e-57	3.11616e-55	DOWN
ENSGALG00000041236	-	-	-	-	-	-	-	-	1:50786846-50795719	3	3	26	39	0.279586	0.3689	3.10869	4.49175	0.324243	3.80022	-3.55094	9.38898e-10	6.10772e-09	DOWN
ENSGALG00000029788	CCK	cholecystokinin [Source:HGNC Symbol;Acc:HGNC:1569]	GO:0032502|GO:0040011|GO:0005576|GO:0005623|GO:0009987|GO:0016020|GO:0007631|GO:0016043|GO:0048870|GO:0042995|GO:0005515|GO:0048856|GO:0009653|GO:0031224|GO:0044767|GO:0043169|GO:0005102|GO:0048869|GO:0042755|GO:0007275|GO:0016021|GO:0030030|GO:0043005|GO:0048468|GO:0016477|GO:0048731|GO:0001764|GO:0030154|GO:0005179|GO:0048666|GO:0030424|GO:0000904|GO:0007399|GO:0048858|GO:0031175|GO:0046872|GO:…	developmental process|locomotion|extracellular region|cell|cellular process|membrane|feeding behavior|cellular component organization|cell motility|cell projection|protein binding|anatomical structure development|anatomical structure morphogenesis|intrinsic component of membrane|single-organism developmental process|cation binding|receptor binding|cellular developmental process|eating behavior|mu…	-	-	-	-	2:43988980-43993653	18	23	247	201	1.0944	1.84518	19.2661	15.102	1.46979	17.1841	-3.54739	1.02181e-29	2.45092e-28	DOWN
ENSGALG00000005843	EEF1A2	eukaryotic translation elongation factor 1 alpha 2 [Source:HGNC Symbol;Acc:HGNC:3192]	GO:0032991|GO:0005623|GO:0008152|GO:0009987|GO:0003824|GO:0071704|GO:0043209|GO:0036094|GO:0044237|GO:0006807|GO:0016787|GO:0019222|GO:0005515|GO:0097159|GO:0005622|GO:0009058|GO:0043234|GO:0045834|GO:0019538|GO:0050790|GO:0001882|GO:0010942|GO:0043085|GO:0031323|GO:0010941|GO:0000166|GO:0005853|GO:0008219|GO:0003676|GO:0044249|GO:0016817|GO:0006629|GO:0019899|GO:0005737|GO:0032549|GO:0051347|GO:…	macromolecular complex|cell|metabolic process|cellular process|catalytic activity|organic substance metabolic process|myelin sheath|small molecule binding|cellular metabolic process|nitrogen compound metabolic process|hydrolase activity|regulation of metabolic process|protein binding|organic cyclic compound binding|intracellular|biosynthetic process|protein complex|positive regulation of lipid me…	K03231	elongation factor 1-alpha[-]	gga03013	RNA transport - Gallus gallus (chicken)	20:9201511-9214669	4	1	29	20	0.0680539	0.0224455	0.632907	0.420457	0.0452497	0.526682	-3.54095	4.06534e-08	2.19122e-07	DOWN
ENSGALG00000042103	C11orf96	chromosome 11 open reading frame 96 [Source:HGNC Symbol;Acc:HGNC:38675]	-	-	-	-	-	-	5:21670426-21671409	29	17	281	191	1.21133	0.93696	15.0576	9.85879	1.07415	12.4582	-3.53583	4.08014e-26	7.97053e-25	DOWN
ENSGALG00000032856	GFRA2	GDNF family receptor alpha 2 [Source:HGNC Symbol;Acc:HGNC:4244]	GO:0023052|GO:0032502|GO:0008152|GO:0009987|GO:0050896|GO:0071704|GO:0044237|GO:0019222|GO:0048856|GO:0051716|GO:0023051|GO:0044767|GO:0010646|GO:0019538|GO:0031323|GO:0007154|GO:0007275|GO:0007165|GO:0009966|GO:0048731|GO:0035556|GO:0032270|GO:0007166|GO:0006796|GO:0043412|GO:0007399|GO:0044267|GO:0032268|GO:0036211|GO:0051247|GO:0051246|GO:0031401|GO:0007167|GO:0006464|GO:0016310|GO:0006468|GO:…	signaling|developmental process|metabolic process|cellular process|response to stimulus|organic substance metabolic process|cellular metabolic process|regulation of metabolic process|anatomical structure development|cellular response to stimulus|regulation of signaling|single-organism developmental process|regulation of cell communication|protein metabolic process|regulation of cellular metabolic…	-	-	-	-	22:1423301-1444213	6	1	43	24	0.0840473	0.0184827	0.772767	0.415461	0.051265	0.594114	-3.53469	2.74935e-08	1.51201e-07	DOWN
ENSGALG00000038432	-	-	-	-	-	-	-	-	3:8284788-8451847	13	6	75	118	0.443043	0.269829	3.27912	4.9696	0.356436	4.12436	-3.53245	1.09658e-17	1.33294e-16	DOWN
ENSGALG00000011489	T	T brachyury transcription factor [Source:HGNC Symbol;Acc:HGNC:11515]	GO:0023052|GO:0032502|GO:0040011|GO:0032991|GO:0005623|GO:0000003|GO:0008152|GO:0022414|GO:0009987|GO:0050896|GO:0048646|GO:0071704|GO:0044237|GO:0008283|GO:0043227|GO:0006807|GO:0016043|GO:0019953|GO:0048870|GO:0019222|GO:0005515|GO:0097159|GO:0005622|GO:0048856|GO:0000989|GO:0044877|GO:0003700|GO:0000785|GO:0009653|GO:0009058|GO:0048609|GO:0051716|GO:0044767|GO:0009888|GO:0006139|GO:0043231|GO:…	signaling|developmental process|locomotion|macromolecular complex|cell|reproduction|metabolic process|reproductive process|cellular process|response to stimulus|anatomical structure formation involved in morphogenesis|organic substance metabolic process|cellular metabolic process|cell proliferation|membrane-bounded organelle|nitrogen compound metabolic process|cellular component organization|sexu…	-	-	-	-	3:43074402-43082303	3	2	18	34	0.0276452	0.0243176	0.212808	0.387197	0.0259814	0.300002	-3.52942	1.78635e-07	8.90253e-07	DOWN
ENSGALG00000012958	-	-	GO:0097159|GO:0043169|GO:0003676|GO:0046872	organic cyclic compound binding|cation binding|nucleic acid binding|metal ion binding	-	-	-	-	1:59988534-59990025	18	8	162	98	0.495856	0.290798	5.72518	3.33613	0.393327	4.53066	-3.52592	4.01891e-17	4.70731e-16	DOWN
ENSGALG00000026876	gga-mir-1757	gga-mir-1757 [Source:miRBase;Acc:MI0007499]	-	-	-	-	-	-	4:16645540-16645644	0	1	7	5	0	0.51646	3.51522	2.41873	0.25823	2.96698	-3.52227	0.007142	0.0169637	DOWN
ENSGALG00000010232	VRTN	vertebrae development associated [Source:HGNC Symbol;Acc:HGNC:20223]	-	-	-	-	-	-	5:37921379-37923400	0	1	7	5	0	0.0268191	0.182541	0.125602	0.0134096	0.154071	-3.52227	0.0071462	0.0169666	DOWN
ENSGALG00000003901	P2RX4	purinergic receptor P2X 4 [Source:HGNC Symbol;Acc:HGNC:8535]	GO:0023052|GO:0005576|GO:0004871|GO:0005623|GO:0009987|GO:0030054|GO:0016020|GO:0005215|GO:0050896|GO:0006950|GO:0012505|GO:0036094|GO:0051641|GO:0022857|GO:0043227|GO:0022892|GO:0031090|GO:0005515|GO:0097159|GO:0005622|GO:1903561|GO:0071944|GO:0004872|GO:0005886|GO:0031224|GO:0051716|GO:0023051|GO:0043231|GO:0010646|GO:0032388|GO:0043169|GO:0001882|GO:0019866|GO:0019725|GO:0010524|GO:0050839|GO:…	signaling|extracellular region|signal transducer activity|cell|cellular process|cell junction|membrane|transporter activity|response to stimulus|response to stress|endomembrane system|small molecule binding|cellular localization|transmembrane transporter activity|membrane-bounded organelle|substrate-specific transporter activity|organelle membrane|protein binding|organic cyclic compound binding|i…	K05218	P2X purinoceptor 4[-]	gga04080|gga04020	Neuroactive ligand-receptor interaction - Gallus gallus (chicken)|Calcium signaling pathway - Gallus gallus (chicken)	15:5471236-5477313	125	41	861	769	1.81607	0.785979	16.0477	13.8064	1.30102	14.927	-3.52021	1.12892e-32	3.07059e-31	DOWN
ENSGALG00000046373	-	-	-	-	-	-	-	-	14:4864178-4864657	0	1	6	6	0	0.112976	0.659143	0.634899	0.0564878	0.647021	-3.5178	0.00660931	0.0158352	DOWN
ENSGALG00000002325	IGFALS	insulin like growth factor binding protein acid labile subunit [Source:HGNC Symbol;Acc:HGNC:5468]	GO:0032991|GO:0005576|GO:0005615|GO:0005515|GO:0043234|GO:0042567|GO:0019838|GO:0005520	macromolecular complex|extracellular region|extracellular space|protein binding|protein complex|insulin-like growth factor ternary complex|growth factor binding|insulin-like growth factor binding	-	-	-	-	14:13259080-13261144	27	21	275	221	0.598243	0.613952	7.81685	6.05111	0.606098	6.93398	-3.51606	1.87471e-32	5.02693e-31	DOWN
ENSGALG00000010567	-	-	GO:0023052|GO:0005623|GO:0009987|GO:0050896|GO:0036094|GO:0097159|GO:0005622|GO:0051716|GO:0001882|GO:0000166|GO:0007154|GO:0007165|GO:0035556|GO:0032549|GO:0001883|GO:0017076|GO:0007264|GO:0005525|GO:0019001	signaling|cell|cellular process|response to stimulus|small molecule binding|organic cyclic compound binding|intracellular|cellular response to stimulus|nucleoside binding|nucleotide binding|cell communication|signal transduction|intracellular signal transduction|ribonucleoside binding|purine nucleoside binding|purine nucleotide binding|small GTPase mediated signal transduction|GTP binding|guanyl …	K06108	Ras-related protein Rab-3B[-]	gga04530	Tight junction - Gallus gallus (chicken)	8:24275906-24323053	0	4	22	26	0	0.101409	0.542312	0.61738	0.0507043	0.579846	-3.51549	4.19727e-08	2.25876e-07	DOWN
ENSGALG00000006216	MYOD1	myogenic differentiation 1 [Source:HGNC Symbol;Acc:HGNC:7611]	GO:0032502|GO:0032991|GO:0005623|GO:0008152|GO:0009987|GO:0040007|GO:0050896|GO:0048646|GO:0071704|GO:0006950|GO:0044237|GO:0008283|GO:0043227|GO:0006807|GO:0048589|GO:0016043|GO:0009605|GO:0019222|GO:0050793|GO:0005515|GO:0097159|GO:0005622|GO:0048856|GO:0000989|GO:0044877|GO:0003700|GO:0000785|GO:0009653|GO:0009058|GO:0040008|GO:0043234|GO:0045927|GO:0051716|GO:0044767|GO:0003682|GO:0009888|GO:…	developmental process|macromolecular complex|cell|metabolic process|cellular process|growth|response to stimulus|anatomical structure formation involved in morphogenesis|organic substance metabolic process|response to stress|cellular metabolic process|cell proliferation|membrane-bounded organelle|nitrogen compound metabolic process|developmental growth|cellular component organization|response to …	-	-	-	-	5:12184436-12187655	2	7	51	51	0.0377625	0.174388	1.23526	1.18986	0.106075	1.21256	-3.51489	1.12669e-13	1.04257e-12	DOWN
ENSGALG00000017086	-	-	-	-	-	-	-	-	1:175631550-175648871	0	7	37	47	0	0.0788457	0.405183	0.495781	0.0394228	0.450482	-3.51436	1.53706e-10	1.08723e-09	DOWN
ENSGALG00000033278	NLRC3	NLR family CARD domain containing 3 [Source:HGNC Symbol;Acc:HGNC:29889]	-	-	-	-	-	-	14:12811777-12820369	2	0	12	6	0.0161988	0	0.124677	0.0600496	0.00809942	0.0923631	-3.51143	0.00172874	0.00471258	DOWN
ENSGALG00000008006	CAPN6	calpain 6 [Source:HGNC Symbol;Acc:HGNC:1483]	GO:0005623|GO:0008152|GO:0009987|GO:0003824|GO:0071704|GO:0016043|GO:0016787|GO:0005622|GO:0019538|GO:0006996|GO:0051128|GO:0008233|GO:0005737|GO:0033043|GO:0007010|GO:0006508|GO:0051493|GO:0008234|GO:0004175|GO:0004197|GO:0004198	cell|metabolic process|cellular process|catalytic activity|organic substance metabolic process|cellular component organization|hydrolase activity|intracellular|protein metabolic process|organelle organization|regulation of cellular component organization|peptidase activity|cytoplasm|regulation of organelle organization|cytoskeleton organization|proteolysis|regulation of cytoskeleton organization|…	-	-	-	-	4:13384418-13431218	1934	790	12777	14190	25.3234	13.6489	214.625	229.603	19.4862	222.114	-3.51078	1.56688e-43	6.39273e-42	DOWN
ENSGALG00000014687	EPHA1	EPH receptor A1 [Source:HGNC Symbol;Acc:HGNC:3385]	GO:0023052|GO:0032502|GO:0040011|GO:0004871|GO:0005623|GO:0008152|GO:0009987|GO:0016020|GO:0003824|GO:0050896|GO:0048646|GO:0071704|GO:0036094|GO:0044237|GO:0008283|GO:0040012|GO:0044089|GO:0016740|GO:0016043|GO:0048870|GO:0019222|GO:0050793|GO:0005515|GO:0097159|GO:0007155|GO:0048856|GO:0009653|GO:0071944|GO:0040017|GO:0004872|GO:0005886|GO:0040013|GO:0031224|GO:0051716|GO:0044767|GO:0022607|GO:…	signaling|developmental process|locomotion|signal transducer activity|cell|metabolic process|cellular process|membrane|catalytic activity|response to stimulus|anatomical structure formation involved in morphogenesis|organic substance metabolic process|small molecule binding|cellular metabolic process|cell proliferation|regulation of locomotion|positive regulation of cellular component biogenesis|…	-	-	-	-	1:77496575-77530024	1	1	10	11	0.0105301	0.0138976	0.135128	0.143188	0.0122138	0.139158	-3.51014	0.000208342	0.000676597	DOWN
ENSGALG00000015286	SESN1	sestrin 1 [Source:HGNC Symbol;Acc:HGNC:21595]	GO:0005623|GO:0050896|GO:0006950|GO:0043227|GO:0005622|GO:0043231|GO:0006979|GO:0005634|GO:0000302|GO:1901031	cell|response to stimulus|response to stress|membrane-bounded organelle|intracellular|intracellular membrane-bounded organelle|response to oxidative stress|nucleus|response to reactive oxygen species|regulation of response to reactive oxygen species	K10141	sestrin 1/3[-]	gga04115	p53 signaling pathway - Gallus gallus (chicken)	3:67233670-67306780	605	410	5207	5146	5.67725	5.07661	62.684	59.6735	5.37693	61.1788	-3.50818	1.76014e-116	4.2278e-114	DOWN
ENSGALG00000045426	-	-	-	-	-	-	-	-	4:13361209-13366274	106	54	747	845	0.860509	0.57843	7.77958	8.47686	0.71947	8.12822	-3.49793	1.31105e-58	9.23909e-57	DOWN
ENSGALG00000012377	HNMT	histamine N-methyltransferase [Source:HGNC Symbol;Acc:HGNC:5028]	GO:0032502|GO:0005623|GO:0008152|GO:0003824|GO:0032259|GO:0016740|GO:0042995|GO:0048856|GO:0044767|GO:0007420|GO:0007275|GO:0060322|GO:0043005|GO:0048731|GO:0048513|GO:0008168|GO:0007399|GO:0007417|GO:0008757|GO:0008170|GO:0046539	developmental process|cell|metabolic process|catalytic activity|methylation|transferase activity|cell projection|anatomical structure development|single-organism developmental process|brain development|multicellular organism development|head development|neuron projection|system development|animal organ development|methyltransferase activity|nervous system development|central nervous system develo…	K00546	histamine N-methyltransferase[2.1.1.8]	gga00340	Histidine metabolism - Gallus gallus (chicken)	7:31413137-31428256	106	55	692	908	1.19363	0.817211	9.99669	12.6351	1.00542	11.3159	-3.49248	2.2762e-52	1.32035e-50	DOWN
ENSGALG00000038679	-	-	-	-	-	-	-	-	1:21856166-21857350	20	19	228	172	0.794996	0.996543	11.6267	8.4488	0.895769	10.0378	-3.48617	3.66884e-27	7.6771e-26	DOWN
ENSGALG00000015708	FGFR3	fibroblast growth factor receptor 3 [Source:HGNC Symbol;Acc:HGNC:3690]	GO:0023052|GO:0004871|GO:0005623|GO:0008152|GO:0009987|GO:0016020|GO:0003824|GO:0050896|GO:0071704|GO:0012505|GO:0036094|GO:0044237|GO:0008283|GO:0043227|GO:0016740|GO:0019222|GO:0005515|GO:0097159|GO:0005622|GO:0071944|GO:0004872|GO:0005886|GO:0031224|GO:0051716|GO:0023051|GO:0071774|GO:0045834|GO:0043231|GO:0010646|GO:0019538|GO:0050790|GO:0001882|GO:0005783|GO:0005887|GO:0043085|GO:0031982|GO:…	signaling|signal transducer activity|cell|metabolic process|cellular process|membrane|catalytic activity|response to stimulus|organic substance metabolic process|endomembrane system|small molecule binding|cellular metabolic process|cell proliferation|membrane-bounded organelle|transferase activity|regulation of metabolic process|protein binding|organic cyclic compound binding|intracellular|cell p…	K05094	fibroblast growth factor receptor 3[2.7.10.1]	gga04144|gga04010|gga04810	Endocytosis - Gallus gallus (chicken)|MAPK signaling pathway - Gallus gallus (chicken)|Regulation of actin cytoskeleton - Gallus gallus (chicken)	4:83993011-84044572	17	16	180	155	0.130701	0.162316	1.77536	1.47261	0.146509	1.62399	-3.47048	1.49498e-27	3.18693e-26	DOWN
ENSGALG00000041249	-	-	-	-	-	-	-	-	5:246787-247800	9	8	89	83	0.364817	0.42788	4.62802	4.15745	0.396349	4.39274	-3.47028	1.1944e-19	1.64934e-18	DOWN
ENSGALG00000014944	GCNT4	glucosaminyl (N-acetyl) transferase 4, core 2 [Source:HGNC Symbol;Acc:HGNC:17973]	GO:0032502|GO:0005623|GO:0008152|GO:0009987|GO:0016020|GO:0003824|GO:0071704|GO:0044237|GO:0043227|GO:0006807|GO:0016740|GO:0051705|GO:0019222|GO:0097159|GO:0005622|GO:0048856|GO:0003700|GO:0009653|GO:0009058|GO:0042445|GO:0044767|GO:0009888|GO:0006139|GO:0043231|GO:0043169|GO:1901615|GO:0002118|GO:0051171|GO:0042403|GO:0010817|GO:0031323|GO:0009887|GO:0007275|GO:0042592|GO:0003676|GO:0001822|GO:…	developmental process|cell|metabolic process|cellular process|membrane|catalytic activity|organic substance metabolic process|cellular metabolic process|membrane-bounded organelle|nitrogen compound metabolic process|transferase activity|multi-organism behavior|regulation of metabolic process|organic cyclic compound binding|intracellular|anatomical structure development|transcription factor activi…	K09663	beta-1,6-N-acetylglucosaminyltransferase 4 [EC:2.4.1.-][-]	gga01100	Metabolic pathways - Gallus gallus (chicken)	Z:24104489-24105856	14	8	120	95	0.420637	0.317157	4.62528	3.52716	0.368897	4.07622	-3.46594	3.4488e-20	4.9095e-19	DOWN
ENSGALG00000012610	CTSL2	-	GO:0005576|GO:0005623|GO:0008152|GO:0009987|GO:0003824|GO:0071704|GO:0044237|GO:0005615|GO:0043227|GO:0009056|GO:0016787|GO:0005622|GO:0043231|GO:0019538|GO:0008233|GO:0005737|GO:0044265|GO:0030163|GO:0044267|GO:0005773|GO:0006508|GO:0044257|GO:0051603|GO:0000323|GO:0008234|GO:0004175|GO:0004197|GO:0005764	extracellular region|cell|metabolic process|cellular process|catalytic activity|organic substance metabolic process|cellular metabolic process|extracellular space|membrane-bounded organelle|catabolic process|hydrolase activity|intracellular|intracellular membrane-bounded organelle|protein metabolic process|peptidase activity|cytoplasm|cellular macromolecule catabolic process|protein catabolic pro…	K01365	cathepsin L[3.4.22.15]	gga04145|gga04210|gga04142	Phagosome - Gallus gallus (chicken)|Apoptosis - Gallus gallus (chicken)|Lysosome - Gallus gallus (chicken)	Z:41408607-41414029	3391	2047	25664	27613	62.6685	49.9168	608.461	630.616	56.2927	619.539	-3.46018	1.03289e-95	1.77929e-93	DOWN
ENSGALG00000010476	BNIP3	BCL2 interacting protein 3 [Source:HGNC Symbol;Acc:HGNC:1084]	GO:0023052|GO:0032502|GO:0002376|GO:0005623|GO:0008152|GO:0009987|GO:0045202|GO:0016020|GO:0003824|GO:0050896|GO:0051707|GO:0071704|GO:0006950|GO:0012505|GO:0051641|GO:0044237|GO:0043227|GO:0060076|GO:0009056|GO:0016740|GO:0006914|GO:0016043|GO:0009605|GO:0019222|GO:0050793|GO:0031090|GO:0005515|GO:0005622|GO:0098794|GO:0048856|GO:0009653|GO:0019867|GO:0016874|GO:0031224|GO:0009607|GO:0051716|GO:…	signaling|developmental process|immune system process|cell|metabolic process|cellular process|synapse|membrane|catalytic activity|response to stimulus|response to other organism|organic substance metabolic process|response to stress|endomembrane system|cellular localization|cellular metabolic process|membrane-bounded organelle|excitatory synapse|catabolic process|transferase activity|autophagy|ce…	K15464	BCL2/adenovirus E1B 19 kDa protein-interacting protein 3[-]	gga04068	FoxO signaling pathway - Gallus gallus (chicken)	6:34844510-34850063	717	444	5423	5919	19.0496	15.5652	184.839	194.332	17.3074	189.585	-3.45338	4.69717e-102	8.52186e-100	DOWN
ENSGALG00000010820	CHGA	chromogranin A [Source:HGNC Symbol;Acc:HGNC:1929]	GO:0040011|GO:0002376|GO:0005623|GO:0009987|GO:0050896|GO:0051707|GO:0006950|GO:0012505|GO:0051641|GO:0006955|GO:0043227|GO:0044089|GO:0009605|GO:0048870|GO:0050900|GO:0005622|GO:0051051|GO:0009607|GO:0051716|GO:0006952|GO:0043231|GO:0030595|GO:0060341|GO:0030141|GO:0009617|GO:0002366|GO:0031982|GO:0006810|GO:0002263|GO:0006935|GO:0032940|GO:2000707|GO:0098542|GO:0001775|GO:0001816|GO:0051656|GO:…	locomotion|immune system process|cell|cellular process|response to stimulus|response to other organism|response to stress|endomembrane system|cellular localization|immune response|membrane-bounded organelle|positive regulation of cellular component biogenesis|response to external stimulus|cell motility|leukocyte migration|intracellular|negative regulation of transport|response to biotic stimulus|…	-	-	-	-	5:44953316-44963482	1	5	35	31	0.0212233	0.140075	0.95325	0.813275	0.0806492	0.883262	-3.45311	5.08383e-10	3.41741e-09	DOWN
ENSGALG00000035058	CAMKV	CaM kinase like vesicle associated [Source:HGNC Symbol;Acc:HGNC:28788]	-	-	-	-	-	-	12:2545959-2551929	50	34	443	380	1.21818	1.09303	13.8462	11.4407	1.1556	12.6435	-3.45168	3.97621e-44	1.6661e-42	DOWN
ENSGALG00000005974	COL6A1	collagen alpha-1(VI) chain precursor [Source:RefSeq peptide;Acc:NP_990438]	GO:0032502|GO:0032991|GO:0005576|GO:0005623|GO:0000003|GO:0008152|GO:0009987|GO:0016020|GO:0031012|GO:0005198|GO:0050896|GO:0048646|GO:0012505|GO:0017056|GO:0051641|GO:0043227|GO:0016043|GO:0019222|GO:0031090|GO:0005515|GO:0005622|GO:0048856|GO:0044877|GO:1903561|GO:0009653|GO:0071944|GO:0043234|GO:0005886|GO:0005578|GO:0051716|GO:0044767|GO:0009888|GO:0007017|GO:0043231|GO:0022607|GO:0050790|GO:…	developmental process|macromolecular complex|extracellular region|cell|reproduction|metabolic process|cellular process|membrane|extracellular matrix|structural molecule activity|response to stimulus|anatomical structure formation involved in morphogenesis|endomembrane system|structural constituent of nuclear pore|cellular localization|membrane-bounded organelle|cellular component organization|reg…	K06238	collagen, type VI, alpha[-]	gga04510|gga04512	Focal adhesion - Gallus gallus (chicken)|ECM-receptor interaction - Gallus gallus (chicken)	7:6723053-6744124	34720	17352	246349	254339	232.001	152.992	2111.78	2100.16	192.496	2105.97	-3.45158	1.38146e-61	1.11656e-59	DOWN
ENSGALG00000032550	-	-	-	-	-	-	-	-	7:15274889-15367306	11	32	222	240	0.0200791	0.0770757	0.519883	0.541384	0.0485774	0.530634	-3.44936	1.34005e-20	1.9684e-19	DOWN
ENSGALG00000004445	-	-	GO:0005623|GO:0009987|GO:0016020|GO:0005215|GO:0022857|GO:0022892|GO:0071944|GO:0005886|GO:0031224|GO:0005887|GO:0006810|GO:0022891|GO:0016021|GO:0031226|GO:0055085|GO:0015075|GO:0006811|GO:1903825|GO:0034220|GO:0098656|GO:0015293|GO:0006812|GO:0008324|GO:0015711|GO:0006820|GO:0008509|GO:0006835|GO:0030001|GO:0015142|GO:0006842|GO:0071422|GO:0015672|GO:0017153|GO:0008514|GO:0022890|GO:0046873|GO:…	cell|cellular process|membrane|transporter activity|transmembrane transporter activity|substrate-specific transporter activity|cell periphery|plasma membrane|intrinsic component of membrane|integral component of plasma membrane|transport|substrate-specific transmembrane transporter activity|integral component of membrane|intrinsic component of plasma membrane|transmembrane transport|ion transmemb…	-	-	-	-	20:5726465-5727314	1	1	12	8	0.132117	0.174367	2.03451	1.3065	0.153242	1.67051	-3.4464	0.000458789	0.00140093	DOWN
ENSGALG00000004631	DRAXIN	Draxin [Source:UniProtKB/Swiss-Prot;Acc:B6ZI38]	GO:0023052|GO:0032502|GO:0040011|GO:0005576|GO:0009987|GO:0040007|GO:0050896|GO:0016049|GO:0048589|GO:0016043|GO:0009605|GO:0050793|GO:0023057|GO:0048856|GO:0009653|GO:0040008|GO:0045926|GO:0051716|GO:0023051|GO:0044767|GO:0048588|GO:0010646|GO:0007420|GO:0032535|GO:0048869|GO:0010941|GO:0007154|GO:0006935|GO:0008219|GO:0009968|GO:0007275|GO:0030900|GO:0007165|GO:0051128|GO:0030308|GO:0009966|GO:…	signaling|developmental process|locomotion|extracellular region|cellular process|growth|response to stimulus|cell growth|developmental growth|cellular component organization|response to external stimulus|regulation of developmental process|negative regulation of signaling|anatomical structure development|anatomical structure morphogenesis|regulation of growth|negative regulation of growth|cellula…	-	-	-	-	21:5645575-5657662	2	4	30	33	0.0197476	0.052105	0.37998	0.402621	0.0359263	0.391301	-3.44517	5.3598e-10	3.58455e-09	DOWN
ENSGALG00000044892	-	-	-	-	-	-	-	-	7:5868380-5869357	32	21	273	242	1.39623	1.209	15.2811	13.0482	1.30262	14.1647	-3.44281	5.90321e-35	1.77868e-33	DOWN
ENSGALG00000012300	RAB32	RAB32, member RAS oncogene family [Source:HGNC Symbol;Acc:HGNC:9772]	GO:0023052|GO:0032502|GO:0002376|GO:0005623|GO:0009987|GO:0016020|GO:0003824|GO:0050896|GO:0012505|GO:0036094|GO:0051641|GO:0043227|GO:0043473|GO:0016043|GO:0009605|GO:0016787|GO:0031090|GO:0005515|GO:0097159|GO:0005622|GO:0044877|GO:0044232|GO:0019867|GO:0019882|GO:0051716|GO:0044767|GO:0043231|GO:0022607|GO:0005768|GO:0001882|GO:0005783|GO:0031982|GO:0048869|GO:0006996|GO:0006810|GO:0044233|GO:…	signaling|developmental process|immune system process|cell|cellular process|membrane|catalytic activity|response to stimulus|endomembrane system|small molecule binding|cellular localization|membrane-bounded organelle|pigmentation|cellular component organization|response to external stimulus|hydrolase activity|organelle membrane|protein binding|organic cyclic compound binding|intracellular|macromo…	-	-	-	-	3:47006777-47025939	95	42	630	645	1.7676	1.03113	15.0379	14.8303	1.39936	14.9341	-3.41577	2.38603e-46	1.07365e-44	DOWN
ENSGALG00000007714	NMUR1	neuromedin U receptor 1 [Source:HGNC Symbol;Acc:HGNC:4518]	GO:0023052|GO:0004871|GO:0005623|GO:0008152|GO:0009987|GO:0016020|GO:0050896|GO:0051641|GO:0016043|GO:0019222|GO:0097159|GO:0005622|GO:0004872|GO:0031224|GO:0051716|GO:0032388|GO:0050790|GO:0045184|GO:0060341|GO:0043085|GO:0032880|GO:0006996|GO:0090316|GO:0006810|GO:0007154|GO:0007165|GO:0051128|GO:0004888|GO:0051222|GO:0003676|GO:0016021|GO:0003012|GO:0008104|GO:0051130|GO:1903955|GO:0035556|GO:…	signaling|signal transducer activity|cell|metabolic process|cellular process|membrane|response to stimulus|cellular localization|cellular component organization|regulation of metabolic process|organic cyclic compound binding|intracellular|receptor activity|intrinsic component of membrane|cellular response to stimulus|positive regulation of intracellular transport|regulation of catalytic activity|…	K05052	neuromedin U receptor 1[-]	gga04080	Neuroactive ligand-receptor interaction - Gallus gallus (chicken)	9:15335713-15338548	1	2	11	20	0.0216369	0.0571124	0.305437	0.534926	0.0393746	0.420181	-3.41567	2.09801e-05	8.0277e-05	DOWN
ENSGALG00000000824	-	-	GO:0008152|GO:0009987|GO:0003824|GO:0071704|GO:0036094|GO:0044237|GO:0016740|GO:0097159|GO:0019538|GO:0001882|GO:0000166|GO:0016772|GO:0016301|GO:0032549|GO:0006796|GO:0043412|GO:0001883|GO:0016773|GO:0044267|GO:0017076|GO:0036211|GO:0004672|GO:0032559|GO:0006464|GO:0016310|GO:0005524|GO:0006468|GO:0004674	metabolic process|cellular process|catalytic activity|organic substance metabolic process|small molecule binding|cellular metabolic process|transferase activity|organic cyclic compound binding|protein metabolic process|nucleoside binding|nucleotide binding|transferase activity, transferring phosphorus-containing groups|kinase activity|ribonucleoside binding|phosphate-containing compound metabolic…	K00907	myosin-light-chain kinase[2.7.11.18]	gga04810|gga04510|gga04020|gga04270	Regulation of actin cytoskeleton - Gallus gallus (chicken)|Focal adhesion - Gallus gallus (chicken)|Calcium signaling pathway - Gallus gallus (chicken)|Vascular smooth muscle contraction - Gallus gallus (chicken)	27:1532895-1536253	11	1	62	42	0.267991	0.0321448	1.93784	1.2645	0.150068	1.60117	-3.41544	1.75848e-10	1.23616e-09	DOWN
ENSGALG00000006995	APOD	apolipoprotein D [Source:HGNC Symbol;Acc:HGNC:612]	GO:0005576|GO:0005215|GO:0036094|GO:0008289|GO:0006810	extracellular region|transporter activity|small molecule binding|lipid binding|transport	-	-	-	-	9:12704199-12707547	3	5	44	37	0.0901956	0.19838	1.69719	1.37473	0.144288	1.53596	-3.41212	3.19267e-11	2.41026e-10	DOWN
ENSGALG00000043787	DEPTOR	DEP domain containing MTOR-interacting protein [Source:HGNC Symbol;Acc:HGNC:22953]	GO:0023052|GO:0005623|GO:0008152|GO:0009987|GO:0050896|GO:0071704|GO:0044237|GO:0016043|GO:0019222|GO:0023057|GO:0005622|GO:0051716|GO:0023051|GO:0010646|GO:0019538|GO:0050790|GO:0032535|GO:0031323|GO:0010941|GO:0007154|GO:0008219|GO:0009968|GO:0007165|GO:0043086|GO:0009966|GO:0044092|GO:0008361|GO:0035556|GO:1902532|GO:0007166|GO:0043067|GO:0006796|GO:0032269|GO:0097190|GO:0043412|GO:0012501|GO:…	signaling|cell|metabolic process|cellular process|response to stimulus|organic substance metabolic process|cellular metabolic process|cellular component organization|regulation of metabolic process|negative regulation of signaling|intracellular|cellular response to stimulus|regulation of signaling|regulation of cell communication|protein metabolic process|regulation of catalytic activity|regulati…	K20402	DEP domain-containing mTOR-interacting protein[-]	gga04150	mTOR signaling pathway - Gallus gallus (chicken)	2:136804160-136876540	9	3	42	68	0.155105	0.0682116	0.928549	1.44813	0.111658	1.18834	-3.41179	4.61886e-12	3.75096e-11	DOWN
ENSGALG00000015283	CEP57L1	centrosomal protein 57 like 1 [Source:HGNC Symbol;Acc:HGNC:21561]	GO:0005623|GO:0009987|GO:0016043|GO:0005515|GO:0005622|GO:0044877|GO:0007017|GO:0008092|GO:0006996|GO:0007059|GO:0042802|GO:0032403|GO:0007049|GO:0000226|GO:0015631|GO:0005813|GO:0000819|GO:0048285|GO:0051276|GO:0007010|GO:0005815|GO:0008017|GO:0007067|GO:1903047|GO:0000278|GO:0005856|GO:0043015|GO:0015630|GO:0000070|GO:0034453	cell|cellular process|cellular component organization|protein binding|intracellular|macromolecular complex binding|microtubule-based process|cytoskeletal protein binding|organelle organization|chromosome segregation|identical protein binding|protein complex binding|cell cycle|microtubule cytoskeleton organization|tubulin binding|centrosome|sister chromatid segregation|organelle fission|chromosome…	-	-	-	-	3:67210434-67220885	0	1	7	4	0	0.0475686	0.32377	0.17823	0.0237843	0.251	-3.39961	0.0132833	0.0295389	DOWN
ENSGALG00000011283	ZNF385D	zinc finger protein 385D [Source:HGNC Symbol;Acc:HGNC:26191]	GO:0023052|GO:0005623|GO:0009987|GO:0050896|GO:0005515|GO:0097159|GO:0005622|GO:0051716|GO:0043169|GO:0002039|GO:0007154|GO:0008219|GO:0007165|GO:0003676|GO:0035556|GO:0097190|GO:0012501|GO:0003723|GO:0046872|GO:0072331|GO:0046914|GO:0097193|GO:0006915|GO:0072332|GO:0008270	signaling|cell|cellular process|response to stimulus|protein binding|organic cyclic compound binding|intracellular|cellular response to stimulus|cation binding|p53 binding|cell communication|cell death|signal transduction|nucleic acid binding|intracellular signal transduction|apoptotic signaling pathway|programmed cell death|RNA binding|metal ion binding|signal transduction by p53 class mediator|…	-	-	-	-	2:36395146-36550072	24	16	148	230	0.83034	0.730421	6.56883	9.83326	0.780381	8.20105	-3.39356	6.50869e-24	1.15025e-22	DOWN
ENSGALG00000034957	-	-	-	-	-	-	-	-	15:6553109-6553857	5	5	42	55	0.335247	0.442391	3.61271	4.55711	0.388819	4.08491	-3.39313	2.59392e-13	2.33193e-12	DOWN
ENSGALG00000041140	HTRA1	HtrA serine peptidase 1 [Source:HGNC Symbol;Acc:HGNC:9476]	-	-	-	-	-	-	6:31306160-31333188	1230	710	9303	8709	36.3181	27.6619	352.393	317.772	31.99	335.082	-3.38882	8.94849e-82	1.20163e-79	DOWN
ENSGALG00000004228	USP40	ubiquitin specific peptidase 40 [Source:HGNC Symbol;Acc:HGNC:20069]	GO:0005623|GO:0008152|GO:0009987|GO:0003824|GO:0071704|GO:0044237|GO:0043227|GO:0009056|GO:0016787|GO:0005622|GO:0043231|GO:0019538|GO:0008233|GO:0005737|GO:0044265|GO:0005634|GO:0030163|GO:0043412|GO:0044267|GO:0036211|GO:0006508|GO:0036459|GO:0044257|GO:0051603|GO:0006464|GO:0008234|GO:0019941|GO:0016579|GO:0006511	cell|metabolic process|cellular process|catalytic activity|organic substance metabolic process|cellular metabolic process|membrane-bounded organelle|catabolic process|hydrolase activity|intracellular|intracellular membrane-bounded organelle|protein metabolic process|peptidase activity|cytoplasm|cellular macromolecule catabolic process|nucleus|protein catabolic process|macromolecule modification|c…	-	-	-	-	7:5873857-5902664	478	341	4448	3218	5.17694	4.8731	61.8011	43.0686	5.02502	52.4348	-3.38332	9.89738e-65	8.70051e-63	DOWN
ENSGALG00000019077	-	-	GO:0023052|GO:0008152|GO:0009987|GO:0050896|GO:0005085|GO:0019222|GO:0051716|GO:0023051|GO:0010646|GO:0050790|GO:0043085|GO:0007154|GO:0007165|GO:0009966|GO:0005088|GO:0035556|GO:0005089|GO:0043087|GO:0007264|GO:0043547|GO:0051056|GO:0007265|GO:0046578|GO:0007266|GO:0035023	signaling|metabolic process|cellular process|response to stimulus|guanyl-nucleotide exchange factor activity|regulation of metabolic process|cellular response to stimulus|regulation of signaling|regulation of cell communication|regulation of catalytic activity|positive regulation of catalytic activity|cell communication|signal transduction|regulation of signal transduction|Ras guanyl-nucleotide e…	-	-	-	-	1:177369325-177371367	5	4	39	46	0.100591	0.106174	1.00657	1.14361	0.103382	1.07509	-3.3784	2.43095e-12	2.01838e-11	DOWN
ENSGALG00000005473	-	Arylamine N-acetyltransferase, pineal gland isozyme NAT-3 [Source:UniProtKB/Swiss-Prot;Acc:P13914]	GO:0008152|GO:0003824|GO:0005215|GO:0022857|GO:0016740|GO:0022892|GO:0016746|GO:0022891|GO:0015075|GO:0016747|GO:0016407|GO:0008324|GO:0008080|GO:0022890|GO:0004060|GO:0015078	metabolic process|catalytic activity|transporter activity|transmembrane transporter activity|transferase activity|substrate-specific transporter activity|transferase activity, transferring acyl groups|substrate-specific transmembrane transporter activity|ion transmembrane transporter activity|transferase activity, transferring acyl groups other than amino-acyl groups|acetyltransferase activity|ca…	K00622	arylamine N-acetyltransferase[2.3.1.5]	gga01100|gga00983|gga00232	Metabolic pathways - Gallus gallus (chicken)|Drug metabolism - other enzymes - Gallus gallus (chicken)|Caffeine metabolism - Gallus gallus (chicken)	11:16002154-16005746	89	63	672	749	1.88267	1.75846	18.2364	19.5792	1.82057	18.9078	-3.37652	2.47149e-63	2.08657e-61	DOWN
ENSGALG00000008629	-	-	GO:0023052|GO:0004871|GO:0005623|GO:0009987|GO:0016020|GO:0050896|GO:0071944|GO:0004872|GO:0005886|GO:0031224|GO:0051716|GO:0005887|GO:0007154|GO:0007165|GO:0004888|GO:0016021|GO:0031226	signaling|signal transducer activity|cell|cellular process|membrane|response to stimulus|cell periphery|receptor activity|plasma membrane|intrinsic component of membrane|cellular response to stimulus|integral component of plasma membrane|cell communication|signal transduction|transmembrane signaling receptor activity|integral component of membrane|intrinsic component of plasma membrane	K06560	mannose receptor, C type[-]	gga04145	Phagosome - Gallus gallus (chicken)	2:19601294-19649941	38	21	266	276	0.35683	0.260197	3.20442	3.20271	0.308513	3.20357	-3.37627	6.88853e-37	2.24193e-35	DOWN
ENSGALG00000005628	COL9A3	collagen type IX alpha 3 chain [Source:HGNC Symbol;Acc:HGNC:2219]	GO:0032502|GO:0032991|GO:0000003|GO:0022414|GO:0003006|GO:0048856|GO:0043234|GO:0044767|GO:0048608|GO:0007275|GO:0005581|GO:0045137|GO:0048731|GO:0008406|GO:0007548|GO:0048513|GO:0046661|GO:0008585|GO:0046545|GO:0046546|GO:0008584|GO:0046660|GO:0061458|GO:0005594	developmental process|macromolecular complex|reproduction|reproductive process|developmental process involved in reproduction|anatomical structure development|protein complex|single-organism developmental process|reproductive structure development|multicellular organism development|collagen trimer|development of primary sexual characteristics|system development|gonad development|sex differentiati…	K08131	collagen, type IX, alpha[-]	gga04510|gga04512	Focal adhesion - Gallus gallus (chicken)|ECM-receptor interaction - Gallus gallus (chicken)	20:8532484-8564351	0	1	2	9	0	0.013663	0.0265716	0.115169	0.00683148	0.0708704	-3.37491	0.0233965	0.0488854	DOWN
ENSGALG00000010891	ABCB11	ATP binding cassette subfamily B member 11 [Source:HGNC Symbol;Acc:HGNC:42]	GO:0005576|GO:0005623|GO:0009987|GO:0030054|GO:0016020|GO:0003824|GO:0005215|GO:0036094|GO:0022857|GO:0043227|GO:0022892|GO:0005911|GO:0016787|GO:0045177|GO:0097159|GO:1903561|GO:0031224|GO:0001882|GO:0046581|GO:0031982|GO:0006810|GO:0070062|GO:0000166|GO:0022891|GO:0016021|GO:0016817|GO:0005319|GO:0055085|GO:0006869|GO:0015075|GO:0032549|GO:0006811|GO:0015125|GO:0001883|GO:0016820|GO:0046903|GO:…	extracellular region|cell|cellular process|cell junction|membrane|catalytic activity|transporter activity|small molecule binding|transmembrane transporter activity|membrane-bounded organelle|substrate-specific transporter activity|cell-cell junction|hydrolase activity|apical part of cell|organic cyclic compound binding|extracellular vesicle|intrinsic component of membrane|nucleoside binding|inter…	K05664	ATP-binding cassette, subfamily B (MDR/TAP), member 11[-]	gga02010	ABC transporters - Gallus gallus (chicken)	7:18965845-19008073	17	12	127	143	0.168328	0.156777	1.61322	1.74972	0.162553	1.68147	-3.37074	1.38081e-25	2.63109e-24	DOWN
ENSGALG00000045731	-	-	-	-	-	-	-	-	18:9220922-9222820	1	1	10	9	0.0216369	0.0285562	0.277657	0.240709	0.0250965	0.259183	-3.36841	0.000521996	0.00157727	DOWN
ENSGALG00000021647	NRTN	neurturin [Source:HGNC Symbol;Acc:HGNC:8007]	GO:0023052|GO:0032502|GO:0040011|GO:0005576|GO:0009987|GO:0050896|GO:0016043|GO:0048870|GO:0005515|GO:0048856|GO:0051716|GO:0044767|GO:0009888|GO:0005102|GO:0048869|GO:0007154|GO:0007275|GO:0007165|GO:0021675|GO:0030030|GO:0048468|GO:0016477|GO:0048731|GO:0048513|GO:0048864|GO:0007166|GO:0030154|GO:0048666|GO:0001667|GO:0007399|GO:0031175|GO:0060485|GO:0008083|GO:0030182|GO:0001755|GO:0007167|GO:…	signaling|developmental process|locomotion|extracellular region|cellular process|response to stimulus|cellular component organization|cell motility|protein binding|anatomical structure development|cellular response to stimulus|single-organism developmental process|tissue development|receptor binding|cellular developmental process|cell communication|multicellular organism development|signal transd…	-	-	-	-	28:1518381-1532850	6	1	30	30	0.101479	0.0223162	0.65097	0.627043	0.0618978	0.639006	-3.36787	2.4826e-09	1.55199e-08	DOWN
ENSGALG00000007993	DCX	doublecortin isoform 2 [Source:RefSeq peptide;Acc:NP_001292603]	GO:0023052|GO:0032502|GO:0040011|GO:0005576|GO:0005623|GO:0008152|GO:0009987|GO:0040007|GO:0003824|GO:0050896|GO:0048646|GO:0071704|GO:0044237|GO:0016049|GO:0043227|GO:0048589|GO:0016740|GO:0016043|GO:0048870|GO:0030234|GO:0019222|GO:0042995|GO:0005515|GO:0005622|GO:0048856|GO:0044877|GO:0009653|GO:0051716|GO:0044767|GO:0048588|GO:0043231|GO:0019538|GO:0050790|GO:0007420|GO:0008092|GO:0005516|GO:…	signaling|developmental process|locomotion|extracellular region|cell|metabolic process|cellular process|growth|catalytic activity|response to stimulus|anatomical structure formation involved in morphogenesis|organic substance metabolic process|cellular metabolic process|cell growth|membrane-bounded organelle|developmental growth|transferase activity|cellular component organization|cell motility|e…	-	-	-	-	4:13283140-13356242	70	38	462	522	0.606214	0.434229	5.13284	5.58636	0.520221	5.3596	-3.36493	1.02853e-47	4.87238e-46	DOWN
ENSGALG00000042157	-	-	-	-	-	-	-	-	Z:37483156-37496430	110	108	969	1094	5.93326	7.68659	67.052	72.9203	6.80992	69.9862	-3.36136	1.13393e-72	1.27224e-70	DOWN
ENSGALG00000040947	CREG2	cellular repressor of E1A stimulated genes 2 [Source:HGNC Symbol;Acc:HGNC:14272]	-	-	-	-	-	-	1:133559659-133574827	34	21	261	242	1.75781	1.43256	17.3108	15.4609	1.59518	16.3858	-3.36066	1.43126e-34	4.21566e-33	DOWN
ENSGALG00000012545	CYTIP	cytohesin 1 interacting protein [Source:HGNC Symbol;Acc:HGNC:9506]	GO:0005623|GO:0009987|GO:0043227|GO:0005622|GO:0007155|GO:0071944|GO:0043231|GO:0030155|GO:0005938|GO:0005737|GO:0005634|GO:0005654|GO:0031981	cell|cellular process|membrane-bounded organelle|intracellular|cell adhesion|cell periphery|intracellular membrane-bounded organelle|regulation of cell adhesion|cell cortex|cytoplasm|nucleus|nucleoplasm|nuclear lumen	-	-	-	-	7:36407493-36416220	7	4	40	60	0.206396	0.155605	1.513	2.18614	0.181	1.84957	-3.35313	3.08036e-12	2.5378e-11	DOWN
ENSGALG00000004449	-	-	GO:0005623|GO:0008152|GO:0009987|GO:0016020|GO:0003824|GO:0050896|GO:0071704|GO:0044237|GO:0016491|GO:0045177|GO:0097159|GO:0071944|GO:0032451|GO:0042445|GO:0005886|GO:0031224|GO:0043169|GO:1901615|GO:0008207|GO:0010817|GO:0009636|GO:0009404|GO:0070988|GO:0017144|GO:0016021|GO:0006629|GO:0055114|GO:1901360|GO:0016705|GO:0016324|GO:0004497|GO:0020037|GO:0046677|GO:0008202|GO:0043385|GO:0008395|GO:…	cell|metabolic process|cellular process|membrane|catalytic activity|response to stimulus|organic substance metabolic process|cellular metabolic process|oxidoreductase activity|apical part of cell|organic cyclic compound binding|cell periphery|demethylase activity|hormone metabolic process|plasma membrane|intrinsic component of membrane|cation binding|organic hydroxy compound metabolic process|C21…	K07424	cytochrome P450, family 3, subfamily A[1.14.14.1]	gga01100|gga00830|gga00140|gga00591	Metabolic pathways - Gallus gallus (chicken)|Retinol metabolism - Gallus gallus (chicken)|Steroid hormone biosynthesis - Gallus gallus (chicken)|Linoleic acid metabolism - Gallus gallus (chicken)	14:3928052-3937393	2	0	14	2	0.0502193	0	0.450945	0.0620462	0.0251097	0.256496	-3.35262	0.0197799	0.0421448	DOWN
ENSGALG00000008759	-	-	GO:0016020|GO:0031224|GO:0016021	membrane|intrinsic component of membrane|integral component of membrane	K06562	lysosomal-associated membrane protein 3[-]	gga04142	Lysosome - Gallus gallus (chicken)	9:16420968-16432613	26	13	185	164	0.834208	0.55036	7.61493	6.50249	0.692284	7.05871	-3.34997	1.11001e-26	2.24784e-25	DOWN
ENSGALG00000008744	MCF2L2	MCF.2 cell line derived transforming sequence-like 2 [Source:HGNC Symbol;Acc:HGNC:30319]	GO:0023052|GO:0005623|GO:0008152|GO:0009987|GO:0050896|GO:0005085|GO:0019222|GO:0005622|GO:0051716|GO:0023051|GO:0010646|GO:0043169|GO:0050790|GO:0043085|GO:0007154|GO:0007165|GO:0009966|GO:0005088|GO:0035556|GO:0005089|GO:0046872|GO:0043087|GO:0007264|GO:0043547|GO:0046914|GO:0051056|GO:0008270|GO:0007265|GO:0046578|GO:0007266|GO:0035023	signaling|cell|metabolic process|cellular process|response to stimulus|guanyl-nucleotide exchange factor activity|regulation of metabolic process|intracellular|cellular response to stimulus|regulation of signaling|regulation of cell communication|cation binding|regulation of catalytic activity|positive regulation of catalytic activity|cell communication|signal transduction|regulation of signal tr…	-	-	-	-	9:16272609-16420707	397	301	3614	2759	1.44631	1.44692	16.8906	12.4209	1.44661	14.6557	-3.34071	7.47903e-71	7.97172e-69	DOWN
ENSGALG00000034990	-	-	-	-	-	-	-	-	11:11284091-11316649	23	14	141	193	0.162176	0.130252	1.27546	1.68171	0.146214	1.47858	-3.33806	5.96159e-25	1.11114e-23	DOWN
ENSGALG00000012061	-	-	GO:0032991|GO:0005623|GO:0008152|GO:0009987|GO:0003824|GO:0071704|GO:0036094|GO:0044237|GO:0048037|GO:0009056|GO:0016491|GO:0005515|GO:0097159|GO:0005622|GO:0043234|GO:1990204|GO:0009331|GO:0006810|GO:0000166|GO:0019637|GO:0042802|GO:0046983|GO:0055114|GO:0050662|GO:0016614|GO:0005737|GO:0005975|GO:0006869|GO:0016616|GO:0006796|GO:0042803|GO:0051287|GO:0006072|GO:0046168|GO:0004367	macromolecular complex|cell|metabolic process|cellular process|catalytic activity|organic substance metabolic process|small molecule binding|cellular metabolic process|cofactor binding|catabolic process|oxidoreductase activity|protein binding|organic cyclic compound binding|intracellular|protein complex|oxidoreductase complex|glycerol-3-phosphate dehydrogenase complex|transport|nucleotide binding…	K00006	glycerol-3-phosphate dehydrogenase (NAD+)[1.1.1.8]	gga00564	Glycerophospholipid metabolism - Gallus gallus (chicken)	7:28341394-28353184	16	1	65	74	0.542581	0.0447428	2.82784	3.10111	0.293662	2.96448	-3.33555	5.45137e-12	4.3998e-11	DOWN
ENSGALG00000002503	-	-	-	-	K10067	pulmonary surfactant-associated protein A[-]	gga04145	Phagosome - Gallus gallus (chicken)	6:4483868-4489399	3	0	13	11	0.132152	0	0.734713	0.598841	0.0660758	0.666777	-3.33501	6.65687e-05	0.000236218	DOWN
ENSGALG00000017099	RASL11A	RAS like family 11 member A [Source:HGNC Symbol;Acc:HGNC:23802]	GO:0023052|GO:0005623|GO:0008152|GO:0009987|GO:0016020|GO:0050896|GO:0071704|GO:0036094|GO:0044237|GO:0043227|GO:0006807|GO:0019222|GO:0097159|GO:0005622|GO:0009058|GO:0051716|GO:0006139|GO:0043231|GO:0001882|GO:0051171|GO:0031323|GO:0000166|GO:0007154|GO:0007165|GO:0044249|GO:1901360|GO:0035556|GO:0051252|GO:0032549|GO:0005634|GO:0010468|GO:0034645|GO:0031328|GO:0001883|GO:0010467|GO:0010628|GO:…	signaling|cell|metabolic process|cellular process|membrane|response to stimulus|organic substance metabolic process|small molecule binding|cellular metabolic process|membrane-bounded organelle|nitrogen compound metabolic process|regulation of metabolic process|organic cyclic compound binding|intracellular|biosynthetic process|cellular response to stimulus|nucleobase-containing compound metabolic …	-	-	-	-	1:176331605-176332798	5	0	20	20	0.292744	0	1.50226	1.44704	0.146372	1.47465	-3.33266	1.1604e-06	5.24085e-06	DOWN
ENSGALG00000012885	BCL2	Apoptosis regulator Bcl-2 [Source:UniProtKB/Swiss-Prot;Acc:Q00709]	GO:0023052|GO:0032502|GO:0040011|GO:0032991|GO:0002376|GO:0005623|GO:0000003|GO:0008152|GO:0022414|GO:0009987|GO:0048511|GO:0016020|GO:0040007|GO:0005215|GO:0050896|GO:0051707|GO:0071704|GO:0006950|GO:0012505|GO:0043209|GO:0036094|GO:0051641|GO:0016247|GO:0044237|GO:0008283|GO:0042175|GO:0006955|GO:0022857|GO:0040012|GO:0016049|GO:0043227|GO:0002682|GO:0043473|GO:0009056|GO:0048589|GO:0006914|GO:…	signaling|developmental process|locomotion|macromolecular complex|immune system process|cell|reproduction|metabolic process|reproductive process|cellular process|rhythmic process|membrane|growth|transporter activity|response to stimulus|response to other organism|organic substance metabolic process|response to stress|endomembrane system|myelin sheath|small molecule binding|cellular localization|c…	K02161	apoptosis regulator Bcl-2[-]	gga04510|gga04141|gga04210|gga04621|gga04261|gga04933|gga04340	Focal adhesion - Gallus gallus (chicken)|Protein processing in endoplasmic reticulum - Gallus gallus (chicken)|Apoptosis - Gallus gallus (chicken)|NOD-like receptor signaling pathway - Gallus gallus (chicken)|Adrenergic signaling in cardiomyocytes - Gallus gallus (chicken)|AGE-RAGE signaling pathway in diabetic complications - Gallus gallus (chicken)|Hedgehog signaling pathway - Gallus gallus (ch…	2:68102902-68190463	314	206	2389	2291	2.54252	2.20094	24.8163	22.924	2.37173	23.8702	-3.33119	2.31911e-91	3.76667e-89	DOWN
ENSGALG00000040573	FMO3	flavin containing monooxygenase 3 [Source:HGNC Symbol;Acc:HGNC:3771]	GO:0005623|GO:0008152|GO:0016020|GO:0003824|GO:0012505|GO:0036094|GO:0042175|GO:0043227|GO:0048037|GO:0016491|GO:0031090|GO:0097159|GO:0005622|GO:0005789|GO:0031224|GO:0043231|GO:0005783|GO:0000166|GO:0016021|GO:0055114|GO:0050662|GO:0016705|GO:0005737|GO:0004497|GO:0050660|GO:0016709|GO:0050661|GO:0004499	cell|metabolic process|membrane|catalytic activity|endomembrane system|small molecule binding|nuclear outer membrane-endoplasmic reticulum membrane network|membrane-bounded organelle|cofactor binding|oxidoreductase activity|organelle membrane|organic cyclic compound binding|intracellular|endoplasmic reticulum membrane|intrinsic component of membrane|intracellular membrane-bounded organelle|endopl…	K00485	dimethylaniline monooxygenase (N-oxide forming)[1.14.13.8]	gga00982	Drug metabolism - cytochrome P450 - Gallus gallus (chicken)	8:4824822-4831264	200	118	1212	1636	4.31738	3.36109	33.5644	43.6418	3.83923	38.6031	-3.32983	4.38787e-64	3.79851e-62	DOWN
ENSGALG00000005043	ACACB	acetyl-CoA carboxylase beta [Source:HGNC Symbol;Acc:HGNC:85]	GO:0032502|GO:0005623|GO:0008152|GO:0009987|GO:0040007|GO:0003824|GO:0050896|GO:0071704|GO:0036094|GO:0044237|GO:0043227|GO:0006807|GO:0009056|GO:0048589|GO:0016043|GO:0009605|GO:0010884|GO:0019222|GO:0050793|GO:0097159|GO:0005622|GO:0048856|GO:0009058|GO:0040008|GO:0045927|GO:0016874|GO:0044767|GO:0006139|GO:0043231|GO:0022607|GO:0006790|GO:0043169|GO:0050790|GO:0001882|GO:0016885|GO:0031323|GO:…	developmental process|cell|metabolic process|cellular process|growth|catalytic activity|response to stimulus|organic substance metabolic process|small molecule binding|cellular metabolic process|membrane-bounded organelle|nitrogen compound metabolic process|catabolic process|developmental growth|cellular component organization|response to external stimulus|positive regulation of lipid storage|reg…	K01946	acetyl-CoA carboxylase / biotin carboxylase 2[6.3.4.14]	gga01100|gga04910|gga04920|gga00620|gga00640|gga00061	Metabolic pathways - Gallus gallus (chicken)|Insulin signaling pathway - Gallus gallus (chicken)|Adipocytokine signaling pathway - Gallus gallus (chicken)|Pyruvate metabolism - Gallus gallus (chicken)|Propanoate metabolism - Gallus gallus (chicken)|Fatty acid biosynthesis - Gallus gallus (chicken)	15:6711180-6730689	38	17	222	259	0.206129	0.12168	1.5449	1.73615	0.163905	1.64053	-3.32323	1.06063e-30	2.66e-29	DOWN
ENSGALG00000036743	MGAT3	mannosyl (beta-1,4-)-glycoprotein beta-1,4-N-acetylglucosaminyltransferase [Source:HGNC Symbol;Acc:HGNC:7046]	-	-	K00737	beta-1,4-mannosyl-glycoprotein beta-1,4-N-acetylglucosaminyltransferase[2.4.1.144]	gga01100|gga00510	Metabolic pathways - Gallus gallus (chicken)|N-Glycan biosynthesis - Gallus gallus (chicken)	1:50662884-50679863	1667	1051	12769	11478	10.6325	8.84526	104.483	90.4684	9.7389	97.4756	-3.32321	3.54883e-88	5.26277e-86	DOWN
ENSGALG00000012944	-	-	GO:0009987|GO:0016020|GO:0005215|GO:0050896|GO:0022857|GO:0022892|GO:0009605|GO:0051606|GO:0006810|GO:0009612|GO:0022891|GO:0055085|GO:0015267|GO:0015075|GO:0006811|GO:0050982|GO:0034220|GO:0005216|GO:0006812|GO:0008324|GO:0098655|GO:0005261|GO:0030001|GO:0022890|GO:0072509|GO:0070838|GO:0046873|GO:0005262|GO:0070588|GO:0006816	cellular process|membrane|transporter activity|response to stimulus|transmembrane transporter activity|substrate-specific transporter activity|response to external stimulus|detection of stimulus|transport|response to mechanical stimulus|substrate-specific transmembrane transporter activity|transmembrane transport|channel activity|ion transmembrane transporter activity|ion transport|detection of m…	-	-	-	-	1:59494161-59590192	12	9	113	76	0.115563	0.114362	1.39604	0.904432	0.114963	1.15023	-3.32269	5.49831e-16	6.01078e-15	DOWN
ENSGALG00000039107	-	-	-	-	-	-	-	-	9:15341444-15343883	20	7	118	114	0.556551	0.257036	4.21254	3.92021	0.406794	4.06637	-3.32137	1.05457e-20	1.56236e-19	DOWN
ENSGALG00000013861	TNFAIP3	TNF alpha induced protein 3 [Source:HGNC Symbol;Acc:HGNC:11896]	GO:0023052|GO:0002376|GO:0005623|GO:0008152|GO:0009987|GO:0003824|GO:0050896|GO:0071704|GO:0006950|GO:0044237|GO:0006955|GO:0043227|GO:0002682|GO:0009056|GO:0009605|GO:0016787|GO:0023057|GO:0005515|GO:0097159|GO:0005622|GO:0051716|GO:0023051|GO:0006952|GO:0043231|GO:0010646|GO:0043169|GO:0019538|GO:0045087|GO:0007154|GO:0009968|GO:0050776|GO:0032182|GO:0007165|GO:0003676|GO:0009966|GO:0008233|GO:…	signaling|immune system process|cell|metabolic process|cellular process|catalytic activity|response to stimulus|organic substance metabolic process|response to stress|cellular metabolic process|immune response|membrane-bounded organelle|regulation of immune system process|catabolic process|response to external stimulus|hydrolase activity|negative regulation of signaling|protein binding|organic cy…	K11859	tumor necrosis factor, alpha-induced protein 3[3.4.19.12]	gga04621	NOD-like receptor signaling pathway - Gallus gallus (chicken)	3:54742403-54761225	182	70	1075	1103	2.80797	1.42503	21.2774	21.0294	2.1165	21.1534	-3.32113	1.6709e-39	6.04999e-38	DOWN
ENSGALG00000030038	C3	complement C3 [Source:HGNC Symbol;Acc:HGNC:1318]	-	-	-	-	-	-	AADN04001210.1:6888-29576	16	6	86	104	0.096764	0.0478831	0.667252	0.77726	0.0723235	0.722256	-3.31997	1.32718e-18	1.71597e-17	DOWN
ENSGALG00000004760	TMEM116	transmembrane protein 116 [Source:HGNC Symbol;Acc:HGNC:25084]	GO:0016020|GO:0031224|GO:0016021	membrane|intrinsic component of membrane|integral component of membrane	-	-	-	-	15:6303077-6315839	33	11	179	198	0.821524	0.36133	5.71674	6.09121	0.591427	5.90398	-3.31942	1.17864e-24	2.15903e-23	DOWN
ENSGALG00000038909	-	-	-	-	-	-	-	-	AADN04016308.1:1602-3873	1	2	10	19	0.0364906	0.0963202	0.468269	0.857051	0.0664054	0.66266	-3.3189	5.25812e-05	0.000189621	DOWN
ENSGALG00000030432	RASSF2	Ras association domain family member 2 [Source:HGNC Symbol;Acc:HGNC:9883]	GO:0023052|GO:0032502|GO:0032991|GO:0002376|GO:0005623|GO:0008152|GO:0009987|GO:0003824|GO:0050896|GO:0071704|GO:0006950|GO:0044237|GO:0043227|GO:0002682|GO:0016740|GO:0019222|GO:0050793|GO:0023057|GO:0005622|GO:0048856|GO:0043234|GO:0002520|GO:0051716|GO:0023051|GO:0044767|GO:0043231|GO:0010646|GO:0019538|GO:0050790|GO:0000776|GO:0010942|GO:1903706|GO:0043085|GO:0009967|GO:0031323|GO:0048869|GO:…	signaling|developmental process|macromolecular complex|immune system process|cell|metabolic process|cellular process|catalytic activity|response to stimulus|organic substance metabolic process|response to stress|cellular metabolic process|membrane-bounded organelle|regulation of immune system process|transferase activity|regulation of metabolic process|regulation of developmental process|negative…	-	-	-	-	22:421650-433910	6	0	33	14	0.0603512	0	0.425851	0.174027	0.0301756	0.299939	-3.31322	2.58075e-05	9.75661e-05	DOWN
ENSGALG00000030940	BLB2	-	GO:0032991|GO:0002376|GO:0005623|GO:0016020|GO:0050896|GO:0006955|GO:0071944|GO:0043234|GO:0005886|GO:0031224|GO:0019882|GO:0016021|GO:0042611|GO:0042613	macromolecular complex|immune system process|cell|membrane|response to stimulus|immune response|cell periphery|protein complex|plasma membrane|intrinsic component of membrane|antigen processing and presentation|integral component of membrane|MHC protein complex|MHC class II protein complex	K06752	major histocompatibility complex, class II[-]	gga05168|gga04145|gga05164|gga04514|gga04672	Herpes simplex infection - Gallus gallus (chicken)|Phagosome - Gallus gallus (chicken)|Influenza A - Gallus gallus (chicken)|Cell adhesion molecules (CAMs) - Gallus gallus (chicken)|Intestinal immune network for IgA production - Gallus gallus (chicken)	16:109677-111212	11	8	87	83	0.277533	0.266341	2.81605	2.58788	0.271937	2.70197	-3.31266	1.2917e-18	1.67137e-17	DOWN
ENSGALG00000019757	-	-	GO:0016020|GO:0031224|GO:0016021	membrane|intrinsic component of membrane|integral component of membrane	-	-	-	-	18:10484777-10489406	4	4	35	38	0.103996	0.1372	1.16729	1.22077	0.120598	1.19403	-3.30756	1.69056e-10	1.18939e-09	DOWN
ENSGALG00000012396	PTGER2	prostaglandin E receptor 2 [Source:HGNC Symbol;Acc:HGNC:9594]	GO:0023052|GO:0004871|GO:0005623|GO:0009987|GO:0016020|GO:0050896|GO:0051707|GO:0006950|GO:0008283|GO:0009605|GO:0071944|GO:0004872|GO:0005886|GO:0031224|GO:0009607|GO:0051716|GO:0006952|GO:0019725|GO:0005887|GO:0009617|GO:0010033|GO:0007154|GO:0042127|GO:0009725|GO:0007165|GO:0004888|GO:0042592|GO:0016021|GO:0031226|GO:0007186|GO:0014070|GO:0006954|GO:0004930|GO:0032870|GO:0048545|GO:0032496|GO:…	signaling|signal transducer activity|cell|cellular process|membrane|response to stimulus|response to other organism|response to stress|cell proliferation|response to external stimulus|cell periphery|receptor activity|plasma membrane|intrinsic component of membrane|response to biotic stimulus|cellular response to stimulus|defense response|cellular homeostasis|integral component of plasma membrane|…	K04259	prostaglandin E receptor 2[-]	gga04080	Neuroactive ligand-receptor interaction - Gallus gallus (chicken)	5:58256643-58259612	32	24	243	256	1.19786	1.18544	11.6694	11.842	1.19165	11.7557	-3.30233	1.5e-35	4.63425e-34	DOWN
ENSGALG00000037521	PRCP	prolylcarboxypeptidase [Source:HGNC Symbol;Acc:HGNC:9344]	-	-	-	-	-	-	1:189067272-189093580	144	69	944	896	4.07617	2.57718	34.2806	31.342	3.32667	32.8113	-3.30204	3.52747e-51	1.97238e-49	DOWN
ENSGALG00000023818	-	-	-	-	-	-	-	-	27:5258118-5258992	49	30	443	247	2.30169	1.85941	26.6956	14.3375	2.08055	20.5165	-3.30175	1.80874e-22	2.97457e-21	DOWN
ENSGALG00000038495	GRHL1	grainyhead like transcription factor 1 [Source:HGNC Symbol;Acc:HGNC:17923]	-	-	-	-	-	-	3:96863017-96899127	19	22	223	150	0.358228	0.547298	5.39376	3.49478	0.452763	4.44427	-3.29512	6.22014e-21	9.32966e-20	DOWN
ENSGALG00000016988	RUBCNL	RUN and cysteine rich domain containing beclin 1 interacting protein like [Source:HGNC Symbol;Acc:HGNC:20420]	-	-	-	-	-	-	1:168099691-168119251	31	17	219	196	0.555916	0.402255	5.03816	4.34338	0.479086	4.69077	-3.29147	6.53033e-29	1.4989e-27	DOWN
ENSGALG00000015167	PRUNE2	prune homolog 2 [Source:HGNC Symbol;Acc:HGNC:25209]	GO:0005623|GO:0009987|GO:0003824|GO:0016787|GO:0005622|GO:0008219|GO:0016817|GO:0005737|GO:0012501|GO:0016818|GO:0016462|GO:0006915	cell|cellular process|catalytic activity|hydrolase activity|intracellular|cell death|hydrolase activity, acting on acid anhydrides|cytoplasm|programmed cell death|hydrolase activity, acting on acid anhydrides, in phosphorus-containing anhydrides|pyrophosphatase activity|apoptotic process	-	-	-	-	Z:37397609-37448829	1136	1564	12247	12456	5.69197	10.3402	78.7228	77.1244	8.01607	77.9236	-3.28109	4.31373e-46	1.91081e-44	DOWN
ENSGALG00000029768	PTGDR	prostaglandin D2 receptor [Source:HGNC Symbol;Acc:HGNC:9591]	-	-	K04332	prostaglandin D2 receptor[-]	gga04080	Neuroactive ligand-receptor interaction - Gallus gallus (chicken)	5:58250293-58256449	67	31	365	466	0.597223	0.364608	4.17389	5.13307	0.480915	4.65348	-3.27446	5.53692e-36	1.73898e-34	DOWN
ENSGALG00000034077	KCNK5	potassium two pore domain channel subfamily K member 5 [Source:HGNC Symbol;Acc:HGNC:6280]	-	-	-	-	-	-	3:29274506-29304143	26	16	164	196	0.533244	0.433004	4.31509	4.96757	0.483124	4.64133	-3.26407	3.39516e-28	7.48075e-27	DOWN
ENSGALG00000013684	SGCZ	sarcoglycan zeta [Source:HGNC Symbol;Acc:HGNC:14075]	GO:0032502|GO:0032991|GO:0005623|GO:0009987|GO:0016020|GO:0016043|GO:0048856|GO:0071944|GO:0043234|GO:0005886|GO:0031224|GO:0044767|GO:0009888|GO:0048869|GO:0007275|GO:0016021|GO:0061024|GO:0007507|GO:0042383|GO:0048468|GO:0048731|GO:0048513|GO:0060537|GO:0016011|GO:0030154|GO:0072358|GO:0016012|GO:0008015|GO:0042692|GO:0016010|GO:0072359|GO:0007517|GO:0048738|GO:0055001|GO:0060047|GO:0014706	developmental process|macromolecular complex|cell|cellular process|membrane|cellular component organization|anatomical structure development|cell periphery|protein complex|plasma membrane|intrinsic component of membrane|single-organism developmental process|tissue development|cellular developmental process|multicellular organism development|integral component of membrane|membrane organization|hea…	-	-	-	-	4:64476013-64623112	3	1	14	19	0.136997	0.0602536	0.820218	1.07227	0.0986254	0.946242	-3.26218	1.50589e-05	5.87141e-05	DOWN
ENSGALG00000041750	ADAMTS9	ADAM metallopeptidase with thrombospondin type 1 motif 9 [Source:HGNC Symbol;Acc:HGNC:13202]	-	-	-	-	-	-	12:13758522-13821336	30	17	176	221	0.194608	0.145513	1.46467	1.77159	0.170061	1.61813	-3.25021	6.8173e-28	1.48105e-26	DOWN
ENSGALG00000030025	FABP4	-	-	-	K08753	fatty acid-binding protein 4, adipocyte[-]	gga03320	PPAR signaling pathway - Gallus gallus (chicken)	2:121975264-121978486	1313	804	10214	7661	113.853	91.9901	1136.22	820.905	102.921	978.561	-3.24912	5.38024e-60	4.00675e-58	DOWN
ENSGALG00000023581	-	-	GO:0023052|GO:0004871|GO:0005623|GO:0009987|GO:0016020|GO:0050896|GO:0071944|GO:0004872|GO:0005886|GO:0031224|GO:0051716|GO:0005887|GO:0007154|GO:0007165|GO:0004888|GO:0016021|GO:0031226|GO:0008217|GO:0007186|GO:0004930|GO:0008015|GO:0008528|GO:0035150|GO:0001604|GO:0007200|GO:0042312|GO:0050880|GO:0007218|GO:0042311	signaling|signal transducer activity|cell|cellular process|membrane|response to stimulus|cell periphery|receptor activity|plasma membrane|intrinsic component of membrane|cellular response to stimulus|integral component of plasma membrane|cell communication|signal transduction|transmembrane signaling receptor activity|integral component of membrane|intrinsic component of plasma membrane|regulation…	-	-	-	-	18:3604681-3605772	2	1	13	12	0.075283	0.0496596	0.627735	0.558153	0.0624713	0.592944	-3.24663	0.000126927	0.000427199	DOWN
ENSGALG00000045949	EFCAB10	EF-hand calcium binding domain 10 [Source:HGNC Symbol;Acc:HGNC:34531]	-	-	-	-	-	-	1:14012404-14013602	0	2	7	13	0	0.282439	0.961194	1.7195	0.141219	1.34035	-3.2466	0.000918488	0.0026522	DOWN
ENSGALG00000030888	-	-	-	-	-	-	-	-	14:5138814-5139899	2	0	9	6	0.075699	0	0.436981	0.280618	0.0378495	0.3588	-3.24483	0.00647468	0.0155476	DOWN
ENSGALG00000038612	COL4A3	collagen type IV alpha 3 chain [Source:HGNC Symbol;Acc:HGNC:2204]	-	-	K06237	collagen, type IV, alpha[-]	gga04510|gga04933|gga04512	Focal adhesion - Gallus gallus (chicken)|AGE-RAGE signaling pathway in diabetic complications - Gallus gallus (chicken)|ECM-receptor interaction - Gallus gallus (chicken)	9:9384943-9430089	2	1	12	13	0.0166786	0.0110019	0.12837	0.13396	0.0138403	0.131165	-3.24444	0.000122722	0.000413862	DOWN
ENSGALG00000011579	-	-	GO:0009987|GO:0016020|GO:0005215|GO:0022857|GO:0031224|GO:0006810|GO:0016021|GO:0055085	cellular process|membrane|transporter activity|transmembrane transporter activity|intrinsic component of membrane|transport|integral component of membrane|transmembrane transport	-	-	-	-	3:45611995-45623882	2	3	17	28	0.0493748	0.0977086	0.53836	0.854141	0.0735417	0.696251	-3.24297	9.10281e-07	4.16303e-06	DOWN
ENSGALG00000012647	RFX4	regulatory factor X4 [Source:HGNC Symbol;Acc:HGNC:9985]	GO:0023052|GO:0032502|GO:0005623|GO:0008152|GO:0009987|GO:0050896|GO:0048646|GO:0071704|GO:0044237|GO:0043227|GO:0006807|GO:0016043|GO:0019222|GO:0050793|GO:0023057|GO:0097159|GO:0005622|GO:0048856|GO:0003700|GO:0009653|GO:0009058|GO:0051716|GO:0023051|GO:0044767|GO:0006139|GO:0043231|GO:0022607|GO:0010646|GO:0051171|GO:0031323|GO:0048869|GO:0006996|GO:0007154|GO:0009968|GO:0007275|GO:0007165|GO:…	signaling|developmental process|cell|metabolic process|cellular process|response to stimulus|anatomical structure formation involved in morphogenesis|organic substance metabolic process|cellular metabolic process|membrane-bounded organelle|nitrogen compound metabolic process|cellular component organization|regulation of metabolic process|regulation of developmental process|negative regulation of …	-	-	-	-	1:53763373-53853263	2	0	8	7	0.0279433	0	0.143375	0.120849	0.0139716	0.132112	-3.24118	0.00573882	0.0139535	DOWN
ENSGALG00000009693	CPXM2	carboxypeptidase X, M14 family member 2 [Source:HGNC Symbol;Acc:HGNC:26977]	GO:0005576|GO:0008152|GO:0071704|GO:0005615|GO:0043169|GO:0019538|GO:0046872|GO:0006508|GO:0046914|GO:0008270	extracellular region|metabolic process|organic substance metabolic process|extracellular space|cation binding|protein metabolic process|metal ion binding|proteolysis|transition metal ion binding|zinc ion binding	-	-	-	-	6:31798032-31862477	0	2	5	15	0	0.0493882	0.120053	0.34693	0.0246941	0.233491	-3.24113	0.00214956	0.00575398	DOWN
ENSGALG00000040504	GGT5	gamma-glutamyltransferase 5 [Source:HGNC Symbol;Acc:HGNC:4260]	-	-	K18592	gamma-glutamyltranspeptidase / glutathione hydrolase / leukotriene-C4 hydrolase[3.4.19.14]	gga01100|gga00590|gga00480|gga00430	Metabolic pathways - Gallus gallus (chicken)|Arachidonic acid metabolism - Gallus gallus (chicken)|Glutathione metabolism - Gallus gallus (chicken)|Taurine and hypotaurine metabolism - Gallus gallus (chicken)	15:8402897-8419021	19	26	177	223	0.458297	0.827504	5.47707	6.64694	0.642901	6.062	-3.23713	3.11669e-26	6.13058e-25	DOWN
ENSGALG00000003836	-	-	GO:0036094|GO:0097159|GO:0000166|GO:0003676	small molecule binding|organic cyclic compound binding|nucleotide binding|nucleic acid binding	-	-	-	-	7:4658310-4663695	16	7	84	105	0.298235	0.172173	2.0087	2.41861	0.235204	2.21366	-3.23445	3.65209e-18	4.58298e-17	DOWN
ENSGALG00000043842	-	-	-	-	-	-	-	-	AADN04006401.1:92-7412	2	0	6	9	0.0206711	0	0.0795546	0.114937	0.0103356	0.097246	-3.23402	0.00610767	0.0147682	DOWN
ENSGALG00000026945	CIDEC	cell death inducing DFFA like effector c [Source:HGNC Symbol;Acc:HGNC:24229]	GO:0032991|GO:0005623|GO:0008152|GO:0009987|GO:0031012|GO:0050896|GO:0071704|GO:0006950|GO:0044237|GO:0043227|GO:0006807|GO:0009056|GO:0019222|GO:0005515|GO:0097159|GO:0005622|GO:0003700|GO:0009058|GO:0043234|GO:0051716|GO:0006139|GO:0030332|GO:0043231|GO:0019538|GO:0051171|GO:0031323|GO:0010941|GO:0033554|GO:0008219|GO:0003676|GO:0044249|GO:0045786|GO:0051726|GO:0046983|GO:1901360|GO:0000151|GO:…	macromolecular complex|cell|metabolic process|cellular process|extracellular matrix|response to stimulus|organic substance metabolic process|response to stress|cellular metabolic process|membrane-bounded organelle|nitrogen compound metabolic process|catabolic process|regulation of metabolic process|protein binding|organic cyclic compound binding|intracellular|transcription factor activity, sequen…	-	-	-	-	11:18614455-18616321	23	14	149	161	1.04919	0.842663	8.71979	9.07585	0.945929	8.89782	-3.23365	1.78763e-26	3.574e-25	DOWN
ENSGALG00000043925	-	-	-	-	-	-	-	-	28:2016303-2018157	56	22	329	301	1.83988	0.953725	13.867	12.2207	1.3968	13.0438	-3.22317	1.06681e-29	2.55167e-28	DOWN
ENSGALG00000012541	MB	Myoglobin [Source:UniProtKB/Swiss-Prot;Acc:P02197]	GO:0032502|GO:0032991|GO:0005576|GO:0002376|GO:0005623|GO:0009987|GO:0005215|GO:0050896|GO:0006950|GO:0043227|GO:0002262|GO:0022892|GO:0016043|GO:0032993|GO:0097159|GO:0005622|GO:0019825|GO:0048856|GO:0000785|GO:1903561|GO:0043234|GO:0002520|GO:0044767|GO:0043231|GO:0022607|GO:0000786|GO:0043169|GO:0031982|GO:0048869|GO:0001666|GO:0006996|GO:0006810|GO:0070062|GO:0005344|GO:0007275|GO:0042592|GO:…	developmental process|macromolecular complex|extracellular region|immune system process|cell|cellular process|transporter activity|response to stimulus|response to stress|membrane-bounded organelle|myeloid cell homeostasis|substrate-specific transporter activity|cellular component organization|protein-DNA complex|organic cyclic compound binding|intracellular|oxygen binding|anatomical structure de…	-	-	-	-	1:52054483-52058197	7	3	47	34	0.359195	0.203102	3.09391	2.15593	0.281149	2.62492	-3.22287	3.23686e-10	2.21692e-09	DOWN
ENSGALG00000001740	MGAT5B	mannosyl (alpha-1,6-)-glycoprotein beta-1,6-N-acetyl-glucosaminyltransferase, isozyme B [Source:HGNC Symbol;Acc:HGNC:24140]	GO:0005623|GO:0008152|GO:0009987|GO:0016020|GO:0003824|GO:0071704|GO:0012505|GO:0044237|GO:0043227|GO:0016740|GO:0005622|GO:0009058|GO:0031224|GO:0043231|GO:0019538|GO:0006486|GO:0044249|GO:0016021|GO:0016757|GO:0005794|GO:0005737|GO:0005975|GO:0006487|GO:0034645|GO:0043412|GO:1901137|GO:0070085|GO:0016758|GO:0044267|GO:0036211|GO:0009100|GO:0008375|GO:0009101|GO:0006464|GO:0030144	cell|metabolic process|cellular process|membrane|catalytic activity|organic substance metabolic process|endomembrane system|cellular metabolic process|membrane-bounded organelle|transferase activity|intracellular|biosynthetic process|intrinsic component of membrane|intracellular membrane-bounded organelle|protein metabolic process|protein glycosylation|cellular biosynthetic process|integral compo…	K09661	mannosyl alpha-1,6-glycoprotein beta-1,6-N-acetyl-glucosaminyltransferase, isozyme B [EC:2.4.1.-][-]	gga01100	Metabolic pathways - Gallus gallus (chicken)	18:4204459-4249189	3	1	16	16	0.0492402	0.0216567	0.336925	0.324538	0.0354484	0.330731	-3.22187	1.89534e-05	7.29534e-05	DOWN
ENSGALG00000007959	SLC26A3	solute carrier family 26 member 3 [Source:HGNC Symbol;Acc:HGNC:3018]	GO:0032502|GO:0005623|GO:0000003|GO:0022414|GO:0009987|GO:0016020|GO:0005215|GO:0050896|GO:0022857|GO:0022892|GO:0019953|GO:0003006|GO:0042995|GO:0048856|GO:0071944|GO:0048609|GO:0005886|GO:0031224|GO:0005929|GO:0051716|GO:0044767|GO:0019725|GO:0097225|GO:0005887|GO:0048869|GO:0006810|GO:0048515|GO:0010033|GO:0042592|GO:0031514|GO:0048240|GO:0042391|GO:0022891|GO:0007281|GO:0016021|GO:0031226|GO:…	developmental process|cell|reproduction|reproductive process|cellular process|membrane|transporter activity|response to stimulus|transmembrane transporter activity|substrate-specific transporter activity|sexual reproduction|developmental process involved in reproduction|cell projection|anatomical structure development|cell periphery|multicellular organismal reproductive process|plasma membrane|in…	-	-	-	-	1:14833201-14843801	2	2	24	10	0.0346874	0.0457622	0.533953	0.2143	0.0402248	0.374126	-3.21737	0.000101051	0.000347228	DOWN
ENSGALG00000014717	ANKRD55	ankyrin repeat domain 55 [Source:HGNC Symbol;Acc:HGNC:25681]	-	-	-	-	-	-	Z:17092372-17142605	3	0	14	8	0.0622714	0	0.372827	0.205213	0.0311357	0.28902	-3.21453	0.000301604	0.000953747	DOWN
ENSGALG00000006208	OTOG	otogelin [Source:HGNC Symbol;Acc:HGNC:8516]	GO:0005576|GO:0008152|GO:0003824|GO:0005198|GO:0071704|GO:0016787|GO:0044708|GO:0007626|GO:0050877|GO:0030534|GO:0016798|GO:0008344|GO:0005975|GO:0007600|GO:0004553|GO:0046556|GO:0050954|GO:0007605|GO:0046373	extracellular region|metabolic process|catalytic activity|structural molecule activity|organic substance metabolic process|hydrolase activity|single-organism behavior|locomotory behavior|neurological system process|adult behavior|hydrolase activity, acting on glycosyl bonds|adult locomotory behavior|carbohydrate metabolic process|sensory perception|hydrolase activity, hydrolyzing O-glycosyl compo…	-	-	-	-	5:11990010-12080323	1	1	10	7	0.00330665	0.0043641	0.0424329	0.0286123	0.00383537	0.0355226	-3.2113	0.00155922	0.00429302	DOWN
ENSGALG00000000407	-	-	GO:0032991|GO:0005623|GO:0008152|GO:0009987|GO:0003824|GO:0071704|GO:0044237|GO:0016740|GO:0005622|GO:0043234|GO:0019787|GO:0019538|GO:0000151|GO:0031461|GO:0043412|GO:0044267|GO:0036211|GO:0004842|GO:1990234|GO:0006464|GO:0031463|GO:0032446|GO:0016567	macromolecular complex|cell|metabolic process|cellular process|catalytic activity|organic substance metabolic process|cellular metabolic process|transferase activity|intracellular|protein complex|ubiquitin-like protein transferase activity|protein metabolic process|ubiquitin ligase complex|cullin-RING ubiquitin ligase complex|macromolecule modification|cellular protein metabolic process|protein m…	-	-	-	-	28:539410-544254	2	2	20	14	0.0500969	0.0660917	0.642648	0.433317	0.0580943	0.537982	-3.21109	1.3804e-05	5.40932e-05	DOWN
ENSGALG00000045870	-	-	-	-	-	-	-	-	1:62965717-62988982	159	95	932	1155	2.94906	2.32497	22.1763	26.4727	2.63701	24.3245	-3.20543	4.51336e-61	3.59677e-59	DOWN
ENSGALG00000041350	-	-	-	-	-	-	-	-	AADN04003795.1:3774-15243	0	3	14	15	0	0.0376237	0.170721	0.176193	0.0188118	0.173457	-3.20486	2.6713e-05	0.000100699	DOWN
ENSGALG00000032108	-	-	-	-	-	-	-	-	24:3788080-3791070	18	6	108	81	0.315622	0.138828	2.42946	1.75515	0.227225	2.09231	-3.2029	3.85947e-15	3.977e-14	DOWN
ENSGALG00000009973	SLC3A1	solute carrier family 3 member 1 [Source:HGNC Symbol;Acc:HGNC:11025]	GO:0032502|GO:0005576|GO:0005623|GO:0008152|GO:0009987|GO:0016020|GO:0003824|GO:0071704|GO:0043227|GO:0042995|GO:0031090|GO:0005515|GO:0005622|GO:0048856|GO:1903561|GO:0071944|GO:0006457|GO:0005886|GO:0031224|GO:0044767|GO:0043231|GO:0019866|GO:0031982|GO:0005903|GO:0070062|GO:0007275|GO:0031253|GO:0016021|GO:0031966|GO:0051082|GO:0005737|GO:0005975|GO:0005740|GO:0005739|GO:0005743|GO:0031526	developmental process|extracellular region|cell|metabolic process|cellular process|membrane|catalytic activity|organic substance metabolic process|membrane-bounded organelle|cell projection|organelle membrane|protein binding|intracellular|anatomical structure development|extracellular vesicle|cell periphery|protein folding|plasma membrane|intrinsic component of membrane|single-organism developmen…	-	-	-	-	3:25543676-25557697	8	12	91	83	0.177636	0.351585	2.59226	2.2775	0.26461	2.43488	-3.20191	4.27165e-17	4.99649e-16	DOWN
ENSGALG00000021304	-	-	GO:0005623|GO:0009987|GO:0051641|GO:0043227|GO:0005515|GO:0005622|GO:0043231|GO:0032388|GO:0045184|GO:0060341|GO:0046332|GO:0032880|GO:0090316|GO:0006810|GO:0051222|GO:0019899|GO:0008104|GO:0005737|GO:0005634|GO:0046827|GO:0046907|GO:1903827|GO:0005829|GO:0034613|GO:0051223|GO:0070201|GO:0051020|GO:0070412|GO:0032386|GO:0015031|GO:0006611|GO:0033157|GO:0016482|GO:0051169|GO:0031267|GO:0006886|GO:…	cell|cellular process|cellular localization|membrane-bounded organelle|protein binding|intracellular|intracellular membrane-bounded organelle|positive regulation of intracellular transport|establishment of protein localization|regulation of cellular localization|SMAD binding|regulation of protein localization|positive regulation of intracellular protein transport|transport|positive regulation of …	-	-	-	-	Z:11028678-11040410	15	6	67	101	0.951419	0.502182	5.45187	7.91646	0.7268	6.68416	-3.20112	7.84495e-15	7.91176e-14	DOWN
ENSGALG00000006775	TGM2	protein-glutamine gamma-glutamyltransferase 2 [Source:RefSeq peptide;Acc:NP_990779]	GO:0032502|GO:0005576|GO:0005623|GO:0008152|GO:0009987|GO:0030054|GO:0016020|GO:0003824|GO:0031012|GO:0048646|GO:0071704|GO:0012505|GO:0030055|GO:0044237|GO:0043227|GO:0006807|GO:0016740|GO:0019222|GO:0097159|GO:0005622|GO:0007155|GO:0048856|GO:0003700|GO:1903561|GO:0009653|GO:0071944|GO:0009058|GO:0005886|GO:0031224|GO:0044767|GO:0009888|GO:0006139|GO:0016746|GO:0043231|GO:0043169|GO:0019538|GO:…	developmental process|extracellular region|cell|metabolic process|cellular process|cell junction|membrane|catalytic activity|extracellular matrix|anatomical structure formation involved in morphogenesis|organic substance metabolic process|endomembrane system|cell-substrate junction|cellular metabolic process|membrane-bounded organelle|nitrogen compound metabolic process|transferase activity|regul…	-	-	-	-	20:10568680-10578655	1116	313	5176	5984	16.5354	6.11929	98.3855	109.565	11.3273	103.975	-3.19836	7.69358e-20	1.07723e-18	DOWN
ENSGALG00000005621	CAMK2A	calcium/calmodulin dependent protein kinase II alpha [Source:HGNC Symbol;Acc:HGNC:1460]	GO:0023052|GO:0032502|GO:0005623|GO:0008152|GO:0009987|GO:0045202|GO:0003824|GO:0050896|GO:0071704|GO:0006950|GO:0036094|GO:0007269|GO:0051641|GO:0044237|GO:0043227|GO:0060076|GO:0006807|GO:0016740|GO:0016043|GO:0019222|GO:0005515|GO:0097159|GO:0005622|GO:0098794|GO:0048856|GO:0009653|GO:0009058|GO:0051716|GO:0023051|GO:0044767|GO:0006139|GO:0043231|GO:0010646|GO:0019538|GO:0050804|GO:0001882|GO:…	signaling|developmental process|cell|metabolic process|cellular process|synapse|catalytic activity|response to stimulus|organic substance metabolic process|response to stress|small molecule binding|neurotransmitter secretion|cellular localization|cellular metabolic process|membrane-bounded organelle|excitatory synapse|nitrogen compound metabolic process|transferase activity|cellular component org…	K04515	calcium/calmodulin-dependent protein kinase (CaM kinase) II[2.7.11.17]	gga04020|gga04310|gga04261|gga04916|gga04114|gga04012|gga04912	Calcium signaling pathway - Gallus gallus (chicken)|Wnt signaling pathway - Gallus gallus (chicken)|Adrenergic signaling in cardiomyocytes - Gallus gallus (chicken)|Melanogenesis - Gallus gallus (chicken)|Oocyte meiosis - Gallus gallus (chicken)|ErbB signaling pathway - Gallus gallus (chicken)|GnRH signaling pathway - Gallus gallus (chicken)	13:13192090-13212308	4	0	15	14	0.0667552	0	0.321115	0.288702	0.0333776	0.304908	-3.19142	2.84739e-05	0.00010703	DOWN
ENSGALG00000002427	SMIM5	small integral membrane protein 5 [Source:HGNC Symbol;Acc:HGNC:40030]	GO:0005623|GO:0009987|GO:0030054|GO:0045202|GO:0016020|GO:0005215|GO:0022857|GO:0022892|GO:0071944|GO:0004872|GO:0005886|GO:0031224|GO:0006810|GO:0022891|GO:0016021|GO:0055085|GO:0015267|GO:0015075|GO:0006811|GO:0034220|GO:0098656|GO:0005216|GO:0006820|GO:0015276|GO:0008509|GO:0005230|GO:0015698|GO:0005253|GO:0015108|GO:0006821|GO:0005254|GO:1902476|GO:0005234|GO:0008068	cell|cellular process|cell junction|synapse|membrane|transporter activity|transmembrane transporter activity|substrate-specific transporter activity|cell periphery|receptor activity|plasma membrane|intrinsic component of membrane|transport|substrate-specific transmembrane transporter activity|integral component of membrane|transmembrane transport|channel activity|ion transmembrane transporter act…	-	-	-	-	18:4846231-4857284	9	4	37	67	0.220456	0.129269	1.16267	2.02802	0.174862	1.59534	-3.18957	2.64721e-10	1.83146e-09	DOWN
ENSGALG00000038719	-	-	-	-	-	-	-	-	KQ759614.1:4351-7501	4	0	13	16	0.2045	0	0.852596	1.01075	0.10225	0.931672	-3.18772	2.93286e-05	0.000109927	DOWN
ENSGALG00000002437	FAM69B	family with sequence similarity 69 member B [Source:HGNC Symbol;Acc:HGNC:28290]	GO:0016209|GO:0008152|GO:0009987|GO:0016020|GO:0003824|GO:0050896|GO:0071704|GO:0006950|GO:0044237|GO:0006807|GO:0016491|GO:0097159|GO:0009058|GO:0042445|GO:0031224|GO:0004601|GO:0016684|GO:0043169|GO:1901615|GO:0006979|GO:0098869|GO:0042403|GO:0010817|GO:0009636|GO:1903409|GO:0044249|GO:0016021|GO:0016651|GO:0055114|GO:1901360|GO:0072593|GO:0020037|GO:0042743|GO:0050665|GO:0046872|GO:0006590|GO:…	antioxidant activity|metabolic process|cellular process|membrane|catalytic activity|response to stimulus|organic substance metabolic process|response to stress|cellular metabolic process|nitrogen compound metabolic process|oxidoreductase activity|organic cyclic compound binding|biosynthetic process|hormone metabolic process|intrinsic component of membrane|peroxidase activity|oxidoreductase activi…	-	-	-	-	17:8212589-8217599	233	145	1444	1626	2.94938	2.42185	23.4492	25.4346	2.68562	24.4419	-3.18603	7.237e-80	9.21043e-78	DOWN
ENSGALG00000007980	KCNG1	potassium voltage-gated channel modifier subfamily G member 1 [Source:HGNC Symbol;Acc:HGNC:6248]	GO:0032991|GO:0005623|GO:0009987|GO:0016020|GO:0005215|GO:0022857|GO:0022892|GO:0016043|GO:0071944|GO:0043234|GO:0005886|GO:0031224|GO:0022607|GO:0005887|GO:0006810|GO:0022891|GO:0016021|GO:0031226|GO:0055085|GO:0034702|GO:0015267|GO:0015075|GO:0006461|GO:0006811|GO:0008076|GO:0034765|GO:0071805|GO:0034220|GO:0034703|GO:0005216|GO:0006812|GO:0008324|GO:0051259|GO:0098655|GO:0034705|GO:0005261|GO:…	macromolecular complex|cell|cellular process|membrane|transporter activity|transmembrane transporter activity|substrate-specific transporter activity|cellular component organization|cell periphery|protein complex|plasma membrane|intrinsic component of membrane|cellular component assembly|integral component of plasma membrane|transport|substrate-specific transmembrane transporter activity|integral…	-	-	-	-	20:13581041-13589206	4	4	24	43	0.0765091	0.100937	0.588863	1.01629	0.0887229	0.802576	-3.17726	3.19973e-08	1.74395e-07	DOWN
ENSGALG00000004623	AGTRAP	angiotensin II receptor associated protein [Source:HGNC Symbol;Acc:HGNC:13539]	GO:0023052|GO:0004871|GO:0005623|GO:0009987|GO:0016020|GO:0050896|GO:0043227|GO:0005622|GO:0071944|GO:0004872|GO:0005886|GO:0031224|GO:0051716|GO:0043231|GO:0007154|GO:0007165|GO:0004888|GO:0005938|GO:0016021|GO:0005737|GO:0008217|GO:0007186|GO:0005634|GO:0004930|GO:0008015|GO:0008528|GO:0005654|GO:0031981|GO:0038166|GO:0004945	signaling|signal transducer activity|cell|cellular process|membrane|response to stimulus|membrane-bounded organelle|intracellular|cell periphery|receptor activity|plasma membrane|intrinsic component of membrane|cellular response to stimulus|intracellular membrane-bounded organelle|cell communication|signal transduction|transmembrane signaling receptor activity|cell cortex|integral component of me…	-	-	-	-	21:5632537-5640210	89	41	467	560	1.41182	0.858177	9.5037	10.9776	1.135	10.2406	-3.17354	3.51875e-38	1.20742e-36	DOWN
ENSGALG00000042771	GBE1	1,4-alpha-glucan branching enzyme 1 [Source:HGNC Symbol;Acc:HGNC:4180]	-	-	K00700	1,4-alpha-glucan branching enzyme[2.4.1.18]	gga01100|gga00500	Metabolic pathways - Gallus gallus (chicken)|Starch and sucrose metabolism - Gallus gallus (chicken)	1:95109133-95290333	1301	968	9845	8601	16.0579	15.765	155.889	131.187	15.9115	143.538	-3.17329	2.89048e-91	4.65041e-89	DOWN
ENSGALG00000007220	FTH1	Ferritin heavy chain [Source:UniProtKB/Swiss-Prot;Acc:P08267]	GO:0005576|GO:0002376|GO:0005623|GO:0008152|GO:0009987|GO:0003824|GO:0050896|GO:0051641|GO:0008283|GO:0006955|GO:0043227|GO:0016491|GO:0005622|GO:1903561|GO:0043231|GO:0043169|GO:0019725|GO:0031982|GO:0006810|GO:0070062|GO:0042127|GO:0042592|GO:0008285|GO:0055114|GO:0005737|GO:0005634|GO:0048147|GO:0005739|GO:0006811|GO:0055082|GO:0005773|GO:0046872|GO:0006880|GO:0006873|GO:0046914|GO:0050801|GO:…	extracellular region|immune system process|cell|metabolic process|cellular process|catalytic activity|response to stimulus|cellular localization|cell proliferation|immune response|membrane-bounded organelle|oxidoreductase activity|intracellular|extracellular vesicle|intracellular membrane-bounded organelle|cation binding|cellular homeostasis|vesicle|transport|extracellular exosome|regulation of c…	-	-	-	-	5:16832240-16836802	39801	19751	242911	228496	1884.65	1234.05	14756.1	13370.4	1559.35	14063.2	-3.17291	4.45625e-51	2.48356e-49	DOWN
ENSGALG00000027778	-	-	GO:0023052|GO:0005623|GO:0009987|GO:0016020|GO:0050896|GO:0036094|GO:0097159|GO:0005622|GO:0051716|GO:0001882|GO:0000166|GO:0007154|GO:0007165|GO:0035556|GO:0032549|GO:0001883|GO:0017076|GO:0007264|GO:0005525|GO:0019001	signaling|cell|cellular process|membrane|response to stimulus|small molecule binding|organic cyclic compound binding|intracellular|cellular response to stimulus|nucleoside binding|nucleotide binding|cell communication|signal transduction|intracellular signal transduction|ribonucleoside binding|purine nucleoside binding|purine nucleotide binding|small GTPase mediated signal transduction|GTP bindin…	-	-	-	-	5:1377321-1383994	2	0	10	4	0.0422235	0	0.270812	0.104356	0.0211117	0.187584	-3.15142	0.0157508	0.0344421	DOWN
ENSGALG00000043591	PLA2G4F	phospholipase A2 group IVF [Source:HGNC Symbol;Acc:HGNC:27396]	-	-	K16342	cytosolic phospholipase A2[3.1.1.4]	gga01100|gga04010|gga04270|gga00564|gga04912|gga04370|gga00590|gga00565|gga00591|gga00592	Metabolic pathways - Gallus gallus (chicken)|MAPK signaling pathway - Gallus gallus (chicken)|Vascular smooth muscle contraction - Gallus gallus (chicken)|Glycerophospholipid metabolism - Gallus gallus (chicken)|GnRH signaling pathway - Gallus gallus (chicken)|VEGF signaling pathway - Gallus gallus (chicken)|Arachidonic acid metabolism - Gallus gallus (chicken)|Ether lipid metabolism - Gallus gal…	5:25553603-25573229	8	2	39	36	0.123564	0.0407578	0.772799	0.687135	0.0821609	0.729967	-3.15131	7.73855e-10	5.08371e-09	DOWN
ENSGALG00000003076	TNFSF6	Fas ligand [Source:HGNC Symbol;Acc:HGNC:11936]	GO:0023052|GO:0032502|GO:0005576|GO:0002376|GO:0005623|GO:0008152|GO:0009987|GO:0016020|GO:0050896|GO:0048646|GO:0071704|GO:0044237|GO:0005615|GO:0006955|GO:0043227|GO:0006807|GO:0009986|GO:0019222|GO:0050793|GO:0005515|GO:0005622|GO:0048856|GO:1903561|GO:0009653|GO:0071944|GO:0009058|GO:0005886|GO:0031224|GO:0051716|GO:0023051|GO:0044767|GO:0006139|GO:0043231|GO:0010646|GO:0019538|GO:0050790|GO:…	signaling|developmental process|extracellular region|immune system process|cell|metabolic process|cellular process|membrane|response to stimulus|anatomical structure formation involved in morphogenesis|organic substance metabolic process|cellular metabolic process|extracellular space|immune response|membrane-bounded organelle|nitrogen compound metabolic process|cell surface|regulation of metaboli…	K04389	tumor necrosis factor ligand superfamily member 6[-]	gga04010|gga04060|gga05168|gga05164|gga04068|gga04210	MAPK signaling pathway - Gallus gallus (chicken)|Cytokine-cytokine receptor interaction - Gallus gallus (chicken)|Herpes simplex infection - Gallus gallus (chicken)|Influenza A - Gallus gallus (chicken)|FoxO signaling pathway - Gallus gallus (chicken)|Apoptosis - Gallus gallus (chicken)	8:4479414-4482429	4	4	41	24	0.199779	0.263564	2.62678	1.48112	0.231671	2.05395	-3.14825	9.61963e-08	4.94881e-07	DOWN
ENSGALG00000015373	PDE6B	phosphodiesterase 6B [Source:HGNC Symbol;Acc:HGNC:8786]	GO:0023052|GO:0032502|GO:0005623|GO:0008152|GO:0009987|GO:0003824|GO:0050896|GO:0071704|GO:0044237|GO:0006807|GO:0009605|GO:0016787|GO:0042995|GO:0048856|GO:0005929|GO:0051716|GO:0051606|GO:0044767|GO:0006139|GO:0043169|GO:0019725|GO:0001750|GO:0007154|GO:0009314|GO:0007275|GO:0007165|GO:0019637|GO:0042592|GO:0016788|GO:1901657|GO:1901360|GO:0048731|GO:0007423|GO:0048513|GO:0060041|GO:0042578|GO:…	signaling|developmental process|cell|metabolic process|cellular process|catalytic activity|response to stimulus|organic substance metabolic process|cellular metabolic process|nitrogen compound metabolic process|response to external stimulus|hydrolase activity|cell projection|anatomical structure development|cilium|cellular response to stimulus|detection of stimulus|single-organism developmental p…	K13756	rod cGMP-specific 3',5'-cyclic phosphodiesterase subunit beta[3.1.4.35]	gga00230|gga04744	Purine metabolism - Gallus gallus (chicken)|Phototransduction - Gallus gallus (chicken)	Z:53489854-53511537	7	3	37	40	0.10432	0.0589865	0.70738	0.736638	0.0816534	0.722009	-3.14443	1.49907e-10	1.06256e-09	DOWN
ENSGALG00000037628	-	-	-	-	-	-	-	-	3:43011220-43031365	2	0	8	6	0.120541	0	0.618487	0.44685	0.0602706	0.532668	-3.14371	0.00978154	0.0225303	DOWN
ENSGALG00000040358	-	-	-	-	-	-	-	-	AADN04006461.1:1671-8935	2	0	8	6	0.072945	0	0.374275	0.27041	0.0364725	0.322342	-3.14371	0.00978363	0.0225321	DOWN
ENSGALG00000022720	-	-	GO:0032991|GO:0005623|GO:0008152|GO:0009987|GO:0030054|GO:0016020|GO:0071704|GO:0044237|GO:0043227|GO:0006807|GO:0005911|GO:0019222|GO:0097159|GO:0005622|GO:0003700|GO:0071944|GO:0009058|GO:0043234|GO:0005886|GO:0031224|GO:0006139|GO:0043231|GO:0051171|GO:0031323|GO:0007154|GO:0003676|GO:0044249|GO:0016021|GO:1901360|GO:0005921|GO:0000981|GO:0051252|GO:0005634|GO:0000982|GO:0010468|GO:0034645|GO:…	macromolecular complex|cell|metabolic process|cellular process|cell junction|membrane|organic substance metabolic process|cellular metabolic process|membrane-bounded organelle|nitrogen compound metabolic process|cell-cell junction|regulation of metabolic process|organic cyclic compound binding|intracellular|transcription factor activity, sequence-specific DNA binding|cell periphery|biosynthetic p…	-	-	-	-	1:178991001-178991678	4	1	25	12	0.242505	0.0799827	1.94428	0.898972	0.161244	1.42163	-3.14023	2.71883e-05	0.00010237	DOWN
ENSGALG00000036418	ANXA13	annexin A13 [Source:HGNC Symbol;Acc:HGNC:536]	GO:0005576|GO:0005623|GO:0016020|GO:0005615|GO:0043227|GO:0005622|GO:1903561|GO:0071944|GO:0005886|GO:0043231|GO:0031982|GO:0070062|GO:0005634|GO:0005654|GO:0031981	extracellular region|cell|membrane|extracellular space|membrane-bounded organelle|intracellular|extracellular vesicle|cell periphery|plasma membrane|intracellular membrane-bounded organelle|vesicle|extracellular exosome|nucleus|nucleoplasm|nuclear lumen	-	-	-	-	2:138238171-138261577	10	1	41	38	0.341657	0.0450775	1.79704	1.60435	0.193367	1.7007	-3.13671	9.55651e-10	6.21337e-09	DOWN
ENSGALG00000042509	NOXRED1	NADP dependent oxidoreductase domain containing 1 [Source:HGNC Symbol;Acc:HGNC:20487]	-	-	-	-	-	-	5:39257128-39259479	3	0	9	12	0.117426	0	0.451963	0.580479	0.0587131	0.516221	-3.13624	0.000264323	0.000843992	DOWN
ENSGALG00000035031	HEY1	hes related family bHLH transcription factor with YRPW motif 1 [Source:HGNC Symbol;Acc:HGNC:4880]	-	-	-	-	-	-	2:121291569-121294409	264	192	1753	1855	3.93428	3.77547	33.5144	34.1614	3.85488	33.8379	-3.13388	1.05029e-91	1.72228e-89	DOWN
ENSGALG00000001329	EPB41	erythrocyte membrane protein band 4.1 [Source:HGNC Symbol;Acc:HGNC:3377]	GO:0032991|GO:0005623|GO:0009987|GO:0030054|GO:0016020|GO:0005198|GO:0019898|GO:0016043|GO:0005515|GO:0005622|GO:0008289|GO:0071944|GO:0043234|GO:0005886|GO:0008092|GO:0006996|GO:0005543|GO:0030029|GO:0005938|GO:0005737|GO:0030036|GO:0035091|GO:0043393|GO:0003779|GO:0007010|GO:0051099|GO:0005856|GO:0030865|GO:0005545|GO:0032092|GO:0030863|GO:0030866	macromolecular complex|cell|cellular process|cell junction|membrane|structural molecule activity|extrinsic component of membrane|cellular component organization|protein binding|intracellular|lipid binding|cell periphery|protein complex|plasma membrane|cytoskeletal protein binding|organelle organization|phospholipid binding|actin filament-based process|cell cortex|cytoplasm|actin cytoskeleton orga…	K06107	erythrocyte membrane protein band 4.1[-]	gga04530	Tight junction - Gallus gallus (chicken)	23:2610406-2669406	119	51	709	586	1.48169	0.837886	11.3252	9.01651	1.15979	10.1708	-3.1325	6.8225e-33	1.87663e-31	DOWN
ENSGALG00000045990	-	-	-	-	-	-	-	-	1:59589618-59600544	12	4	76	43	0.391446	0.172153	3.18042	1.73334	0.2818	2.45688	-3.12408	5.35702e-10	3.58409e-09	DOWN
ENSGALG00000007078	-	-	GO:0016020|GO:0003824|GO:0016787|GO:0031224|GO:0016021	membrane|catalytic activity|hydrolase activity|intrinsic component of membrane|integral component of membrane	K01510	apyrase[3.6.1.5]	gga00230|gga00240	Purine metabolism - Gallus gallus (chicken)|Pyrimidine metabolism - Gallus gallus (chicken)	6:21986473-22024524	35	37	238	344	0.287594	0.401164	2.50886	3.49302	0.344379	3.00094	-3.12335	2.98795e-28	6.63495e-27	DOWN
ENSGALG00000005474	-	-	GO:0008152|GO:0003824|GO:0016740|GO:0016746|GO:0016747|GO:0016407	metabolic process|catalytic activity|transferase activity|transferase activity, transferring acyl groups|transferase activity, transferring acyl groups other than amino-acyl groups|acetyltransferase activity	K00622	arylamine N-acetyltransferase[2.3.1.5]	gga01100|gga00983|gga00232	Metabolic pathways - Gallus gallus (chicken)|Drug metabolism - other enzymes - Gallus gallus (chicken)|Caffeine metabolism - Gallus gallus (chicken)	11:16012439-16016952	49	40	355	342	0.932828	1.00477	8.66999	8.04562	0.968801	8.35781	-3.10885	8.71277e-40	3.18857e-38	DOWN
ENSGALG00000010770	SCIN	Adseverin [Source:UniProtKB/Swiss-Prot;Acc:Q5ZIV9]	GO:0032502|GO:0005576|GO:0002376|GO:0005623|GO:0009987|GO:0051641|GO:0008283|GO:0043227|GO:0044089|GO:0002682|GO:0016043|GO:0050793|GO:0005515|GO:0005622|GO:0048856|GO:0044877|GO:1903561|GO:0002684|GO:0002520|GO:0044767|GO:0009888|GO:0022607|GO:0043169|GO:0010942|GO:0045185|GO:1903706|GO:0031334|GO:0008092|GO:0032970|GO:0032535|GO:0031982|GO:0005903|GO:0048869|GO:0043254|GO:0006996|GO:0010941|GO:…	developmental process|extracellular region|immune system process|cell|cellular process|cellular localization|cell proliferation|membrane-bounded organelle|positive regulation of cellular component biogenesis|regulation of immune system process|cellular component organization|regulation of developmental process|protein binding|intracellular|anatomical structure development|macromolecular complex b…	K05768	gelsolin[-]	gga04810	Regulation of actin cytoskeleton - Gallus gallus (chicken)	2:26793309-26842874	30	12	178	135	0.181918	0.0960141	1.38472	1.01162	0.138966	1.19817	-3.10803	5.19812e-19	6.88802e-18	DOWN
ENSGALG00000038540	ZBTB16	zinc finger and BTB domain containing 16 [Source:HGNC Symbol;Acc:HGNC:12930]	GO:0032502|GO:0032991|GO:0002376|GO:0005623|GO:0000003|GO:0008152|GO:0022414|GO:0009987|GO:0071704|GO:0044237|GO:0008283|GO:0043227|GO:0002682|GO:0006807|GO:0019953|GO:0003006|GO:0019222|GO:0050793|GO:0005515|GO:0097159|GO:0005622|GO:0007155|GO:0048856|GO:0002683|GO:0003700|GO:0009653|GO:0002684|GO:0009058|GO:0048609|GO:0043234|GO:0002520|GO:0044767|GO:0009888|GO:0006139|GO:0051301|GO:0043231|GO:…	developmental process|macromolecular complex|immune system process|cell|reproduction|metabolic process|reproductive process|cellular process|organic substance metabolic process|cellular metabolic process|cell proliferation|membrane-bounded organelle|regulation of immune system process|nitrogen compound metabolic process|sexual reproduction|developmental process involved in reproduction|regulation…	-	-	-	-	24:4467296-4538656	1099	560	5658	6930	20.1564	13.5522	133.126	157.064	16.8543	145.095	-3.10581	4.26758e-54	2.59001e-52	DOWN
ENSGALG00000013091	-	-	GO:0023052|GO:0009987|GO:0050896|GO:0016043|GO:0005515|GO:0060090|GO:0051716|GO:0023051|GO:0022607|GO:0010646|GO:0008092|GO:0032970|GO:0032535|GO:0009967|GO:0043254|GO:0006996|GO:0007154|GO:0030029|GO:0007165|GO:0051128|GO:0009966|GO:0035591|GO:0032956|GO:0030036|GO:0006461|GO:0033043|GO:0051017|GO:0031333|GO:0003779|GO:0007010|GO:0043623|GO:0007015|GO:0051493|GO:0032272|GO:0008064|GO:0030833|GO:…	signaling|cellular process|response to stimulus|cellular component organization|protein binding|binding, bridging|cellular response to stimulus|regulation of signaling|cellular component assembly|regulation of cell communication|cytoskeletal protein binding|regulation of actin filament-based process|regulation of cellular component size|positive regulation of signal transduction|regulation of pro…	-	-	-	-	1:63005065-63019412	42	44	323	356	3.12728	4.32294	30.8537	32.7565	3.72511	31.8051	-3.0939	6.89719e-38	2.3292e-36	DOWN
ENSGALG00000010163	LGR5	leucine rich repeat containing G protein-coupled receptor 5 [Source:HGNC Symbol;Acc:HGNC:4504]	GO:0023052|GO:0032502|GO:0004871|GO:0005623|GO:0000003|GO:0022414|GO:0009987|GO:0016020|GO:0050896|GO:0012505|GO:0008283|GO:0043227|GO:0019953|GO:0003006|GO:0031090|GO:0005622|GO:0048856|GO:0009653|GO:0071944|GO:0048609|GO:0004872|GO:0005886|GO:0031224|GO:0051716|GO:0023051|GO:0044767|GO:0009888|GO:0043231|GO:0010646|GO:0009994|GO:0005887|GO:0009967|GO:0048869|GO:0007154|GO:0042127|GO:0007275|GO:…	signaling|developmental process|signal transducer activity|cell|reproduction|reproductive process|cellular process|membrane|response to stimulus|endomembrane system|cell proliferation|membrane-bounded organelle|sexual reproduction|developmental process involved in reproduction|organelle membrane|intracellular|anatomical structure development|anatomical structure morphogenesis|cell periphery|multi…	-	-	-	-	1:36248569-36332580	9	7	62	61	0.135504	0.139063	1.19748	1.13489	0.137283	1.16619	-3.08657	1.78944e-14	1.75486e-13	DOWN
ENSGALG00000033653	HCN3	hyperpolarization activated cyclic nucleotide gated potassium channel 3 [Source:HGNC Symbol;Acc:HGNC:19183]	-	-	-	-	-	-	25:2183619-2189104	15	5	62	84	0.119272	0.0524638	0.63245	0.825389	0.0858682	0.728919	-3.08556	9.62153e-14	8.96153e-13	DOWN
ENSGALG00000009667	MFAP3L	microfibrillar associated protein 3 like [Source:HGNC Symbol;Acc:HGNC:29083]	GO:0032502|GO:0005623|GO:0008152|GO:0009987|GO:0016020|GO:0071704|GO:0044237|GO:0008283|GO:0043227|GO:0006807|GO:0019222|GO:0097159|GO:0005622|GO:0048856|GO:0003700|GO:0071944|GO:0009058|GO:0005886|GO:0031224|GO:0006139|GO:0043231|GO:0051171|GO:0031323|GO:0042127|GO:0003676|GO:0044249|GO:0016021|GO:1901360|GO:0005737|GO:0000981|GO:0051252|GO:0005634|GO:0010468|GO:0034645|GO:0010467|GO:0016070|GO:…	developmental process|cell|metabolic process|cellular process|membrane|organic substance metabolic process|cellular metabolic process|cell proliferation|membrane-bounded organelle|nitrogen compound metabolic process|regulation of metabolic process|organic cyclic compound binding|intracellular|anatomical structure development|transcription factor activity, sequence-specific DNA binding|cell periph…	-	-	-	-	4:25476877-25481127	12	5	69	56	0.309618	0.170236	2.28389	1.78549	0.239927	2.03469	-3.08414	2.20796e-13	1.99547e-12	DOWN
ENSGALG00000033695	CYP26A1	cytochrome P450 family 26 subfamily A member 1 [Source:HGNC Symbol;Acc:HGNC:2603]	GO:0008152|GO:0009987|GO:0003824|GO:0050896|GO:0071704|GO:0036094|GO:0044237|GO:0009056|GO:0016491|GO:0097159|GO:0008289|GO:0042445|GO:0051716|GO:0043169|GO:0010817|GO:0009410|GO:0044255|GO:0006629|GO:0055114|GO:0016705|GO:0006805|GO:0004497|GO:0020037|GO:0016042|GO:0006766|GO:0008401|GO:0031406|GO:0016709|GO:0046872|GO:0005501|GO:0071466|GO:0042573|GO:0001972|GO:0046914|GO:0019752|GO:0034653|GO:…	metabolic process|cellular process|catalytic activity|response to stimulus|organic substance metabolic process|small molecule binding|cellular metabolic process|catabolic process|oxidoreductase activity|organic cyclic compound binding|lipid binding|hormone metabolic process|cellular response to stimulus|cation binding|regulation of hormone levels|response to xenobiotic stimulus|cellular lipid met…	K07437	cytochrome P450, family 26, subfamily A[-]	gga01100	Metabolic pathways - Gallus gallus (chicken)	6:20555766-20558838	3	2	17	21	0.0589094	0.0518187	0.42827	0.509608	0.0553641	0.468939	-3.08238	5.44117e-06	2.26492e-05	DOWN
ENSGALG00000013503	FAM149A	family with sequence similarity 149 member A [Source:HGNC Symbol;Acc:HGNC:24527]	-	-	-	-	-	-	4:61727991-61741835	35	24	224	224	0.780969	0.706629	6.41213	6.17653	0.743799	6.29433	-3.08107	1.83731e-30	4.53452e-29	DOWN
ENSGALG00000038813	KLHL41	kelch like family member 41 [Source:HGNC Symbol;Acc:HGNC:16905]	-	-	-	-	-	-	7:18755968-18766236	6	19	105	103	0.0824732	0.344624	1.85166	1.74966	0.213549	1.80066	-3.07589	6.96029e-14	6.56168e-13	DOWN
ENSGALG00000040954	-	-	-	-	-	-	-	-	1:21843141-21855468	43	33	368	207	0.912416	0.923959	10.0176	5.42785	0.918188	7.7227	-3.07224	1.73169e-19	2.37397e-18	DOWN
ENSGALG00000032816	-	-	-	-	-	-	-	-	19:2808955-2812430	5	1	23	19	0.446753	0.117888	2.63643	2.09791	0.28232	2.36717	-3.06776	1.64329e-06	7.27536e-06	DOWN
ENSGALG00000044782	-	-	-	-	-	-	-	-	Z:45985834-45987796	18	8	87	103	0.516271	0.302771	3.20122	3.65072	0.409521	3.42597	-3.0645	2.17223e-17	2.60332e-16	DOWN
ENSGALG00000015441	CD247	CD247 molecule [Source:HGNC Symbol;Acc:HGNC:1677]	GO:0023052|GO:0032991|GO:0004871|GO:0002376|GO:0005623|GO:0009987|GO:0016020|GO:0050896|GO:0006955|GO:0002682|GO:0005515|GO:0005622|GO:0044877|GO:0002684|GO:0071944|GO:0004872|GO:0043234|GO:0005886|GO:0031224|GO:0051716|GO:0050778|GO:0005102|GO:0002757|GO:0043235|GO:0007154|GO:0050776|GO:0007165|GO:0004888|GO:0042802|GO:0016021|GO:0046983|GO:0032403|GO:0005737|GO:0007166|GO:0042101|GO:0042608|GO:…	signaling|macromolecular complex|signal transducer activity|immune system process|cell|cellular process|membrane|response to stimulus|immune response|regulation of immune system process|protein binding|intracellular|macromolecular complex binding|positive regulation of immune system process|cell periphery|receptor activity|protein complex|plasma membrane|intrinsic component of membrane|cellular r…	-	-	-	-	1:91604244-91650623	3	4	27	28	0.0772057	0.135825	0.891474	0.890511	0.106515	0.890992	-3.06435	4.9009e-08	2.61351e-07	DOWN
ENSGALG00000042868	-	-	-	-	-	-	-	-	AADN04012166.1:554-6147	3	0	8	12	0.0556396	0	0.190347	0.275047	0.0278198	0.232697	-3.06426	0.000722245	0.00212475	DOWN
ENSGALG00000009759	SLC16A7	solute carrier family 16 member 7 [Source:HGNC Symbol;Acc:HGNC:10928]	GO:0023052|GO:0032502|GO:0032991|GO:0005623|GO:0008152|GO:0009987|GO:0045202|GO:0016020|GO:0003824|GO:0005215|GO:0071704|GO:0051641|GO:0044237|GO:0022857|GO:0043227|GO:0060076|GO:0006807|GO:0097060|GO:0016740|GO:0022892|GO:0016043|GO:0005515|GO:0005622|GO:0098794|GO:0048856|GO:0071944|GO:0043234|GO:0005886|GO:0031224|GO:0044767|GO:0006139|GO:0043231|GO:0005102|GO:0005887|GO:0043235|GO:0006810|GO:…	signaling|developmental process|macromolecular complex|cell|metabolic process|cellular process|synapse|membrane|catalytic activity|transporter activity|organic substance metabolic process|cellular localization|cellular metabolic process|transmembrane transporter activity|membrane-bounded organelle|excitatory synapse|nitrogen compound metabolic process|synaptic membrane|transferase activity|substr…	-	-	-	-	1:32086287-32120482	19	20	154	146	0.293917	0.408225	3.05614	2.79092	0.351071	2.92353	-3.05788	2.06206e-23	3.55574e-22	DOWN
ENSGALG00000010119	CDKL2	cyclin dependent kinase like 2 [Source:HGNC Symbol;Acc:HGNC:1782]	GO:0008152|GO:0009987|GO:0030054|GO:0003824|GO:0071704|GO:0036094|GO:0044237|GO:0016740|GO:0005515|GO:0097159|GO:0007155|GO:0044877|GO:0019538|GO:0001882|GO:0050839|GO:0005912|GO:0008092|GO:0000166|GO:0016772|GO:0032403|GO:0016301|GO:0032549|GO:0006796|GO:0045296|GO:0043412|GO:0001883|GO:0016773|GO:0044267|GO:0051015|GO:0003779|GO:0017076|GO:0036211|GO:0004672|GO:0032559|GO:0006464|GO:0016310|GO:…	metabolic process|cellular process|cell junction|catalytic activity|organic substance metabolic process|small molecule binding|cellular metabolic process|transferase activity|protein binding|organic cyclic compound binding|cell adhesion|macromolecular complex binding|protein metabolic process|nucleoside binding|cell adhesion molecule binding|adherens junction|cytoskeletal protein binding|nucleoti…	-	-	-	-	4:34292374-34329678	54	37	323	356	0.770922	0.696986	5.91568	6.2805	0.733954	6.09809	-3.0546	1.24738e-38	4.35026e-37	DOWN
ENSGALG00000013993	-	-	GO:0032502|GO:0005623|GO:0008152|GO:0009987|GO:0003824|GO:0071704|GO:0044237|GO:0043227|GO:0006807|GO:0016787|GO:0097159|GO:0005622|GO:0048856|GO:0044767|GO:0043231|GO:0006790|GO:0007275|GO:0016810|GO:0003676|GO:1901360|GO:0048731|GO:0051186|GO:0006768|GO:0005634|GO:0006766|GO:0015939|GO:0016811|GO:0007399|GO:0007417|GO:0019752|GO:0017159	developmental process|cell|metabolic process|cellular process|catalytic activity|organic substance metabolic process|cellular metabolic process|membrane-bounded organelle|nitrogen compound metabolic process|hydrolase activity|organic cyclic compound binding|intracellular|anatomical structure development|single-organism developmental process|intracellular membrane-bounded organelle|sulfur compound…	K08069	pantetheine hydrolase[3.5.1.92]	gga00770	Pantothenate and CoA biosynthesis - Gallus gallus (chicken)	3:56992998-57019930	81	29	384	400	0.449409	0.212305	2.73321	2.74249	0.330857	2.73785	-3.04876	1.646e-26	3.29858e-25	DOWN
ENSGALG00000011739	-	-	GO:0005623|GO:0009987|GO:0003824|GO:0050896|GO:0006950|GO:0012505|GO:0043227|GO:0005622|GO:0016853|GO:0006457|GO:0051716|GO:0043231|GO:0005783|GO:0033554|GO:0005737|GO:0034976|GO:0003756	cell|cellular process|catalytic activity|response to stimulus|response to stress|endomembrane system|membrane-bounded organelle|intracellular|isomerase activity|protein folding|cellular response to stimulus|intracellular membrane-bounded organelle|endoplasmic reticulum|cellular response to stress|cytoplasm|response to endoplasmic reticulum stress|protein disulfide isomerase activity	-	-	-	-	1:48020010-48038612	2	0	9	4	0.100746	0	0.58157	0.248997	0.0503732	0.415284	-3.04337	0.0208208	0.0440817	DOWN
ENSGALG00000045436	-	-	-	-	-	-	-	-	17:5468233-5470006	15	10	106	78	0.407751	0.358682	3.69655	2.62016	0.383216	3.15836	-3.04294	1.47638e-15	1.56581e-14	DOWN
ENSGALG00000010540	TTC39A	tetratricopeptide repeat domain 39A [Source:HGNC Symbol;Acc:HGNC:18657]	-	-	-	-	-	-	8:24094980-24125452	3	4	28	26	0.0719775	0.126628	0.861876	0.770914	0.0993025	0.816395	-3.03936	5.88223e-08	3.10575e-07	DOWN
ENSGALG00000042676	-	-	-	-	-	-	-	-	4:33963612-33966979	2	0	6	7	0.0639262	0	0.246025	0.276467	0.0319631	0.261246	-3.03093	0.0143655	0.0317302	DOWN
ENSGALG00000028459	FAM180A	family with sequence similarity 180 member A [Source:HGNC Symbol;Acc:HGNC:33773]	-	-	-	-	-	-	1:58388267-58415575	46	19	188	273	2.7322	1.48905	14.325	20.0375	2.11062	17.1812	-3.02509	4.8174e-21	7.30925e-20	DOWN
ENSGALG00000040942	EFCAB5	EF-hand calcium binding domain 5 [Source:HGNC Symbol;Acc:HGNC:24801]	-	-	-	-	-	-	19:6162198-6186080	64	35	350	362	0.678488	0.489597	4.76009	4.74241	0.584042	4.75125	-3.02416	5.42385e-36	1.70661e-34	DOWN
ENSGALG00000043829	EXTL1	exostosin like glycosyltransferase 1 [Source:HGNC Symbol;Acc:HGNC:3515]	-	-	K02366	glucuronyl/N-acetylglucosaminyl transferase EXT1[2.4.1.225]	gga01100|gga00534	Metabolic pathways - Gallus gallus (chicken)|Glycosaminoglycan biosynthesis - heparan sulfate / heparin - Gallus gallus (chicken)	23:3229056-3234549	3	1	11	17	0.050346	0.022143	0.236841	0.352563	0.0362445	0.294702	-3.02342	0.000152862	0.00050797	DOWN
ENSGALG00000036712	-	-	-	-	-	-	-	-	13:13215351-13216885	2	2	13	17	0.177557	0.234247	1.48053	1.86485	0.205902	1.67269	-3.02214	4.88003e-05	0.000176847	DOWN
ENSGALG00000041459	DDIT4	DNA damage inducible transcript 4 [Source:HGNC Symbol;Acc:HGNC:24944]	-	-	K08270	DNA-damage-inducible transcript 4[-]	gga04150	mTOR signaling pathway - Gallus gallus (chicken)	6:11459153-11459905	1131	375	4623	5887	84.2132	36.8431	441.599	541.678	60.5281	491.638	-3.02192	1.19099e-22	1.97005e-21	DOWN
ENSGALG00000040759	CPXM1	carboxypeptidase X, M14 family member 1 [Source:HGNC Symbol;Acc:HGNC:15771]	-	-	-	-	-	-	AADN04000623.1:106099-113274	1	1	4	11	0.0138066	0.0182219	0.0708756	0.187741	0.0160142	0.129308	-3.01339	0.0092069	0.0213335	DOWN
ENSGALG00000033129	ZFP36L2	ZFP36 ring finger protein like 2 [Source:HGNC Symbol;Acc:HGNC:1108]	-	-	-	-	-	-	3:25046738-25049152	426	314	2334	3066	4.9827	4.84609	35.0221	44.3156	4.9144	39.6688	-3.01292	4.58236e-72	5.00946e-70	DOWN
ENSGALG00000032648	-	-	-	-	-	-	-	-	4:60652623-60653237	6	1	20	27	0.56429	0.124092	2.41324	3.13813	0.344191	2.77568	-3.01156	8.86045e-07	4.05436e-06	DOWN
ENSGALG00000028602	-	-	GO:0023052|GO:0009987|GO:0016020|GO:0050896|GO:0016043|GO:0005515|GO:0031224|GO:0051716|GO:0022607|GO:0006996|GO:0030276|GO:0006810|GO:0007154|GO:0007165|GO:0016021|GO:0061024|GO:0007186|GO:0006461|GO:0032051|GO:0016192|GO:0016050|GO:0006900|GO:0043623|GO:0007212|GO:0048268	signaling|cellular process|membrane|response to stimulus|cellular component organization|protein binding|intrinsic component of membrane|cellular response to stimulus|cellular component assembly|organelle organization|clathrin binding|transport|cell communication|signal transduction|integral component of membrane|membrane organization|G-protein coupled receptor signaling pathway|protein complex a…	-	-	-	-	13:9493414-9530196	2	3	22	16	0.0331355	0.0655723	0.467555	0.327546	0.0493539	0.397551	-3.0099	9.47706e-06	3.80734e-05	DOWN
ENSGALG00000027868	AMER2	APC membrane recruitment protein 2 [Source:UniProtKB/Swiss-Prot;Acc:E1C2Q8]	GO:0023052|GO:0032502|GO:0005623|GO:0009987|GO:0016020|GO:0050896|GO:0023057|GO:0005515|GO:0048856|GO:0008289|GO:0071944|GO:0005886|GO:0051716|GO:0023051|GO:0009888|GO:0010646|GO:0005543|GO:0007154|GO:0009968|GO:0007165|GO:0009966|GO:0008013|GO:0007166|GO:0035091|GO:0030178|GO:0030111|GO:0007398|GO:1901981|GO:0016055|GO:0090090|GO:0060828|GO:0060070|GO:0005546	signaling|developmental process|cell|cellular process|membrane|response to stimulus|negative regulation of signaling|protein binding|anatomical structure development|lipid binding|cell periphery|plasma membrane|cellular response to stimulus|regulation of signaling|tissue development|regulation of cell communication|phospholipid binding|cell communication|negative regulation of signal transduction…	-	-	-	-	1:177160927-177162801	2	3	18	20	0.0438448	0.0867652	0.506199	0.541773	0.065305	0.523986	-3.00426	5.25716e-06	2.191e-05	DOWN
ENSGALG00000029684	-	-	-	-	-	-	-	-	AADN04015694.1:71-5337	5	3	30	27	0.0956734	0.0757378	0.736432	0.638436	0.0857056	0.687434	-3.00376	1.76445e-08	9.95073e-08	DOWN
ENSGALG00000027067	C1QTNF6	C1q and tumor necrosis factor related protein 6 [Source:HGNC Symbol;Acc:HGNC:14343]	GO:0032991|GO:0005576|GO:0009987|GO:0005615|GO:0016043|GO:0005515|GO:0043234|GO:0022607|GO:0005581|GO:0042802|GO:0006461|GO:0051259|GO:0051291|GO:0070208	macromolecular complex|extracellular region|cellular process|extracellular space|cellular component organization|protein binding|protein complex|cellular component assembly|collagen trimer|identical protein binding|protein complex assembly|protein oligomerization|protein heterooligomerization|protein heterotrimerization	-	-	-	-	1:51475822-51477420	15	4	62	67	0.79041	0.278094	4.19119	4.36283	0.534252	4.27701	-3.00101	4.47969e-13	3.95223e-12	DOWN
ENSGALG00000012055	-	-	GO:0023052|GO:0032502|GO:0032991|GO:0004871|GO:0005623|GO:0008152|GO:0009987|GO:0016020|GO:0040007|GO:0003824|GO:0050896|GO:0071704|GO:0036094|GO:0044237|GO:0016740|GO:0097159|GO:0071944|GO:0040008|GO:0004872|GO:0043234|GO:0005886|GO:0031224|GO:0051716|GO:0044767|GO:0005057|GO:0043169|GO:0019538|GO:0001882|GO:0048869|GO:0043235|GO:0000166|GO:0010033|GO:0007154|GO:0008219|GO:0007165|GO:0004888|GO:…	signaling|developmental process|macromolecular complex|signal transducer activity|cell|metabolic process|cellular process|membrane|growth|catalytic activity|response to stimulus|organic substance metabolic process|small molecule binding|cellular metabolic process|transferase activity|organic cyclic compound binding|cell periphery|regulation of growth|receptor activity|protein complex|plasma membr…	-	-	-	-	7:28273612-28297845	288	173	1514	1772	3.25377	2.57897	21.9435	24.7393	2.91637	23.3414	-3.00065	1.38645e-68	1.35888e-66	DOWN
ENSGALG00000044853	-	-	-	-	-	-	-	-	1:3256248-3256647	7	7	48	55	1.02027	1.34625	8.97495	9.90605	1.18326	9.4405	-2.9961	1.55708e-12	1.30745e-11	DOWN
ENSGALG00000008682	SLC25A43	solute carrier family 25 member 43 [Source:HGNC Symbol;Acc:HGNC:30557]	GO:0005623|GO:0009987|GO:0016020|GO:0043227|GO:0005622|GO:0031224|GO:0043231|GO:0006810|GO:0016021|GO:0005737|GO:0055085|GO:0005739	cell|cellular process|membrane|membrane-bounded organelle|intracellular|intrinsic component of membrane|intracellular membrane-bounded organelle|transport|integral component of membrane|cytoplasm|transmembrane transport|mitochondrion	-	-	-	-	4:16628241-16646654	188	126	1127	1113	2.20837	1.95294	16.9833	16.1561	2.08065	16.5697	-2.99344	9.90944e-67	9.28547e-65	DOWN
ENSGALG00000034101	FZD5	frizzled class receptor 5 [Source:HGNC Symbol;Acc:HGNC:4043]	-	-	K02375	frizzled 5/8[-]	gga04150|gga04310|gga04916	mTOR signaling pathway - Gallus gallus (chicken)|Wnt signaling pathway - Gallus gallus (chicken)|Melanogenesis - Gallus gallus (chicken)	7:12182572-12186566	8	14	82	84	0.0823039	0.190048	1.08228	1.06794	0.136176	1.07511	-2.98095	2.64711e-15	2.75772e-14	DOWN
ENSGALG00000023243	-	-	GO:0032502|GO:0040011|GO:0005623|GO:0000003|GO:0008152|GO:0022414|GO:0009987|GO:0016020|GO:0003824|GO:0005215|GO:0071704|GO:0044237|GO:0022857|GO:0022892|GO:0019953|GO:0048870|GO:0003006|GO:0016787|GO:0048856|GO:0051321|GO:0071944|GO:0048609|GO:0005886|GO:0031224|GO:0044767|GO:0006790|GO:0019725|GO:0005887|GO:0048869|GO:0006810|GO:0048515|GO:0007275|GO:0042592|GO:0048240|GO:0042391|GO:0022891|GO:…	developmental process|locomotion|cell|reproduction|metabolic process|reproductive process|cellular process|membrane|catalytic activity|transporter activity|organic substance metabolic process|cellular metabolic process|transmembrane transporter activity|substrate-specific transporter activity|sexual reproduction|cell motility|developmental process involved in reproduction|hydrolase activity|anato…	K01068	acyl-coenzyme A thioesterase 1/2/4[3.1.2.2]	gga01100|gga01040|gga00062	Metabolic pathways - Gallus gallus (chicken)|Biosynthesis of unsaturated fatty acids - Gallus gallus (chicken)|Fatty acid elongation - Gallus gallus (chicken)	5:26166529-26171162	22	19	149	146	0.688155	0.78419	5.97909	5.64344	0.736172	5.81127	-2.98074	2.09832e-23	3.61462e-22	DOWN
ENSGALG00000042944	THRSPB	thyroid hormone responsive spot 14 beta [Source:RefSeq peptide;Acc:NP_998743]	-	-	-	-	-	-	1:192935661-192936080	7	4	31	46	0.71571	0.539585	4.06608	5.81194	0.627647	4.93901	-2.9762	2.10244e-09	1.32257e-08	DOWN
ENSGALG00000012111	TMEM37	transmembrane protein 37 [Source:HGNC Symbol;Acc:HGNC:18216]	GO:0009987|GO:0016020|GO:0005215|GO:0022857|GO:0022892|GO:0031224|GO:0006810|GO:0022891|GO:0016021|GO:0055085|GO:0015267|GO:0015075|GO:0006811|GO:0034765|GO:0034220|GO:0005216|GO:0006812|GO:0008324|GO:0098655|GO:0005261|GO:0030001|GO:0022890|GO:0005244|GO:0072509|GO:0070838|GO:0046873|GO:0005262|GO:0070588|GO:0006816	cellular process|membrane|transporter activity|transmembrane transporter activity|substrate-specific transporter activity|intrinsic component of membrane|transport|substrate-specific transmembrane transporter activity|integral component of membrane|transmembrane transport|channel activity|ion transmembrane transporter activity|ion transport|regulation of ion transmembrane transport|ion transmembr…	-	-	-	-	7:28522174-28525263	5	4	36	28	0.0812921	0.0858042	0.750871	0.562558	0.0835482	0.656714	-2.97459	9.31418e-09	5.43057e-08	DOWN
ENSGALG00000028466	-	-	GO:0032502|GO:0005576|GO:0002376|GO:0008152|GO:0009987|GO:0071704|GO:0044237|GO:0008283|GO:0005615|GO:0002682|GO:0019222|GO:0050793|GO:0005515|GO:0048856|GO:0002684|GO:0002520|GO:0044767|GO:0019538|GO:0005102|GO:1903706|GO:0031323|GO:0048869|GO:0008284|GO:0045597|GO:0042127|GO:0007275|GO:0045595|GO:2000026|GO:0048731|GO:0048513|GO:0032270|GO:0045637|GO:0005125|GO:0030154|GO:0006796|GO:0030097|GO:…	developmental process|extracellular region|immune system process|metabolic process|cellular process|organic substance metabolic process|cellular metabolic process|cell proliferation|extracellular space|regulation of immune system process|regulation of metabolic process|regulation of developmental process|protein binding|anatomical structure development|positive regulation of immune system process…	-	-	-	-	11:1776707-1780905	163	63	649	889	4.73131	2.41292	24.1671	31.8878	3.57211	28.0275	-2.97199	2.11586e-26	4.22034e-25	DOWN
ENSGALG00000025822	CYP1B1	cytochrome P450 family 1 subfamily B member 1 [Source:HGNC Symbol;Acc:HGNC:2597]	GO:0008152|GO:0009987|GO:0003824|GO:0050896|GO:0071704|GO:0036094|GO:0044237|GO:0016491|GO:0097159|GO:0042445|GO:0051716|GO:0043169|GO:1901615|GO:0010817|GO:0009410|GO:0000166|GO:0044255|GO:0003676|GO:0006629|GO:0055114|GO:1901360|GO:0016705|GO:0006805|GO:0004497|GO:0020037|GO:0008202|GO:0042572|GO:0046872|GO:0071466|GO:0046914|GO:0005506|GO:0001523	metabolic process|cellular process|catalytic activity|response to stimulus|organic substance metabolic process|small molecule binding|cellular metabolic process|oxidoreductase activity|organic cyclic compound binding|hormone metabolic process|cellular response to stimulus|cation binding|organic hydroxy compound metabolic process|regulation of hormone levels|response to xenobiotic stimulus|nucleot…	K07410	cytochrome P450, family 1, subfamily B, polypeptide 1[1.14.14.1]	gga00380|gga00980|gga00140	Tryptophan metabolism - Gallus gallus (chicken)|Metabolism of xenobiotics by cytochrome P450 - Gallus gallus (chicken)|Steroid hormone biosynthesis - Gallus gallus (chicken)	3:32004825-32007728	161	139	941	1209	3.18907	3.63296	23.912	29.5934	3.41102	26.7527	-2.97141	6.43151e-58	4.36984e-56	DOWN
ENSGALG00000044863	-	-	-	-	-	-	-	-	28:1517177-1518181	4	1	19	14	0.1636	0.0539585	0.996848	0.707535	0.108779	0.852191	-2.96977	2.02484e-05	7.76688e-05	DOWN
ENSGALG00000001450	-	-	GO:0016020|GO:0031224|GO:0016021	membrane|intrinsic component of membrane|integral component of membrane	-	-	-	-	24:2430483-2445194	10	5	57	46	0.17475	0.1153	1.27785	0.993367	0.145025	1.13561	-2.96909	2.85992e-11	2.16481e-10	DOWN
ENSGALG00000034310	-	-	-	-	-	-	-	-	1:35419316-35421421	5	0	17	14	0.125615	0	0.547903	0.434641	0.0628076	0.491272	-2.96751	5.92287e-05	0.000211669	DOWN
ENSGALG00000006882	ST8SIA2	ST8 alpha-N-acetyl-neuraminide alpha-2,8-sialyltransferase 2 [Source:HGNC Symbol;Acc:HGNC:10870]	GO:0005623|GO:0008152|GO:0009987|GO:0016020|GO:0003824|GO:0071704|GO:0012505|GO:0044237|GO:0043227|GO:0006807|GO:0016740|GO:0031090|GO:0005622|GO:0009058|GO:0031224|GO:0043231|GO:0005768|GO:0019538|GO:0031228|GO:0044255|GO:0031301|GO:0006486|GO:0044249|GO:0016021|GO:0016757|GO:0006629|GO:0005794|GO:0005737|GO:0005975|GO:0008373|GO:0006487|GO:0006665|GO:0009311|GO:0000139|GO:0034645|GO:0043412|GO:…	cell|metabolic process|cellular process|membrane|catalytic activity|organic substance metabolic process|endomembrane system|cellular metabolic process|membrane-bounded organelle|nitrogen compound metabolic process|transferase activity|organelle membrane|intracellular|biosynthetic process|intrinsic component of membrane|intracellular membrane-bounded organelle|endosome|protein metabolic process|in…	-	-	-	-	10:14510826-14534985	23	15	125	141	0.564709	0.485969	3.93729	4.27808	0.525339	4.10768	-2.967	1.33632e-21	2.09463e-20	DOWN
ENSGALG00000016102	-	-	GO:0023052|GO:0032502|GO:0002376|GO:0005623|GO:0000003|GO:0008152|GO:0022414|GO:0009987|GO:0003824|GO:0050896|GO:0071704|GO:0006950|GO:0036094|GO:0044237|GO:0002682|GO:0009056|GO:0016491|GO:0016043|GO:0019953|GO:0019222|GO:0050793|GO:0023057|GO:0097159|GO:0005622|GO:0007155|GO:0048856|GO:0009653|GO:0051321|GO:0008289|GO:0048609|GO:0042445|GO:0002520|GO:0051716|GO:0023051|GO:0044767|GO:0009888|GO:…	signaling|developmental process|immune system process|cell|reproduction|metabolic process|reproductive process|cellular process|catalytic activity|response to stimulus|organic substance metabolic process|response to stress|small molecule binding|cellular metabolic process|regulation of immune system process|catabolic process|oxidoreductase activity|cellular component organization|sexual reproduct…	-	-	-	-	4:90736410-90740599	30	5	109	118	1.28041	0.281605	5.96822	6.22361	0.78101	6.09592	-2.96443	6.97366e-12	5.58876e-11	DOWN
ENSGALG00000030195	-	-	-	-	-	-	-	-	1:72122902-72190872	27	29	195	207	2.20625	3.12674	20.4414	20.9021	2.66649	20.6717	-2.95464	1.11113e-26	2.24784e-25	DOWN
ENSGALG00000004853	LRP3	LDL receptor related protein 3 [Source:HGNC Symbol;Acc:HGNC:6695]	GO:0016020|GO:0031224|GO:0016021	membrane|intrinsic component of membrane|integral component of membrane	-	-	-	-	11:10195971-10217994	192	165	1258	1259	2.66513	3.02211	22.4019	21.596	2.84362	21.999	-2.95164	2.58687e-71	2.77462e-69	DOWN
ENSGALG00000016820	GAS6	growth arrest specific 6 [Source:HGNC Symbol;Acc:HGNC:4168]	GO:0005576|GO:0005623|GO:0008152|GO:0009987|GO:0003824|GO:0071704|GO:0036094|GO:0044237|GO:0048037|GO:0006807|GO:0009056|GO:0016787|GO:0097159|GO:0005622|GO:0006139|GO:0006790|GO:0043169|GO:0006520|GO:0000166|GO:0008219|GO:1901657|GO:1901360|GO:0050662|GO:0051186|GO:0005737|GO:0006730|GO:0042219|GO:0009116|GO:0005829|GO:0012501|GO:0046872|GO:0046500|GO:0051287|GO:0046498|GO:0004013|GO:0033353|GO:…	extracellular region|cell|metabolic process|cellular process|catalytic activity|organic substance metabolic process|small molecule binding|cellular metabolic process|cofactor binding|nitrogen compound metabolic process|catabolic process|hydrolase activity|organic cyclic compound binding|intracellular|nucleobase-containing compound metabolic process|sulfur compound metabolic process|cation binding…	-	-	-	-	1:137167180-137204808	877	859	6187	6110	16.3252	21.0988	147.749	140.549	18.712	144.149	-2.94553	2.64536e-77	3.19957e-75	DOWN
ENSGALG00000001824	-	-	-	-	-	-	-	-	11:1224063-1227271	7	5	46	37	0.148231	0.139714	1.24962	0.968187	0.143972	1.1089	-2.94527	3.50995e-10	2.39148e-09	DOWN
ENSGALG00000011145	TRIL	TLR4 interactor with leucine rich repeats [Source:HGNC Symbol;Acc:HGNC:22200]	GO:0016020|GO:0031224|GO:0016021	membrane|intrinsic component of membrane|integral component of membrane	-	-	-	-	2:33598483-33600756	17	11	80	113	0.307269	0.262337	1.85499	2.52391	0.284803	2.18945	-2.94253	5.01088e-16	5.48847e-15	DOWN
ENSGALG00000003025	-	-	GO:0005623|GO:0009987|GO:0016020|GO:0005215|GO:0022857|GO:0022892|GO:0071944|GO:0051183|GO:0005886|GO:0031224|GO:0005887|GO:0015238|GO:0006810|GO:0022891|GO:0016021|GO:0031226|GO:0055085|GO:0035461|GO:0072531|GO:0051180|GO:0015234|GO:0015403|GO:0015888|GO:0071934	cell|cellular process|membrane|transporter activity|transmembrane transporter activity|substrate-specific transporter activity|cell periphery|vitamin transporter activity|plasma membrane|intrinsic component of membrane|integral component of plasma membrane|drug transmembrane transporter activity|transport|substrate-specific transmembrane transporter activity|integral component of membrane|intrins…	-	-	-	-	9:9513721-9518480	9	6	48	55	0.285216	0.250897	1.95138	2.15382	0.268056	2.0526	-2.93684	4.29526e-12	3.49648e-11	DOWN
ENSGALG00000044979	-	-	-	-	-	-	-	-	1:15262989-15270491	0	2	9	7	0	0.099047	0.433389	0.324691	0.0495235	0.37904	-2.93616	0.00396382	0.00998065	DOWN
ENSGALG00000004630	-	-	GO:0005623|GO:0016020|GO:0007155|GO:0071944|GO:0005886|GO:0031224|GO:0043169|GO:0098609|GO:0016021|GO:0046872|GO:0005509|GO:0007156	cell|membrane|cell adhesion|cell periphery|plasma membrane|intrinsic component of membrane|cation binding|cell-cell adhesion|integral component of membrane|metal ion binding|calcium ion binding|homophilic cell adhesion via plasma membrane adhesion molecules	-	-	-	-	11:9960681-9963805	1	1	9	5	0.0199168	0.0262861	0.230034	0.123106	0.0231015	0.17657	-2.93418	0.0107218	0.0244419	DOWN
ENSGALG00000045218	MYO18B	myosin XVIIIB [Source:HGNC Symbol;Acc:HGNC:18150]	-	-	-	-	-	-	15:7100719-7141338	0	2	7	9	0	0.0175156	0.0596089	0.073822	0.00875779	0.0667155	-2.92938	0.00379227	0.00958833	DOWN
ENSGALG00000018557	SOD3	superoxide dismutase 3, extracellular [Source:HGNC Symbol;Acc:HGNC:11181]	GO:0005576|GO:0016209|GO:0005623|GO:0008152|GO:0009987|GO:0003824|GO:0031012|GO:0050896|GO:0006950|GO:0012505|GO:0044237|GO:0005615|GO:0043227|GO:0016491|GO:0005622|GO:1903561|GO:0004784|GO:0051716|GO:0043231|GO:0043169|GO:0006979|GO:0098869|GO:0031982|GO:0009636|GO:0001666|GO:0019430|GO:0070062|GO:0033554|GO:0055114|GO:0072593|GO:0005794|GO:0005737|GO:0000302|GO:0034599|GO:0046872|GO:0005802|GO:…	extracellular region|antioxidant activity|cell|metabolic process|cellular process|catalytic activity|extracellular matrix|response to stimulus|response to stress|endomembrane system|cellular metabolic process|extracellular space|membrane-bounded organelle|oxidoreductase activity|intracellular|extracellular vesicle|superoxide dismutase activity|cellular response to stimulus|intracellular membrane-…	-	-	-	-	4:74158334-74159793	211	95	849	1191	8.37912	4.9779	43.2524	58.4463	6.67851	50.8494	-2.92863	1.44442e-32	3.91003e-31	DOWN
ENSGALG00000034408	SEPP1	Gallus gallus selenoprotein P, plasma, 1 (SEPP1), mRNA. [Source:RefSeq mRNA;Acc:NM_001031609]	-	-	-	-	-	-	KQ759505.1:346088-354298	1261	698	6145	7059	21.8043	15.9254	136.313	150.834	18.8649	143.573	-2.92802	3.0654e-60	2.31315e-58	DOWN
ENSGALG00000007226	OSTN	osteocrin [Source:HGNC Symbol;Acc:HGNC:29961]	GO:0023052|GO:0032502|GO:0005576|GO:0008152|GO:0009987|GO:0040007|GO:0050896|GO:0071704|GO:0044237|GO:0005615|GO:0006807|GO:0048589|GO:0019222|GO:0050793|GO:0005515|GO:0009058|GO:0051051|GO:0051716|GO:0044767|GO:0006139|GO:0005102|GO:0051171|GO:0031323|GO:0048869|GO:0006810|GO:0007154|GO:0007165|GO:0030279|GO:0030278|GO:0019637|GO:0044249|GO:0045595|GO:1901360|GO:0045596|GO:0001503|GO:0035265|GO:…	signaling|developmental process|extracellular region|metabolic process|cellular process|growth|response to stimulus|organic substance metabolic process|cellular metabolic process|extracellular space|nitrogen compound metabolic process|developmental growth|regulation of metabolic process|regulation of developmental process|protein binding|biosynthetic process|negative regulation of transport|cellu…	-	-	-	-	9:13761297-13772476	25	6	114	84	1.89233	0.599289	11.07	7.85716	1.24581	9.4636	-2.92531	1.12067e-11	8.79924e-11	DOWN
ENSGALG00000016322	-	-	GO:0008152|GO:0003824|GO:0016740|GO:0016765|GO:0004364	metabolic process|catalytic activity|transferase activity|transferase activity, transferring alkyl or aryl (other than methyl) groups|glutathione transferase activity	K00799	glutathione S-transferase[2.5.1.18]	gga00480|gga00980|gga00982	Glutathione metabolism - Gallus gallus (chicken)|Metabolism of xenobiotics by cytochrome P450 - Gallus gallus (chicken)|Drug metabolism - cytochrome P450 - Gallus gallus (chicken)	3:88712831-88719837	47	34	252	303	1.28271	1.22439	8.82307	10.2189	1.25355	9.52097	-2.92508	2.04797e-31	5.24417e-30	DOWN
ENSGALG00000007090	CPN1	carboxypeptidase N subunit 1 [Source:HGNC Symbol;Acc:HGNC:2312]	GO:0032991|GO:0005576|GO:0005623|GO:0008152|GO:0009987|GO:0016020|GO:0003824|GO:0005215|GO:0071704|GO:0044237|GO:0005615|GO:0022857|GO:0006807|GO:0022892|GO:0016787|GO:0071944|GO:0043234|GO:0005886|GO:0031224|GO:0043169|GO:0019538|GO:0005887|GO:0017171|GO:0006810|GO:0022891|GO:0008233|GO:0016021|GO:0031226|GO:0055085|GO:0034702|GO:0015267|GO:0015075|GO:0006518|GO:0006811|GO:0051604|GO:0010467|GO:…	macromolecular complex|extracellular region|cell|metabolic process|cellular process|membrane|catalytic activity|transporter activity|organic substance metabolic process|cellular metabolic process|extracellular space|transmembrane transporter activity|nitrogen compound metabolic process|substrate-specific transporter activity|hydrolase activity|cell periphery|protein complex|plasma membrane|intrin…	-	-	-	-	6:22028326-22034788	100	42	417	521	2.06228	1.14288	11.0325	13.2775	1.60258	12.155	-2.92308	3.23534e-28	7.14709e-27	DOWN
ENSGALG00000045951	-	-	-	-	-	-	-	-	AADN04001696.1:12400-14371	2	0	7	5	0.194348	0	0.872573	0.600394	0.0971738	0.736483	-2.92201	0.0239606	0.0499286	DOWN
ENSGALG00000041344	FABP5	fatty acid binding protein 5 [Source:HGNC Symbol;Acc:HGNC:3560]	GO:0005576|GO:0008152|GO:0009987|GO:0005215|GO:0071704|GO:0044237|GO:0043227|GO:0006807|GO:1903561|GO:0008289|GO:0009058|GO:1901615|GO:0031982|GO:0006810|GO:0070062|GO:0044255|GO:0019637|GO:0044249|GO:0006629|GO:0005975|GO:0008643|GO:0006796|GO:0046486|GO:0046470|GO:0008610|GO:0009308|GO:0008654|GO:0006644|GO:0006656|GO:0019318|GO:0046474|GO:0006650|GO:0006006|GO:0015758	extracellular region|metabolic process|cellular process|transporter activity|organic substance metabolic process|cellular metabolic process|membrane-bounded organelle|nitrogen compound metabolic process|extracellular vesicle|lipid binding|biosynthetic process|organic hydroxy compound metabolic process|vesicle|transport|extracellular exosome|cellular lipid metabolic process|organophosphate metabol…	K08754	fatty acid-binding protein 5, epidermal[-]	gga03320	PPAR signaling pathway - Gallus gallus (chicken)	2:121898100-121903161	28	16	148	145	0.881862	0.664935	5.9799	5.64344	0.773399	5.81167	-2.90967	5.31902e-22	8.54148e-21	DOWN
ENSGALG00000037317	-	-	-	-	-	-	-	-	2:129214619-129215026	3	0	5	13	0.330556	0	0.706797	1.77021	0.165278	1.2385	-2.90563	0.00939493	0.0217337	DOWN
ENSGALG00000037050	FABP3	fatty acid binding protein 3 [Source:HGNC Symbol;Acc:HGNC:3557]	GO:0005576|GO:0005215|GO:0036094|GO:0005615|GO:0043227|GO:0005515|GO:1903561|GO:0008289|GO:0005504|GO:0008092|GO:0031982|GO:0006810|GO:0070062|GO:0036041|GO:0031406|GO:0070538	extracellular region|transporter activity|small molecule binding|extracellular space|membrane-bounded organelle|protein binding|extracellular vesicle|lipid binding|fatty acid binding|cytoskeletal protein binding|vesicle|transport|extracellular exosome|long-chain fatty acid binding|carboxylic acid binding|oleic acid binding	K08752	fatty acid-binding protein 3, muscle and heart[-]	gga03320	PPAR signaling pathway - Gallus gallus (chicken)	23:593369-596671	14	10	76	86	0.818536	0.771446	5.70032	6.21338	0.794991	5.95685	-2.90554	9.8817e-16	1.06056e-14	DOWN
ENSGALG00000030542	SEMA6D	semaphorin 6D [Source:HGNC Symbol;Acc:HGNC:16770]	-	-	-	-	-	-	10:9898756-9911145	109	65	567	590	1.38401	1.08902	9.236	9.25753	1.23652	9.24676	-2.90267	5.51955e-44	2.30148e-42	DOWN
ENSGALG00000041691	-	-	-	-	-	-	-	-	AADN04009389.1:1579-3929	0	30	49	188	0	0.747693	1.18736	4.38819	0.373847	2.78777	-2.89859	0.0032331	0.00831844	DOWN
ENSGALG00000008976	ADAM22	ADAM metallopeptidase domain 22 [Source:HGNC Symbol;Acc:HGNC:201]	GO:0005576|GO:0008152|GO:0009987|GO:0016020|GO:0003824|GO:0071704|GO:0036094|GO:0044237|GO:0030234|GO:0016787|GO:0019222|GO:0031224|GO:0019538|GO:0050790|GO:0031323|GO:0043086|GO:0044092|GO:0008233|GO:0016021|GO:0004857|GO:0030414|GO:0032269|GO:0044267|GO:0032268|GO:0006508|GO:0051246|GO:0045861|GO:0030162|GO:0052547|GO:0004866|GO:0008237|GO:0004175|GO:0010466|GO:0052548|GO:0004222|GO:0004867|GO:…	extracellular region|metabolic process|cellular process|membrane|catalytic activity|organic substance metabolic process|small molecule binding|cellular metabolic process|enzyme regulator activity|hydrolase activity|regulation of metabolic process|intrinsic component of membrane|protein metabolic process|regulation of catalytic activity|regulation of cellular metabolic process|negative regulation …	-	-	-	-	2:20936305-21002401	5	13	67	64	0.0656151	0.225099	1.12797	1.03787	0.145357	1.08292	-2.89725	3.42338e-12	2.80685e-11	DOWN
ENSGALG00000032143	CRISPLD2	cysteine rich secretory protein LCCL domain containing 2 [Source:HGNC Symbol;Acc:HGNC:25248]	-	-	-	-	-	-	11:17142610-17163354	15	7	46	98	0.416005	0.256169	1.63665	3.35864	0.336087	2.49765	-2.89366	1.76811e-09	1.12053e-08	DOWN
ENSGALG00000034971	SLC45A4	solute carrier family 45 member 4 [Source:HGNC Symbol;Acc:HGNC:29196]	-	-	-	-	-	-	2:146149257-146178507	26	26	200	155	0.463811	0.612008	4.5771	3.41692	0.53791	3.99701	-2.89348	8.35143e-21	1.24389e-19	DOWN
ENSGALG00000000908	ADAT1	adenosine deaminase, tRNA specific 1 [Source:HGNC Symbol;Acc:HGNC:228]	GO:0008152|GO:0009987|GO:0003824|GO:0071704|GO:0044237|GO:0006807|GO:0016787|GO:0097159|GO:0019239|GO:0006139|GO:0016810|GO:0003676|GO:1901360|GO:0004000|GO:0016814|GO:0010467|GO:0016070|GO:0003723|GO:0008251|GO:0006396|GO:0034470|GO:0006399|GO:0008033	metabolic process|cellular process|catalytic activity|organic substance metabolic process|cellular metabolic process|nitrogen compound metabolic process|hydrolase activity|organic cyclic compound binding|deaminase activity|nucleobase-containing compound metabolic process|hydrolase activity, acting on carbon-nitrogen (but not peptide) bonds|nucleic acid binding|organic cyclic compound metabolic pr…	-	-	-	-	11:20121097-20141797	151	152	1141	928	2.1884	2.9067	21.214	16.6199	2.54755	18.9169	-2.8925	7.65577e-46	3.35633e-44	DOWN
ENSGALG00000031350	KCNE4	potassium voltage-gated channel subfamily E regulatory subunit 4 [Source:HGNC Symbol;Acc:HGNC:6244]	GO:0009987|GO:0016020|GO:0005515|GO:0031224|GO:0006810|GO:0016021|GO:0044325|GO:0055085|GO:0006811|GO:0071805|GO:0034220|GO:0006812|GO:0098655|GO:0030001|GO:0015672|GO:0006813	cellular process|membrane|protein binding|intrinsic component of membrane|transport|integral component of membrane|ion channel binding|transmembrane transport|ion transport|potassium ion transmembrane transport|ion transmembrane transport|cation transport|cation transmembrane transport|metal ion transport|monovalent inorganic cation transport|potassium ion transport	-	-	-	-	9:8128107-8128598	13	12	79	91	1.086	1.32273	8.46655	9.39425	1.20436	8.9304	-2.89045	3.77831e-16	4.16787e-15	DOWN
ENSGALG00000007570	-	-	GO:0097159|GO:0043169|GO:0003676|GO:0046872	organic cyclic compound binding|cation binding|nucleic acid binding|metal ion binding	-	-	-	-	4:11492247-11500746	5	0	23	6	0.173863	0	1.02602	0.257827	0.0869317	0.641924	-2.88445	0.00336815	0.00862858	DOWN
ENSGALG00000004978	-	-	-	-	-	-	-	-	14:5047798-5064630	4	2	17	22	0.0170576	0.0112518	0.092994	0.115924	0.0141547	0.104459	-2.88358	3.77667e-06	1.60018e-05	DOWN
ENSGALG00000012401	GPR137C	G protein-coupled receptor 137C [Source:HGNC Symbol;Acc:HGNC:25445]	GO:0016020|GO:0031224|GO:0016021	membrane|intrinsic component of membrane|integral component of membrane	-	-	-	-	5:58316698-58329806	193	78	883	849	5.72749	3.05427	33.6166	31.1346	4.39088	32.3756	-2.88233	2.99656e-30	7.34243e-29	DOWN
ENSGALG00000035680	-	-	-	-	-	-	-	-	3:54565080-54565526	3	7	37	34	0.275833	0.849311	4.36455	3.8633	0.562572	4.11393	-2.87041	1.03022e-08	5.97801e-08	DOWN
ENSGALG00000039170	LHFPL5	lipoma HMGIC fusion partner-like 5 [Source:HGNC Symbol;Acc:HGNC:21253]	-	-	-	-	-	-	26:93767-97080	302	128	1257	1478	5.22637	2.92288	27.9071	31.608	4.07462	29.7575	-2.86852	2.13455e-34	6.24403e-33	DOWN
ENSGALG00000012367	TRIM9	tripartite motif containing 9 [Source:HGNC Symbol;Acc:HGNC:16288]	GO:0005623|GO:0008152|GO:0009987|GO:0003824|GO:0071704|GO:0044237|GO:0009056|GO:0016740|GO:0042995|GO:0005515|GO:0005622|GO:0036477|GO:0019787|GO:0019538|GO:0042802|GO:0046983|GO:0043005|GO:0005737|GO:0044265|GO:0030163|GO:0030425|GO:0043412|GO:0044267|GO:0042803|GO:0036211|GO:0004842|GO:0006508|GO:0044257|GO:0051603|GO:0006464|GO:0010498|GO:0019941|GO:0043161|GO:0032446|GO:0006511|GO:0016567	cell|metabolic process|cellular process|catalytic activity|organic substance metabolic process|cellular metabolic process|catabolic process|transferase activity|cell projection|protein binding|intracellular|somatodendritic compartment|ubiquitin-like protein transferase activity|protein metabolic process|identical protein binding|protein dimerization activity|neuron projection|cytoplasm|cellular m…	-	-	-	-	5:58110007-58139997	45	28	235	240	0.739528	0.607167	4.95447	4.87397	0.673347	4.91422	-2.86754	3.34074e-28	7.37037e-27	DOWN
ENSGALG00000005472	-	-	GO:0008152|GO:0003824|GO:0016740|GO:0016746|GO:0016747|GO:0016407	metabolic process|catalytic activity|transferase activity|transferase activity, transferring acyl groups|transferase activity, transferring acyl groups other than amino-acyl groups|acetyltransferase activity	K00622	arylamine N-acetyltransferase[2.3.1.5]	gga01100|gga00983|gga00232	Metabolic pathways - Gallus gallus (chicken)|Drug metabolism - other enzymes - Gallus gallus (chicken)|Caffeine metabolism - Gallus gallus (chicken)	11:16006630-16011068	43	17	175	203	1.37537	0.717485	7.1809	8.02378	1.04643	7.60234	-2.86097	1.45582e-20	2.12747e-19	DOWN
ENSGALG00000037997	RGS22	regulator of G-protein signaling 22 [Source:HGNC Symbol;Acc:HGNC:24499]	-	-	-	-	-	-	2:128915167-128970668	2	6	33	24	0.0204348	0.0808883	0.43252	0.302999	0.0506615	0.367759	-2.8598	4.03791e-07	1.92623e-06	DOWN
ENSGALG00000029644	-	-	-	-	-	-	-	-	1:105596154-105597343	24	11	123	98	0.88709	0.53647	5.83233	4.47618	0.71178	5.15425	-2.85626	1.1326e-15	1.211e-14	DOWN
ENSGALG00000025735	PDE6H	phosphodiesterase 6H [Source:HGNC Symbol;Acc:HGNC:8790]	GO:0023052|GO:0008152|GO:0009987|GO:0003824|GO:0050896|GO:0071704|GO:0036094|GO:0044237|GO:0016787|GO:0019222|GO:0097159|GO:0051716|GO:0023051|GO:0050877|GO:0010646|GO:0019538|GO:0050790|GO:0043085|GO:0009967|GO:0031323|GO:0000166|GO:0007154|GO:0007165|GO:0009966|GO:0016788|GO:0023014|GO:0007600|GO:0035556|GO:0032270|GO:0042578|GO:0007166|GO:0007186|GO:0051347|GO:0045745|GO:0030551|GO:0006796|GO:…	signaling|metabolic process|cellular process|catalytic activity|response to stimulus|organic substance metabolic process|small molecule binding|cellular metabolic process|hydrolase activity|regulation of metabolic process|organic cyclic compound binding|cellular response to stimulus|regulation of signaling|neurological system process|regulation of cell communication|protein metabolic process|regu…	K13760	retinal cone rhodopsin-sensitive cGMP 3',5'-cyclic phosphodiesterase subunit gamma[-]	gga00230	Purine metabolism - Gallus gallus (chicken)	1:47994367-48000190	3	0	11	6	0.234406	0	1.10271	0.579376	0.117203	0.841041	-2.84317	0.00719173	0.0170605	DOWN
ENSGALG00000016309	KLHL31	kelch like family member 31 [Source:HGNC Symbol;Acc:HGNC:21353]	GO:0032502|GO:0032991|GO:0005623|GO:0008152|GO:0009987|GO:0003824|GO:0071704|GO:0044237|GO:0006807|GO:0016740|GO:0019222|GO:0005622|GO:0048856|GO:0009058|GO:0043234|GO:0044767|GO:0009888|GO:0006139|GO:0019787|GO:0019538|GO:0051171|GO:0031323|GO:0007275|GO:0044249|GO:1901360|GO:0000151|GO:0048731|GO:0048513|GO:0051252|GO:0031461|GO:0060537|GO:0010468|GO:0034645|GO:0043412|GO:0010467|GO:0016070|GO:…	developmental process|macromolecular complex|cell|metabolic process|cellular process|catalytic activity|organic substance metabolic process|cellular metabolic process|nitrogen compound metabolic process|transferase activity|regulation of metabolic process|intracellular|anatomical structure development|biosynthetic process|protein complex|single-organism developmental process|tissue development|nu…	-	-	-	-	3:88500867-88504577	3	0	10	7	0.0646213	0	0.276347	0.18634	0.0323107	0.231344	-2.83996	0.00564752	0.0137511	DOWN
ENSGALG00000037193	HECW1	HECT, C2 and WW domain containing E3 ubiquitin protein ligase 1 [Source:HGNC Symbol;Acc:HGNC:22195]	-	-	-	-	-	-	2:51429079-51660281	99	43	452	432	0.618677	0.354574	3.62372	3.33612	0.486626	3.47992	-2.83817	1.34241e-28	3.03224e-27	DOWN
ENSGALG00000014042	SSPN	sarcospan [Source:HGNC Symbol;Acc:HGNC:11322]	GO:0032991|GO:0005623|GO:0016020|GO:0012505|GO:0043227|GO:0005622|GO:0071944|GO:0043234|GO:0005886|GO:0031224|GO:0043231|GO:0005887|GO:0031982|GO:0016021|GO:0031226|GO:0030133|GO:0097708|GO:0005737|GO:0031410|GO:0016010|GO:0031988|GO:0016023	macromolecular complex|cell|membrane|endomembrane system|membrane-bounded organelle|intracellular|cell periphery|protein complex|plasma membrane|intrinsic component of membrane|intracellular membrane-bounded organelle|integral component of plasma membrane|vesicle|integral component of membrane|intrinsic component of plasma membrane|transport vesicle|intracellular vesicle|cytoplasm|cytoplasmic ves…	-	-	-	-	1:67665579-67683309	375	108	1505	1428	20.5507	7.80958	105.808	96.7059	14.1801	101.257	-2.83608	1.41211e-17	1.70796e-16	DOWN
ENSGALG00000010331	MME	membrane metalloendopeptidase [Source:HGNC Symbol;Acc:HGNC:7154]	GO:0032502|GO:0005576|GO:0005623|GO:0008152|GO:0009987|GO:0030054|GO:0045202|GO:0016020|GO:0003824|GO:0050896|GO:0071704|GO:0012505|GO:0030055|GO:0044237|GO:0043227|GO:0006807|GO:0016787|GO:0042995|GO:0005622|GO:0048856|GO:0098793|GO:0008021|GO:1903561|GO:0071944|GO:0005886|GO:0031224|GO:0051716|GO:0044767|GO:0050877|GO:0043231|GO:0036477|GO:0043169|GO:0019538|GO:0007568|GO:0005912|GO:0044306|GO:…	developmental process|extracellular region|cell|metabolic process|cellular process|cell junction|synapse|membrane|catalytic activity|response to stimulus|organic substance metabolic process|endomembrane system|cell-substrate junction|cellular metabolic process|membrane-bounded organelle|nitrogen compound metabolic process|hydrolase activity|cell projection|intracellular|anatomical structure devel…	-	-	-	-	9:23162941-23198332	17	2	63	48	0.258788	0.0401691	1.23033	0.902952	0.149479	1.06664	-2.83506	3.83786e-08	2.07517e-07	DOWN
ENSGALG00000033853	-	-	-	-	-	-	-	-	26:1262380-1268829	0	2	6	9	0	0.070335	0.205181	0.296437	0.0351675	0.250809	-2.83427	0.00620407	0.0149717	DOWN
ENSGALG00000021399	-	-	GO:0005623|GO:0009987|GO:0016020|GO:0003824|GO:0005215|GO:0050896|GO:0036094|GO:0022857|GO:0043227|GO:0016787|GO:0097159|GO:0005622|GO:0031224|GO:0009607|GO:0043231|GO:0001882|GO:0006810|GO:0000166|GO:0016021|GO:0016817|GO:0055085|GO:0006869|GO:0032549|GO:0001883|GO:0016820|GO:0017076|GO:0016818|GO:0032559|GO:0016462|GO:0042626|GO:0005524|GO:0017111|GO:0016887|GO:0042623|GO:0043492	cell|cellular process|membrane|catalytic activity|transporter activity|response to stimulus|small molecule binding|transmembrane transporter activity|membrane-bounded organelle|hydrolase activity|organic cyclic compound binding|intracellular|intrinsic component of membrane|response to biotic stimulus|intracellular membrane-bounded organelle|nucleoside binding|transport|nucleotide binding|integral…	K05650	ATP-binding cassette, subfamily A (ABC1), member 8[-]	gga02010	ABC transporters - Gallus gallus (chicken)	18:7977127-7997446	575	290	2334	3103	4.57212	3.04267	23.8088	30.4903	3.8074	27.1495	-2.83405	3.08152e-41	1.18095e-39	DOWN
ENSGALG00000044708	-	-	-	-	-	-	-	-	AADN04004380.1:9859-10629	1	7	28	30	0.131694	1.2168	4.73203	4.8837	0.674247	4.80787	-2.83405	1.87154e-07	9.31075e-07	DOWN
ENSGALG00000001946	RSPO1	R-spondin 1 [Source:HGNC Symbol;Acc:HGNC:21679]	GO:0023052|GO:0008152|GO:0009987|GO:0050896|GO:0071704|GO:0044237|GO:0016043|GO:0019222|GO:0005515|GO:0051716|GO:0023051|GO:0010646|GO:0019538|GO:0005102|GO:0009967|GO:0031323|GO:0006810|GO:0007154|GO:0007165|GO:0051128|GO:0009966|GO:0060627|GO:0031623|GO:0002090|GO:0043112|GO:0032270|GO:0007166|GO:0001664|GO:0030177|GO:0006796|GO:0043412|GO:0016192|GO:0030111|GO:0044267|GO:0030100|GO:0032268|GO:…	signaling|metabolic process|cellular process|response to stimulus|organic substance metabolic process|cellular metabolic process|cellular component organization|regulation of metabolic process|protein binding|cellular response to stimulus|regulation of signaling|regulation of cell communication|protein metabolic process|receptor binding|positive regulation of signal transduction|regulation of cel…	-	-	-	-	23:3731881-3744539	1	1	8	5	0.0147112	0.0194158	0.151023	0.0909297	0.0170635	0.120977	-2.82574	0.0151639	0.0332954	DOWN
ENSGALG00000027874	CHAC1	ChaC glutathione specific gamma-glutamylcyclotransferase 1 [Source:HGNC Symbol;Acc:HGNC:28680]	GO:0023052|GO:0032502|GO:0032991|GO:0005576|GO:0002376|GO:0005623|GO:0008152|GO:0009987|GO:0016020|GO:0003824|GO:0050896|GO:0051707|GO:0071704|GO:0006950|GO:0012505|GO:0036094|GO:0016829|GO:0044237|GO:0005615|GO:0006955|GO:0043227|GO:0002682|GO:0006807|GO:0009056|GO:0016740|GO:0009986|GO:0016043|GO:0009605|GO:0016787|GO:0019222|GO:0023057|GO:0005515|GO:0097159|GO:0005622|GO:0003823|GO:0048856|GO:…	signaling|developmental process|macromolecular complex|extracellular region|immune system process|cell|metabolic process|cellular process|membrane|catalytic activity|response to stimulus|response to other organism|organic substance metabolic process|response to stress|endomembrane system|small molecule binding|lyase activity|cellular metabolic process|extracellular space|immune response|membrane-…	-	-	-	-	5:24438649-24440766	3799	1413	17977	13719	80.2798	39.3991	487.35	358.252	59.8394	422.801	-2.82081	7.18142e-22	1.14353e-20	DOWN
ENSGALG00000014857	SELENOP	selenoprotein P [Source:HGNC Symbol;Acc:HGNC:10751]	-	-	-	-	-	-	Z:13589417-13595463	157	83	715	769	7.7373	5.39729	45.2047	46.8324	6.5673	46.0185	-2.80884	3.81128e-41	1.45408e-39	DOWN
ENSGALG00000007620	GFRA3	GDNF family receptor alpha 3 [Source:HGNC Symbol;Acc:HGNC:4245]	GO:0032502|GO:0040011|GO:0004871|GO:0005623|GO:0009987|GO:0016020|GO:0050896|GO:0043227|GO:0009986|GO:0016043|GO:0009605|GO:0048870|GO:0005622|GO:0048856|GO:0009653|GO:0071944|GO:0004872|GO:0005886|GO:0044767|GO:0043231|GO:0009897|GO:0048869|GO:0006935|GO:0007275|GO:0004888|GO:0030030|GO:0048468|GO:0016477|GO:0048731|GO:0005737|GO:0048483|GO:0001764|GO:0030154|GO:0048485|GO:0048666|GO:0000904|GO:…	developmental process|locomotion|signal transducer activity|cell|cellular process|membrane|response to stimulus|membrane-bounded organelle|cell surface|cellular component organization|response to external stimulus|cell motility|intracellular|anatomical structure development|anatomical structure morphogenesis|cell periphery|receptor activity|plasma membrane|single-organism developmental process|in…	-	-	-	-	13:18211398-18219351	0	3	11	11	0	0.128199	0.457072	0.440282	0.0640996	0.448677	-2.80729	0.000604933	0.00180833	DOWN
ENSGALG00000006186	RAD21L1	RAD21 cohesin complex component like 1 [Source:HGNC Symbol;Acc:HGNC:16271]	GO:0032502|GO:0032991|GO:0005623|GO:0000003|GO:0008152|GO:0022414|GO:0009987|GO:0003824|GO:0050896|GO:0071704|GO:0006950|GO:0051641|GO:0044237|GO:0043227|GO:0006807|GO:0016491|GO:0016043|GO:0019953|GO:0003006|GO:0005622|GO:0048856|GO:0044877|GO:0051321|GO:0048609|GO:0043234|GO:0051716|GO:0044767|GO:0003682|GO:0006139|GO:0043231|GO:0022607|GO:0008278|GO:0048608|GO:0006281|GO:0009566|GO:0006996|GO:…	developmental process|macromolecular complex|cell|reproduction|metabolic process|reproductive process|cellular process|catalytic activity|response to stimulus|organic substance metabolic process|response to stress|cellular localization|cellular metabolic process|membrane-bounded organelle|nitrogen compound metabolic process|oxidoreductase activity|cellular component organization|sexual reproducti…	-	-	-	-	20:10049738-10061414	5	4	28	29	0.111749	0.117952	0.802824	0.800941	0.11485	0.801882	-2.80364	4.4635e-08	2.39222e-07	DOWN
ENSGALG00000037611	-	-	-	-	-	-	-	-	Z:9259342-9283084	1803	928	7279	9534	19.7195	13.3923	102.131	128.856	16.5559	115.494	-2.8024	1.67417e-42	6.67087e-41	DOWN
ENSGALG00000031301	-	-	GO:0032502|GO:0005576|GO:0005623|GO:0009987|GO:0045202|GO:0016020|GO:0050896|GO:0051641|GO:0016043|GO:0009605|GO:0042995|GO:0005515|GO:0005622|GO:0048856|GO:0044877|GO:0009653|GO:0008289|GO:0071944|GO:0005886|GO:0005929|GO:0051606|GO:0044767|GO:0050877|GO:0045494|GO:0008092|GO:0044306|GO:0048869|GO:0001750|GO:0009887|GO:0001917|GO:0050906|GO:0005543|GO:0006810|GO:0009314|GO:0007275|GO:0051128|GO:…	developmental process|extracellular region|cell|cellular process|synapse|membrane|response to stimulus|cellular localization|cellular component organization|response to external stimulus|cell projection|protein binding|intracellular|anatomical structure development|macromolecular complex binding|anatomical structure morphogenesis|lipid binding|cell periphery|plasma membrane|cilium|detection of st…	-	-	-	-	26:60002-63740	70	26	252	327	1.76077	0.862954	8.13191	10.1644	1.31186	9.14816	-2.80187	1.92957e-20	2.80058e-19	DOWN
ENSGALG00000000151	ADAMTS19	ADAM metallopeptidase with thrombospondin type 1 motif 19 [Source:HGNC Symbol;Acc:HGNC:17111]	GO:0005576|GO:0008152|GO:0003824|GO:0031012|GO:0071704|GO:0016787|GO:0005578|GO:0043169|GO:0019538|GO:0008233|GO:0046872|GO:0006508|GO:0046914|GO:0008237|GO:0004175|GO:0008270|GO:0004222	extracellular region|metabolic process|catalytic activity|extracellular matrix|organic substance metabolic process|hydrolase activity|proteinaceous extracellular matrix|cation binding|protein metabolic process|peptidase activity|metal ion binding|proteolysis|transition metal ion binding|metallopeptidase activity|endopeptidase activity|zinc ion binding|metalloendopeptidase activity	-	-	-	-	Z:45324844-45485330	16	4	49	69	0.119348	0.0393672	0.468909	0.63604	0.0793576	0.552474	-2.79947	3.8415e-10	2.60904e-09	DOWN
ENSGALG00000005968	MMP11	matrix metallopeptidase 11 [Source:HGNC Symbol;Acc:HGNC:7157]	GO:0032502|GO:0005576|GO:0005623|GO:0008152|GO:0009987|GO:0003824|GO:0031012|GO:0071704|GO:0036094|GO:0044237|GO:0043227|GO:0006807|GO:0009056|GO:0016043|GO:0016787|GO:0019222|GO:0050793|GO:0097159|GO:0005622|GO:0048856|GO:0005578|GO:0044767|GO:0006139|GO:0043231|GO:0043169|GO:0019538|GO:0051171|GO:0031323|GO:0048869|GO:0000166|GO:0007275|GO:0003676|GO:0045595|GO:0008233|GO:1901360|GO:0048731|GO:…	developmental process|extracellular region|cell|metabolic process|cellular process|catalytic activity|extracellular matrix|organic substance metabolic process|small molecule binding|cellular metabolic process|membrane-bounded organelle|nitrogen compound metabolic process|catabolic process|cellular component organization|hydrolase activity|regulation of metabolic process|regulation of developmenta…	-	-	-	-	15:8025665-8042567	32	6	86	135	0.826161	0.204406	2.84839	4.30701	0.515283	3.5777	-2.7956	2.2932e-09	1.43833e-08	DOWN
ENSGALG00000014824	PTGER4	prostaglandin E receptor 4 [Source:HGNC Symbol;Acc:HGNC:9596]	GO:0023052|GO:0032502|GO:0040011|GO:0004871|GO:0002376|GO:0005623|GO:0009987|GO:0016020|GO:0050896|GO:0051707|GO:0006950|GO:0051641|GO:0006955|GO:0040012|GO:0002682|GO:0016043|GO:0009605|GO:0048870|GO:0050900|GO:0007155|GO:0048856|GO:0002683|GO:0071944|GO:0004872|GO:0051051|GO:0005886|GO:0040013|GO:0031224|GO:0002520|GO:0009607|GO:0051716|GO:0044767|GO:0002685|GO:0006952|GO:0022607|GO:0045184|GO:…	signaling|developmental process|locomotion|signal transducer activity|immune system process|cell|cellular process|membrane|response to stimulus|response to other organism|response to stress|cellular localization|immune response|regulation of locomotion|regulation of immune system process|cellular component organization|response to external stimulus|cell motility|leukocyte migration|cell adhesion|…	K04261	prostaglandin E receptor 4[-]	gga04080	Neuroactive ligand-receptor interaction - Gallus gallus (chicken)	Z:12839413-12850084	0	3	6	16	0	0.0907333	0.176458	0.453231	0.0453666	0.314844	-2.79493	0.00292121	0.00757808	DOWN
ENSGALG00000003554	OPTC	opticin [Source:HGNC Symbol;Acc:HGNC:8158]	-	-	-	-	-	-	26:5176853-5180319	4	0	11	11	0.0851466	0	0.300375	0.289341	0.0425733	0.294858	-2.792	0.000634541	0.00188856	DOWN
ENSGALG00000029664	SAMD12	sterile alpha motif domain containing 12 [Source:HGNC Symbol;Acc:HGNC:31750]	-	-	-	-	-	-	2:136229889-136298472	5	2	20	22	0.412664	0.217784	2.11764	2.24376	0.315224	2.1807	-2.79034	3.05686e-06	1.30984e-05	DOWN
ENSGALG00000033417	SSPO	SCO-spondin precursor [Source:RefSeq peptide;Acc:NP_001006351]	-	-	-	-	-	-	2:406765-442882	1	2	8	12	0.00216699	0.00571998	0.0222461	0.0321451	0.00394349	0.0271956	-2.78583	0.00205362	0.00551535	DOWN
ENSGALG00000040180	CEBPD	CCAAT/enhancer binding protein delta [Source:HGNC Symbol;Acc:HGNC:1835]	-	-	-	-	-	-	2:108248344-108249313	76	93	489	601	4.23268	6.83424	34.9378	41.3623	5.53346	38.15	-2.78543	6.79163e-33	1.87116e-31	DOWN
ENSGALG00000043389	PPARGC1B	PPARG coactivator 1 beta [Source:HGNC Symbol;Acc:HGNC:30022]	-	-	-	-	-	-	13:8380486-8416166	4	6	39	26	0.0508248	0.100592	0.635678	0.408215	0.0757082	0.521946	-2.78538	2.87449e-07	1.39822e-06	DOWN
ENSGALG00000033707	-	-	-	-	-	-	-	-	24:2427057-2429089	4	1	15	14	0.052597	0.0173475	0.253009	0.22747	0.0349722	0.24024	-2.78019	7.64944e-05	0.000268644	DOWN
ENSGALG00000045140	-	-	-	-	-	-	-	-	28:3397880-3399019	5	0	16	11	0.180269	0	0.740052	0.490104	0.0901344	0.615078	-2.77062	0.000409363	0.00126084	DOWN
ENSGALG00000014675	RHOBTB3	Rho related BTB domain containing 3 [Source:HGNC Symbol;Acc:HGNC:18757]	GO:0023052|GO:0032502|GO:0005576|GO:0005623|GO:0000003|GO:0022414|GO:0009987|GO:0003824|GO:0050896|GO:0036094|GO:0051641|GO:0043227|GO:0003006|GO:0016787|GO:0005515|GO:0097159|GO:0005622|GO:0048856|GO:1903561|GO:0051716|GO:0044767|GO:0001882|GO:0048608|GO:0031982|GO:0006810|GO:0070062|GO:0000166|GO:0007154|GO:0007275|GO:0007165|GO:0016817|GO:0045137|GO:0048731|GO:0019899|GO:0008406|GO:0005737|GO:…	signaling|developmental process|extracellular region|cell|reproduction|reproductive process|cellular process|catalytic activity|response to stimulus|small molecule binding|cellular localization|membrane-bounded organelle|developmental process involved in reproduction|hydrolase activity|protein binding|organic cyclic compound binding|intracellular|anatomical structure development|extracellular ves…	-	-	-	-	Z:57359528-57387760	86	52	422	415	1.15893	0.924634	7.29551	6.91089	1.04178	7.1032	-2.76942	3.17941e-35	9.68244e-34	DOWN
ENSGALG00000016804	SLC5A7	solute carrier family 5 member 7 [Source:HGNC Symbol;Acc:HGNC:14025]	GO:0023052|GO:0005623|GO:0008152|GO:0009987|GO:0045202|GO:0016020|GO:0003824|GO:0005215|GO:0071704|GO:0012505|GO:0036094|GO:0044237|GO:0022857|GO:0043227|GO:0006807|GO:0016740|GO:0022892|GO:0042995|GO:0044297|GO:0005622|GO:0071944|GO:0009058|GO:0005886|GO:0031224|GO:0033265|GO:0043231|GO:0043025|GO:0036477|GO:0043169|GO:0019538|GO:0042133|GO:0005887|GO:0006810|GO:0007154|GO:0006486|GO:0044249|GO:…	signaling|cell|metabolic process|cellular process|synapse|membrane|catalytic activity|transporter activity|organic substance metabolic process|endomembrane system|small molecule binding|cellular metabolic process|transmembrane transporter activity|membrane-bounded organelle|nitrogen compound metabolic process|transferase activity|substrate-specific transporter activity|cell projection|cell body|i…	-	-	-	-	1:136132410-136153373	4	3	18	25	0.0946564	0.0936585	0.546415	0.731025	0.0941574	0.63872	-2.76204	7.60888e-06	3.09104e-05	DOWN
ENSGALG00000015704	TXN	Thioredoxin [Source:UniProtKB/Swiss-Prot;Acc:P08629]	GO:0005576|GO:0005623|GO:0008152|GO:0009987|GO:0003824|GO:0050896|GO:0071704|GO:0006950|GO:0051641|GO:0044237|GO:0043227|GO:0006807|GO:0016491|GO:0019222|GO:0005622|GO:0009058|GO:0006457|GO:0051716|GO:0006139|GO:0043231|GO:0006790|GO:0006979|GO:0045184|GO:0019725|GO:0051171|GO:0060341|GO:0031323|GO:0032880|GO:0006810|GO:0033554|GO:0009314|GO:0042592|GO:0045454|GO:0044249|GO:0055114|GO:1901360|GO:…	extracellular region|cell|metabolic process|cellular process|catalytic activity|response to stimulus|organic substance metabolic process|response to stress|cellular localization|cellular metabolic process|membrane-bounded organelle|nitrogen compound metabolic process|oxidoreductase activity|regulation of metabolic process|intracellular|biosynthetic process|protein folding|cellular response to sti…	K03671	thioredoxin 1[-]	gga04621	NOD-like receptor signaling pathway - Gallus gallus (chicken)	Z:66519578-66525077	20205	12389	99969	96636	1085.56	878.291	6890.44	6415.99	981.926	6653.22	-2.76037	8.69838e-64	7.45438e-62	DOWN
ENSGALG00000028407	GDF9	growth differentiation factor 9 [Source:HGNC Symbol;Acc:HGNC:4224]	GO:0023052|GO:0032502|GO:0005576|GO:0005623|GO:0000003|GO:0008152|GO:0022414|GO:0009987|GO:0048511|GO:0040007|GO:0050896|GO:0071704|GO:0051641|GO:0044237|GO:0008283|GO:0005615|GO:0016049|GO:0006807|GO:0048589|GO:0016043|GO:0019953|GO:0003006|GO:0019222|GO:0050793|GO:0005515|GO:0005622|GO:0048856|GO:0022602|GO:0009058|GO:0040008|GO:0048609|GO:0042698|GO:0045926|GO:0051716|GO:0023051|GO:0044767|GO:…	signaling|developmental process|extracellular region|cell|reproduction|metabolic process|reproductive process|cellular process|rhythmic process|growth|response to stimulus|organic substance metabolic process|cellular localization|cellular metabolic process|cell proliferation|extracellular space|cell growth|nitrogen compound metabolic process|developmental growth|cellular component organization|se…	-	-	-	-	13:17156641-17159344	15	5	55	61	0.369173	0.162387	1.73655	1.85524	0.26578	1.7959	-2.7564	2.18222e-11	1.67186e-10	DOWN
ENSGALG00000001882	-	-	GO:0023052|GO:0032502|GO:0004871|GO:0002376|GO:0005623|GO:0008152|GO:0009987|GO:0016020|GO:0003824|GO:0050896|GO:0051707|GO:0071704|GO:0006950|GO:0051641|GO:0008283|GO:0006955|GO:0043227|GO:0016043|GO:0009605|GO:0016787|GO:0005515|GO:0005622|GO:0048856|GO:0071944|GO:0006457|GO:0004872|GO:0005886|GO:0031224|GO:0009607|GO:0051716|GO:0044767|GO:0006952|GO:0043231|GO:0043169|GO:0045184|GO:0005887|GO:…	signaling|developmental process|signal transducer activity|immune system process|cell|metabolic process|cellular process|membrane|catalytic activity|response to stimulus|response to other organism|organic substance metabolic process|response to stress|cellular localization|cell proliferation|immune response|membrane-bounded organelle|cellular component organization|response to external stimulus|h…	K05154	tumor necrosis factor receptor superfamily member 18[-]	gga04060	Cytokine-cytokine receptor interaction - Gallus gallus (chicken)	21:2554361-2560669	19	5	77	60	0.255375	0.0886807	1.32769	0.996557	0.172028	1.16212	-2.75605	1.81736e-10	1.27544e-09	DOWN
ENSGALG00000006804	ODF2L	outer dense fiber of sperm tails 2 like [Source:HGNC Symbol;Acc:HGNC:29225]	GO:0005623|GO:0005622|GO:0005813|GO:0005815|GO:0005856|GO:0015630	cell|intracellular|centrosome|microtubule organizing center|cytoskeleton|microtubule cytoskeleton	-	-	-	-	8:16057748-16074923	0	2	10	4	0	0.0408499	0.198595	0.076528	0.020425	0.137562	-2.75167	0.0161782	0.0352862	DOWN
ENSGALG00000027514	-	-	GO:0043169|GO:0046872|GO:0046914|GO:0008270	cation binding|metal ion binding|transition metal ion binding|zinc ion binding	-	-	-	-	1:154063928-154106534	50	53	300	341	1.75197	2.45044	13.4855	14.7653	2.10121	14.1254	-2.749	1.02372e-30	2.5712e-29	DOWN
ENSGALG00000012766	SYCP3	synaptonemal complex protein 3 [Source:HGNC Symbol;Acc:HGNC:18130]	GO:0032502|GO:0005623|GO:0000003|GO:0008152|GO:0022414|GO:0009987|GO:0071704|GO:0044237|GO:0043227|GO:0006807|GO:0016043|GO:0019953|GO:0003006|GO:0005622|GO:0048856|GO:0048609|GO:0044767|GO:0006139|GO:0043231|GO:0035092|GO:0048869|GO:0006996|GO:0048515|GO:0007281|GO:1901360|GO:0048468|GO:0007276|GO:0005634|GO:0006997|GO:0006259|GO:0006325|GO:0030154|GO:0007289|GO:0005694|GO:0007286|GO:0051276|GO:…	developmental process|cell|reproduction|metabolic process|reproductive process|cellular process|organic substance metabolic process|cellular metabolic process|membrane-bounded organelle|nitrogen compound metabolic process|cellular component organization|sexual reproduction|developmental process involved in reproduction|intracellular|anatomical structure development|multicellular organismal reprod…	K19528	synaptonemal complex protein 3[-]	gga03440	Homologous recombination - Gallus gallus (chicken)	1:55616634-55625686	8	7	46	46	0.458583	0.529487	3.38287	3.25858	0.494035	3.32072	-2.74881	1.10757e-10	7.93968e-10	DOWN
ENSGALG00000005294	PPFIBP2	PPFIA binding protein 2 [Source:HGNC Symbol;Acc:HGNC:9250]	GO:0005576|GO:0003824|GO:0005615|GO:0016491|GO:0016651|GO:0016653|GO:0004128	extracellular region|catalytic activity|extracellular space|oxidoreductase activity|oxidoreductase activity, acting on NAD(P)H|oxidoreductase activity, acting on NAD(P)H, heme protein as acceptor|cytochrome-b5 reductase activity, acting on NAD(P)H	-	-	-	-	5:7332225-7403892	8	8	44	55	0.057939	0.0764529	0.40882	0.492248	0.067196	0.450534	-2.74519	6.33945e-11	4.66809e-10	DOWN
ENSGALG00000035308	-	-	-	-	-	-	-	-	1:194374562-194375192	245	114	976	1130	22.2293	13.648	113.604	126.697	17.9386	120.151	-2.7437	6.45736e-36	2.01692e-34	DOWN
ENSGALG00000009758	SLC7A11	solute carrier family 7 member 11 [Source:HGNC Symbol;Acc:HGNC:11059]	GO:0005623|GO:0009987|GO:0016020|GO:0005215|GO:0050896|GO:0006950|GO:0022857|GO:0022892|GO:0009986|GO:0007155|GO:0071944|GO:0005886|GO:0031224|GO:0098609|GO:0005887|GO:0009636|GO:0016337|GO:0006810|GO:0001775|GO:0022891|GO:0016021|GO:0009611|GO:0031226|GO:0050878|GO:0055085|GO:0015075|GO:0007599|GO:0007596|GO:0006811|GO:0034109|GO:0030168|GO:1903825|GO:0034220|GO:0042060|GO:0098656|GO:0070527|GO:…	cell|cellular process|membrane|transporter activity|response to stimulus|response to stress|transmembrane transporter activity|substrate-specific transporter activity|cell surface|cell adhesion|cell periphery|plasma membrane|intrinsic component of membrane|cell-cell adhesion|integral component of plasma membrane|response to toxic substance|single organismal cell-cell adhesion|transport|cell activ…	-	-	-	-	4:29140501-29195218	358	172	1710	1389	9.77045	6.19393	59.8707	46.845	7.98219	53.3579	-2.74085	1.13275e-34	3.348e-33	DOWN
ENSGALG00000009530	PDZRN4	PDZ domain containing ring finger 4 [Source:HGNC Symbol;Acc:HGNC:30552]	-	-	-	-	-	-	1:29041613-29287618	0	2	7	7	0	0.0390834	0.133008	0.128121	0.0195417	0.130565	-2.74014	0.00932472	0.0215794	DOWN
ENSGALG00000007530	-	-	GO:0005623|GO:0008152|GO:0009987|GO:0016020|GO:0003824|GO:0071704|GO:0044237|GO:0006807|GO:0016740|GO:0019222|GO:0097159|GO:0005622|GO:0009058|GO:0031224|GO:0006139|GO:0019538|GO:0051171|GO:0031323|GO:0006450|GO:0003676|GO:0044249|GO:0016021|GO:0016772|GO:1901360|GO:0005737|GO:0006518|GO:0010468|GO:0016779|GO:0034645|GO:0043412|GO:0010467|GO:0016070|GO:0044267|GO:0003723|GO:0032268|GO:0051246|GO:…	cell|metabolic process|cellular process|membrane|catalytic activity|organic substance metabolic process|cellular metabolic process|nitrogen compound metabolic process|transferase activity|regulation of metabolic process|organic cyclic compound binding|intracellular|biosynthetic process|intrinsic component of membrane|nucleobase-containing compound metabolic process|protein metabolic process|regul…	-	-	-	-	4:11353982-11360783	69	31	251	333	1.07792	0.639	5.03033	6.4285	0.858459	5.72941	-2.73857	1.89108e-22	3.10698e-21	DOWN
ENSGALG00000040081	U1	U1 spliceosomal RNA [Source:RFAM;Acc:RF00003]	-	-	-	-	-	-	3:105023047-105023210	0	2	6	8	0	0.66132	1.9292	2.47757	0.33066	2.20338	-2.7363	0.00960032	0.0221428	DOWN
ENSGALG00000016734	SLC9A7	solute carrier family 9 member A7 [Source:HGNC Symbol;Acc:HGNC:17123]	GO:0005623|GO:0009987|GO:0016020|GO:0005215|GO:0012505|GO:0022857|GO:0043227|GO:0022892|GO:0005622|GO:0071944|GO:0005886|GO:0031224|GO:0043231|GO:0005768|GO:0019725|GO:0006810|GO:0042592|GO:0022891|GO:0016021|GO:0005737|GO:0055085|GO:0015075|GO:0006811|GO:0055082|GO:0071805|GO:0055037|GO:0034220|GO:0006873|GO:0050801|GO:0006812|GO:0008324|GO:0098719|GO:0015297|GO:0015992|GO:0098655|GO:0015491|GO:…	cell|cellular process|membrane|transporter activity|endomembrane system|transmembrane transporter activity|membrane-bounded organelle|substrate-specific transporter activity|intracellular|cell periphery|plasma membrane|intrinsic component of membrane|intracellular membrane-bounded organelle|endosome|cellular homeostasis|transport|homeostatic process|substrate-specific transmembrane transporter ac…	-	-	-	-	1:130278755-130346592	33	29	197	178	0.520867	0.603975	3.98904	3.47188	0.562421	3.73046	-2.72963	7.2008e-23	1.20513e-21	DOWN
ENSGALG00000013632	ACOT13	acyl-CoA thioesterase 13 [Source:HGNC Symbol;Acc:HGNC:20999]	GO:0005576|GO:0005623|GO:0009987|GO:0003824|GO:0043227|GO:0016043|GO:0016787|GO:0005622|GO:1903561|GO:0043231|GO:0022607|GO:0031982|GO:0070062|GO:0016788|GO:0005737|GO:0005634|GO:0006461|GO:0005739|GO:0016790|GO:0051259|GO:0051260|GO:0047617|GO:0051262|GO:0051289	extracellular region|cell|cellular process|catalytic activity|membrane-bounded organelle|cellular component organization|hydrolase activity|intracellular|extracellular vesicle|intracellular membrane-bounded organelle|cellular component assembly|vesicle|extracellular exosome|hydrolase activity, acting on ester bonds|cytoplasm|nucleus|protein complex assembly|mitochondrion|thiolester hydrolase acti…	-	-	-	-	2:90550113-90554877	188	189	1116	1187	3.78407	5.0196	28.8172	29.5244	4.40184	29.1708	-2.72835	8.77036e-55	5.53962e-53	DOWN
ENSGALG00000007929	DIXDC1	DIX domain containing 1 [Source:HGNC Symbol;Acc:HGNC:23695]	GO:0023052|GO:0032502|GO:0040011|GO:0005623|GO:0008152|GO:0009987|GO:0003824|GO:0050896|GO:0071704|GO:0044237|GO:0008283|GO:0006807|GO:0009056|GO:0016740|GO:0016043|GO:0048870|GO:0050793|GO:0005515|GO:0005622|GO:0048856|GO:0009058|GO:0051716|GO:0023051|GO:0044767|GO:0006139|GO:0051301|GO:0007017|GO:0010646|GO:0007420|GO:0008092|GO:0032970|GO:0009967|GO:0048869|GO:0032886|GO:0006996|GO:0007154|GO:…	signaling|developmental process|locomotion|cell|metabolic process|cellular process|catalytic activity|response to stimulus|organic substance metabolic process|cellular metabolic process|cell proliferation|nitrogen compound metabolic process|catabolic process|transferase activity|cellular component organization|cell motility|regulation of developmental process|protein binding|intracellular|anatomi…	-	-	-	-	24:6168264-6195030	0	2	3	11	0	0.0505625	0.0737401	0.260475	0.0252812	0.167107	-2.72464	0.020914	0.0442516	DOWN
ENSGALG00000033941	RORC	RAR related orphan receptor C [Source:HGNC Symbol;Acc:HGNC:10260]	-	-	-	-	-	-	25:2868268-2872192	1	2	12	7	0.0274471	0.0724492	0.422668	0.237499	0.0499482	0.330084	-2.72433	0.00270561	0.00707907	DOWN
ENSGALG00000012117	STEAP3	STEAP3 metalloreductase [Source:HGNC Symbol;Acc:HGNC:24592]	GO:0005623|GO:0008152|GO:0016020|GO:0003824|GO:0012505|GO:0043227|GO:0016491|GO:0005622|GO:0071944|GO:0005886|GO:0031224|GO:0043231|GO:0005768|GO:0005887|GO:0006810|GO:0016021|GO:0031226|GO:0055114|GO:0005737|GO:0006811|GO:0052851|GO:0008823|GO:0006812|GO:0030001|GO:0097461|GO:0033216|GO:0006826|GO:0006825|GO:0097286|GO:0015677	cell|metabolic process|membrane|catalytic activity|endomembrane system|membrane-bounded organelle|oxidoreductase activity|intracellular|cell periphery|plasma membrane|intrinsic component of membrane|intracellular membrane-bounded organelle|endosome|integral component of plasma membrane|transport|integral component of membrane|intrinsic component of plasma membrane|oxidation-reduction process|cyto…	K10142	metalloreductase STEAP3 [EC:1.16.1.-][-]	gga04115	p53 signaling pathway - Gallus gallus (chicken)	7:28555698-28573430	1	2	12	7	0.0181006	0.0477782	0.278737	0.156624	0.0329394	0.217681	-2.72433	0.00270862	0.0070837	DOWN
ENSGALG00000006327	-	-	-	-	-	-	-	-	13:15280051-15293224	432	260	2066	1989	4.9404	3.92337	30.3107	28.1088	4.43188	29.2098	-2.72046	1.64268e-58	1.15285e-56	DOWN
ENSGALG00000008997	STEAP4	STEAP4 metalloreductase [Source:HGNC Symbol;Acc:HGNC:21923]	GO:0032502|GO:0005576|GO:0005623|GO:0008152|GO:0009987|GO:0016020|GO:0003824|GO:0012505|GO:0043227|GO:0016491|GO:0005622|GO:1903561|GO:0071944|GO:0005886|GO:0031224|GO:0044767|GO:0043231|GO:0005768|GO:0005887|GO:0031982|GO:0048869|GO:0006810|GO:0070062|GO:0016021|GO:0031226|GO:0055114|GO:0005737|GO:0030154|GO:0006811|GO:0052851|GO:0045444|GO:0008823|GO:0006812|GO:0030001|GO:0097461|GO:0033216|GO:…	developmental process|extracellular region|cell|metabolic process|cellular process|membrane|catalytic activity|endomembrane system|membrane-bounded organelle|oxidoreductase activity|intracellular|extracellular vesicle|cell periphery|plasma membrane|intrinsic component of membrane|single-organism developmental process|intracellular membrane-bounded organelle|endosome|integral component of plasma m…	-	-	-	-	2:21036209-21042939	31	8	92	126	0.851711	0.29002	3.24264	4.27784	0.570866	3.76024	-2.7196	1.41916e-11	1.10412e-10	DOWN
ENSGALG00000043826	ANXA11	annexin A11 [Source:HGNC Symbol;Acc:HGNC:535]	-	-	-	-	-	-	6:5164861-5184130	5060	3659	24416	27304	85.5504	81.6283	529.582	570.463	83.5894	550.022	-2.7181	9.2269e-81	1.19209e-78	DOWN
ENSGALG00000002769	DNAJC12	DnaJ heat shock protein family (Hsp40) member C12 [Source:HGNC Symbol;Acc:HGNC:28908]	-	-	-	-	-	-	6:6666081-6675111	78	68	415	456	1.01292	1.16519	6.91381	7.31774	1.08906	7.11578	-2.70794	4.80616e-37	1.57321e-35	DOWN
ENSGALG00000045940	NUGGC	nuclear GTPase, germinal center associated [Source:HGNC Symbol;Acc:HGNC:33550]	-	-	-	-	-	-	3:105564501-105573559	2	2	13	11	0.035962	0.0474438	0.299863	0.244409	0.0417029	0.272136	-2.70611	0.000628317	0.00187298	DOWN
ENSGALG00000042793	-	-	-	-	-	-	-	-	20:10404463-10426114	9	3	37	30	0.485465	0.213497	2.56031	1.99963	0.349481	2.27997	-2.70573	1.28562e-07	6.50978e-07	DOWN
ENSGALG00000041744	OTOS	otospiralin [Source:HGNC Symbol;Acc:HGNC:22644]	-	-	-	-	-	-	9:5214754-5217385	1	1	5	7	0.0772338	0.101933	0.495555	0.668301	0.0895833	0.581928	-2.69954	0.0217961	0.0459185	DOWN
ENSGALG00000037410	HEPH	hephaestin [Source:HGNC Symbol;Acc:HGNC:4866]	-	-	K14735	hephaestin[1.16.3.1]	gga00860	Porphyrin and chlorophyll metabolism - Gallus gallus (chicken)	4:284344-322060	929	607	4808	4091	10.6182	9.15446	70.4998	57.7824	9.88635	64.1411	-2.69774	7.30108e-59	5.1665e-57	DOWN
ENSGALG00000031996	-	-	-	-	-	-	-	-	AADN04000923.1:18055-24200	3	1	16	6	0.149451	0.0657312	1.02262	0.369396	0.107591	0.696007	-2.69354	0.00479018	0.0118291	DOWN
ENSGALG00000008164	-	-	GO:0005576|GO:0008152|GO:0003824|GO:0031012|GO:0071704|GO:0016787|GO:0005578|GO:0043169|GO:0019538|GO:0008233|GO:0046872|GO:0006508|GO:0046914|GO:0008237|GO:0004175|GO:0008270|GO:0004222	extracellular region|metabolic process|catalytic activity|extracellular matrix|organic substance metabolic process|hydrolase activity|proteinaceous extracellular matrix|cation binding|protein metabolic process|peptidase activity|metal ion binding|proteolysis|transition metal ion binding|metallopeptidase activity|endopeptidase activity|zinc ion binding|metalloendopeptidase activity	-	-	-	-	10:19701317-19719362	7	3	30	26	0.173323	0.0980029	0.952925	0.795528	0.135663	0.874226	-2.68798	3.16735e-07	1.5328e-06	DOWN
ENSGALG00000045737	-	-	-	-	-	-	-	-	18:2214053-2215444	2	1	8	9	0.0590582	0.0389571	0.303023	0.328381	0.0490077	0.315702	-2.68748	0.00638425	0.0153521	DOWN
ENSGALG00000044986	-	-	-	-	-	-	-	-	2:15851511-15857256	3	1	13	9	0.132152	0.0581225	0.734713	0.489931	0.095137	0.612322	-2.68621	0.00180247	0.00489325	DOWN
ENSGALG00000013641	-	-	GO:0008152|GO:0009987|GO:0003824|GO:0071704|GO:0044237|GO:0016787|GO:0019538|GO:0044255|GO:0019637|GO:0016788|GO:0006629|GO:0042578|GO:0006796|GO:0046486|GO:0043412|GO:0044267|GO:0036211|GO:0030258|GO:0006644|GO:0016791|GO:0006464|GO:0016311|GO:0046839|GO:0006650|GO:0052866|GO:0004721|GO:0006470|GO:0046488|GO:0046856|GO:0035335|GO:0004725	metabolic process|cellular process|catalytic activity|organic substance metabolic process|cellular metabolic process|hydrolase activity|protein metabolic process|cellular lipid metabolic process|organophosphate metabolic process|hydrolase activity, acting on ester bonds|lipid metabolic process|phosphoric ester hydrolase activity|phosphate-containing compound metabolic process|glycerolipid metabol…	-	-	-	-	4:63535036-63542276	1	7	33	19	0.0220195	0.203452	0.932491	0.51717	0.112736	0.724831	-2.6847	2.26173e-05	8.61358e-05	DOWN
ENSGALG00000013627	SLC7A2	solute carrier family 7 member 2 [Source:HGNC Symbol;Acc:HGNC:11060]	GO:0002376|GO:0008152|GO:0009987|GO:0016020|GO:0005215|GO:0050896|GO:0006950|GO:0044237|GO:0022857|GO:0002682|GO:0006807|GO:0022892|GO:0009605|GO:0009058|GO:0031224|GO:0006952|GO:0002532|GO:0006810|GO:1903409|GO:0044249|GO:0001775|GO:0022891|GO:0016021|GO:0009611|GO:0050865|GO:0072593|GO:0055085|GO:0015075|GO:0042116|GO:0002537|GO:0006954|GO:0006809|GO:0006811|GO:0043030|GO:0050727|GO:0046209|GO:…	immune system process|metabolic process|cellular process|membrane|transporter activity|response to stimulus|response to stress|cellular metabolic process|transmembrane transporter activity|regulation of immune system process|nitrogen compound metabolic process|substrate-specific transporter activity|response to external stimulus|biosynthetic process|intrinsic component of membrane|defense respons…	-	-	-	-	4:63439358-63479725	16	12	64	99	0.0863909	0.0854944	0.443326	0.660575	0.0859427	0.55195	-2.68309	3.46265e-12	2.83631e-11	DOWN
ENSGALG00000007025	CPNE8	copine 8 [Source:HGNC Symbol;Acc:HGNC:23498]	GO:0005576|GO:0043227|GO:1903561|GO:0031982|GO:0070062	extracellular region|membrane-bounded organelle|extracellular vesicle|vesicle|extracellular exosome	-	-	-	-	1:15507104-15601794	953	620	4480	4548	18.2694	15.683	110.178	107.741	16.9762	108.96	-2.68221	4.3933e-70	4.59653e-68	DOWN
ENSGALG00000009809	MAML3	mastermind like transcriptional coactivator 3 [Source:HGNC Symbol;Acc:HGNC:16272]	GO:0023052|GO:0005623|GO:0008152|GO:0009987|GO:0050896|GO:0071704|GO:0044237|GO:0043227|GO:0006807|GO:0019222|GO:0005622|GO:0000989|GO:0009058|GO:0051716|GO:0006139|GO:0043231|GO:0051171|GO:0031323|GO:0007154|GO:0007165|GO:0044249|GO:0003712|GO:1901360|GO:0051252|GO:0007166|GO:0005634|GO:0010468|GO:0034645|GO:0031328|GO:0010467|GO:0010628|GO:0016070|GO:0003713|GO:0010557|GO:0005654|GO:0031981|GO:…	signaling|cell|metabolic process|cellular process|response to stimulus|organic substance metabolic process|cellular metabolic process|membrane-bounded organelle|nitrogen compound metabolic process|regulation of metabolic process|intracellular|transcription factor activity, transcription factor binding|biosynthetic process|cellular response to stimulus|nucleobase-containing compound metabolic proc…	K06061	mastermind[-]	gga04330	Notch signaling pathway - Gallus gallus (chicken)	4:29615758-29825230	219	106	874	948	2.68933	1.71756	13.7689	14.386	2.20345	14.0774	-2.67555	3.67995e-36	1.1665e-34	DOWN
ENSGALG00000010125	CSGALNACT1	chondroitin sulfate N-acetylgalactosaminyltransferase 1 [Source:HGNC Symbol;Acc:HGNC:24290]	GO:0032502|GO:0005623|GO:0008152|GO:0009987|GO:0016020|GO:0003824|GO:0071704|GO:0012505|GO:0044237|GO:0043227|GO:0006807|GO:0016740|GO:0016043|GO:0031090|GO:0005622|GO:0048856|GO:0009653|GO:0009058|GO:0031224|GO:0044767|GO:0009888|GO:0006139|GO:0043231|GO:0006790|GO:0019538|GO:0009887|GO:0044262|GO:0007275|GO:0044249|GO:0060348|GO:0016021|GO:0016757|GO:1901360|GO:0005794|GO:0048731|GO:0005737|GO:…	developmental process|cell|metabolic process|cellular process|membrane|catalytic activity|organic substance metabolic process|endomembrane system|cellular metabolic process|membrane-bounded organelle|nitrogen compound metabolic process|transferase activity|cellular component organization|organelle membrane|intracellular|anatomical structure development|anatomical structure morphogenesis|biosynthe…	K00746	chondroitin sulfate N-acetylgalactosaminyltransferase 1/2[2.4.1.175]	gga01100|gga00532	Metabolic pathways - Gallus gallus (chicken)|Glycosaminoglycan biosynthesis - chondroitin sulfate / dermatan sulfate - Gallus gallus (chicken)	4:34344526-34358907	234	162	1024	1248	2.78532	2.54438	15.6368	18.3571	2.66485	16.9969	-2.67315	9.58668e-54	5.71648e-52	DOWN
ENSGALG00000012426	DDHD1	DDHD domain containing 1 [Source:HGNC Symbol;Acc:HGNC:19714]	GO:0032502|GO:0005623|GO:0009987|GO:0003824|GO:0016043|GO:0016787|GO:0050793|GO:0005622|GO:0048856|GO:0009653|GO:0090141|GO:0043169|GO:0006996|GO:0051128|GO:0016788|GO:0051130|GO:0005737|GO:0010638|GO:0016298|GO:0090140|GO:0033043|GO:0048285|GO:0046872|GO:0007005|GO:0010821|GO:0004620|GO:0010822|GO:0000266	developmental process|cell|cellular process|catalytic activity|cellular component organization|hydrolase activity|regulation of developmental process|intracellular|anatomical structure development|anatomical structure morphogenesis|positive regulation of mitochondrial fission|cation binding|organelle organization|regulation of cellular component organization|hydrolase activity, acting on ester bo…	-	-	-	-	5:58447417-58509253	634	392	2840	2985	10.7501	8.77035	61.7773	62.5457	9.76024	62.1615	-2.67103	2.60504e-63	2.18849e-61	DOWN
ENSGALG00000029399	-	-	-	-	-	-	-	-	5:1855519-1880037	43	26	213	176	2.76581	2.20668	17.5761	13.9893	2.48624	15.7827	-2.66631	2.133e-20	3.08273e-19	DOWN
ENSGALG00000017186	-	-	GO:0009987|GO:0043169|GO:0010941|GO:0008219|GO:0043067|GO:0012501|GO:0046872|GO:0042981|GO:0046914|GO:0006915|GO:0008270	cellular process|cation binding|regulation of cell death|cell death|regulation of programmed cell death|programmed cell death|metal ion binding|regulation of apoptotic process|transition metal ion binding|apoptotic process|zinc ion binding	K16060	baculoviral IAP repeat-containing protein 2/3[-]	gga04510|gga04210|gga04621|gga04120	Focal adhesion - Gallus gallus (chicken)|Apoptosis - Gallus gallus (chicken)|NOD-like receptor signaling pathway - Gallus gallus (chicken)|Ubiquitin mediated proteolysis - Gallus gallus (chicken)	1:182634266-182644438	2878	2008	14044	13773	18.3281	16.8732	114.737	108.389	17.6007	111.563	-2.66416	5.39951e-75	6.39467e-73	DOWN
ENSGALG00000035117	-	-	-	-	-	-	-	-	24:5073362-5074358	2	3	13	17	0.0526306	0.104152	0.438852	0.55277	0.0783911	0.495811	-2.66103	0.000148589	0.00049493	DOWN
[truncated: 3,788 more rows]

## Sheet: AbPre VS AbAd
gene id	gene name	description	GO_id	GO_term	KO_ID	KO_Description	kegg_id	kegg_term	locus	Ab-Preadipocyte1_count	Ab-Preadipocyte2_count	Ab-Adipocyte1_count	Ab-Adipocyte2_count	Ab-Preadipocyte1_FPKM	Ab-Preadipocyte2_FPKM	Ab-Adipocyte1_FPKM	Ab-Adipocyte2_FPKM	AbPre	AbAd	log2FC	Pvalue	Qvalue	updown
[truncated: 4,693 more rows]

## Sheet: IMPre VS AbPre
gene id	gene name	description	GO_id	GO_term	KO_ID	KO_Description	kegg_id	kegg_term	locus	Ab-Preadipocyte1_count	Ab-Preadipocyte2_count	IM-Preadipocyte2-1_count	IM-Preadipocyte2-2_count	Ab-Preadipocyte1_FPKM	Ab-Preadipocyte2_FPKM	IM-Preadipocyte2-1_FPKM	IM-Preadipocyte2-2_FPKM	AbPre	IMPre	log2FC	Pvalue	Qvalue	updown
ENSGALG00000039092	STAC	SH3 and cysteine rich domain [Source:HGNC Symbol;Acc:HGNC:11353]	-	-	-	-	-	-	2:45916083-45986453	0	1	568	572	0	0.0371908	19.3098	25.6586	0.0185954	22.4842	-10.2398	6.48691e-93	1.12243e-90	DOWN
[truncated: 4,746 more rows]

## Sheet: IMAd VS AbAd
gene id	gene name	description	GO_id	GO_term	KO_ID	KO_Description	kegg_id	kegg_term	locus	Ab-Adipocyte1_count	Ab-Adipocyte2_count	IM-Adipocyte1_count	IM-Adipocyte2_count	Ab-Adipocyte1_FPKM	Ab-Adipocyte2_FPKM	IM-Adipocyte1_FPKM	IM-Adipocyte2_FPKM	AbAd	IMAd	log2FC	Pvalue	Qvalue	updown
[truncated: 4,447 more rows]
