# Supplementary material for: Identification of differentially expressed genes and pathways between intramuscular and abdominal fat-derived preadipocyte differentiation of chickens in vitro
Source: BMC Genomics. 2019 Oct 15;20:743. doi: 10.1186/s12864-019-6116-0 (PMC6794883; doi:10.1186/s12864-019-6116-0)
Supplement: Supplementary file 2 — Additional file 2: Table S2. DEMs among four groups [file 12864_2019_6116_MOESM2_ESM.xlsx]

## Sheet: IMPre VS IMAd
Table S2. DEMs between different groups.
transcript id	gene id	gene name	description	locus	length	IM-Preadipocyte2-1_count	IM-Preadipocyte2-2_count	IM-Adipocyte1_count	IM-Adipocyte2_count	IM-Preadipocyte2-1_FPKM	IM-Preadipocyte2-2_FPKM	IM-Adipocyte1_FPKM	IM-Adipocyte2_FPKM	IMPre	IMAd	log2FC	Pvalue	Qvalue	updown
ENSGALT00000062395	ENSGALG00000003323	OSGIN1	oxidative stress induced growth inhibitor 1 [Source:HGNC Symbol;Acc:HGNC:30093]	11:2659323-2694119	2358	1	0	8485	2737	0.0178399	0	196.225	60.8179	0.00891997	128.522	-13.8146	6.46314e-38	7.86628e-35	DOWN
ENSGALT00000055283	ENSGALG00000006802	LAMB2	laminin subunit beta-2 precursor [Source:RefSeq peptide;Acc:NP_989497]	12:11585512-11594602	5610	1	1	13	16153	0.0074985	0.00985155	0.126367	150.866	0.00867502	75.4961	-13.0872	5.39731e-08	2.31553e-06	DOWN
ENSGALT00000027769	ENSGALG00000019061	-	-	1:182507123-182513346	1401	1	0	1195	1284	0.0300261	0	46.5133	48.0206	0.015013	47.2669	-11.6204	4.45906e-40	8.06479e-37	DOWN
ENSGALT00000037978	ENSGALG00000011708	MYLK	myosin light chain kinase [Source:HGNC Symbol;Acc:HGNC:7590]	7:27324164-27506734	7750	0	2	9	5804	0	0.0142566	0.0633259	39.2398	0.00712832	19.6515	-11.4288	3.35869e-07	1.20408e-05	DOWN
ENSGALT00000069086	ENSGALG00000043064	-	-	17:992193-995196	711	57	21	76505	97054	3.3716	1.63192	5867.69	7152.28	2.50176	6509.99	-11.3455	7.64291e-66	1.86044e-61	DOWN
ENSGALT00000016132	ENSGALG00000009920	COCH	Cochlin [Source:UniProtKB/Swiss-Prot;Acc:O42163]	5:34263828-34280520	1825	1	3	4634	4864	0.0230502	0.0908253	138.465	139.647	0.0569377	139.056	-11.254	2.61434e-56	1.59096e-52	DOWN
ENSGALT00000089951	ENSGALG00000044383	-	-	25:2331569-2336801	2629	1	0	989	844	0.016001	0	20.5141	16.821	0.00800049	18.6676	-11.1882	4.7751e-32	3.05883e-29	DOWN
ENSGALT00000053882	ENSGALG00000030886	PTGDS	prostaglandin D2 synthase [Source:HGNC Symbol;Acc:HGNC:9592]	17:999390-1001420	750	11	3	11203	13825	0.616803	0.221008	814.555	965.839	0.418906	890.197	-11.0533	2.23734e-60	1.81538e-56	DOWN
ENSGALT00000085807	ENSGALG00000027142	RPL32	ribosomal protein L32 [Source:HGNC Symbol;Acc:HGNC:10336]	12:19513946-19514578	249	2	2	2510	2235	0.337754	0.443731	549.695	470.304	0.390742	510	-10.3501	1.25731e-48	6.12107e-45	DOWN
ENSGALT00000070236	ENSGALG00000009809	MAML3	mastermind like transcriptional coactivator 3 [Source:HGNC Symbol;Acc:HGNC:16272]	4:29615758-29825230	2924	1	0	340	256	0.0143866	0	6.34086	4.58737	0.00719332	5.46411	-9.56911	6.01299e-15	7.82718e-13	DOWN
ENSGALT00000090000	ENSGALG00000021340	CA9	carbonic anhydrase 9 [Source:HGNC Symbol;Acc:HGNC:1383]	Z:9226422-9231068	1041	4	0	1218	1155	0.161608	0	63.8034	58.1343	0.080804	60.9688	-9.55943	9.0158e-35	7.07944e-32	DOWN
ENSGALT00000050868	ENSGALG00000039815	KIAA0430	KIAA0430 [Source:HGNC Symbol;Acc:HGNC:29562]	14:7570007-7591157	5257	3	2	1705	1431	0.0239999	0.0210175	17.6862	14.2627	0.0225087	15.9744	-9.47107	5.13318e-40	8.33012e-37	DOWN
ENSGALT00000055741	ENSGALG00000034294	ATP6V0D2	V-type proton ATPase subunit d 2 [Source:UniProtKB/Swiss-Prot;Acc:Q5ZHL0]	2:123562671-123580456	1684	0	1	373	241	0	0.032819	12.0785	7.49853	0.0164095	9.78853	-9.22042	4.73411e-15	6.29715e-13	DOWN
ENSGALT00000006252	ENSGALG00000003925	MYPN	myopalladin [Source:HGNC Symbol;Acc:HGNC:23246]	6:10476899-10519233	3999	1	1	629	371	0.0105193	0.0138202	8.57722	4.86098	0.0121698	6.7191	-9.10882	2.48993e-20	6.12222e-18	DOWN
ENSGALT00000010127	ENSGALG00000027716	-	-	5:12488069-12489867	520	0	3	776	935	0	0.318762	81.3777	94.2126	0.159381	87.7952	-9.10552	1.62168e-28	8.22396e-26	DOWN
ENSGALT00000081934	ENSGALG00000042570	-	-	1:175487151-175493054	882	0	1	293	231	0	0.0626612	18.1153	13.7229	0.0313306	15.9191	-8.98897	7.14209e-14	7.93849e-12	DOWN
ENSGALT00000031388	ENSGALG00000019761	CHAD	chondroadherin [Source:HGNC Symbol;Acc:HGNC:1909]	18:10445470-10453126	2147	15	2	2894	3395	0.293822	0.051462	73.5045	82.853	0.172642	78.1788	-8.82285	8.46855e-39	1.14523e-35	DOWN
ENSGALT00000082706	ENSGALG00000007098	KIF21A	kinesin family member 21A [Source:HGNC Symbol;Acc:HGNC:19349]	1:15350861-15434281	5083	0	2	339	486	0	0.021737	3.63686	5.00975	0.0108685	4.32331	-8.63584	3.56741e-18	6.20271e-16	DOWN
ENSGALT00000023773	ENSGALG00000014742	HTR1A	5-hydroxytryptamine receptor 1A [Source:HGNC Symbol;Acc:HGNC:5286]	Z:19994197-19995531	1335	9	7	2552	2851	0.283522	0.289722	104.243	111.897	0.286622	108.07	-8.5586	7.3802e-45	2.24561e-41	DOWN
ENSGALT00000022180	ENSGALG00000013634	LRRC2	leucine rich repeat containing 2 [Source:HGNC Symbol;Acc:HGNC:14676]	Z:42477672-42535863	1140	1	0	136	158	0.0369005	0	6.50549	7.26193	0.0184502	6.88371	-8.5434	6.8645e-10	4.17003e-08	DOWN
ENSGALT00000078495	ENSGALG00000041452	-	-	2:90506056-90515226	1386	2	0	319	253	0.0606787	0	12.5509	9.56442	0.0303394	11.0577	-8.50964	9.36327e-14	1.036e-11	DOWN
ENSGALT00000075009	ENSGALG00000037353	TMEM131	transmembrane protein 131 [Source:HGNC Symbol;Acc:HGNC:30366]	1:132129071-132219901	5772	4	11	5026	4	0.0291465	0.105294	47.4836	0.036308	0.0672203	23.7599	-8.46542	2.44295e-05	0.000518451	DOWN
ENSGALT00000077374	ENSGALG00000004646	-	-	21:5662886-5666431	1342	1	0	76	175	0.0313462	0	3.08822	6.83261	0.0156731	4.96041	-8.30603	2.05608e-08	9.79434e-07	DOWN
ENSGALT00000052602	ENSGALG00000042388	LAMA2	laminin subunit alpha 2 [Source:HGNC Symbol;Acc:HGNC:6482]	3:58293669-58629545	9504	37	9	5974	5788	0.163728	0.052322	34.2773	31.9097	0.108025	33.0935	-8.25904	2.83122e-36	2.65068e-33	DOWN
ENSGALT00000073539	ENSGALG00000002377	ENO1	enolase 1 [Source:HGNC Symbol;Acc:HGNC:3350]	21:3211467-3223867	1082	19	26	12331	91	0.738512	1.32767	621.467	4.40672	1.03309	312.937	-8.24276	3.14903e-07	1.13956e-05	DOWN
ENSGALT00000085391	ENSGALG00000003197	RPL7A	60S ribosomal protein L7a [Source:UniProtKB/Swiss-Prot;Acc:P32429]	17:7341092-7344694	1339	1	10	1586	1686	0.0314164	0.412614	64.5907	65.9747	0.222015	65.2827	-8.1999	2.52337e-30	1.42846e-27	DOWN
ENSGALT00000082107	ENSGALG00000030140	CCDC3	coiled-coil domain containing 3 [Source:HGNC Symbol;Acc:HGNC:23813]	1:6627009-6665964	864	3	2	605	637	0.146027	0.127881	38.1847	38.6301	0.136954	38.4074	-8.13155	2.50155e-23	8.11903e-21	DOWN
ENSGALT00000043835	ENSGALG00000027887	-	-	Z:10372696-10387368	741	7	3	1024	1397	0.397302	0.223693	75.3579	98.7822	0.310497	87.0701	-8.13145	3.54005e-32	2.32897e-29	DOWN
ENSGALT00000089703	ENSGALG00000007114	APOA1	Apolipoprotein A-I Proapolipoprotein A-I [Source:UniProtKB/Swiss-Prot;Acc:P08250]	24:5110455-5111948	1017	143	84	34549	18973	5.9135	4.5635	1852.52	977.498	5.2385	1415.01	-8.07744	1.91867e-40	3.89203e-37	DOWN
ENSGALT00000003649	ENSGALG00000002318	LVRN	laeverin [Source:HGNC Symbol;Acc:HGNC:26904]	Z:72837940-72873809	5669	4	0	311	491	0.0296761	0	2.99158	4.53812	0.0148381	3.76485	-7.98715	2.19928e-16	3.36698e-14	DOWN
ENSGALT00000052540	ENSGALG00000007114	APOA1	Apolipoprotein A-I Proapolipoprotein A-I [Source:UniProtKB/Swiss-Prot;Acc:P08250]	24:5110450-5111959	1224	13	0	1129	1472	0.446679	0	50.299	63.0126	0.22334	56.6558	-7.98684	1.10989e-24	4.09348e-22	DOWN
ENSGALT00000046587	ENSGALG00000015055	SLC22A16	solute carrier family 22 member 16 [Source:HGNC Symbol;Acc:HGNC:20302]	3:66681777-66702093	858	1	0	78	121	0.0490286	0	4.95742	7.38921	0.0245143	6.17331	-7.97628	7.7202e-08	3.16269e-06	DOWN
ENSGALT00000084883	ENSGALG00000007114	APOA1	Apolipoprotein A-I Proapolipoprotein A-I [Source:UniProtKB/Swiss-Prot;Acc:P08250]	24:5110450-5111924	1080	21	1	2147	2160	0.817751	0.0511733	108.407	104.793	0.434462	106.6	-7.93876	2.24765e-25	8.82457e-23	DOWN
ENSGALT00000019782	ENSGALG00000012109	-	Eukaryotic translation initiation factor 3 subunit M [Source:UniProtKB/Swiss-Prot;Acc:Q5ZJ64]	5:5522441-5536835	1413	3	11	3111	2	0.0892904	0.430118	120.062	0.0741578	0.259704	60.068	-7.85358	9.86602e-05	0.00171279	DOWN
ENSGALT00000087703	ENSGALG00000016775	RPL31	ribosomal protein L31 [Source:HGNC Symbol;Acc:HGNC:10334]	1:133434612-133438602	336	3	3	1221	3	0.375498	0.493322	198.163	0.46779	0.43441	99.3156	-7.83682	2.71138e-05	0.000568969	DOWN
ENSGALT00000011524	ENSGALG00000007114	APOA1	Apolipoprotein A-I Proapolipoprotein A-I [Source:UniProtKB/Swiss-Prot;Acc:P08250]	24:5110448-5112102	1148	303	419	69775	81013	11.1002	20.1657	3314.4	3697.55	15.633	3505.97	-7.80908	1.6991e-44	4.5955e-41	DOWN
ENSGALT00000060667	ENSGALG00000020316	IL13RA2	interleukin 13 receptor subunit alpha 2 [Source:HGNC Symbol;Acc:HGNC:5975]	4:2848848-2859132	1373	1	1	218	178	0.0306384	0.0402529	8.65832	6.79281	0.0354456	7.72557	-7.76789	3.25671e-11	2.54903e-09	DOWN
ENSGALT00000049441	ENSGALG00000029981	-	-	AADN04002786.1:76-17378	842	0	1	109	112	0	0.065638	7.05931	6.9696	0.032819	7.01446	-7.73966	2.26747e-08	1.06554e-06	DOWN
ENSGALT00000013275	ENSGALG00000008166	TLR15	Gallus gallus toll-like receptor 15 (TLR15), mRNA. [Source:RefSeq mRNA;Acc:NM_001037835]	3:3021314-3024977	2775	4	9	1347	1153	0.0606248	0.179196	26.4699	21.7704	0.11991	24.1201	-7.65214	1.31876e-30	8.02534e-28	DOWN
ENSGALT00000022187	ENSGALG00000013640	-	Myelin basic protein [Source:UniProtKB/Swiss-Prot;Acc:P15720]	2:90869533-90887287	2258	3	1	360	318	0.0558757	0.0244762	8.69413	7.37911	0.0401759	8.03662	-7.64411	4.36637e-15	5.87216e-13	DOWN
ENSGALT00000008909	ENSGALG00000005553	NLGN3	neuroligin 3 [Source:HGNC Symbol;Acc:HGNC:14289]	4:2335565-2353557	4580	0	2	228	184	0	0.0241242	2.71467	2.10501	0.0120621	2.40984	-7.64231	4.73873e-11	3.5823e-09	DOWN
ENSGALT00000034416	ENSGALG00000021340	CA9	carbonic anhydrase 9 [Source:HGNC Symbol;Acc:HGNC:1383]	Z:9226414-9236490	1454	12	2	1061	1126	0.34709	0.0759897	39.7922	40.5765	0.21154	40.1844	-7.56956	1.77532e-26	7.71695e-24	DOWN
ENSGALT00000053781	ENSGALG00000038495	GRHL1	grainyhead like transcription factor 1 [Source:HGNC Symbol;Acc:HGNC:17923]	3:96863531-96899127	2006	0	2	223	150	0	0.0550792	6.06207	3.91797	0.0275396	4.99002	-7.50139	3.10243e-10	2.00849e-08	DOWN
ENSGALT00000088887	ENSGALG00000005907	RPN1	ribophorin I [Source:HGNC Symbol;Acc:HGNC:10381]	12:9162240-9169544	2222	8	12	1480	1859	0.151411	0.298391	36.3216	43.8365	0.224901	40.0791	-7.47741	1.27296e-33	9.11361e-31	DOWN
ENSGALT00000088696	ENSGALG00000014118	MRPS26	mitochondrial ribosomal protein S26 [Source:HGNC Symbol;Acc:HGNC:14045]	4:89215274-89218532	1402	1	1	2	324	0.0300047	0.0394202	0.0777971	12.1087	0.0347125	6.09326	-7.45562	0.000180367	0.00282528	DOWN
ENSGALT00000068836	ENSGALG00000038574	-	-	18:4871711-4887797	3864	3	1	303	289	0.032652	0.0143031	4.27615	3.91888	0.0234775	4.09751	-7.44732	1.8677e-13	2.0028e-11	DOWN
ENSGALT00000088678	ENSGALG00000044619	-	-	AADN04001162.1:4420-13082	3150	17	1	1133	1384	0.226974	0.0175451	19.614	23.0211	0.12226	21.3176	-7.44595	5.36407e-23	1.674e-20	DOWN
ENSGALT00000066818	ENSGALG00000021340	CA9	carbonic anhydrase 9 [Source:HGNC Symbol;Acc:HGNC:1383]	Z:9226405-9235133	1255	0	1	93	86	0	0.0440376	4.04096	3.59049	0.0220188	3.81573	-7.43708	1.35632e-07	5.24055e-06	DOWN
ENSGALT00000069136	ENSGALG00000009932	THADA	THADA, armadillo repeat containing [Source:HGNC Symbol;Acc:HGNC:19217]	3:25079956-25201664	5054	0	1	78	99	0	0.0109353	0.841604	1.02636	0.00546767	0.933981	-7.41632	1.50769e-07	5.76141e-06	DOWN
ENSGALT00000026763	ENSGALG00000016580	SCARA5	scavenger receptor class A member 5 [Source:HGNC Symbol;Acc:HGNC:28701]	3:105581245-105594207	1347	7	0	335	597	0.218561	0	13.562	23.2224	0.10928	18.3922	-7.39492	2.84117e-15	3.95199e-13	DOWN
ENSGALT00000039749	ENSGALG00000008439	-	-	1:11182192-11218268	2311	40	51	6386	7792	0.727928	1.2193	150.687	176.665	0.973615	163.676	-7.39327	8.39963e-40	1.2779e-36	DOWN
ENSGALT00000051501	ENSGALG00000039687	NIPAL4	NIPA like domain containing 4 [Source:HGNC Symbol;Acc:HGNC:28018]	13:11353337-11360669	1197	2	0	152	108	0.0702596	0	6.92464	4.72748	0.0351298	5.82606	-7.37368	2.17399e-08	1.02956e-06	DOWN
ENSGALT00000065269	ENSGALG00000010158	KANK1	KN motif and ankyrin repeat domains 1 [Source:HGNC Symbol;Acc:HGNC:19309]	Z:25835705-25933077	4357	0	5	318	491	0	0.0634026	3.98003	5.90466	0.0317013	4.94234	-7.28451	1.26496e-14	1.571e-12	DOWN
ENSGALT00000080987	ENSGALG00000032746	Enpp2	ectonucleotide pyrophosphatase/phosphodiesterase 2 [Source:HGNC Symbol;Acc:HGNC:3357]	2:136612721-136668116	3188	13	19	2085	2536	0.171498	0.329284	35.6644	41.6804	0.250391	38.6724	-7.27098	1.11609e-35	1.00622e-32	DOWN
ENSGALT00000077790	ENSGALG00000037697	LAMP1	lysosome-associated membrane glycoprotein 1 precursor [Source:RefSeq peptide;Acc:NP_990614]	1:137487513-137505740	2224	30	21	4014	2542	0.567299	0.521714	98.4215	59.8882	0.544507	79.1548	-7.18358	4.24854e-35	3.56614e-32	DOWN
ENSGALT00000065049	ENSGALG00000013846	ARFGEF3	ARFGEF family member 3 [Source:HGNC Symbol;Acc:HGNC:21213]	3:54587351-54650676	3636	1	0	55	53	0.0115695	0	0.824872	0.763758	0.00578473	0.794315	-7.10132	5.15077e-06	0.0001354	DOWN
ENSGALT00000045074	ENSGALG00000026736	OGN	Mimecan [Source:UniProtKB/Swiss-Prot;Acc:Q9W6H0]	12:3424659-3435067	2413	5	1	308	372	0.0871397	0.0229039	6.9605	8.07768	0.0550218	7.51909	-7.09441	2.58513e-14	3.05862e-12	DOWN
ENSGALT00000005678	ENSGALG00000003589	VTN	vitronectin [Source:HGNC Symbol;Acc:HGNC:12724]	19:5643262-5647555	1684	14	0	710	792	0.349626	0	22.9913	24.6425	0.174813	23.8169	-7.09003	2.55744e-16	3.86666e-14	DOWN
ENSGALT00000067536	ENSGALG00000037856	CHL1	cell adhesion molecule L1 like [Source:HGNC Symbol;Acc:HGNC:1939]	12:17238314-17341991	3892	10	2	599	741	0.10806	0.0283887	8.39269	9.97576	0.0682242	9.18422	-7.07273	3.41675e-20	8.07481e-18	DOWN
ENSGALT00000087166	ENSGALG00000003589	VTN	vitronectin [Source:HGNC Symbol;Acc:HGNC:12724]	19:5643273-5647788	1904	5	1	286	384	0.110435	0.0290269	8.19117	10.5673	0.0697309	9.37925	-7.07153	4.73124e-14	5.38168e-12	DOWN
ENSGALT00000085062	ENSGALG00000004509	-	Polyubiquitin-B Ubiquitin [Source:UniProtKB/Swiss-Prot;Acc:P0CG62]	19:6586070-6587002	933	74	43	99	13676	3.33564	2.54642	5.78631	768.03	2.94103	386.908	-7.03953	3.05208e-06	8.57896e-05	DOWN
ENSGALT00000056156	ENSGALG00000034584	-	-	Z:624754-741863	2901	1	1	1	233	0.0145007	0.0190511	0.0187989	4.20832	0.0167759	2.11356	-6.97714	0.00065295	0.00820552	DOWN
ENSGALT00000020015	ENSGALG00000012256	UTRN	utrophin [Source:HGNC Symbol;Acc:HGNC:12635]	3:46068880-46415545	10468	25	21	2717	2325	0.10044	0.110842	14.1538	11.6375	0.105641	12.8957	-6.93157	2.09428e-36	2.03916e-33	DOWN
ENSGALT00000085759	ENSGALG00000014957	WDR1	WD repeat domain 1 [Source:HGNC Symbol;Acc:HGNC:12754]	4:78898790-78903721	1495	2	2	284	157	0.0562547	0.0739057	10.3592	5.50248	0.0650802	7.93082	-6.92911	1.61803e-10	1.11892e-08	DOWN
ENSGALT00000083981	ENSGALG00000035804	SQSTM1	sequestosome 1 [Source:HGNC Symbol;Acc:HGNC:11280]	13:13463302-13467634	1306	3	2	264	260	0.0966059	0.084601	11.0232	10.4311	0.0906035	10.7272	-6.88749	3.00396e-12	2.74896e-10	DOWN
ENSGALT00000072330	ENSGALG00000040241	NTRK3	NT-3 growth factor receptor [Source:UniProtKB/Swiss-Prot;Acc:Q91044]	10:13235917-13346374	1803	1	0	51	41	0.0233314	0	1.54248	1.1915	0.0116657	1.36699	-6.87258	1.39096e-05	0.000318221	DOWN
ENSGALT00000017442	ENSGALG00000010718	THSD7A	thrombospondin type 1 domain containing 7A [Source:HGNC Symbol;Acc:HGNC:22207]	2:26317033-26511754	4950	1	0	40	50	0.0084983	0	0.440656	0.529253	0.00424915	0.484954	-6.83453	1.46638e-05	0.000332663	DOWN
ENSGALT00000023051	ENSGALG00000014252	-	-	1:76146376-76177348	4068	1	0	49	40	0.0103408	0	0.656839	0.5152	0.00517042	0.58602	-6.82452	1.63941e-05	0.000365111	DOWN
ENSGALT00000072032	ENSGALG00000003416	FAM160A2	family with sequence similarity 160 member A2 [Source:HGNC Symbol;Acc:HGNC:25378]	1:194465096-194472407	3763	0	2	229	0	0	0.0293619	3.31855	0	0.014681	1.65928	-6.82046	0.00266441	0.0249738	DOWN
ENSGALT00000058232	ENSGALG00000040822	-	-	AADN04002756.1:10225-18817	3565	6	5	479	632	0.0707811	0.0774881	7.32694	9.28877	0.0741346	8.30786	-6.80819	2.95826e-19	6.05127e-17	DOWN
ENSGALT00000022862	ENSGALG00000014128	A4GALT	alpha 1,4-galactosyltransferase [Source:HGNC Symbol;Acc:HGNC:18149]	1:68397254-68409951	4499	3	0	139	122	0.0280434	0	1.68479	1.42083	0.0140217	1.55281	-6.79108	6.94711e-08	2.87596e-06	DOWN
ENSGALT00000086156	ENSGALG00000011511	CKB	Creatine kinase B-type [Source:UniProtKB/Swiss-Prot;Acc:P05122]	5:50400227-50406481	1265	84	4	4145	3610	2.79266	0.174722	178.682	149.526	1.48369	164.104	-6.78928	1.79369e-12	1.67931e-10	DOWN
ENSGALT00000003855	ENSGALG00000023622	-	Avidin [Source:UniProtKB/Swiss-Prot;Acc:P02701]	Z:9164721-9165903	587	42	25	2900	3593	3.0091	2.3531	269.406	320.715	2.6811	295.061	-6.78204	1.26638e-36	1.34027e-33	DOWN
ENSGALT00000087570	ENSGALG00000011388	RABGGTB	Rab geranylgeranyltransferase beta subunit [Source:HGNC Symbol;Acc:HGNC:9796]	8:29887798-29897975	1601	10	9	945	918	0.262691	0.310599	32.1875	30.0436	0.286645	31.1156	-6.76223	1.10281e-25	4.62838e-23	DOWN
ENSGALT00000079477	ENSGALG00000041031	-	-	16:28376-41348	4869	0	1	40	71	0	0.0113508	0.447986	0.764045	0.00567541	0.606016	-6.73849	6.47506e-06	0.000165043	DOWN
ENSGALT00000057355	ENSGALG00000016543	NHS	NHS actin remodeling regulator [Source:HGNC Symbol;Acc:HGNC:7820]	1:120947280-120967674	4191	1	0	75	4	0.0100374	0	0.975867	0.0500047	0.00501868	0.512936	-6.67533	0.00109015	0.0123368	DOWN
ENSGALT00000019065	ENSGALG00000011663	FNDC1	fibronectin type III domain containing 1 [Source:HGNC Symbol;Acc:HGNC:21184]	3:45927228-45991940	4725	68	21	4102	3562	0.605252	0.245565	47.3414	39.4996	0.425408	43.4205	-6.67339	1.83438e-28	9.11277e-26	DOWN
ENSGALT00000074281	ENSGALG00000038688	ADAMTS17	ADAM metallopeptidase with thrombospondin type 1 motif 17 [Source:HGNC Symbol;Acc:HGNC:17109]	10:17119378-17280787	3581	11	7	1221	344	0.129183	0.108009	18.5934	5.03332	0.118596	11.8134	-6.63822	4.71792e-15	6.29715e-13	DOWN
ENSGALT00000085616	ENSGALG00000046532	C15orf48	chromosome 15 open reading frame 48 [Source:HGNC Symbol;Acc:HGNC:29898]	10:10666581-10670187	2083	118	61	7337	8175	2.38244	1.61802	192.077	205.636	2.00023	198.857	-6.63542	3.13097e-35	2.72193e-32	DOWN
ENSGALT00000005033	ENSGALG00000003172	-	-	6:9165000-9184327	2457	13	1	608	504	0.222522	0.0224938	13.4941	10.748	0.122508	12.1211	-6.6285	3.79842e-15	5.19444e-13	DOWN
ENSGALT00000081859	ENSGALG00000007522	ABCC3	ATP binding cassette subfamily C member 3 [Source:HGNC Symbol;Acc:HGNC:54]	18:10231942-10262794	5227	12	3	683	540	0.0965504	0.0317115	7.12551	5.41305	0.064131	6.26928	-6.61113	7.95479e-18	1.33542e-15	DOWN
ENSGALT00000085511	ENSGALG00000011511	CKB	Creatine kinase B-type [Source:UniProtKB/Swiss-Prot;Acc:P05122]	5:50400227-50403886	850	13	26	1813	1759	0.643218	1.69004	116.312	108.43	1.16663	112.371	-6.58978	8.67202e-28	4.1391e-25	DOWN
ENSGALT00000057550	ENSGALG00000035386	NCKAP1L	Gallus gallus NCK-associated protein 1-like (NCKAP1L), mRNA. [Source:RefSeq mRNA;Acc:NM_001031339]	AADN04001865.1:3108-11808	3783	0	1	54	45	0	0.0146094	0.778403	0.623273	0.00730468	0.700838	-6.58412	9.92502e-06	0.000239516	DOWN
ENSGALT00000080605	ENSGALG00000037511	CNR1	cannabinoid receptor 1 [Source:HGNC Symbol;Acc:HGNC:2159]	3:76458678-76464108	5431	2	2	194	144	0.0154853	0.0203441	1.94791	1.38926	0.0179147	1.66858	-6.54134	3.11097e-09	1.73289e-07	DOWN
ENSGALT00000079356	ENSGALG00000002638	-	-	6:5124319-5157334	2651	37	22	2379	2403	0.586976	0.458512	48.9364	47.4947	0.522744	48.2155	-6.52725	3.41424e-34	2.51847e-31	DOWN
ENSGALT00000074225	ENSGALG00000008098	NAMPT	nicotinamide phosphoribosyltransferase [Source:HGNC Symbol;Acc:HGNC:30092]	1:14232247-14253782	1214	4	2	245	235	0.138578	0.0910123	11.0051	10.1426	0.114795	10.5739	-6.5253	4.45584e-11	3.40013e-09	DOWN
ENSGALT00000057133	ENSGALG00000034693	MLLT6	MLLT6, PHD finger domain containing [Source:HGNC Symbol;Acc:HGNC:7138]	27:4376159-4404560	5704	0	4	179	199	0	0.0387488	1.71128	1.82799	0.0193744	1.76963	-6.51315	4.62309e-09	2.51195e-07	DOWN
ENSGALT00000024891	ENSGALG00000015433	ABCA1	ATP binding cassette subfamily A member 1 [Source:HGNC Symbol;Acc:HGNC:29]	Z:54725868-54817218	7074	122	76	8239	7624	0.725312	0.593593	63.5121	56.4701	0.659453	59.9911	-6.50734	2.014e-36	2.03916e-33	DOWN
ENSGALT00000090218	ENSGALG00000007114	APOA1	Apolipoprotein A-I Proapolipoprotein A-I [Source:UniProtKB/Swiss-Prot;Acc:P08250]	24:5110455-5111953	1499	2	1	87	146	0.0561045	0.0368694	3.16494	5.1033	0.046487	4.13412	-6.47461	1.38556e-07	5.34504e-06	DOWN
ENSGALT00000051814	ENSGALG00000037935	RARA	retinoic acid receptor alpha [Source:RefSeq peptide;Acc:NP_989867]	27:4832857-4835940	1449	3	6	741	4	0.087072	0.228787	27.8867	0.144631	0.157929	14.0157	-6.47162	0.000143226	0.00233517	DOWN
ENSGALT00000074008	ENSGALG00000001258	NUMA1	nuclear mitotic apparatus protein 1 [Source:HGNC Symbol;Acc:HGNC:8059]	1:194229699-194241962	6843	1	2	151	101	0.00614739	0.0161463	1.20331	0.773352	0.0111468	0.988331	-6.47029	6.0344e-08	2.54574e-06	DOWN
ENSGALT00000023915	ENSGALG00000014812	SIDT1	SID1 transmembrane family member 1 [Source:HGNC Symbol;Acc:HGNC:25967]	1:79266799-79305988	2451	0	3	116	159	0	0.067628	2.58084	3.39903	0.033814	2.98994	-6.46635	6.30243e-08	2.63598e-06	DOWN
ENSGALT00000080867	ENSGALG00000001314	PTGS1	prostaglandin-endoperoxide synthase 1 [Source:HGNC Symbol;Acc:HGNC:9604]	17:9247984-9255289	1881	0	22	985	981	0	0.646207	28.5558	27.3263	0.323103	27.9411	-6.43425	5.09425e-11	3.80381e-09	DOWN
ENSGALT00000074254	ENSGALG00000032262	-	-	1:23274409-23341146	1482	16	4	756	680	0.454051	0.149139	27.8177	24.0415	0.301595	25.9296	-6.42584	8.63816e-19	1.63e-16	DOWN
ENSGALT00000051976	ENSGALG00000034967	-	-	1:195020603-195117472	1749	1	0	1	65	0.0240518	0	0.0311811	1.94727	0.0120259	0.989227	-6.36209	0.00435142	0.0366513	DOWN
ENSGALT00000017821	ENSGALG00000010949	GPNMB	glycoprotein nmb [Source:HGNC Symbol;Acc:HGNC:4462]	2:31184795-31200167	1680	16	11	1068	897	0.400537	0.36176	34.6664	27.9759	0.381149	31.3212	-6.36064	5.31121e-24	1.82092e-21	DOWN
ENSGALT00000032966	ENSGALG00000020615	STK32C	serine/threonine kinase 32C [Source:HGNC Symbol;Acc:HGNC:21332]	6:34928043-34988049	1281	5	1	172	231	0.164144	0.0431438	7.32195	9.44852	0.103644	8.38524	-6.33815	1.22523e-09	7.08423e-08	DOWN
ENSGALT00000081879	ENSGALG00000030913	C9orf172	chromosome 9 open reading frame 172 [Source:HGNC Symbol;Acc:HGNC:37284]	17:1057782-1059401	669	5	0	145	166	0.314302	0	11.8193	13.0012	0.157151	12.4102	-6.30323	6.77296e-08	2.81825e-06	DOWN
ENSGALT00000053131	ENSGALG00000011511	CKB	Creatine kinase B-type [Source:UniProtKB/Swiss-Prot;Acc:P05122]	5:50400227-50407920	1398	60	58	3870	4577	1.80499	2.29227	150.956	171.544	2.04863	161.25	-6.2985	1.82182e-34	1.38584e-31	DOWN
ENSGALT00000020126	ENSGALG00000012317	-	-	3:47035043-47108957	4770	3	3	219	204	0.0264502	0.0347497	2.50365	2.24084	0.0305999	2.37225	-6.27658	3.06236e-10	1.99406e-08	DOWN
ENSGALT00000081610	ENSGALG00000038396	-	-	6:31367045-31374063	1824	2	0	64	57	0.0461079	0	1.91338	1.63739	0.0230539	1.77539	-6.26698	1.00813e-05	0.000242249	DOWN
ENSGALT00000064958	ENSGALG00000036951	-	-	7:5828819-5829742	924	0	1	47	32	0	0.059813	2.77381	1.8146	0.0299065	2.2942	-6.26139	3.58593e-05	0.000721583	DOWN
ENSGALT00000013512	ENSGALG00000008298	LRRC17	leucine rich repeat containing 17 [Source:HGNC Symbol;Acc:HGNC:16895]	1:12869754-12885148	1940	16	4	521	762	0.346857	0.11393	14.6448	20.5804	0.230393	17.6126	-6.25637	8.17003e-17	1.2914e-14	DOWN
ENSGALT00000060866	ENSGALG00000035350	PMEL	melanocyte protein PMEL precursor [Source:RefSeq peptide;Acc:NP_990443]	33:613467-617697	2863	0	1	45	33	0	0.0193039	0.857117	0.603942	0.00965197	0.730529	-6.24198	3.4961e-05	0.000706828	DOWN
ENSGALT00000032201	ENSGALG00000010769	HPGD	hydroxyprostaglandin dehydrogenase 15-(NAD) [Source:HGNC Symbol;Acc:HGNC:5154]	4:44051784-44077636	1675	4	5	289	333	0.100438	0.164922	9.40871	10.4167	0.13268	9.9127	-6.22325	1.64056e-12	1.55994e-10	DOWN
ENSGALT00000081620	ENSGALG00000033783	FER1L6	fer-1 like family member 6 [Source:HGNC Symbol;Acc:HGNC:28065]	2:138329643-138398940	5589	0	1	41	35	0	0.00988856	0.400033	0.328122	0.00494428	0.364077	-6.20234	3.67459e-05	0.000734004	DOWN
ENSGALT00000065748	ENSGALG00000030151	LUZP2	leucine zipper protein 2 [Source:HGNC Symbol;Acc:HGNC:23206]	5:1064703-1231569	1465	1	1	73	60	0.0287144	0.037725	2.71726	2.14592	0.0332197	2.43159	-6.19372	3.15599e-06	8.83025e-05	DOWN
ENSGALT00000014275	ENSGALG00000008778	SPRED2	sprouty related EVH1 domain containing 2 [Source:HGNC Symbol;Acc:HGNC:17722]	3:10058485-10086909	1230	1	1	119	11	0.0342005	0.0449327	5.27581	0.468587	0.0395666	2.8722	-6.18173	0.000171551	0.0027081	DOWN
ENSGALT00000089812	ENSGALG00000013803	ADGRG6	adhesion G protein-coupled receptor G6 [Source:HGNC Symbol;Acc:HGNC:13841]	3:53020301-53127121	3970	7	15	815	701	0.0741565	0.208761	11.1947	9.25184	0.141459	10.2233	-6.17534	9.22417e-19	1.72719e-16	DOWN
ENSGALT00000061177	ENSGALG00000033033	MEP1A	meprin A subunit alpha [Source:HGNC Symbol;Acc:HGNC:7015]	3:110335891-110348503	2346	0	4	153	136	0	0.0942128	3.5564	3.03747	0.0471064	3.29694	-6.12906	1.29069e-07	5.01085e-06	DOWN
ENSGALT00000020316	ENSGALG00000012429	BMP4	bone morphogenetic protein 4 [Source:HGNC Symbol;Acc:HGNC:1071]	5:58698105-58700930	1534	34	28	1995	1868	0.932143	1.00849	70.9194	63.8046	0.970317	67.362	-6.11733	1.43646e-30	8.52835e-28	DOWN
ENSGALT00000017687	ENSGALG00000010881	ASB2	ankyrin repeat and SOCS box containing 2 [Source:HGNC Symbol;Acc:HGNC:16012]	5:45442600-45460603	1938	14	5	637	476	0.303803	0.142541	17.9239	12.8693	0.223172	15.3966	-6.10831	1.77327e-16	2.73196e-14	DOWN
ENSGALT00000014649	ENSGALG00000009002	-	-	1:23342831-23412785	2016	37	12	1384	1481	0.771862	0.328881	37.4363	38.4915	0.550372	37.9639	-6.10808	7.3745e-24	2.49319e-21	DOWN
ENSGALT00000080140	ENSGALG00000033301	DCAF1	DDB1 and CUL4 associated factor 1 [Source:HGNC Symbol;Acc:HGNC:30911]	12:2213586-2247057	4524	1	1	122	1	0.00929853	0.0122164	1.47057	0.011581	0.0107575	0.741075	-6.10621	0.00227584	0.0220448	DOWN
ENSGALT00000027700	ENSGALG00000017150	ARHGAP20	Rho GTPase activating protein 20 [Source:HGNC Symbol;Acc:HGNC:18357]	1:179517182-179576104	2781	3	4	200	237	0.0453676	0.0794762	3.92171	4.46527	0.0624219	4.19349	-6.06996	4.94285e-10	3.10902e-08	DOWN
ENSGALT00000004747	ENSGALG00000003003	CCL20	C-C motif chemokine ligand 20 [Source:HGNC Symbol;Acc:HGNC:10619]	9:9539782-9541879	836	6	3	261	261	0.301836	0.198273	17.0248	16.3582	0.250054	16.6915	-6.06073	3.22283e-11	2.53065e-09	DOWN
ENSGALT00000062496	ENSGALG00000006453	-	-	9:4590500-4601249	2377	40	12	1431	1479	0.707716	0.278933	32.829	32.6017	0.493325	32.7153	-6.05129	4.57368e-23	1.44588e-20	DOWN
ENSGALT00000087526	ENSGALG00000005869	COPG1	coatomer protein complex subunit gamma 1 [Source:HGNC Symbol;Acc:HGNC:2236]	12:9117112-9122949	966	1	2	2	188	0.0435472	0.114378	0.11291	10.1972	0.0789625	5.15506	-6.02868	0.001113	0.0125662	DOWN
ENSGALT00000021599	ENSGALG00000013223	CLEC3A	C-type lectin domain family 3 member A [Source:HGNC Symbol;Acc:HGNC:2052]	11:14241342-14248273	1821	0	3	108	89	0	0.0910248	3.23416	2.56084	0.0455124	2.8975	-5.9924	1.55641e-06	4.73578e-05	DOWN
ENSGALT00000003691	ENSGALG00000002341	AP3S1	AP-3 complex subunit sigma-1 [Source:RefSeq peptide;Acc:NP_001006586]	Z:72903093-72932144	1820	5	8	8	776	0.115532	0.242858	0.239692	22.3404	0.179195	11.29	-5.97738	0.000108539	0.00185667	DOWN
ENSGALT00000086983	ENSGALG00000006817	CTNNBL1	catenin beta like 1 [Source:HGNC Symbol;Acc:HGNC:15879]	20:10629221-10653793	1148	1	1	111	1	0.0366433	0.0481421	5.27266	0.045638	0.0423927	2.65915	-5.971	0.0026935	0.0251883	DOWN
ENSGALT00000005435	ENSGALG00000003433	-	-	11:3565749-3573871	1260	1	1	48	64	0.0333862	0.0438628	2.07741	2.66138	0.0386245	2.36939	-5.93886	1.08913e-05	0.000257644	DOWN
ENSGALT00000026339	ENSGALG00000016328	-	Glutathione S-transferase [Source:UniProtKB/Swiss-Prot;Acc:Q08393]	3:88773466-88782015	1386	2	0	26	71	0.0606787	0	1.02297	2.68408	0.0303394	1.85353	-5.93294	9.46979e-05	0.00165718	DOWN
ENSGALT00000017879	ENSGALG00000010975	TMTC2	transmembrane and tetratricopeptide repeat containing 2 [Source:HGNC Symbol;Acc:HGNC:25440]	1:40878008-41086008	2472	1	1	67	43	0.0170172	0.0223573	1.478	0.91143	0.0196872	1.19472	-5.92326	1.48065e-05	0.000335587	DOWN
ENSGALT00000018765	ENSGALG00000011511	CKB	Creatine kinase B-type [Source:UniProtKB/Swiss-Prot;Acc:P05122]	5:50400209-50407917	1438	311	151	10648	12899	9.09559	5.80177	403.791	470	7.44868	436.895	-5.87416	1.06107e-29	5.73971e-27	DOWN
ENSGALT00000011516	ENSGALG00000007109	APOA4	apolipoprotein A4 [Source:HGNC Symbol;Acc:HGNC:602]	24:5107031-5108520	1217	1	0	26	20	0.0345658	0	1.16503	0.861084	0.0172829	1.01306	-5.87322	0.000313537	0.00451338	DOWN
ENSGALT00000085221	ENSGALG00000045605	-	-	1:171199227-171200360	1134	4	0	75	109	0.148354	0	3.60658	5.03632	0.0741772	4.32145	-5.8644	3.04313e-06	8.56546e-05	DOWN
ENSGALT00000078328	ENSGALG00000003693	MACF1	microtubule-actin crosslinking factor 1 [Source:HGNC Symbol;Acc:HGNC:13664]	23:5359116-5404808	4624	4	2	3	302	0.0363828	0.0238947	0.0353822	3.42208	0.0301387	1.72873	-5.84195	0.000761446	0.00930478	DOWN
ENSGALT00000068452	ENSGALG00000032997	EMILIN2	elastin microfibril interfacer 2 [Source:HGNC Symbol;Acc:HGNC:19881]	2:101326336-101355884	3228	2	0	49	41	0.0260535	0	0.827764	0.665512	0.0130268	0.746638	-5.84086	5.81479e-05	0.00109132	DOWN
ENSGALT00000045569	ENSGALG00000026572	RGS5	regulator of G-protein signaling 5 [Source:HGNC Symbol;Acc:HGNC:10001]	8:3695082-3700175	1234	2	0	41	48	0.0681529	0	1.81182	2.0381	0.0340765	1.92496	-5.81991	5.83467e-05	0.0010942	DOWN
ENSGALT00000085392	ENSGALG00000008796	-	-	8:16640613-16646136	1368	1	1	3	100	0.0307504	0.0404	0.119596	3.83015	0.0355752	1.97488	-5.79475	0.00152222	0.0160754	DOWN
ENSGALT00000052752	ENSGALG00000041373	ARAP2	ArfGAP with RhoGAP domain, ankyrin repeat and PH domain 2 [Source:HGNC Symbol;Acc:HGNC:16924]	4:70664178-70767342	4239	1	1	98	1	0.0099237	0.0130378	1.2607	0.0123596	0.0114807	0.636528	-5.79294	0.00341791	0.0302872	DOWN
ENSGALT00000066935	ENSGALG00000039935	PDE1C	phosphodiesterase 1C [Source:HGNC Symbol;Acc:HGNC:8776]	2:48353052-48628045	2127	2	1	76	67	0.0395396	0.0259836	1.94847	1.65048	0.0327616	1.79947	-5.77942	4.87247e-06	0.000128779	DOWN
ENSGALT00000048034	ENSGALG00000038512	AGTR1	Type-1 angiotensin II receptor [Source:UniProtKB/Swiss-Prot;Acc:P79785]	9:12398415-12430615	1427	0	5	147	135	0	0.193585	5.61746	4.95692	0.0967923	5.28719	-5.77147	6.48388e-07	2.168e-05	DOWN
ENSGALT00000084216	ENSGALG00000044293	IGSF10	immunoglobulin superfamily member 10 [Source:HGNC Symbol;Acc:HGNC:26384]	9:23578710-23590966	7884	7	2	205	204	0.0373416	0.0140143	1.41793	1.35576	0.025678	1.38685	-5.75513	4.62289e-09	2.51195e-07	DOWN
ENSGALT00000077738	ENSGALG00000042976	-	-	AADN04001028.1:1569-11861	2370	3	0	123	1	0.0532351	0	2.83012	0.0221065	0.0266176	1.42611	-5.74357	0.00577578	0.0455907	DOWN
ENSGALT00000010293	ENSGALG00000006368	PTPN5	protein tyrosine phosphatase, non-receptor type 5 [Source:HGNC Symbol;Acc:HGNC:9657]	5:12685002-12717134	1599	7	2	199	203	0.184116	0.0690988	6.78661	6.65193	0.126607	6.71927	-5.72987	6.43562e-09	3.39082e-07	DOWN
ENSGALT00000049974	ENSGALG00000040493	PTN	pleiotrophin [Source:HGNC Symbol;Acc:HGNC:9630]	1:57724423-57794404	6878	204	63	5843	5971	1.24737	0.506082	46.3256	45.4868	0.876728	45.9062	-5.71042	2.66527e-22	7.63271e-20	DOWN
ENSGALT00000060778	ENSGALG00000013640	-	Myelin basic protein [Source:UniProtKB/Swiss-Prot;Acc:P15720]	2:90869313-90873923	1180	33	23	1354	1204	1.17614	1.07693	62.5725	53.462	1.12653	58.0173	-5.68652	7.9901e-25	2.99223e-22	DOWN
ENSGALT00000017775	ENSGALG00000010926	-	-	4:45974555-45977750	1301	146	48	4305	4102	4.7196	2.03847	180.444	165.203	3.37903	172.824	-5.67655	5.64312e-23	1.7388e-20	DOWN
ENSGALT00000074202	ENSGALG00000030614	-	-	4:60372986-60383328	2166	2	9	248	301	0.0388277	0.229579	6.24368	7.2813	0.134203	6.76249	-5.65506	4.23483e-09	2.31131e-07	DOWN
ENSGALT00000090266	ENSGALG00000012429	BMP4	bone morphogenetic protein 4 [Source:HGNC Symbol;Acc:HGNC:1071]	5:58699491-58700937	1028	2	0	37	42	0.08181	0	1.96273	2.14072	0.040905	2.05173	-5.64842	0.000112881	0.0019215	DOWN
ENSGALT00000068803	ENSGALG00000015554	SORCS2	sortilin related VPS10 domain containing receptor 2 [Source:HGNC Symbol;Acc:HGNC:16698]	4:80580328-81104973	3483	1	1	58	32	0.0120777	0.0158677	0.90808	0.481394	0.0139727	0.694737	-5.63579	5.4269e-05	0.00102723	DOWN
ENSGALT00000025528	ENSGALG00000015833	-	-	3:77241401-77263253	1686	9	4	242	315	0.224497	0.131093	7.82719	9.78935	0.177795	8.80827	-5.63057	1.79325e-10	1.22961e-08	DOWN
ENSGALT00000084606	ENSGALG00000043307	-	-	7:153746-189160	1602	1	2	136	1	0.0262588	0.0689694	4.62938	0.0327044	0.0476141	2.33104	-5.61344	0.00321791	0.0288297	DOWN
ENSGALT00000010457	ENSGALG00000006473	PLXNA4	plexin A4 [Source:HGNC Symbol;Acc:HGNC:9102]	1:2317554-2737972	5760	1	5	139	147	0.00730322	0.0479592	1.31595	1.3372	0.0276312	1.32658	-5.58526	3.19252e-07	1.153e-05	DOWN
ENSGALT00000048638	ENSGALG00000034970	PRKCQ	protein kinase C theta [Source:HGNC Symbol;Acc:HGNC:9410]	1:3665779-3701334	2555	3	0	33	81	0.0493805	0	0.704322	1.6611	0.0246903	1.18271	-5.58201	0.000101292	0.00174993	DOWN
ENSGALT00000008903	ENSGALG00000005550	ST6GAL1	ST6 beta-galactoside alpha-2,6-sialyltransferase 1 [Source:HGNC Symbol;Acc:HGNC:10860]	9:5237902-5268046	2170	53	19	1342	1584	1.02718	0.48376	33.7241	38.2469	0.755469	35.9855	-5.5739	1.05444e-21	2.85191e-19	DOWN
ENSGALT00000060514	ENSGALG00000010175	HSP90AB1	heat shock protein 90 alpha family class B member 1 [Source:HGNC Symbol;Acc:HGNC:5258]	3:30357659-30362595	2223	1	1	1	85	0.0189233	0.0248615	0.0245325	2.00345	0.0218924	1.01399	-5.53347	0.00457823	0.0381264	DOWN
ENSGALT00000048519	ENSGALG00000017040	-	-	1:171268903-171314194	7825	17	19	829	676	0.0913699	0.134154	5.7772	4.52651	0.112762	5.15185	-5.51374	4.85402e-18	8.32089e-16	DOWN
ENSGALT00000079949	ENSGALG00000013174	RECQL	RecQ like helicase [Source:HGNC Symbol;Acc:HGNC:9948]	1:65371366-65385834	1977	1	1	80	1	0.021278	0.0279551	2.20665	0.026501	0.0246165	1.11657	-5.50331	0.00486409	0.0400513	DOWN
ENSGALT00000088788	ENSGALG00000005597	CNN3	calponin 3 [Source:HGNC Symbol;Acc:HGNC:2157]	8:13438299-13460235	1855	5	2	142	129	0.113352	0.0595628	4.17438	3.64373	0.0864574	3.90906	-5.49869	1.67774e-07	6.3317e-06	DOWN
ENSGALT00000081560	ENSGALG00000033303	-	-	12:2456733-2465055	6611	0	1	29	17	0	0.00835988	0.239207	0.134733	0.00417994	0.18697	-5.48318	0.000393289	0.00542606	DOWN
ENSGALT00000024279	ENSGALG00000015055	SLC22A16	solute carrier family 22 member 16 [Source:HGNC Symbol;Acc:HGNC:20302]	3:66681777-66712311	1841	90	0	1507	1652	2.05598	0	44.6382	47.0172	1.02799	45.8277	-5.47833	1.0418e-05	0.000248867	DOWN
ENSGALT00000058080	ENSGALG00000029446	-	-	1:4120319-4150431	1378	1	0	16	19	0.0305273	0	0.633183	0.722458	0.0152636	0.67782	-5.47273	0.000901292	0.0106089	DOWN
ENSGALT00000041033	ENSGALG00000003135	ANK3	ankyrin 3 [Source:HGNC Symbol;Acc:HGNC:494]	6:8746641-9088407	5961	0	1	3	43	0	0.00927146	0.0274463	0.377966	0.00463573	0.202706	-5.45045	0.00386482	0.0333631	DOWN
ENSGALT00000022165	ENSGALG00000013624	-	-	2:90472344-90506067	4537	20	21	932	687	0.185395	0.25574	11.202	7.93394	0.220568	9.56795	-5.43892	6.19642e-18	1.05478e-15	DOWN
ENSGALT00000046955	ENSGALG00000031776	NFASC	neurofascin isoform 3 precursor [Source:RefSeq peptide;Acc:NP_001004709]	26:1889290-1965785	8330	0	1	22	22	0	0.00663471	0.144021	0.138382	0.00331736	0.141202	-5.41158	0.000370026	0.00517357	DOWN
ENSGALT00000048802	ENSGALG00000041257	ACVR1C	activin A receptor type 1C [Source:HGNC Symbol;Acc:HGNC:18123]	7:36425881-36436304	1503	3	0	52	48	0.0839436	0	1.88665	1.67333	0.0419718	1.77999	-5.4063	9.9298e-05	0.00172159	DOWN
ENSGALT00000065677	ENSGALG00000033171	TGM4	transglutaminase 4 [Source:HGNC Symbol;Acc:HGNC:11780]	2:43317611-43328122	2421	2	2	70	84	0.034738	0.0456377	1.5767	1.81796	0.0401879	1.69733	-5.40036	6.56152e-06	0.000166897	DOWN
ENSGALT00000052241	ENSGALG00000017308	CHRDL2	chordin like 2 [Source:HGNC Symbol;Acc:HGNC:24168]	1:195912297-195938222	1302	66	34	1776	1881	2.13188	1.44281	74.3839	75.697	1.78735	75.0405	-5.39178	1.2882e-24	4.68019e-22	DOWN
ENSGALT00000004736	ENSGALG00000002992	DAW1	dynein assembly factor with WD repeats 1 [Source:HGNC Symbol;Acc:HGNC:26383]	9:9550993-9568072	1904	1	0	10	23	0.0220938	0	0.286403	0.632939	0.0110469	0.459671	-5.37889	0.001603	0.0167613	DOWN
ENSGALT00000004154	ENSGALG00000002638	-	-	6:5116741-5142455	1611	200	75	4864	4908	5.22113	2.57223	164.644	159.628	3.89668	162.136	-5.37882	1.27293e-22	3.73323e-20	DOWN
ENSGALT00000075854	ENSGALG00000009932	THADA	THADA, armadillo repeat containing [Source:HGNC Symbol;Acc:HGNC:19217]	3:25071534-25201664	5315	1	1	25	51	0.00791469	0.0103983	0.256501	0.502765	0.00915651	0.379633	-5.37366	0.000131965	0.00218227	DOWN
ENSGALT00000073839	ENSGALG00000009795	MON2	MON2 homolog, regulator of endosome-to-Golgi trafficking [Source:HGNC Symbol;Acc:HGNC:29177]	1:32999434-33052987	5002	1	1	73	1	0.00840995	0.011049	0.795839	0.0104743	0.00972948	0.403157	-5.37283	0.00589454	0.0463602	DOWN
ENSGALT00000012164	ENSGALG00000007522	ABCC3	ATP binding cassette subfamily C member 3 [Source:HGNC Symbol;Acc:HGNC:54]	18:10231908-10275081	4624	2	1	14	95	0.0181879	0.0119522	0.165107	1.07648	0.0150701	0.620794	-5.36436	0.00035082	0.0049448	DOWN
ENSGALT00000070770	ENSGALG00000008479	PLEKHM3	pleckstrin homology domain containing M3 [Source:HGNC Symbol;Acc:HGNC:34006]	7:12077100-12162229	2797	6	0	63	130	0.0902161	0	1.22827	2.43529	0.0451081	1.83178	-5.34372	2.93922e-05	0.000609425	DOWN
ENSGALT00000082122	ENSGALG00000030905	-	-	Z:43435397-43441708	675	9	6	240	298	0.560743	0.491129	19.389	23.132	0.525936	21.2605	-5.33714	5.38098e-10	3.34997e-08	DOWN
ENSGALT00000085745	ENSGALG00000015233	ATP1B1	ATPase Na+/K+ transporting subunit beta 1 [Source:HGNC Symbol;Acc:HGNC:804]	1:83773214-83774582	1369	2	1	64	40	0.0614322	0.0403705	2.54931	1.53092	0.0509013	2.04012	-5.32481	4.99868e-05	0.000954335	DOWN
ENSGALT00000076763	ENSGALG00000006794	RAD50	RAD50 double strand break repair protein [Source:HGNC Symbol;Acc:HGNC:9816]	13:17012138-17028934	3762	1	0	27	4	0.011182	0	0.391368	0.055707	0.00559098	0.223538	-5.32127	0.00552706	0.0441258	DOWN
ENSGALT00000016992	ENSGALG00000010435	RASGRP3	RAS guanyl releasing protein 3 [Source:HGNC Symbol;Acc:HGNC:14545]	3:31145846-31183812	2726	95	58	2989	2369	1.46563	1.17556	59.7926	45.5344	1.3206	52.6635	-5.31754	2.07349e-25	8.27423e-23	DOWN
ENSGALT00000009690	ENSGALG00000006019	-	-	8:14326726-14338131	681	5	4	168	148	0.308764	0.324557	13.4527	11.3872	0.31666	12.4199	-5.29358	1.25895e-07	4.91113e-06	DOWN
ENSGALT00000072499	ENSGALG00000040549	HTR7	5-hydroxytryptamine receptor 7 [Source:HGNC Symbol;Acc:HGNC:5302]	6:19598465-19620215	1396	13	0	256	141	0.391644	0	10	5.29218	0.195822	7.64611	-5.28711	7.79147e-06	0.000193728	DOWN
ENSGALT00000013873	ENSGALG00000008518	-	-	17:2429856-2435388	1554	15	5	342	309	0.405944	0.177764	12.0011	10.4186	0.291854	11.2098	-5.26338	1.51852e-10	1.05913e-08	DOWN
ENSGALT00000016249	ENSGALG00000010001	EGLN3	egl-9 family hypoxia inducible factor 3 [Source:HGNC Symbol;Acc:HGNC:14661]	5:35742881-35767270	1105	3	3	101	107	0.114179	0.150006	4.98434	5.07366	0.132092	5.029	-5.25066	1.94586e-06	5.7834e-05	DOWN
ENSGALT00000043077	ENSGALG00000028895	-	-	14:12883069-12886456	1458	1	0	12	18	0.0288522	0	0.448822	0.646882	0.0144261	0.547852	-5.24703	0.00168294	0.0174176	DOWN
ENSGALT00000027246	ENSGALG00000016866	FGF14	fibroblast growth factor 14 [Source:HGNC Symbol;Acc:HGNC:3671]	1:143252845-143354891	901	10	1	182	153	0.46678	0.0613398	11.0152	8.89748	0.26406	9.95636	-5.23668	1.1874e-06	3.74401e-05	DOWN
ENSGALT00000088294	ENSGALG00000010175	HSP90AB1	heat shock protein 90 alpha family class B member 1 [Source:HGNC Symbol;Acc:HGNC:5258]	3:30356764-30360127	1547	1	1	47	21	0.0271923	0.0357254	1.65675	0.711268	0.0314589	1.18401	-5.23407	0.000246609	0.00371011	DOWN
ENSGALT00000050506	ENSGALG00000042011	-	-	33:1158787-1164321	1458	13	9	14	714	0.37499	0.341062	0.523631	25.6591	0.358026	13.0914	-5.19241	0.000170302	0.00269363	DOWN
ENSGALT00000047889	ENSGALG00000033591	-	-	13:3466335-3475168	2508	67	30	1679	1360	1.1235	0.660892	36.5065	28.4127	0.892198	32.4596	-5.18514	6.69846e-21	1.73462e-18	DOWN
ENSGALT00000083349	ENSGALG00000006969	USP28	ubiquitin carboxyl-terminal hydrolase 28 [Source:RefSeq peptide;Acc:NP_001026667]	24:4421993-4424006	1391	1	1	26	40	0.030242	0.039732	1.01929	1.50671	0.034987	1.263	-5.1739	0.00018108	0.0028328	DOWN
ENSGALT00000024343	ENSGALG00000027314	SAXO1	stabilizer of axonemal microtubules 1 [Source:HGNC Symbol;Acc:HGNC:28566]	Z:33559837-33565237	1185	7	3	172	137	0.24844	0.139879	7.91512	6.05764	0.194159	6.98638	-5.16923	2.4431e-07	9.05175e-06	DOWN
ENSGALT00000062011	ENSGALG00000037093	-	-	AADN04011698.1:929-2298	1370	10	15	514	323	0.306984	0.604949	20.4592	12.3533	0.455967	16.4063	-5.16917	1.5885e-11	1.28891e-09	DOWN
ENSGALT00000089903	ENSGALG00000043828	HEXA	beta-hexosaminidase subunit alpha precursor [Source:RefSeq peptide;Acc:NP_001025561]	10:1546325-1550732	1391	21	0	549	31	0.634918	0	21.5225	1.16772	0.317459	11.3451	-5.15936	0.000840092	0.010039	DOWN
ENSGALT00000050738	ENSGALG00000002403	ULK1	unc-51 like autophagy activating kinase 1 [Source:HGNC Symbol;Acc:HGNC:12558]	15:2638997-2708090	2781	0	5	102	82	0	0.099333	2.00008	1.54495	0.0496665	1.77252	-5.15738	2.49028e-05	0.000527115	DOWN
ENSGALT00000047151	ENSGALG00000015286	SESN1	sestrin 1 [Source:HGNC Symbol;Acc:HGNC:21595]	3:67296090-67305744	2110	12	7	314	278	0.23918	0.183308	8.11511	6.90341	0.211244	7.50926	-5.15169	3.59118e-10	2.29863e-08	DOWN
ENSGALT00000032511	ENSGALG00000011225	SLC25A47	solute carrier family 25 member 47 [Source:HGNC Symbol;Acc:HGNC:20115]	5:48638645-48642763	921	48	25	1046	1199	2.19187	1.49975	61.9326	68.2119	1.84581	65.0723	-5.13972	6.15848e-20	1.41424e-17	DOWN
ENSGALT00000047341	ENSGALG00000040832	-	-	28:2853995-2855704	795	4	0	54	56	0.211615	0	3.70403	3.69082	0.105807	3.69742	-5.12701	7.74933e-05	0.00139522	DOWN
ENSGALT00000083195	ENSGALG00000035604	USB1	U6 snRNA biogenesis phosphodiesterase 1 [Source:HGNC Symbol;Acc:HGNC:25792]	11:495016-498720	1097	8	7	168	307	0.306687	0.352579	8.3512	14.6633	0.329633	11.5073	-5.12554	1.02576e-08	5.18029e-07	DOWN
ENSGALT00000018504	ENSGALG00000023142	PTGER3	prostaglandin E receptor 3 [Source:HGNC Symbol;Acc:HGNC:9595]	8:29200002-29207887	1330	9	1	121	163	0.284588	0.0415543	4.96114	6.42151	0.163071	5.69132	-5.12519	3.14046e-06	8.80704e-05	DOWN
ENSGALT00000066474	ENSGALG00000037228	-	-	5:243241-244239	999	0	1	19	17	0	0.0553225	1.03712	0.891608	0.0276612	0.964366	-5.12364	0.000842071	0.0100577	DOWN
ENSGALT00000043109	ENSGALG00000028871	SLC38A3	solute carrier family 38 member 3 [Source:HGNC Symbol;Acc:HGNC:18044]	12:3203801-3209305	3661	19	7	320	454	0.218266	0.105649	4.76647	6.49766	0.161957	5.63207	-5.11998	3.37217e-11	2.62254e-09	DOWN
ENSGALT00000004437	ENSGALG00000002804	RND2	Rho family GTPase 2 [Source:HGNC Symbol;Acc:HGNC:18315]	27:5549486-5564038	1801	1	0	15	12	0.0233573	0	0.454187	0.349114	0.0116787	0.40165	-5.10399	0.00237958	0.0228485	DOWN
ENSGALT00000085497	ENSGALG00000010073	DDOST	dolichyl-diphosphooligosaccharide--protein glycosyltransferase non-catalytic subunit [Source:HGNC Symbol;Acc:HGNC:2728]	21:6786831-6792463	1669	87	22	31	3147	2.19226	0.728289	1.01286	98.7964	1.46028	49.9046	-5.09486	0.000265806	0.00393807	DOWN
ENSGALT00000087254	ENSGALG00000043856	-	-	7:5844610-5845590	981	2	2	83	40	0.0857296	0.112629	4.61376	2.13643	0.0991793	3.37509	-5.08875	5.04601e-05	0.000961864	DOWN
ENSGALT00000067778	ENSGALG00000041510	-	-	10:974526-991525	4630	4	0	57	49	0.0363356	0	0.671341	0.554516	0.0181678	0.612929	-5.07626	9.23509e-05	0.00162311	DOWN
ENSGALT00000022977	ENSGALG00000028949	CORO6	coronin 6 [Source:HGNC Symbol;Acc:HGNC:21356]	19:6079158-6082932	1418	20	0	295	231	0.593185	0	11.3447	8.53566	0.296593	9.94018	-5.06672	1.09041e-05	0.000257696	DOWN
ENSGALT00000048237	ENSGALG00000037777	MSC	musculin [Source:HGNC Symbol;Acc:HGNC:7321]	2:117632962-117634119	606	11	4	186	241	0.763371	0.364725	16.7374	20.8375	0.564048	18.7875	-5.05781	4.34753e-08	1.91024e-06	DOWN
ENSGALT00000035861	ENSGALG00000013722	SEMA3B	semaphorin 3B [Source:HGNC Symbol;Acc:HGNC:10724]	12:3222819-3225875	2190	3	0	22	57	0.0576106	0	0.547806	1.36374	0.0288053	0.955774	-5.05226	0.000608318	0.0077365	DOWN
ENSGALT00000082999	ENSGALG00000040665	METTL6	methyltransferase like 6 [Source:HGNC Symbol;Acc:HGNC:28343]	2:41548392-41556439	1327	2	2	83	36	0.0633766	0.0832622	3.41078	1.42145	0.0733194	2.41611	-5.04235	7.19417e-05	0.00130858	DOWN
ENSGALT00000054680	ENSGALG00000031895	SDK2	sidekick cell adhesion molecule 2 [Source:HGNC Symbol;Acc:HGNC:19308]	18:9107305-9148769	7295	12	4	41	409	0.0691801	0.0302979	0.306481	2.93764	0.049739	1.62206	-5.02731	3.37168e-05	0.000687959	DOWN
ENSGALT00000015478	ENSGALG00000009509	CALCR	calcitonin receptor [Source:HGNC Symbol;Acc:HGNC:1440]	2:23088761-23152574	1410	2	1	42	43	0.0596459	0.0391966	1.62434	1.59791	0.0494212	1.61113	-5.02679	0.000105751	0.00181922	DOWN
ENSGALT00000065543	ENSGALG00000002003	BMPR1A	bone morphogenetic protein receptor type 1A [Source:HGNC Symbol;Acc:HGNC:1076]	6:2534847-2573136	1981	11	4	196	220	0.23352	0.111572	5.39535	5.81888	0.172546	5.60711	-5.02221	5.01382e-08	2.17165e-06	DOWN
ENSGALT00000018294	ENSGALG00000011219	GCGR	glucagon receptor [Source:HGNC Symbol;Acc:HGNC:4192]	18:9997747-10000701	1512	2	2	52	65	0.0556222	0.0730747	1.87542	2.2525	0.0643484	2.06396	-5.00336	3.94205e-05	0.000778244	DOWN
ENSGALT00000072279	ENSGALG00000033051	CAMK1D	calcium/calmodulin dependent protein kinase ID [Source:HGNC Symbol;Acc:HGNC:19341]	1:6522549-6602832	891	14	10	316	366	0.660797	0.620079	19.34	21.5231	0.640438	20.4315	-4.9956	7.3682e-11	5.41863e-09	DOWN
ENSGALT00000036926	ENSGALG00000015233	ATP1B1	ATPase Na+/K+ transporting subunit beta 1 [Source:HGNC Symbol;Acc:HGNC:804]	1:83773420-83787119	1965	27	32	965	753	0.577865	0.899771	26.7801	20.0786	0.738818	23.4293	-4.98695	1.26559e-16	1.96222e-14	DOWN
ENSGALT00000055167	ENSGALG00000039873	-	-	2:36715164-36715466	303	0	1	8	25	0	0.1824	1.43974	4.32311	0.0912	2.88142	-4.9816	0.00221484	0.0216347	DOWN
ENSGALT00000034529	ENSGALG00000021395	-	-	18:7999197-8020520	4975	1	2	46	44	0.00845559	0.0222088	0.504213	0.463407	0.0153322	0.48381	-4.9798	9.54949e-05	0.00166873	DOWN
ENSGALT00000068104	ENSGALG00000009932	THADA	THADA, armadillo repeat containing [Source:HGNC Symbol;Acc:HGNC:19217]	3:25081830-25201664	5198	2	3	141	3	0.0161794	0.0318884	1.47921	0.030238	0.0240339	0.754725	-4.97281	0.00306335	0.0278135	DOWN
ENSGALT00000021051	ENSGALG00000012908	SLC13A4	solute carrier family 13 member 4 [Source:HGNC Symbol;Acc:HGNC:15827]	1:58420521-58447259	1770	3	1	36	70	0.071281	0.0312244	1.10912	2.07217	0.0512527	1.59065	-4.95584	0.000121912	0.00204943	DOWN
ENSGALT00000022851	ENSGALG00000014117	-	Vasotocin-neurophysin VT Vasotocin Neurophysin VT [Source:UniProtKB/Swiss-Prot;Acc:P24787]	4:89222770-89224343	611	7	18	354	395	0.481835	1.62772	31.5943	33.8732	1.05478	32.7338	-4.95577	5.5759e-10	3.44489e-08	DOWN
ENSGALT00000078406	ENSGALG00000028530	PRKACB	protein kinase cAMP-activated catalytic subunit beta [Source:HGNC Symbol;Acc:HGNC:9381]	8:16711737-16770338	1020	1	1	21	35	0.0412417	0.0541835	1.1227	1.79791	0.0477126	1.46031	-4.93576	0.00042146	0.0057378	DOWN
ENSGALT00000054134	ENSGALG00000030235	-	-	7:5821821-5822738	918	2	0	27	21	0.091613	0	1.60384	1.19862	0.0458065	1.40123	-4.935	0.000910273	0.0106888	DOWN
ENSGALT00000087365	ENSGALG00000015821	CCT8	chaperonin containing TCP1 subunit 8 [Source:HGNC Symbol;Acc:HGNC:1623]	1:104009946-104017010	1490	27	36	864	921	0.762084	1.33492	31.6209	32.3873	1.0485	32.0041	-4.93186	9.06497e-17	1.42361e-14	DOWN
ENSGALT00000017601	ENSGALG00000010826	PRKAA2	protein kinase AMP-activated catalytic subunit alpha 2 [Source:HGNC Symbol;Acc:HGNC:9377]	8:25836881-25855498	3436	6	0	49	96	0.0734385	0	0.777655	1.46392	0.0367192	1.12079	-4.93183	0.000153155	0.00246894	DOWN
ENSGALT00000019412	ENSGALG00000011894	-	-	1:49442475-49451655	2810	120	42	1957	2247	1.79599	0.825815	37.978	41.8984	1.3109	39.9382	-4.92914	7.98103e-19	1.52972e-16	DOWN
ENSGALT00000023947	ENSGALG00000014835	C7	complement C7 [Source:HGNC Symbol;Acc:HGNC:1346]	Z:12937309-12956457	2578	150	88	3034	3328	2.44702	1.886	64.1771	67.6396	2.16651	65.9083	-4.92702	2.1747e-24	7.78479e-22	DOWN
ENSGALT00000031195	ENSGALG00000010865	TMEM196	transmembrane protein 196 [Source:HGNC Symbol;Acc:HGNC:22431]	2:29858046-29874992	1507	1	0	10	14	0.0279141	0	0.361852	0.486755	0.0139571	0.424304	-4.92603	0.00358889	0.0314134	DOWN
ENSGALT00000000539	ENSGALG00000000394	SLC6A17	solute carrier family 6 member 17 [Source:HGNC Symbol;Acc:HGNC:31399]	26:1342526-1349149	2190	11	0	152	109	0.211234	0	3.78484	2.60785	0.105617	3.19634	-4.91951	4.86513e-05	0.000933966	DOWN
ENSGALT00000022493	ENSGALG00000013869	IL20RA	interleukin 20 receptor subunit alpha [Source:HGNC Symbol;Acc:HGNC:6003]	3:55035015-55055817	2205	2	3	58	82	0.0381409	0.0751729	1.4344	1.94852	0.0566569	1.69146	-4.89987	2.74167e-05	0.000573842	DOWN
ENSGALT00000022465	ENSGALG00000013846	ARFGEF3	ARFGEF family member 3 [Source:HGNC Symbol;Acc:HGNC:21213]	3:54570807-54650676	6666	52	0	675	541	0.328069	0	5.52186	4.25238	0.164035	4.88712	-4.89691	3.36769e-05	0.000687721	DOWN
ENSGALT00000083408	ENSGALG00000009844	ACTC1	Actin, alpha cardiac muscle 1 [Source:UniProtKB/Swiss-Prot;Acc:P68034]	5:32284999-32288266	1161	0	10	162	145	0	0.475874	7.60904	6.54388	0.237937	7.07646	-4.89438	4.07465e-05	0.00080182	DOWN
ENSGALT00000071462	ENSGALG00000043448	ABLIM2	actin binding LIM protein family member 2 [Source:HGNC Symbol;Acc:HGNC:19195]	4:81244337-81342994	1920	5	0	52	65	0.109515	0	1.47689	1.77384	0.0547573	1.62537	-4.89157	0.000150942	0.0024381	DOWN
ENSGALT00000042798	ENSGALG00000025738	-	-	3:39921768-39926303	1439	92	89	2587	2206	2.68878	3.41721	98.0354	80.324	3.053	89.1797	-4.86842	3.08288e-23	9.87414e-21	DOWN
ENSGALT00000015790	ENSGALG00000009700	PDK4	pyruvate dehydrogenase kinase 4 [Source:HGNC Symbol;Acc:HGNC:8812]	2:23933443-23942823	3729	106	59	1924	2276	1.19548	0.874178	28.1358	31.9802	1.03483	30.058	-4.86028	2.69935e-22	7.64043e-20	DOWN
ENSGALT00000004050	ENSGALG00000002564	RGS4	regulator of G-protein signaling 4 [Source:HGNC Symbol;Acc:HGNC:10000]	8:3687052-3692405	2187	2	1	31	43	0.0384548	0.0252708	0.772963	1.0302	0.0318628	0.901584	-4.82252	0.000254124	0.00379735	DOWN
ENSGALT00000038787	ENSGALG00000009601	NELL2	neural EGFL like 2 [Source:HGNC Symbol;Acc:HGNC:7751]	1:30342085-30485009	3061	15	6	235	264	0.206088	0.108302	4.1865	4.519	0.157195	4.35275	-4.7913	2.11815e-08	1.00507e-06	DOWN
ENSGALT00000075574	ENSGALG00000039219	ADAMTS14	ADAM metallopeptidase with thrombospondin type 1 motif 14 [Source:HGNC Symbol;Acc:HGNC:14899]	6:11549765-11563815	2820	2	0	9	35	0.029823	0	0.174034	0.650309	0.0149115	0.412171	-4.78875	0.00310644	0.0280999	DOWN
ENSGALT00000040996	ENSGALG00000002893	STC2	stanniocalcin 2 [Source:HGNC Symbol;Acc:HGNC:11374]	13:9230034-9239581	1163	836	505	15027	17569	30.2312	23.9913	704.595	791.531	27.1113	748.063	-4.7862	2.68086e-24	9.45762e-22	DOWN
ENSGALT00000083727	ENSGALG00000034967	-	-	1:195018027-195176210	4505	29	1	189	473	0.27073	0.012268	2.28778	5.50132	0.141499	3.89455	-4.78259	1.39521e-05	0.000318594	DOWN
ENSGALT00000015006	ENSGALG00000009219	C1ORF95	Gallus gallus chromosome 3 open reading frame, human C1orf95 (C1ORF95), mRNA. [Source:RefSeq mRNA;Acc:NM_001277538]	3:16956960-16990165	558	1	1	22	28	0.0753881	0.0990451	2.14999	2.62917	0.0872166	2.38958	-4.77601	0.00058849	0.00753552	DOWN
ENSGALT00000079805	ENSGALG00000033653	HCN3	hyperpolarization activated cyclic nucleotide gated potassium channel 3 [Source:HGNC Symbol;Acc:HGNC:19183]	25:2183655-2189104	2298	0	2	12	45	0	0.0480805	0.284762	1.02604	0.0240402	0.655401	-4.76885	0.00140303	0.015105	DOWN
ENSGALT00000086947	ENSGALG00000007710	-	-	4:12286002-12294879	1413	6	0	69	59	0.178581	0	2.66291	2.18781	0.0892904	2.42536	-4.76355	0.00020201	0.00312409	DOWN
ENSGALT00000026878	ENSGALG00000016651	-	-	3:107634880-107643339	1421	35	14	482	661	1.03587	0.544345	18.4969	24.3729	0.790108	21.4349	-4.76177	1.29753e-12	1.24349e-10	DOWN
ENSGALT00000027766	ENSGALG00000019063	-	-	1:182479610-182486231	1780	12	6	208	215	0.283522	0.186243	6.37223	6.32876	0.234882	6.35049	-4.75686	7.82266e-08	3.1896e-06	DOWN
ENSGALT00000016809	ENSGALG00000010326	FLVCR2	feline leukemia virus subgroup C cellular receptor family member 2 [Source:HGNC Symbol;Acc:HGNC:20105]	5:38339289-38363624	1875	21	9	348	350	0.471025	0.26521	10.121	9.78065	0.368117	9.95085	-4.75658	4.78992e-10	3.02063e-08	DOWN
ENSGALT00000031956	ENSGALG00000020078	-	Histone H3.3 [Source:UniProtKB/Swiss-Prot;Acc:P84247]	3:17152849-17158925	1074	2	0	12	30	0.0783061	0	0.609295	1.4636	0.039153	1.03645	-4.72638	0.00233424	0.0224763	DOWN
ENSGALT00000072399	ENSGALG00000034990	-	-	11:11306229-11316621	2151	3	0	30	32	0.0586552	0	0.760546	0.779495	0.0293276	0.770021	-4.71457	0.000887922	0.010482	DOWN
ENSGALT00000084658	ENSGALG00000010620	SPAST	Spastin [Source:UniProtKB/Swiss-Prot;Acc:Q5ZK92]	3:33711743-33738833	1960	3	7	238	3	0.0643711	0.197336	6.62168	0.0801925	0.130854	3.35094	-4.67854	0.00391697	0.0336915	DOWN
ENSGALT00000070720	ENSGALG00000033816	KCTD12	potassium channel tetramerization domain containing 12 [Source:HGNC Symbol;Acc:HGNC:14678]	1:154526417-154527393	867	1	8	102	130	0.0485197	0.509805	6.41549	7.85642	0.279163	7.13596	-4.67593	4.31725e-05	0.000844215	DOWN
ENSGALT00000027961	ENSGALG00000017302	SLCO2B1	solute carrier organic anion transporter family member 2B1 [Source:HGNC Symbol;Acc:HGNC:10962]	1:196123765-196155122	1992	1	0	9	11	0.0211178	0	0.246373	0.289338	0.0105589	0.267856	-4.66493	0.00591726	0.0464788	DOWN
ENSGALT00000085424	ENSGALG00000010435	RASGRP3	RAS guanyl releasing protein 3 [Source:HGNC Symbol;Acc:HGNC:14545]	3:31145552-31155674	1645	5	1	57	68	0.127822	0.0335971	1.88955	2.16593	0.0807098	2.02774	-4.65099	7.4119e-05	0.00134241	DOWN
ENSGALT00000017317	ENSGALG00000010645	ENPP6	ectonucleotide pyrophosphatase/phosphodiesterase 6 [Source:HGNC Symbol;Acc:HGNC:23409]	4:39859216-39882596	1552	1	5	55	94	0.0271047	0.177993	1.9325	3.17349	0.102549	2.55299	-4.63781	9.30585e-05	0.00163177	DOWN
ENSGALT00000084154	ENSGALG00000023819	-	-	27:5256465-5257252	788	7	18	340	252	0.373606	1.2621	23.5288	16.7562	0.817854	20.1425	-4.62226	7.91301e-08	3.22105e-06	DOWN
ENSGALT00000022302	ENSGALG00000013720	FBXO15	F-box protein 15 [Source:HGNC Symbol;Acc:HGNC:13617]	2:92305051-92334345	1406	6	0	67	48	0.17947	0	2.59859	1.78878	0.0897349	2.19368	-4.61154	0.000398948	0.00548345	DOWN
ENSGALT00000089612	ENSGALG00000046130	-	-	18:3737835-3740420	735	1	1	24	20	0.0572334	0.0751934	1.78063	1.42577	0.0662134	1.6032	-4.59769	0.000935197	0.0108869	DOWN
ENSGALT00000056965	ENSGALG00000009868	ZNF330	zinc finger protein 330 [Source:HGNC Symbol;Acc:HGNC:15462]	4:30156059-30165209	1788	24	24	553	500	0.564507	0.741638	16.8657	14.6522	0.653073	15.759	-4.59279	1.06932e-12	1.04118e-10	DOWN
ENSGALT00000023722	ENSGALG00000014711	PLPP1	phospholipid phosphatase 1 [Source:HGNC Symbol;Acc:HGNC:9228]	Z:16805050-16861087	2053	510	209	7202	7620	10.4475	5.62469	191.298	194.476	8.03607	192.887	-4.58512	8.05379e-19	1.5316e-16	DOWN
ENSGALT00000050589	ENSGALG00000034987	GGCL1	C-C motif chemokine ligand 26 [Source:HGNC Symbol;Acc:HGNC:10625]	19:370698-371713	288	3	0	42	14	0.438081	0	7.95249	2.54701	0.21904	5.24975	-4.58298	0.00281693	0.0260424	DOWN
ENSGALT00000062745	ENSGALG00000029268	CIAPIN1	cytokine induced apoptosis inhibitor 1 [Source:HGNC Symbol;Acc:HGNC:28050]	11:620769-624802	990	1	1	38	4	0.0424915	0.0558254	2.09311	0.211687	0.0491585	1.1524	-4.55105	0.00644217	0.0496722	DOWN
ENSGALT00000016170	ENSGALG00000009945	CPM	carboxypeptidase M [Source:HGNC Symbol;Acc:HGNC:2311]	1:35315781-35347339	1729	20	15	355	369	0.486487	0.479341	11.1965	11.1823	0.482914	11.1894	-4.53422	3.15656e-10	2.03812e-08	DOWN
ENSGALT00000032196	ENSGALG00000010822	SPATA4	spermatogenesis associated 4 [Source:HGNC Symbol;Acc:HGNC:17333]	4:44650490-44657234	859	0	1	10	14	0	0.064339	0.634821	0.853946	0.0321695	0.744384	-4.53228	0.00367702	0.032104	DOWN
ENSGALT00000043091	ENSGALG00000028304	-	-	2:19570298-19596231	4347	25	20	498	434	0.241869	0.254204	6.24722	5.23119	0.248037	5.73921	-4.53223	5.88665e-12	5.06335e-10	DOWN
ENSGALT00000020886	ENSGALG00000012802	F13A1	coagulation factor XIII A chain [Source:HGNC Symbol;Acc:HGNC:3531]	2:65247235-65305803	3256	91	48	1297	1499	1.1754	0.814513	21.7221	24.1223	0.994959	22.9222	-4.52597	2.56091e-18	4.51723e-16	DOWN
ENSGALT00000088077	ENSGALG00000010073	DDOST	dolichyl-diphosphooligosaccharide--protein glycosyltransferase non-catalytic subunit [Source:HGNC Symbol;Acc:HGNC:2728]	21:6787606-6792470	1449	81	26	30	2079	2.35097	0.9914	1.12901	75.1773	1.67118	38.1532	-4.51286	0.00053158	0.00695552	DOWN
ENSGALT00000086903	ENSGALG00000027682	C12orf66	chromosome 12 open reading frame 66 [Source:HGNC Symbol;Acc:HGNC:26517]	1:33603526-33604065	234	24	14	361	401	4.31341	3.30561	84.1275	89.7902	3.80951	86.9589	-4.51265	2.01792e-10	1.37141e-08	DOWN
ENSGALT00000085207	ENSGALG00000010287	IPP	intracisternal A particle-promoted polypeptide [Source:HGNC Symbol;Acc:HGNC:6108]	8:21296411-21302663	2498	3	6	8	189	0.0505073	0.132711	0.174636	3.96433	0.0916092	2.06948	-4.49763	0.00219824	0.0215243	DOWN
ENSGALT00000047689	ENSGALG00000030210	TMEM200C	transmembrane protein 200C [Source:HGNC Symbol;Acc:HGNC:37208]	2:100224355-100225974	1620	2	2	34	48	0.051914	0.0682031	1.14449	1.55248	0.0600585	1.34849	-4.48883	0.000288623	0.00421962	DOWN
ENSGALT00000083878	ENSGALG00000012311	UBE2D3	ubiquitin conjugating enzyme E2 D3 [Source:HGNC Symbol;Acc:HGNC:12476]	4:61301601-61321923	485	0	1	13	10	0	0.113953	1.46169	1.08035	0.0569765	1.27102	-4.47948	0.0042257	0.0358412	DOWN
ENSGALT00000060965	ENSGALG00000042810	-	-	14:14657410-14659128	1719	34	18	482	527	0.831825	0.578555	15.2904	16.0633	0.70519	15.6769	-4.47448	7.88833e-12	6.64421e-10	DOWN
ENSGALT00000053016	ENSGALG00000035699	43165	membrane associated ring-CH-type finger 6 [Source:HGNC Symbol;Acc:HGNC:30550]	2:78510663-78548175	2766	1	1	15	25	0.0152084	0.0199809	0.29573	0.473573	0.0175947	0.384651	-4.45034	0.00155206	0.0163339	DOWN
ENSGALT00000007942	ENSGALG00000004953	DRG2	developmentally regulated GTP binding protein 2 [Source:HGNC Symbol;Acc:HGNC:3030]	14:5030233-5038727	2475	6	3	3	171	0.101953	0.0669722	0.0661039	3.62012	0.0844628	1.84311	-4.44768	0.00470697	0.0390249	DOWN
ENSGALT00000009190	ENSGALG00000005725	CSF1R	colony stimulating factor 1 receptor [Source:HGNC Symbol;Acc:HGNC:2433]	13:13275947-13293798	4297	15	12	252	276	0.146809	0.154299	3.19803	3.36546	0.150554	3.28175	-4.44611	3.31598e-08	1.48925e-06	DOWN
ENSGALT00000001134	ENSGALG00000000783	PTAFR	platelet activating factor receptor [Source:HGNC Symbol;Acc:HGNC:9582]	23:1546990-1548057	1068	1	3	50	33	0.0393882	0.155202	2.55296	1.61899	0.0972953	2.08598	-4.42221	0.000393151	0.00542606	DOWN
ENSGALT00000056386	ENSGALG00000034572	POC1A	POC1 centriolar protein A [Source:HGNC Symbol;Acc:HGNC:24488]	12:133147-204669	1434	17	0	143	143	0.498584	0	5.43795	5.22501	0.249292	5.33148	-4.41863	0.000371568	0.00519002	DOWN
ENSGALT00000057954	ENSGALG00000014711	PLPP1	phospholipid phosphatase 1 [Source:HGNC Symbol;Acc:HGNC:9228]	Z:16805844-16825091	1044	34	17	472	475	1.36964	0.899684	24.6541	23.8393	1.13466	24.2467	-4.41745	3.31464e-11	2.58606e-09	DOWN
ENSGALT00000078093	ENSGALG00000003323	OSGIN1	oxidative stress induced growth inhibitor 1 [Source:HGNC Symbol;Acc:HGNC:30093]	11:2658956-2668489	2568	58	55	1135	1050	0.949862	1.18335	24.1017	21.4237	1.0666	22.7627	-4.41558	1.16546e-16	1.81856e-14	DOWN
ENSGALT00000024768	ENSGALG00000015347	ZPLD1	zona pellucida like domain containing 1 [Source:HGNC Symbol;Acc:HGNC:27022]	1:85567535-85586457	1239	17	11	228	299	0.577054	0.490523	10.0349	12.6445	0.533788	11.3397	-4.40897	5.75682e-08	2.45846e-06	DOWN
ENSGALT00000086658	ENSGALG00000031895	SDK2	sidekick cell adhesion molecule 2 [Source:HGNC Symbol;Acc:HGNC:19308]	18:9107319-9133620	6735	6	2	29	116	0.0374662	0.0164052	0.234803	0.902446	0.0269357	0.568625	-4.39989	0.000329408	0.0047029	DOWN
ENSGALT00000066642	ENSGALG00000008378	SRGAP3	SLIT-ROBO Rho GTPase activating protein 3 [Source:HGNC Symbol;Acc:HGNC:19744]	12:19385913-19441288	1686	10	12	411	7	0.249447	0.393253	13.2933	0.217552	0.32135	6.75541	-4.39382	0.0024103	0.0230446	DOWN
ENSGALT00000034212	ENSGALG00000021231	TMEM254	transmembrane protein 254 [Source:HGNC Symbol;Acc:HGNC:25804]	6:5106029-5111216	1962	1373	964	20244	23124	29.4307	27.1469	562.658	617.539	28.2888	590.099	-4.38265	1.10819e-22	3.31069e-20	DOWN
ENSGALT00000001315	ENSGALG00000000894	APCDD1	Protein APCDD1 [Source:UniProtKB/Swiss-Prot;Acc:Q5R2I8]	2:98537292-98568148	5959	3	2	52	40	0.0211726	0.0185415	0.475856	0.351709	0.019857	0.413783	-4.38115	0.000299894	0.00435562	DOWN
ENSGALT00000066300	ENSGALG00000032313	KDELR3	KDEL endoplasmic reticulum protein retention receptor 3 [Source:HGNC Symbol;Acc:HGNC:6306]	1:50931515-50936660	1745	83	87	381	2888	2.00037	2.75463	11.9063	86.7167	2.3775	49.3115	-4.3744	7.73022e-08	3.16269e-06	DOWN
ENSGALT00000048459	ENSGALG00000034500	CIDEA	cell death-inducing DFFA-like effector a [Source:HGNC Symbol;Acc:HGNC:1976]	2:97484738-97493933	1672	114	77	1850	1650	2.86746	2.54447	60.3369	51.7069	2.70596	56.0219	-4.37178	1.71053e-19	3.68476e-17	DOWN
ENSGALT00000005191	ENSGALG00000003282	STAT5B	signal transducer and activator of transcription 5B [Source:RefSeq peptide;Acc:NP_990110]	27:5298532-5303300	2337	18	14	575	4	0.323921	0.330986	13.417	0.0896747	0.327453	6.75336	-4.36624	0.00370467	0.0322875	DOWN
ENSGALT00000025868	ENSGALG00000016055	KCNJ15	potassium voltage-gated channel subfamily J member 15 [Source:HGNC Symbol;Acc:HGNC:6261]	1:107539724-107541289	1212	2	2	34	41	0.06939	0.0911625	1.52977	1.7725	0.0802763	1.65113	-4.36234	0.000423651	0.00575796	DOWN
ENSGALT00000082567	ENSGALG00000031859	NKX3-2	NK3 homeobox 2 [Source:RefSeq peptide;Acc:NP_989468]	4:77992024-77993970	1814	86	26	1030	908	1.99384	0.791917	30.9633	26.2271	1.39288	28.5952	-4.35963	1.76883e-12	1.66243e-10	DOWN
ENSGALT00000059724	ENSGALG00000005541	GJB1	gap junction protein beta 1 [Source:HGNC Symbol;Acc:HGNC:4283]	4:2330650-2332400	1106	3	0	33	15	0.114075	0	1.62707	0.710608	0.0570377	1.16884	-4.35702	0.00355258	0.0311741	DOWN
ENSGALT00000002468	ENSGALG00000001617	CAMKK1	calcium/calmodulin dependent protein kinase kinase 1 [Source:HGNC Symbol;Acc:HGNC:1469]	19:3300492-3382167	2149	27	18	420	394	0.528388	0.462791	10.6576	9.6064	0.495589	10.132	-4.35363	2.25425e-10	1.50337e-08	DOWN
ENSGALT00000067829	ENSGALG00000004098	STK4	serine/threonine kinase 4 [Source:HGNC Symbol;Acc:HGNC:11408]	20:5332990-5369463	1449	1	1	21	16	0.0290314	0.0381416	0.79031	0.578554	0.0335865	0.684432	-4.34895	0.00194727	0.0195546	DOWN
ENSGALT00000082709	ENSGALG00000035804	SQSTM1	sequestosome 1 [Source:HGNC Symbol;Acc:HGNC:11280]	13:13463308-13467688	1480	249	134	3575	3222	7.07566	5.00248	131.723	114.068	6.03907	122.896	-4.34696	2.43138e-19	5.10213e-17	DOWN
ENSGALT00000023336	ENSGALG00000014453	FAM46C	Protein FAM46C [Source:UniProtKB/Swiss-Prot;Acc:Q5ZL95]	1:79165447-79170009	2032	7	5	109	108	0.144882	0.135947	2.92517	2.78484	0.140415	2.855	-4.34572	1.33835e-05	0.000307052	DOWN
ENSGALT00000079201	ENSGALG00000021027	PDCD7	programmed cell death 7 [Source:HGNC Symbol;Acc:HGNC:8767]	10:17774363-17777651	813	0	1	8	13	0	0.0679793	0.536581	0.837819	0.0339897	0.6872	-4.33756	0.00557051	0.0444144	DOWN
ENSGALT00000025653	ENSGALG00000015917	EEF1A1	Elongation factor 1-alpha 1 [Source:UniProtKB/Swiss-Prot;Acc:Q90835]	3:81787538-81791358	1555	26	134	3056	95	0.703197	4.7612	107.169	3.20106	2.7322	55.1852	-4.33615	0.000519861	0.00681813	DOWN
ENSGALT00000002140	ENSGALG00000001407	ADAMTS15	ADAM metallopeptidase with thrombospondin type 1 motif 15 [Source:HGNC Symbol;Acc:HGNC:16305]	24:1676278-1685806	2805	12	10	230	168	0.179918	0.196966	4.47139	3.13817	0.188442	3.80478	-4.33562	5.82915e-07	1.96629e-05	DOWN
ENSGALT00000066756	ENSGALG00000002638	-	-	6:5123837-5138812	1518	38	41	665	795	1.05279	1.4923	23.8889	27.4408	1.27255	25.6649	-4.334	1.52241e-13	1.6544e-11	DOWN
ENSGALT00000050978	ENSGALG00000032558	INSC	inscuteable homolog (Drosophila) [Source:HGNC Symbol;Acc:HGNC:33116]	5:10574171-10677542	1674	13	7	176	175	0.326604	0.231051	5.73331	5.47751	0.278828	5.60541	-4.32937	1.53526e-06	4.68899e-05	DOWN
ENSGALT00000075212	ENSGALG00000030894	-	-	7:15443783-15446383	2601	1	1	21	15	0.0161732	0.0212484	0.440276	0.302165	0.0187108	0.371221	-4.31033	0.00218624	0.0214241	DOWN
ENSGALT00000012493	ENSGALG00000007710	-	-	4:12285790-12294705	1455	194	97	2519	2471	5.60749	3.68342	94.4088	88.9837	4.64546	91.6962	-4.30297	2.20089e-18	3.93927e-16	DOWN
ENSGALT00000080073	ENSGALG00000008847	VPS54	VPS54, GARP complex subunit [Source:HGNC Symbol;Acc:HGNC:18652]	3:9582856-9605750	2403	7	6	164	65	0.122514	0.137958	3.72167	1.4173	0.130236	2.56949	-4.30228	4.99014e-05	0.000953454	DOWN
ENSGALT00000057377	ENSGALG00000034967	-	-	1:195016711-195143249	5933	15	10	424	4	0.106327	0.0931216	3.89708	0.0353227	0.0997241	1.9662	-4.30132	0.00434677	0.0366291	DOWN
ENSGALT00000031228	ENSGALG00000019663	ACBD7	acyl-CoA binding domain containing 7 [Source:HGNC Symbol;Acc:HGNC:17715]	2:20648060-20650838	551	52	47	870	871	3.96898	4.71286	86.1023	82.8261	4.34092	84.4642	-4.28227	1.15825e-14	1.46083e-12	DOWN
ENSGALT00000086101	ENSGALG00000032763	MECR	mitochondrial trans-2-enoyl-CoA reductase [Source:HGNC Symbol;Acc:HGNC:19691]	23:2752480-2758490	1910	8	0	70	52	0.176144	0	1.99852	1.42649	0.0880721	1.7125	-4.28128	0.00107183	0.0121634	DOWN
ENSGALT00000006130	ENSGALG00000003857	ITK	IL2 inducible T-cell kinase [Source:HGNC Symbol;Acc:HGNC:6171]	13:11417545-11445164	1863	4	4	75	66	0.0903027	0.118638	2.19531	1.85624	0.104471	2.02577	-4.27731	9.7998e-05	0.00170696	DOWN
ENSGALT00000048690	ENSGALG00000023761	-	-	7:5855900-5863013	399	1	1	22	13	0.10543	0.138514	3.00675	1.70714	0.121972	2.35694	-4.27229	0.00271006	0.0252946	DOWN
ENSGALT00000027626	ENSGALG00000017103	WASF3	WAS protein family member 3 [Source:HGNC Symbol;Acc:HGNC:12734]	1:176536029-176579968	1736	23	24	366	462	0.557203	0.763853	11.4968	13.9442	0.660528	12.7205	-4.26739	4.21888e-10	2.67438e-08	DOWN
ENSGALT00000073104	ENSGALG00000037740	GPR103	pyroglutamylated RFamide peptide receptor [Source:HGNC Symbol;Acc:HGNC:15565]	4:54427478-54447160	1507	1	1	19	16	0.0279141	0.0366736	0.687516	0.556287	0.0322939	0.621902	-4.26735	0.00228195	0.0220951	DOWN
ENSGALT00000071488	ENSGALG00000015167	PRUNE2	prune homolog 2 [Source:HGNC Symbol;Acc:HGNC:25209]	Z:37403235-37417563	993	1	3	43	31	0.0423631	0.166925	2.36138	1.63575	0.104644	1.99857	-4.25541	0.00065079	0.00818423	DOWN
ENSGALT00000020949	ENSGALG00000012847	-	-	1:56693093-56705912	1425	4	4	66	73	0.118059	0.155104	2.52567	2.68415	0.136581	2.60491	-4.2534	0.000103331	0.00178263	DOWN
ENSGALT00000014374	ENSGALG00000008845	HAO1	hydroxyacid oxidase 1 [Source:HGNC Symbol;Acc:HGNC:4809]	3:14662073-14688684	1767	2	6	74	74	0.0475952	0.187613	2.28371	2.19429	0.117604	2.239	-4.25085	0.000142811	0.00233153	DOWN
ENSGALT00000077477	ENSGALG00000036165	-	-	KQ759460.1:5592-8465	1225	2	0	12	18	0.0686536	0	0.53419	0.769922	0.0343268	0.652056	-4.24759	0.00533902	0.0429879	DOWN
ENSGALT00000060767	ENSGALG00000005207	SYNPO2L	synaptopodin 2 like [Source:HGNC Symbol;Acc:HGNC:23532]	6:15971180-16002247	2784	0	3	26	33	0	0.0595388	0.509281	0.62108	0.0297694	0.56518	-4.24681	0.001296	0.0142041	DOWN
ENSGALT00000006057	ENSGALG00000003821	RAMP1	receptor activity modifying protein 1 [Source:HGNC Symbol;Acc:HGNC:9843]	7:4646817-4656976	1106	16	6	160	193	0.608411	0.29974	7.88882	9.14328	0.454076	8.51605	-4.22918	3.19764e-06	8.92625e-05	DOWN
ENSGALT00000000419	ENSGALG00000000313	TNNI1	troponin I1, slow skeletal type [Source:HGNC Symbol;Acc:HGNC:11945]	26:779000-784453	1016	1	2	34	19	0.0414041	0.108749	1.82488	0.979869	0.0750765	1.40237	-4.22337	0.00138498	0.0149504	DOWN
ENSGALT00000075242	ENSGALG00000038433	SPON2	spondin 2 [Source:HGNC Symbol;Acc:HGNC:11253]	4:85477008-85483148	1636	739	246	7670	7861	18.9972	8.30793	255.658	251.765	13.6526	253.711	-4.21594	7.50081e-15	9.66056e-13	DOWN
ENSGALT00000064853	ENSGALG00000035913	PPP1R27	protein phosphatase 1 regulatory subunit 27 [Source:HGNC Symbol;Acc:HGNC:16813]	18:10006827-10008386	462	6	3	82	62	0.546179	0.35878	9.67871	7.03151	0.452479	8.35511	-4.20674	9.97921e-05	0.00172893	DOWN
ENSGALT00000009020	ENSGALG00000005621	CAMK2A	calcium/calmodulin dependent protein kinase II alpha [Source:HGNC Symbol;Acc:HGNC:1460]	13:13192090-13212308	1750	2	0	15	14	0.0480576	0	0.467423	0.419165	0.0240288	0.443294	-4.20543	0.00566831	0.0449879	DOWN
ENSGALT00000003422	ENSGALG00000002186	UNC45B	unc-45 myosin chaperone B [Source:HGNC Symbol;Acc:HGNC:14304]	19:4437625-4446379	2793	0	2	21	17	0	0.0395592	0.41001	0.31891	0.0197796	0.36446	-4.20368	0.00248722	0.0236183	DOWN
ENSGALT00000008721	ENSGALG00000005430	ALS2CL	ALS2 C-terminal like [Source:HGNC Symbol;Acc:HGNC:20605]	2:3260213-3285172	2940	297	152	3252	3918	4.24852	2.85653	60.3185	69.8261	3.55253	65.0723	-4.19513	1.86468e-18	3.41278e-16	DOWN
ENSGALT00000055395	ENSGALG00000040035	ADRB2	adrenoceptor beta 2 [Source:HGNC Symbol;Acc:HGNC:286]	13:8649968-8651161	1194	6	2	69	55	0.211335	0.0925368	3.15133	2.41358	0.151936	2.78245	-4.19482	0.000178106	0.00279706	DOWN
ENSGALT00000018296	ENSGALG00000011220	SLC25A29	solute carrier family 25 member 29 [Source:HGNC Symbol;Acc:HGNC:20116]	5:48617965-48625370	1118	101	71	1307	1491	3.79933	3.5088	63.7501	69.8774	3.65406	66.8137	-4.19257	1.78834e-17	2.94134e-15	DOWN
ENSGALT00000005301	ENSGALG00000003349	PLEKHA2	pleckstrin homology domain containing A2 [Source:HGNC Symbol;Acc:HGNC:14336]	22:2434910-2444309	1597	51	21	564	561	1.34307	0.726545	19.2585	18.406	1.03481	18.8322	-4.18577	8.17237e-11	5.95604e-09	DOWN
ENSGALT00000067924	ENSGALG00000004640	MAD2L2	Mitotic spindle assembly checkpoint protein MAD2B [Source:UniProtKB/Swiss-Prot;Acc:Q4KWZ6]	21:5657941-5663660	1466	4	0	33	24	0.114757	0	1.22752	0.857783	0.0573785	1.04265	-4.1836	0.00168685	0.0174507	DOWN
ENSGALT00000021277	ENSGALG00000013033	-	-	2:78594026-78601524	681	10	6	118	138	0.617575	0.486802	9.44892	10.6178	0.552188	10.0333	-4.1835	1.1777e-05	0.000276714	DOWN
ENSGALT00000086409	ENSGALG00000006572	TNNT3	Troponin T, fast skeletal muscle isoforms [Source:UniProtKB/Swiss-Prot;Acc:P12620]	5:14010254-14044412	1220	11	2	110	84	0.379182	0.0905647	4.91678	3.60761	0.234874	4.26219	-4.18164	0.00014469	0.00235378	DOWN
ENSGALT00000073388	ENSGALG00000006802	LAMB2	laminin subunit beta-2 precursor [Source:RefSeq peptide;Acc:NP_989497]	12:11585631-11594487	5106	28	22	164	658	0.230625	0.238056	1.7515	6.75221	0.234341	4.25185	-4.18141	3.97808e-07	1.39476e-05	DOWN
ENSGALT00000061761	ENSGALG00000008744	MCF2L2	MCF.2 cell line derived transforming sequence-like 2 [Source:HGNC Symbol;Acc:HGNC:30319]	9:16272609-16420707	8795	235	154	3459	2758	1.12373	0.967447	21.4468	16.4308	1.04559	18.9388	-4.17896	6.08327e-19	1.17523e-16	DOWN
ENSGALT00000024341	ENSGALG00000015090	PLIN2	perilipin-2 [Source:RefSeq peptide;Acc:NP_001026591]	Z:33603989-33617084	1501	1055	578	9839	15202	29.5598	21.276	357.452	530.665	25.4179	444.059	-4.12684	9.38727e-18	1.5651e-15	DOWN
ENSGALT00000016117	ENSGALG00000009909	PRPH2	Peripherin-2 [Source:UniProtKB/Swiss-Prot;Acc:O42281]	3:23085096-23094612	2055	2	2	43	20	0.0409249	0.0537659	1.14105	0.509946	0.0473454	0.825497	-4.12397	0.0013117	0.0143613	DOWN
ENSGALT00000078241	ENSGALG00000002722	MST1	hepatocyte growth factor-like protein precursor [Source:RefSeq peptide;Acc:NP_990544]	12:2456985-2460894	2088	8	0	48	61	0.161128	0	1.25361	1.53073	0.080564	1.39217	-4.11106	0.00174348	0.0179071	DOWN
ENSGALT00000079059	ENSGALG00000041978	k123	-	1:3465887-3476005	2008	21	20	351	290	0.439826	0.550312	9.53214	7.5672	0.495069	8.54967	-4.11017	2.47743e-08	1.15087e-06	DOWN
ENSGALT00000061771	ENSGALG00000037238	PCCB	propionyl-CoA carboxylase beta subunit [Source:HGNC Symbol;Acc:HGNC:8654]	9:710243-737460	1697	17	11	189	238	0.421314	0.358136	6.07332	7.34844	0.389725	6.71088	-4.10597	1.04648e-06	3.3386e-05	DOWN
ENSGALT00000013355	ENSGALG00000008201	FBXO21	F-box protein 21 [Source:HGNC Symbol;Acc:HGNC:13592]	15:11393980-11409868	1928	9	6	7	225	0.196318	0.171946	0.197979	6.11471	0.184132	3.15634	-4.09944	0.0038387	0.0331942	DOWN
ENSGALT00000036295	ENSGALG00000001709	-	Musculoskeletal embryonic nuclear protein 1 [Source:UniProtKB/Swiss-Prot;Acc:Q76MS9]	12:849847-853113	550	81	53	1072	952	6.19373	5.32418	106.287	90.6932	5.75895	98.49	-4.0961	1.61896e-14	1.97044e-12	DOWN
ENSGALT00000051205	ENSGALG00000028949	CORO6	coronin 6 [Source:HGNC Symbol;Acc:HGNC:21356]	19:6079158-6083665	1476	0	5	53	35	0	0.187158	1.95811	1.24246	0.093579	1.60028	-4.096	0.00156871	0.0164672	DOWN
ENSGALT00000087099	ENSGALG00000003589	VTN	vitronectin [Source:HGNC Symbol;Acc:HGNC:12724]	19:5643262-5646312	1537	6	0	28	53	0.164173	0	0.993405	1.80678	0.0820867	1.40009	-4.09223	0.00225631	0.0219165	DOWN
ENSGALT00000033904	ENSGALG00000021074	MYOC	myocilin [Source:HGNC Symbol;Acc:HGNC:7610]	8:4739190-4741181	1428	522	124	3973	5233	15.3735	4.79771	151.718	192.01	10.0856	171.864	-4.0909	2.26593e-11	1.80843e-09	DOWN
ENSGALT00000082899	ENSGALG00000039376	DPT	dermatopontin [Source:HGNC Symbol;Acc:HGNC:3011]	1:83908116-83934219	825	124	54	1233	1378	6.32116	3.61644	81.4997	87.5177	4.9688	84.5087	-4.08813	9.50674e-15	1.21796e-12	DOWN
ENSGALT00000016460	ENSGALG00000010119	CDKL2	cyclin dependent kinase like 2 [Source:HGNC Symbol;Acc:HGNC:1782]	4:34292490-34326591	2580	21	13	238	271	0.342314	0.27839	5.03042	5.50364	0.310352	5.26703	-4.08501	2.41018e-07	8.94339e-06	DOWN
ENSGALT00000014694	ENSGALG00000020788	-	-	7:15144369-15196130	4664	3	4	59	51	0.0270513	0.0473892	0.689833	0.572941	0.0372203	0.631387	-4.08436	0.000306707	0.00443059	DOWN
ENSGALT00000075575	ENSGALG00000011605	EPB41L5	erythrocyte membrane protein band 4.1 like 5 [Source:HGNC Symbol;Acc:HGNC:19819]	7:25578779-25609136	2414	0	4	37	33	0	0.091559	0.835826	0.716274	0.0457795	0.77605	-4.08338	0.00172717	0.0177696	DOWN
ENSGALT00000014791	ENSGALG00000009089	-	-	7:15211585-15255140	11241	9	15	206	174	0.0336715	0.0737284	0.999332	0.811046	0.0537	0.905189	-4.07523	4.06787e-06	0.000109778	DOWN
ENSGALT00000051880	ENSGALG00000013980	SLC2A12	solute carrier family 2 member 12 [Source:HGNC Symbol;Acc:HGNC:18067]	3:56396037-56423108	3833	2	1	16	28	0.0219412	0.0144188	0.227635	0.38275	0.01818	0.305192	-4.06929	0.00245993	0.0233996	DOWN
ENSGALT00000006748	ENSGALG00000004243	IFITM3	-	5:1552703-1554224	479	0	5	34	52	0	0.576712	3.87073	5.68808	0.288356	4.7794	-4.05091	0.00171621	0.0176867	DOWN
ENSGALT00000059872	ENSGALG00000041621	-	-	2:148464758-148470888	1088	181	120	2129	2288	6.99648	6.09389	106.707	110.186	6.54519	108.447	-4.05041	2.55461e-18	4.51723e-16	DOWN
ENSGALT00000004831	ENSGALG00000003058	-	-	28:3693225-3701042	2292	2	6	75	51	0.0366932	0.144639	1.78441	1.16588	0.090666	1.47514	-4.02415	0.000392565	0.00542606	DOWN
ENSGALT00000057176	ENSGALG00000037193	HECW1	HECT, C2 and WW domain containing E3 ubiquitin protein ligase 1 [Source:HGNC Symbol;Acc:HGNC:22195]	2:51429079-51660281	5039	50	0	383	251	0.417307	0	4.14478	2.60993	0.208653	3.37736	-4.01671	0.00139983	0.0150773	DOWN
ENSGALT00000073467	ENSGALG00000037193	HECW1	HECT, C2 and WW domain containing E3 ubiquitin protein ligase 1 [Source:HGNC Symbol;Acc:HGNC:22195]	2:51469812-51593296	2498	9	0	40	75	0.151522	0	0.873197	1.57314	0.075761	1.22317	-4.01302	0.00279099	0.0258517	DOWN
ENSGALT00000081021	ENSGALG00000003923	COL6A3	collagen type VI alpha 3 chain [Source:HGNC Symbol;Acc:HGNC:2213]	7:4814209-4860652	9387	72	35	64	1457	0.322579	0.206009	0.371792	8.13267	0.264294	4.25223	-4.00801	0.000212849	0.00326682	DOWN
ENSGALT00000079954	ENSGALG00000003015	SERPINF1	serpin family F member 1 [Source:HGNC Symbol;Acc:HGNC:8824]	19:5406966-5413790	1204	5	11	143	102	0.174641	0.504782	6.47676	4.4389	0.339712	5.45783	-4.00594	5.68071e-05	0.00107028	DOWN
ENSGALT00000051894	ENSGALG00000040942	EFCAB5	EF-hand calcium binding domain 5 [Source:HGNC Symbol;Acc:HGNC:24801]	19:6178835-6186080	1647	11	3	99	89	0.280876	0.100641	3.27785	2.83138	0.190759	3.05462	-4.00117	0.000160077	0.00256018	DOWN
ENSGALT00000078387	ENSGALG00000037004	-	-	AADN04000792.1:13942-26710	912	0	2	18	15	0	0.12115	1.07626	0.861768	0.0605751	0.969015	-3.99972	0.00407321	0.0348262	DOWN
ENSGALT00000013447	ENSGALG00000008266	COL4A6	collagen type IV alpha 6 chain [Source:HGNC Symbol;Acc:HGNC:2208]	4:14111920-14151756	4932	10	3	70	106	0.0852734	0.0336083	0.773962	1.12612	0.0594409	0.950039	-3.99846	0.000180862	0.00283121	DOWN
ENSGALT00000044281	ENSGALG00000026452	MURC	muscle related coiled-coil protein [Source:HGNC Symbol;Acc:HGNC:33742]	2:89047705-89061333	2564	3	1	32	22	0.0492072	0.0215551	0.68058	0.44958	0.0353811	0.56508	-3.9974	0.00211077	0.0208863	DOWN
ENSGALT00000018524	ENSGALG00000011353	-	-	8:29663136-29707475	2785	1	5	48	47	0.0151047	0.0991903	0.939868	0.884246	0.0571475	0.912057	-3.99636	0.000851844	0.0101396	DOWN
ENSGALT00000077182	ENSGALG00000002487	SFSWAP	splicing factor SWAP homolog [Source:HGNC Symbol;Acc:HGNC:10790]	15:2817601-2832002	1599	2	2	23	35	0.0525958	0.0690988	0.784384	1.14689	0.0608473	0.965635	-3.98821	0.00147233	0.0156568	DOWN
ENSGALT00000083587	ENSGALG00000045436	-	-	17:5468233-5470006	852	0	3	29	20	0	0.194549	1.8561	1.22998	0.0972747	1.54304	-3.98757	0.00282573	0.026094	DOWN
ENSGALT00000087437	ENSGALG00000010042	CNOT2	CCR4-NOT transcription complex subunit 2 [Source:HGNC Symbol;Acc:HGNC:7878]	1:35793271-35813877	1438	39	25	344	556	1.14059	0.96055	13.0451	20.2589	1.05057	16.652	-3.98645	1.68003e-09	9.59981e-08	DOWN
ENSGALT00000080254	ENSGALG00000012256	UTRN	utrophin [Source:HGNC Symbol;Acc:HGNC:12635]	3:46100764-46415545	10443	245	0	1461	1588	0.986666	0	7.62908	7.96757	0.493333	7.79833	-3.98253	0.00406681	0.0347947	DOWN
ENSGALT00000046627	ENSGALG00000016575	GPM6B	glycoprotein M6B [Source:HGNC Symbol;Acc:HGNC:4461]	1:122903390-122931115	2000	82	18	182	1147	1.72431	0.497268	4.96236	30.0493	1.11079	17.5058	-3.97818	1.61226e-05	0.000360714	DOWN
ENSGALT00000084932	ENSGALG00000035804	SQSTM1	sequestosome 1 [Source:HGNC Symbol;Acc:HGNC:11280]	13:13463303-13467706	1465	173	56	1539	1515	4.96635	2.11198	57.286	54.1846	3.53917	55.7353	-3.97711	1.56661e-12	1.49546e-10	DOWN
ENSGALT00000055164	ENSGALG00000016164	ABCG1	ATP binding cassette subfamily G member 1 [Source:HGNC Symbol;Acc:HGNC:73]	1:109322128-109372658	2010	0	3	18	31	0	0.0824657	0.488334	0.80811	0.0412329	0.648222	-3.97462	0.0031476	0.0283705	DOWN
ENSGALT00000083439	ENSGALG00000015090	PLIN2	perilipin-2 [Source:RefSeq peptide;Acc:NP_001026591]	Z:33609393-33617153	2071	4522	3393	62910	47331	91.829	90.5202	1656.48	1197.47	91.1746	1426.98	-3.96819	4.32841e-19	8.49696e-17	DOWN
ENSGALT00000081192	ENSGALG00000014978	-	-	Z:23461599-23577675	5472	192	164	2623	2355	1.47565	1.65592	26.1396	22.5499	1.56579	24.3448	-3.95865	1.23528e-17	2.04552e-15	DOWN
ENSGALT00000019593	ENSGALG00000012006	RTN1	reticulon 1 [Source:HGNC Symbol;Acc:HGNC:10467]	5:54764636-54860538	3186	45	17	336	489	0.594018	0.294812	5.75097	8.042	0.444415	6.89648	-3.95588	2.64179e-08	1.22227e-06	DOWN
ENSGALT00000006673	ENSGALG00000004196	-	-	7:5802515-5808368	1599	22	6	207	156	0.578635	0.207325	7.05943	5.11183	0.39298	6.08563	-3.95288	1.54258e-05	0.000348649	DOWN
ENSGALT00000062831	ENSGALG00000035804	SQSTM1	sequestosome 1 [Source:HGNC Symbol;Acc:HGNC:11280]	13:13463304-13467644	1530	88	57	1320	647	2.41892	2.05838	47.0468	22.1571	2.23865	34.6019	-3.95015	2.66733e-11	2.10806e-09	DOWN
ENSGALT00000061626	ENSGALG00000017308	CHRDL2	chordin like 2 [Source:HGNC Symbol;Acc:HGNC:24168]	1:195912297-195938222	1269	1	1	16	12	0.0331494	0.0435518	0.68757	0.495473	0.0383506	0.591521	-3.94711	0.00524559	0.0424354	DOWN
ENSGALT00000052439	ENSGALG00000030781	CA2	Carbonic anhydrase 2 [Source:UniProtKB/Swiss-Prot;Acc:P07630]	2:123391947-123408594	1838	17	15	217	226	0.388993	0.450914	6.43816	6.44263	0.419954	6.44039	-3.93885	1.21132e-06	3.80956e-05	DOWN
ENSGALT00000081851	ENSGALG00000039102	-	-	2:112551164-112729160	3556	1	1	11	17	0.0118297	0.0155419	0.168686	0.250483	0.0136858	0.209584	-3.93677	0.00534038	0.0429879	DOWN
ENSGALT00000088313	ENSGALG00000006505	ZFAND6	zinc finger AN1-type containing 6 [Source:HGNC Symbol;Acc:HGNC:30164]	10:12580933-12608816	1538	63	71	51	1864	1.72272	2.55061	1.80825	63.5024	2.13666	32.6553	-3.93389	0.000524745	0.00687479	DOWN
ENSGALT00000013729	ENSGALG00000008428	CDK15	cyclin dependent kinase 15 [Source:HGNC Symbol;Acc:HGNC:14434]	7:11637210-11669559	1077	4	1	26	38	0.156206	0.0513159	1.31647	1.8487	0.103761	1.58258	-3.93095	0.00111072	0.0125463	DOWN
ENSGALT00000048071	ENSGALG00000035345	TXNRD1	thioredoxin reductase 1, cytoplasmic [Source:RefSeq peptide;Acc:NP_001025933]	1:54632776-54658954	3246	3667	3044	49099	42651	47.5107	51.8129	824.843	688.464	49.6618	756.654	-3.92942	1.59413e-19	3.49589e-17	DOWN
ENSGALT00000077035	ENSGALG00000003015	SERPINF1	serpin family F member 1 [Source:HGNC Symbol;Acc:HGNC:8824]	19:5406929-5413789	1594	401	328	4458	5522	10.58	11.3691	152.51	181.513	10.9746	167.012	-3.92771	4.79252e-18	8.27372e-16	DOWN
ENSGALT00000050560	ENSGALG00000022891	-	-	1:80622132-80636463	1402	3	2	8	60	0.0899909	0.0788081	0.311155	2.24235	0.0843995	1.27675	-3.9191	0.00611921	0.0476652	DOWN
ENSGALT00000080142	ENSGALG00000034990	-	-	11:11293879-11316649	2351	7	4	55	91	0.125224	0.0940125	1.27573	2.0281	0.109618	1.65192	-3.91358	0.000216392	0.00331284	DOWN
ENSGALT00000024162	ENSGALG00000014978	-	-	Z:23462331-23577648	4980	171	18	1232	1069	1.4441	0.199706	13.4905	11.2473	0.821901	12.3689	-3.91161	6.64283e-07	2.20299e-05	DOWN
ENSGALT00000023354	ENSGALG00000014463	ACTN2	Alpha-actinin-2 [Source:UniProtKB/Swiss-Prot;Acc:P20111]	3:37758354-37822442	3206	4	2	25	54	0.0524747	0.0344632	0.425234	0.882538	0.0434689	0.653886	-3.91098	0.00146109	0.0155581	DOWN
ENSGALT00000052441	ENSGALG00000032402	VSTM2B	V-set and transmembrane domain containing 2B [Source:HGNC Symbol;Acc:HGNC:33595]	11:8447323-8462618	777	3	2	44	22	0.162377	0.142199	3.08802	1.48356	0.152288	2.28579	-3.90781	0.00179411	0.0183343	DOWN
ENSGALT00000012188	ENSGALG00000007536	-	-	9:15052884-15055766	1500	120	102	1436	1552	3.36448	3.75708	52.2048	54.2127	3.56078	53.2088	-3.9014	3.32122e-16	4.99044e-14	DOWN
ENSGALT00000005054	ENSGALG00000003185	SCPEP1	serine carboxypeptidase 1 [Source:HGNC Symbol;Acc:HGNC:29507]	18:6367937-6378677	2772	86	21	81	1274	1.30477	0.418576	1.59344	24.0811	0.861672	12.8373	-3.89706	0.000273001	0.00402448	DOWN
ENSGALT00000057439	ENSGALG00000043573	CHMP4C	charged multivesicular body protein 4C [Source:HGNC Symbol;Acc:HGNC:30599]	2:122037633-122051680	1588	178	102	2015	1620	4.71411	3.54888	69.1945	53.4521	4.13149	61.3233	-3.8917	1.34922e-15	1.95161e-13	DOWN
ENSGALT00000020346	ENSGALG00000012446	ELFN2	extracellular leucine rich repeat and fibronectin type III domain containing 2 [Source:HGNC Symbol;Acc:HGNC:29396]	1:51367779-51370205	2427	2	1	11	28	0.0346521	0.0227718	0.247156	0.604483	0.028712	0.425819	-3.89052	0.005025	0.0410465	DOWN
ENSGALT00000014702	ENSGALG00000009034	-	-	3:8482222-8498446	1257	6	4	63	68	0.200743	0.175834	2.73308	2.83449	0.188289	2.78378	-3.88603	0.000216742	0.00331611	DOWN
ENSGALT00000011985	ENSGALG00000007409	SCN4B	sodium voltage-gated channel beta subunit 4 [Source:HGNC Symbol;Acc:HGNC:10592]	24:5417708-5420171	666	79	42	792	768	4.98866	3.4843	64.8482	60.421	4.23648	62.6346	-3.88602	8.79393e-12	7.30587e-10	DOWN
ENSGALT00000003152	ENSGALG00000002028	GPRC5B	G protein-coupled receptor class C group 5 member B [Source:HGNC Symbol;Acc:HGNC:13308]	14:14648509-14655477	1172	54	9	362	402	1.93775	0.42429	16.8433	17.9721	1.18102	17.4077	-3.88162	2.17671e-06	6.3838e-05	DOWN
ENSGALT00000022669	ENSGALG00000013993	-	-	3:56994467-57011696	3272	47	7	320	326	0.604108	0.118209	5.33315	5.22042	0.361159	5.27678	-3.86895	8.36355e-06	0.000206476	DOWN
ENSGALT00000057008	ENSGALG00000037088	-	-	KQ759505.1:384198-464513	2066	30	35	461	408	0.610684	0.936015	12.168	10.3474	0.773349	11.2577	-3.86364	3.16873e-09	1.76103e-07	DOWN
ENSGALT00000008832	ENSGALG00000005503	WFDC1	WAP four-disulfide core domain protein 1 [Source:UniProtKB/Swiss-Prot;Acc:Q8JG33]	11:16955001-16967358	3101	59	17	379	552	0.800165	0.302893	6.66477	9.32691	0.551529	7.99584	-3.85774	5.9461e-08	2.5216e-06	DOWN
ENSGALT00000087987	ENSGALG00000003323	OSGIN1	oxidative stress induced growth inhibitor 1 [Source:HGNC Symbol;Acc:HGNC:30093]	11:2661586-2668416	835	33	15	298	302	1.66208	0.992552	19.4615	18.9505	1.32732	19.206	-3.85497	3.12184e-07	1.13421e-05	DOWN
ENSGALT00000043643	ENSGALG00000025793	uc_338	TUC338 [Source:RFAM;Acc:RF02271]	5:1896796-1896969	174	1	1	14	12	0.241762	0.317627	4.38767	3.61353	0.279695	4.0006	-3.83829	0.00648293	0.0499549	DOWN
ENSGALT00000022861	ENSGALG00000014127	TXK	TXK tyrosine kinase [Source:HGNC Symbol;Acc:HGNC:12434]	4:66975729-66988120	1587	2	1	22	15	0.0529935	0.0348249	0.755951	0.495231	0.0439092	0.625591	-3.83262	0.00449444	0.037557	DOWN
ENSGALT00000057828	ENSGALG00000007079	-	-	17:3545578-3610902	2169	26	17	269	269	0.504136	0.433043	6.76301	6.49821	0.468589	6.63061	-3.82274	5.80779e-07	1.96625e-05	DOWN
ENSGALT00000073038	ENSGALG00000036038	-	-	AADN04013011.1:326-6945	2336	0	53	403	370	0	1.25355	9.40762	8.29908	0.626776	8.85335	-3.8202	0.00224998	0.0218813	DOWN
ENSGALT00000046906	ENSGALG00000041414	-	-	1:67641436-67643827	852	119	39	842	1046	5.87405	2.52909	53.8914	64.3269	4.20157	59.1092	-3.81438	1.73815e-10	1.1952e-08	DOWN
ENSGALT00000058996	ENSGALG00000039815	KIAA0430	KIAA0430 [Source:HGNC Symbol;Acc:HGNC:29562]	14:7570435-7591096	4710	74	29	261	992	0.660753	0.34019	3.02181	11.0355	0.500472	7.02865	-3.81189	6.11805e-07	2.05983e-05	DOWN
ENSGALT00000063156	ENSGALG00000013505	-	-	3:49318532-49348075	3363	9	17	204	140	0.112549	0.279295	3.30789	2.18123	0.195922	2.74456	-3.80822	2.792e-05	0.000581375	DOWN
ENSGALT00000018901	ENSGALG00000020002	SLC22A3	solute carrier family 22 member 3 [Source:HGNC Symbol;Acc:HGNC:10967]	3:45550309-45573589	1650	14	15	134	239	0.35683	0.502291	4.42863	7.58952	0.429561	6.00907	-3.80621	1.10324e-05	0.000260224	DOWN
ENSGALT00000027707	ENSGALG00000017155	C11orf87	chromosome 11 open reading frame 87 [Source:HGNC Symbol;Acc:HGNC:33788]	1:179921189-179921656	468	10	4	95	72	0.89865	0.472272	11.0694	8.06096	0.685461	9.56518	-3.80265	0.000253725	0.00379372	DOWN
ENSGALT00000089964	ENSGALG00000035804	SQSTM1	sequestosome 1 [Source:HGNC Symbol;Acc:HGNC:11280]	13:13463307-13467634	1517	1562	920	16278	14048	43.3037	33.5076	585.144	485.21	38.4057	535.177	-3.80062	7.92559e-17	1.26095e-14	DOWN
ENSGALT00000086096	ENSGALG00000045173	-	-	4:83783694-83796470	1332	1	2	13	27	0.0315815	0.0829497	0.532221	1.06208	0.0572656	0.797149	-3.79911	0.00420245	0.0356929	DOWN
ENSGALT00000007060	ENSGALG00000004436	-	-	14:3893187-3904532	2656	16	10	151	168	0.253352	0.208016	3.10025	3.31422	0.230684	3.20723	-3.79734	1.78939e-05	0.000395617	DOWN
ENSGALT00000032905	ENSGALG00000011356	-	-	8:29712368-29724597	2373	12	5	83	120	0.212671	0.116412	1.90733	2.64962	0.164542	2.27848	-3.79154	0.000167894	0.0026642	DOWN
ENSGALT00000012173	ENSGALG00000007526	-	-	4:11347258-11351079	1187	56	7	294	411	1.98411	0.325846	13.5065	18.1423	1.15498	15.8244	-3.77621	1.84087e-05	0.000404063	DOWN
ENSGALT00000006484	ENSGALG00000004078	-	-	13:12296423-12305351	1976	9	1	53	58	0.19155	0.0279692	1.46263	1.53795	0.109759	1.50029	-3.77283	0.00161528	0.0168534	DOWN
ENSGALT00000017485	ENSGALG00000010747	FBLN5	fibulin 5 [Source:HGNC Symbol;Acc:HGNC:3602]	5:44523932-44565644	2458	34	31	385	419	0.581736	0.69682	8.54134	8.93168	0.639278	8.73651	-3.77254	1.02345e-08	5.17941e-07	DOWN
ENSGALT00000062458	ENSGALG00000040666	ATP6V0A4	ATPase H+ transporting V0 subunit a4 [Source:HGNC Symbol;Acc:HGNC:866]	1:56383284-56408305	3222	1	3	25	28	0.013056	0.0514451	0.423123	0.455332	0.0322506	0.439227	-3.76757	0.00242467	0.0231275	DOWN
ENSGALT00000057354	ENSGALG00000006802	LAMB2	laminin subunit beta-2 precursor [Source:RefSeq peptide;Acc:NP_989497]	12:11573714-11594922	5863	3	5	61	40	0.0215192	0.0471167	0.567355	0.357468	0.034318	0.462412	-3.75214	0.000925127	0.0108215	DOWN
ENSGALT00000079804	ENSGALG00000009545	SLC25A12	solute carrier family 25 member 12 [Source:HGNC Symbol;Acc:HGNC:10982]	7:17998010-18044356	2447	1	4	40	26	0.0171911	0.0903242	0.891396	0.55672	0.0537576	0.724058	-3.75156	0.00245891	0.023399	DOWN
ENSGALT00000012977	ENSGALG00000007993	DCX	doublecortin isoform 2 [Source:RefSeq peptide;Acc:NP_001292603]	4:13283140-13356242	2807	37	12	297	260	0.554355	0.236204	5.7698	4.85324	0.395279	5.31152	-3.74818	2.94827e-06	8.33528e-05	DOWN
ENSGALT00000001533	ENSGALG00000001035	-	-	28:2204644-2216483	1398	6	3	54	51	0.180497	0.118567	2.10637	1.91144	0.149532	2.0089	-3.74789	0.00058985	0.007545	DOWN
ENSGALT00000026046	ENSGALG00000016164	ABCG1	ATP binding cassette subfamily G member 1 [Source:HGNC Symbol;Acc:HGNC:73]	1:109319985-109372658	1989	8	0	47	37	0.169148	0	1.28859	0.974689	0.084574	1.13164	-3.74205	0.00513543	0.0417523	DOWN
ENSGALT00000011162	ENSGALG00000006891	ITIH5	inter-alpha-trypsin inhibitor heavy chain family member 5 [Source:HGNC Symbol;Acc:HGNC:21449]	1:4154034-4199469	3387	385	194	3319	3403	4.78052	3.16467	53.4366	52.6438	3.97259	53.0402	-3.73893	1.6336e-15	2.29855e-13	DOWN
ENSGALT00000053427	ENSGALG00000036598	KIAA1644	KIAA1644 [Source:HGNC Symbol;Acc:HGNC:29335]	1:69360787-69416331	1148	44	22	298	469	1.61191	1.05881	14.1554	21.4058	1.33536	17.7806	-3.735	8.51391e-08	3.43691e-06	DOWN
ENSGALT00000005243	ENSGALG00000003309	-	-	11:2592486-2644422	1680	11	7	117	93	0.275359	0.230226	3.79772	2.90051	0.252792	3.34912	-3.72776	0.000125734	0.00210064	DOWN
ENSGALT00000011469	ENSGALG00000007079	-	-	17:3597443-3713843	3416	25	25	312	287	0.307788	0.404353	4.98063	4.40216	0.356071	4.69139	-3.71978	3.26291e-07	1.1732e-05	DOWN
ENSGALT00000063305	ENSGALG00000041202	FBXO32	F-box protein 32 [Source:HGNC Symbol;Acc:HGNC:16731]	2:138172194-138196845	4559	970	636	9522	9098	8.94811	7.70778	113.895	104.563	8.32795	109.229	-3.71325	5.61695e-17	9.11518e-15	DOWN
ENSGALT00000056157	ENSGALG00000013993	-	-	3:57005141-57009927	1491	4	0	18	23	0.112833	0	0.658318	0.808261	0.0564164	0.733289	-3.70019	0.00510437	0.0415716	DOWN
ENSGALT00000015849	ENSGALG00000009739	AMIGO2	adhesion molecule with Ig like domain 2 [Source:HGNC Symbol;Acc:HGNC:24073]	1:31248896-31258419	1860	27	10	207	203	0.610487	0.297038	6.06883	5.71851	0.453762	5.89367	-3.69916	1.24323e-05	0.000289042	DOWN
ENSGALT00000055243	ENSGALG00000002192	PTPRC	protein tyrosine phosphatase, receptor type C [Source:HGNC Symbol;Acc:HGNC:9666]	8:2036933-2095076	4667	6	0	36	25	0.0540678	0	0.420645	0.280673	0.0270339	0.350659	-3.69723	0.00576072	0.0455136	DOWN
ENSGALT00000073921	ENSGALG00000036391	GFPT1	glutamine--fructose-6-phosphate transaminase 1 [Source:HGNC Symbol;Acc:HGNC:4241]	22:117512-141545	2046	25	33	31	679	0.513883	0.89114	0.826232	17.3886	0.702511	9.10742	-3.69645	0.00127709	0.014041	DOWN
ENSGALT00000027882	ENSGALG00000017248	RAB30	RAB30, member RAS oncogene family [Source:HGNC Symbol;Acc:HGNC:9770]	1:189111245-189150763	1565	543	296	4868	4630	14.592	10.4501	169.622	155.013	12.521	162.318	-3.69639	2.26202e-15	3.16449e-13	DOWN
ENSGALT00000088698	ENSGALG00000045478	-	-	5:50257564-50266848	1134	18	5	135	115	0.667552	0.243602	6.49182	5.31357	0.455577	5.90269	-3.69561	0.000156943	0.00251833	DOWN
ENSGALT00000071964	ENSGALG00000011799	-	-	1:48276513-48283640	1977	232	92	1639	1944	4.93526	2.57113	45.2084	51.5217	3.7532	48.3651	-3.68777	1.09273e-12	1.05552e-10	DOWN
ENSGALT00000080645	ENSGALG00000029632	CHST13	carbohydrate sulfotransferase 13 [Source:HGNC Symbol;Acc:HGNC:21755]	12:10472792-10492466	1023	12	4	108	66	0.493323	0.216054	5.75699	3.38042	0.354688	4.56871	-3.68716	0.000473315	0.00631549	DOWN
ENSGALT00000018424	ENSGALG00000011294	THRB	Thyroid hormone receptor beta [Source:UniProtKB/Swiss-Prot;Acc:P68306]	2:37403174-37432268	1694	28	33	384	336	0.695143	1.07631	12.3613	10.3927	0.885727	11.377	-3.68311	7.43224e-08	3.06636e-06	DOWN
ENSGALT00000054391	ENSGALG00000033696	RALY	RALY heterogeneous nuclear ribonucleoprotein [Source:HGNC Symbol;Acc:HGNC:15921]	20:1754822-1773193	891	3	3	42	27	0.141602	0.186034	2.5705	1.58775	0.163818	2.07913	-3.66581	0.00207462	0.0205788	DOWN
ENSGALT00000058808	ENSGALG00000017248	RAB30	RAB30, member RAS oncogene family [Source:HGNC Symbol;Acc:HGNC:9770]	1:189114927-189120318	441	5	3	46	43	0.476798	0.375864	5.68812	5.10897	0.426331	5.39854	-3.66252	0.00134225	0.0145946	DOWN
ENSGALT00000083875	ENSGALG00000044780	-	-	7:5851213-5852220	1008	4	4	44	48	0.166899	0.219269	2.38035	2.49506	0.193084	2.4377	-3.65822	0.00113095	0.0127264	DOWN
ENSGALT00000017823	ENSGALG00000010950	PPP4R4	protein phosphatase 4 regulatory subunit 4 [Source:HGNC Symbol;Acc:HGNC:23788]	5:45522170-45579629	2604	2	1	14	19	0.0322967	0.021224	0.293185	0.382314	0.0267603	0.33775	-3.65779	0.00626281	0.0485507	DOWN
ENSGALT00000081881	ENSGALG00000042351	PIK3R6	phosphoinositide-3-kinase regulatory subunit 6 [Source:HGNC Symbol;Acc:HGNC:27101]	18:1996687-2008214	2481	6	1	36	36	0.101707	0.0222762	0.791273	0.760284	0.0619915	0.775778	-3.6455	0.00241783	0.0230713	DOWN
ENSGALT00000070336	ENSGALG00000043591	PLA2G4F	phospholipase A2 group IVF [Source:HGNC Symbol;Acc:HGNC:27396]	5:25553603-25573229	2538	5	2	39	36	0.0828479	0.0435339	0.837947	0.743209	0.0631909	0.790578	-3.64512	0.00140612	0.0151276	DOWN
ENSGALT00000001314	ENSGALG00000000893	TAT	tyrosine aminotransferase [Source:HGNC Symbol;Acc:HGNC:11573]	11:20080989-20088163	1368	4	7	68	61	0.122978	0.282734	2.71064	2.33638	0.202856	2.52351	-3.63691	0.000660879	0.00830089	DOWN
ENSGALT00000082780	ENSGALG00000030941	KIAA1324	KIAA1324 [Source:HGNC Symbol;Acc:HGNC:29618]	26:1142662-1146644	2400	2	3	29	29	0.035042	0.0690651	0.658916	0.633113	0.0520535	0.646015	-3.6335	0.00240378	0.0230141	DOWN
ENSGALT00000049014	ENSGALG00000034396	TMEM50B	transmembrane protein 50B [Source:HGNC Symbol;Acc:HGNC:1280]	1:105312590-105323530	1841	191	30	827	1429	4.36323	0.900335	24.4962	40.6705	2.63178	32.5833	-3.63002	5.65319e-07	1.92731e-05	DOWN
ENSGALT00000066971	ENSGALG00000006802	LAMB2	laminin subunit beta-2 precursor [Source:RefSeq peptide;Acc:NP_989497]	12:11585450-11594922	6236	52	68	1246	106	0.350691	0.602482	10.8958	0.890636	0.476587	5.89322	-3.62825	0.00016315	0.00260139	DOWN
ENSGALT00000044444	ENSGALG00000026465	TMEM100	transmembrane protein 100 [Source:HGNC Symbol;Acc:HGNC:25607]	18:6082400-6088421	1634	4	0	17	22	0.102958	0	0.567329	0.705462	0.0514791	0.636395	-3.62786	0.00632437	0.0489487	DOWN
ENSGALT00000004292	ENSGALG00000002722	MST1	hepatocyte growth factor-like protein precursor [Source:RefSeq peptide;Acc:NP_990544]	12:2456733-2460894	2370	62	29	466	508	1.1002	0.676074	10.7222	11.2309	0.888138	10.9766	-3.6275	1.04501e-08	5.26659e-07	DOWN
ENSGALT00000081262	ENSGALG00000008828	AFTPH	aftiphilin [Source:HGNC Symbol;Acc:HGNC:25951]	3:9778964-9811477	3722	9	2	34	79	0.101693	0.0296854	0.49814	1.11212	0.0656893	0.805131	-3.61549	0.00209424	0.0207565	DOWN
ENSGALT00000006771	ENSGALG00000004257	TSPAN15	tetraspanin 15 [Source:HGNC Symbol;Acc:HGNC:23298]	6:10919212-10930743	1905	1	2	14	21	0.0220822	0.0579995	0.400763	0.577602	0.0400408	0.489183	-3.61083	0.00558523	0.0445127	DOWN
ENSGALT00000005602	ENSGALG00000003540	CEP95	centrosomal protein 95 [Source:HGNC Symbol;Acc:HGNC:25141]	18:6970209-6982733	2481	6	13	101	121	0.101707	0.289499	2.21995	2.5554	0.195603	2.38767	-3.60961	0.000232151	0.00352748	DOWN
ENSGALT00000007554	ENSGALG00000021567	EPHA8	EPH receptor A8 [Source:HGNC Symbol;Acc:HGNC:3391]	21:6128022-6154299	3000	2	3	25	32	0.0280336	0.055252	0.454434	0.558898	0.0416428	0.506666	-3.6049	0.00261136	0.0245523	DOWN
ENSGALT00000074690	ENSGALG00000043213	CYP26C1	cytochrome P450 family 26 subfamily C member 1 [Source:HGNC Symbol;Acc:HGNC:20577]	6:20561818-20567803	1755	10	10	125	95	0.23964	0.314809	3.884	2.83626	0.277225	3.36013	-3.59939	0.000135436	0.00222907	DOWN
ENSGALT00000049825	ENSGALG00000037773	ST3GAL1	CMP-N-acetylneuraminate-beta-galactosamide-alpha-2,3-sialyltransferase 1 [Source:UniProtKB/Swiss-Prot;Acc:Q11200]	2:142197114-142221622	1839	104	78	1000	961	2.37837	2.34346	29.6528	27.3806	2.36091	28.5167	-3.59439	2.86631e-12	2.65292e-10	DOWN
ENSGALT00000086455	ENSGALG00000008942	FOXN2	forkhead box N2 [Source:HGNC Symbol;Acc:HGNC:5281]	3:8915296-8942633	2858	23	17	207	224	0.338455	0.328646	3.94962	4.10664	0.33355	4.02813	-3.59413	6.18503e-06	0.000158313	DOWN
ENSGALT00000046059	ENSGALG00000026525	EBP	CCAAT/enhancer binding protein alpha [Source:HGNC Symbol;Acc:HGNC:1833]	11:10433513-10434487	975	52	26	412	405	2.24299	1.47337	23.0431	21.7646	1.85818	22.4038	-3.59179	5.99601e-08	2.53834e-06	DOWN
ENSGALT00000080170	ENSGALG00000043754	GLUL	glutamate-ammonia ligase [Source:HGNC Symbol;Acc:HGNC:4341]	8:5649024-5655566	2731	115	70	938	1023	1.77095	1.41617	18.7296	19.627	1.59356	19.1783	-3.58915	5.13627e-12	4.48126e-10	DOWN
ENSGALT00000026392	ENSGALG00000016361	FAM110C	family with sequence similarity 110 member C [Source:HGNC Symbol;Acc:HGNC:33340]	3:92151998-92153098	1101	41	31	354	420	1.56613	1.55566	17.5333	19.9877	1.5609	18.7605	-3.58725	4.47558e-08	1.96297e-06	DOWN
ENSGALT00000003789	ENSGALG00000002407	HYDIN	hydrocephalus inducing homolog [Source:RefSeq peptide;Acc:NP_001152843]	11:1604963-1708650	15255	4	2	42	20	0.0110281	0.0072428	0.150136	0.0686948	0.00913546	0.109415	-3.58219	0.00415143	0.035346	DOWN
ENSGALT00000005230	ENSGALG00000003301	-	-	23:5160100-5160357	258	11	1	52	64	1.79303	0.214214	10.9908	12.9975	1.00362	11.9941	-3.57904	0.00306942	0.0278478	DOWN
ENSGALT00000050484	ENSGALG00000039170	LHFPL5	lipoma HMGIC fusion partner-like 5 [Source:HGNC Symbol;Acc:HGNC:21253]	26:94003-97076	1073	75	53	620	741	2.93962	2.72908	31.5093	36.1842	2.83435	33.8468	-3.57793	2.2331e-10	1.49336e-08	DOWN
ENSGALT00000006200	ENSGALG00000003901	P2RX4	purinergic receptor P2X 4 [Source:HGNC Symbol;Acc:HGNC:8535]	15:5471236-5477313	1917	96	36	720	624	2.1061	1.03757	20.4813	17.0554	1.57183	18.7684	-3.57778	6.06594e-09	3.21693e-07	DOWN
ENSGALT00000047522	ENSGALG00000009107	NRXN1	Neurexin-1-beta [Source:UniProtKB/Swiss-Prot;Acc:D0PRN2]	3:6567480-7213964	7593	2	3	23	33	0.0110761	0.0218301	0.165182	0.227721	0.0164531	0.196452	-3.57774	0.00316942	0.0285041	DOWN
ENSGALT00000086031	ENSGALG00000015143	-	Transthyretin [Source:UniProtKB/Swiss-Prot;Acc:P27731]	2:106467572-106475033	657	6	2	40	41	0.384071	0.168172	3.32001	3.26982	0.276121	3.29491	-3.57687	0.00158484	0.0165928	DOWN
ENSGALT00000088686	ENSGALG00000012259	UBXN4	UBX domain protein 4 [Source:HGNC Symbol;Acc:HGNC:14860]	7:30784867-30798247	1752	3	4	20	58	0.0720133	0.126155	0.622502	1.73458	0.0990841	1.17854	-3.57221	0.00332613	0.0296159	DOWN
ENSGALT00000080563	ENSGALG00000041236	-	-	1:50786846-50795719	441	3	3	26	39	0.286094	0.375864	3.21505	4.63365	0.330979	3.92435	-3.56764	0.00248054	0.0235681	DOWN
ENSGALT00000057710	ENSGALG00000029788	CCK	cholecystokinin [Source:HGNC Symbol;Acc:HGNC:1569]	2:43988980-43993653	676	18	23	247	201	1.11983	1.87985	19.925	15.5794	1.49984	17.7522	-3.56511	9.97572e-06	0.000240425	DOWN
ENSGALT00000009385	ENSGALG00000005843	EEF1A2	eukaryotic translation elongation factor 1 alpha 2 [Source:HGNC Symbol;Acc:HGNC:3192]	20:9201511-9214669	2416	4	1	29	20	0.0696332	0.0228755	0.654552	0.43375	0.0462544	0.544151	-3.55635	0.00584486	0.0460439	DOWN
ENSGALT00000082371	ENSGALG00000006622	FRA10AC1	FRA10A associated CGG repeat 1 [Source:HGNC Symbol;Acc:HGNC:1162]	6:20322108-20341748	994	3	2	27	25	0.126929	0.111156	1.48121	1.31781	0.119042	1.39951	-3.55538	0.00348876	0.0307588	DOWN
ENSGALT00000079511	ENSGALG00000042103	C11orf96	chromosome 11 open reading frame 96 [Source:HGNC Symbol;Acc:HGNC:38675]	5:21670426-21671409	984	29	17	281	191	1.23947	0.954542	15.5725	10.1704	1.09701	12.8715	-3.55253	7.47916e-06	0.000186535	DOWN
ENSGALT00000051164	ENSGALG00000032856	GFRA2	GDNF family receptor alpha 2 [Source:HGNC Symbol;Acc:HGNC:4244]	22:1423301-1444213	2934	6	1	43	24	0.0860036	0.0188368	0.7992	0.428599	0.0524202	0.6139	-3.54981	0.00388614	0.0334736	DOWN
ENSGALT00000078898	ENSGALG00000038432	-	-	3:8284788-8451847	1206	13	6	75	118	0.453346	0.274886	3.39126	5.12667	0.364116	4.25896	-3.54803	0.000382014	0.00530159	DOWN
ENSGALT00000018726	ENSGALG00000011489	T	T brachyury transcription factor [Source:HGNC Symbol;Acc:HGNC:11515]	3:43074402-43082303	3126	3	2	18	34	0.0403606	0.0353452	0.313996	0.569891	0.0378529	0.441943	-3.54539	0.00447837	0.0374815	DOWN
ENSGALT00000037547	ENSGALG00000012958	-	-	1:59988534-59990025	1492	18	8	162	98	0.507375	0.296247	5.92098	3.44157	0.401811	4.68127	-3.54231	0.000169591	0.00268413	DOWN
ENSGALT00000057552	ENSGALG00000034179	SLC12A4	solute carrier family 12 member 4 [Source:HGNC Symbol;Acc:HGNC:10913]	11:3597875-3628409	3315	53	4	197	338	0.672391	0.0666737	3.24064	5.34237	0.369532	4.2915	-3.53771	0.000481696	0.00640385	DOWN
ENSGALT00000020588	ENSGALG00000012610	-	-	Z:41408607-41414029	1400	2749	1463	20027	22582	82.5802	57.7375	780.073	845.152	70.1588	812.613	-3.53387	4.20873e-15	5.69161e-13	DOWN
ENSGALT00000074827	ENSGALG00000002325	IGFALS	insulin like growth factor binding protein acid labile subunit [Source:HGNC Symbol;Acc:HGNC:5468]	14:13259102-13261144	1836	27	21	275	221	0.618467	0.631968	8.16783	6.30697	0.625217	7.2374	-3.53304	4.13571e-06	0.000111239	DOWN
ENSGALT00000005262	ENSGALG00000003323	OSGIN1	oxidative stress induced growth inhibitor 1 [Source:HGNC Symbol;Acc:HGNC:30093]	11:2659838-2664338	1584	230	129	1280	2377	6.10664	4.49964	44.0658	78.6275	5.30314	61.3467	-3.53207	4.87629e-12	4.30067e-10	DOWN
ENSGALT00000012996	ENSGALG00000008006	CAPN6	calpain 6 [Source:HGNC Symbol;Acc:HGNC:1483]	4:13384418-13431218	2029	1887	769	12441	13880	39.1128	20.9404	334.365	358.433	30.0266	346.399	-3.52812	6.33027e-13	6.36742e-11	DOWN
ENSGALT00000076010	ENSGALG00000041120	-	-	3:66737243-66780171	1491	3	3	26	37	0.0846192	0.111171	0.950931	1.30024	0.0978952	1.12558	-3.52329	0.00276285	0.0256594	DOWN
ENSGALT00000083510	ENSGALG00000045426	-	-	4:13361209-13366274	5063	106	54	747	845	0.880497	0.589288	8.04563	8.74479	0.734892	8.39521	-3.51396	3.07195e-10	1.99406e-08	DOWN
ENSGALT00000020209	ENSGALG00000012377	HNMT	histamine N-methyltransferase [Source:HGNC Symbol;Acc:HGNC:5028]	7:31413137-31427624	2900	93	52	667	784	1.3487	0.990716	12.5422	14.1651	1.16971	13.3537	-3.51302	5.27316e-10	3.29126e-08	DOWN
ENSGALT00000088432	ENSGALG00000012610	-	-	Z:41409060-41414022	1521	524	404	4897	4564	14.4888	14.6755	175.569	157.223	14.5821	166.396	-3.51235	3.1012e-15	4.26494e-13	DOWN
ENSGALT00000065874	ENSGALG00000015286	SESN1	sestrin 1 [Source:HGNC Symbol;Acc:HGNC:21595]	3:67233670-67305744	1695	35	40	386	391	0.868421	1.30387	12.4184	12.0867	1.08614	12.2525	-3.49579	1.26247e-07	4.91696e-06	DOWN
ENSGALT00000001712	ENSGALG00000015708	FGFR3	fibroblast growth factor receptor 3 [Source:HGNC Symbol;Acc:HGNC:3690]	4:83993011-84044572	5346	17	16	180	155	0.133739	0.165358	1.83607	1.51916	0.149548	1.67762	-3.48773	4.0559e-05	0.000798776	DOWN
ENSGALT00000071909	ENSGALG00000041249	-	-	5:246787-247800	1014	9	8	89	83	0.373276	0.435899	4.78631	4.28885	0.404587	4.53758	-3.4874	0.000343512	0.00485867	DOWN
ENSGALT00000056496	ENSGALG00000015286	SESN1	sestrin 1 [Source:HGNC Symbol;Acc:HGNC:21595]	3:67294836-67305744	1689	20	6	110	136	0.498009	0.196277	3.55149	4.21901	0.347143	3.88525	-3.48441	0.000302397	0.0043763	DOWN
ENSGALT00000024245	ENSGALG00000015033	REV3L	REV3 like, DNA directed polymerase zeta catalytic subunit [Source:HGNC Symbol;Acc:HGNC:9968]	3:66236796-66359681	9526	41	31	655	52	0.181011	0.179801	3.74954	0.286016	0.180406	2.01778	-3.48345	0.000721513	0.00888825	DOWN
ENSGALT00000061603	ENSGALG00000038688	ADAMTS17	ADAM metallopeptidase with thrombospondin type 1 motif 17 [Source:HGNC Symbol;Acc:HGNC:17109]	10:17119378-17263274	3304	150	60	369	1670	1.90933	1.00335	6.09023	26.4836	1.45634	16.2869	-3.48329	2.1168e-06	6.23815e-05	DOWN
ENSGALT00000024107	ENSGALG00000014944	GCNT4	glucosaminyl (N-acetyl) transferase 4, core 2 [Source:HGNC Symbol;Acc:HGNC:17973]	Z:24104489-24105856	1368	14	8	120	95	0.430387	0.3231	4.78347	3.63863	0.376744	4.21105	-3.48252	0.000268305	0.00397266	DOWN
ENSGALT00000017591	ENSGALG00000010820	CHGA	chromogranin A [Source:HGNC Symbol;Acc:HGNC:1929]	5:44953316-44963482	1936	1	5	35	31	0.0217286	0.142689	0.985854	0.838999	0.0822086	0.912426	-3.47235	0.00418267	0.0355995	DOWN
ENSGALT00000024673	ENSGALG00000015286	SESN1	sestrin 1 [Source:HGNC Symbol;Acc:HGNC:21595]	3:67293721-67306780	2499	516	348	4293	4198	8.68386	7.69405	93.6789	88.0191	8.18896	90.849	-3.47172	5.17952e-15	6.85217e-13	DOWN
ENSGALT00000017577	ENSGALG00000010811	LGMN	legumain [Source:HGNC Symbol;Acc:HGNC:9472]	5:44854617-44879390	2079	135	104	159	2253	2.73092	2.76388	4.17051	56.7816	2.7474	30.476	-3.47154	0.000155599	0.00250006	DOWN
ENSGALT00000048548	ENSGALG00000042771	GBE1	1,4-alpha-glucan branching enzyme 1 [Source:HGNC Symbol;Acc:HGNC:4180]	1:95109133-95290333	2645	518	377	4844	3979	8.23632	7.87512	99.8678	78.8223	8.05572	89.3451	-3.4713	1.25669e-14	1.56873e-12	DOWN
ENSGALT00000039669	ENSGALG00000005974	COL6A1	collagen alpha-1(VI) chain precursor [Source:RefSeq peptide;Acc:NP_990438]	7:6723053-6744124	4606	34037	16988	242108	249652	310.783	203.779	2866.37	2839.96	257.281	2853.16	-3.47115	1.23371e-14	1.54799e-12	DOWN
ENSGALT00000017059	ENSGALG00000010476	BNIP3	BCL2 interacting protein 3 [Source:HGNC Symbol;Acc:HGNC:1084]	6:34844510-34850063	1547	717	444	5423	5919	19.4921	15.8575	191.16	200.474	17.6748	195.817	-3.46974	5.61861e-15	7.35313e-13	DOWN
ENSGALT00000072738	ENSGALG00000035058	CAMKV	CaM kinase like vesicle associated [Source:HGNC Symbol;Acc:HGNC:28788]	12:2545959-2551929	1687	50	34	443	380	1.24648	1.11354	14.3198	11.8024	1.18001	13.0611	-3.4684	6.1348e-08	2.58362e-06	DOWN
ENSGALT00000072242	ENSGALG00000007078	-	-	6:21996181-22024524	4147	14	37	218	329	0.141975	0.492958	2.86662	4.15683	0.317466	3.51173	-3.4675	3.40791e-05	0.000694187	DOWN
ENSGALT00000062797	ENSGALG00000008006	CAPN6	calpain 6 [Source:HGNC Symbol;Acc:HGNC:1483]	4:13384418-13431218	2880	47	21	336	310	0.686334	0.40288	6.36201	5.63987	0.544607	6.00094	-3.4619	1.3921e-06	4.31676e-05	DOWN
ENSGALT00000085977	ENSGALG00000044892	-	-	7:5868380-5869357	942	32	21	273	242	1.42867	1.23173	15.8037	13.4606	1.3302	14.6322	-3.45943	4.50425e-06	0.00012009	DOWN
ENSGALT00000068693	ENSGALG00000033635	PTGS2	Prostaglandin G/H synthase 2 [Source:UniProtKB/Swiss-Prot;Acc:P27607]	8:9902170-9908476	2379	2	9	46	74	0.0353513	0.209024	1.05442	1.62981	0.122188	1.34211	-3.45733	0.00307541	0.0278917	DOWN
ENSGALT00000032813	ENSGALG00000015167	PRUNE2	prune homolog 2 [Source:HGNC Symbol;Acc:HGNC:25209]	Z:37397609-37448829	7950	489	1560	9257	12421	2.58685	10.8417	63.4966	81.8635	6.7143	72.68	-3.43625	4.68206e-08	2.04249e-06	DOWN
ENSGALT00000020101	ENSGALG00000012300	RAB32	RAB32, member RAS oncogene family [Source:HGNC Symbol;Acc:HGNC:9772]	3:47006777-47025939	2209	95	42	630	645	1.80866	1.05049	15.5522	15.2991	1.42957	15.4256	-3.43167	8.13849e-09	4.21504e-07	DOWN
ENSGALT00000011326	ENSGALG00000006995	APOD	apolipoprotein D [Source:HGNC Symbol;Acc:HGNC:612]	9:12704199-12707547	1367	3	5	44	37	0.092295	0.202081	1.75522	1.41818	0.147188	1.5867	-3.4303	0.00235797	0.0226779	DOWN
ENSGALT00000001199	ENSGALG00000000824	-	-	27:1532895-1536253	1687	11	1	62	42	0.274216	0.0327606	2.00411	1.30448	0.153488	1.6543	-3.43002	0.00514509	0.0418169	DOWN
ENSGALT00000058541	ENSGALG00000043787	DEPTOR	DEP domain containing MTOR-interacting protein [Source:HGNC Symbol;Acc:HGNC:22953]	2:136804160-136876540	2385	9	3	42	68	0.158701	0.0694994	0.960301	1.4939	0.1141	1.2271	-3.42688	0.00187311	0.0189192	DOWN
ENSGALT00000010494	ENSGALG00000006494	GRAMD1B	GRAM domain containing 1B [Source:HGNC Symbol;Acc:HGNC:29214]	24:2901398-3006641	3518	31	12	123	273	0.370591	0.188466	1.90659	4.066	0.279529	2.98629	-3.41729	0.00010653	0.00182874	DOWN
ENSGALT00000089449	ENSGALG00000006216	MYOD1	myogenic differentiation 1 [Source:HGNC Symbol;Acc:HGNC:7611]	5:12184436-12187655	1463	2	7	48	46	0.0574851	0.264374	1.78915	1.64746	0.16093	1.71831	-3.41649	0.00273206	0.0254453	DOWN
ENSGALT00000018407	ENSGALG00000011283	ZNF385D	zinc finger protein 385D [Source:HGNC Symbol;Acc:HGNC:26191]	2:36395146-36550072	1188	24	16	148	230	0.849611	0.74411	6.79347	10.1441	0.796861	8.46878	-3.40975	4.03197e-05	0.000794707	DOWN
ENSGALT00000071222	ENSGALG00000041140	HTRA1	HtrA serine peptidase 1 [Source:HGNC Symbol;Acc:HGNC:9476]	6:31306160-31333188	1392	1230	710	9303	8709	37.1617	28.1813	364.444	327.816	32.6715	346.13	-3.40521	2.57044e-14	3.05862e-12	DOWN
ENSGALT00000078008	ENSGALG00000032550	-	-	7:15274889-15349124	11562	7	18	122	133	0.0254628	0.0860177	0.575407	0.602724	0.0557403	0.589065	-3.40164	0.000439421	0.00593914	DOWN
ENSGALT00000006731	ENSGALG00000004228	USP40	ubiquitin specific peptidase 40 [Source:HGNC Symbol;Acc:HGNC:20069]	7:5873857-5902664	3795	478	341	4448	3218	5.29719	4.9646	63.9146	44.4299	5.13089	54.1722	-3.40027	1.13174e-13	1.24094e-11	DOWN
ENSGALT00000030094	ENSGALG00000019077	-	-	1:177369325-177371367	2043	5	4	39	46	0.102921	0.108186	1.04097	1.17975	0.105553	1.11036	-3.39499	0.00241187	0.0230505	DOWN
ENSGALT00000008793	ENSGALG00000005473	-	Arylamine N-acetyltransferase, pineal gland isozyme NAT-3 [Source:UniProtKB/Swiss-Prot;Acc:P13914]	11:16002154-16005746	1943	89	63	672	749	1.92639	1.79147	18.8601	20.1981	1.85893	19.5291	-3.39308	6.49668e-10	3.97342e-08	DOWN
ENSGALT00000014063	ENSGALG00000008629	-	-	2:19601294-19649941	4377	38	21	266	276	0.365122	0.265089	3.314	3.30395	0.315106	3.30897	-3.39248	5.8622e-06	0.000150383	DOWN
ENSGALT00000017711	ENSGALG00000010891	ABCB11	ATP binding cassette subfamily B member 11 [Source:HGNC Symbol;Acc:HGNC:42]	7:18965845-19008073	4151	17	12	127	143	0.17224	0.159726	1.66839	1.80503	0.165983	1.73671	-3.38724	0.00013513	0.0022257	DOWN
ENSGALT00000067879	ENSGALG00000030940	BLB2	-	16:109677-111212	976	11	7	85	81	0.473978	0.39629	4.74915	4.34847	0.435134	4.54881	-3.38596	0.000591418	0.00755711	DOWN
ENSGALT00000021014	ENSGALG00000012885	BCL2	Apoptosis regulator Bcl-2 [Source:UniProtKB/Swiss-Prot;Acc:Q00709]	2:68102902-68190463	2852	87	42	613	555	1.28292	0.813654	11.7208	10.1963	1.04829	10.9586	-3.38596	1.78471e-08	8.63687e-07	DOWN
ENSGALT00000035097	ENSGALG00000021647	NRTN	neurturin [Source:HGNC Symbol;Acc:HGNC:8007]	28:1518381-1532850	2430	6	1	30	30	0.103841	0.0227437	0.673224	0.646876	0.0632925	0.66005	-3.38247	0.00474163	0.0392454	DOWN
ENSGALT00000048855	ENSGALG00000016925	TBC1D4	TBC1 domain family member 4 [Source:HGNC Symbol;Acc:HGNC:19165]	1:155120417-155197498	3285	253	2	982	1114	3.23902	0.0336344	16.3013	17.7685	1.63633	17.0349	-3.37996	0.00471909	0.039112	DOWN
ENSGALT00000070325	ENSGALG00000042157	-	-	Z:37483156-37496430	762	110	108	969	1094	6.07111	7.83088	69.3451	75.2251	6.951	72.2851	-3.37841	2.33328e-11	1.8561e-09	DOWN
ENSGALT00000064731	ENSGALG00000040947	CREG2	cellular repressor of E1A stimulated genes 2 [Source:HGNC Symbol;Acc:HGNC:14272]	1:133559659-133574827	795	34	21	261	242	1.79862	1.45949	17.9028	15.9496	1.62906	16.9262	-3.37715	8.6841e-06	0.000213739	DOWN
ENSGALT00000020489	ENSGALG00000012545	CYTIP	cytohesin 1 interacting protein [Source:HGNC Symbol;Acc:HGNC:9506]	7:36407493-36416220	1394	7	4	40	60	0.211192	0.158553	1.56474	2.25522	0.184872	1.90998	-3.36895	0.00162833	0.0169316	DOWN
ENSGALT00000060641	ENSGALG00000039269	-	-	18:9599313-9619312	9402	56	31	362	424	0.250494	0.182172	2.09959	2.3629	0.216333	2.23125	-3.36653	2.7884e-07	1.02376e-05	DOWN
ENSGALT00000014248	ENSGALG00000008759	-	-	9:16420968-16432613	1281	26	13	185	164	0.853608	0.560692	7.87536	6.70804	0.70715	7.2917	-3.36617	6.87275e-05	0.00125797	DOWN
ENSGALT00000003844	ENSGALG00000002437	FAM69B	family with sequence similarity 69 member B [Source:HGNC Symbol;Acc:HGNC:28290]	17:8212589-8217380	1728	187	143	1421	1621	4.55122	4.5723	44.8433	49.1519	4.56176	46.9976	-3.36492	5.47991e-13	5.58125e-11	DOWN
ENSGALT00000046421	ENSGALG00000012044	-	-	4:57097444-57168943	3288	10	4	20	105	0.12791	0.0672212	0.331698	1.67324	0.0975657	1.00247	-3.36104	0.0051795	0.0420265	DOWN
ENSGALT00000008087	ENSGALG00000005043	ACACB	acetyl-CoA carboxylase beta [Source:HGNC Symbol;Acc:HGNC:85]	15:6711180-6730689	7119	37	17	222	258	0.21858	0.131938	1.70052	1.8989	0.175259	1.79971	-3.3602	1.56151e-05	0.000351947	DOWN
ENSGALT00000052965	ENSGALG00000032550	-	-	7:15293538-15367306	10620	4	14	100	80	0.0158412	0.0728356	0.51348	0.3947	0.0443384	0.45409	-3.35635	0.00164271	0.017052	DOWN
ENSGALT00000051009	ENSGALG00000011356	-	-	8:29712368-29724597	2214	6	7	66	56	0.113972	0.174697	1.6256	1.3253	0.144335	1.47545	-3.35366	0.00131984	0.0144199	DOWN
ENSGALT00000006201	ENSGALG00000003901	P2RX4	purinergic receptor P2X 4 [Source:HGNC Symbol;Acc:HGNC:8535]	15:5471354-5477291	1631	29	5	141	145	0.747786	0.169372	4.71425	4.65815	0.458579	4.6862	-3.35318	0.000647189	0.00814996	DOWN
ENSGALT00000019704	ENSGALG00000012061	-	-	7:28341394-28353184	1212	16	1	65	74	0.5552	0.0456	2.92454	3.1991	0.3004	3.06182	-3.34943	0.00525878	0.0425139	DOWN
ENSGALT00000053729	ENSGALG00000040573	FMO3	flavin containing monooxygenase 3 [Source:HGNC Symbol;Acc:HGNC:3771]	8:4824822-4831264	1904	200	118	1212	1636	4.41767	3.42417	34.7123	45.0212	3.92092	39.8667	-3.34592	4.95456e-12	4.35393e-10	DOWN
ENSGALT00000021113	ENSGALG00000012944	-	-	1:59494161-59590192	4268	12	9	113	76	0.118245	0.116511	1.44378	0.933013	0.117378	1.18839	-3.33978	0.000551412	0.00716247	DOWN
ENSGALT00000072351	ENSGALG00000036743	MGAT3	mannosyl (beta-1,4-)-glycoprotein beta-1,4-N-acetylglucosaminyltransferase [Source:HGNC Symbol;Acc:HGNC:7046]	1:50662884-50679863	6444	1667	1051	12769	11478	10.8795	9.01133	108.056	93.3279	9.94542	100.692	-3.33977	3.01979e-14	3.53403e-12	DOWN
ENSGALT00000086232	ENSGALG00000012885	BCL2	Apoptosis regulator Bcl-2 [Source:UniProtKB/Swiss-Prot;Acc:Q00709]	2:68103013-68189949	2224	227	164	1776	1736	4.2926	4.07427	43.5467	40.8993	4.18344	42.223	-3.33527	2.87516e-13	2.9909e-11	DOWN
ENSGALT00000007595	ENSGALG00000004760	TMEM116	transmembrane protein 116 [Source:HGNC Symbol;Acc:HGNC:25084]	15:6303077-6315839	1651	33	11	179	198	0.840606	0.368115	5.91225	6.28375	0.60436	6.098	-3.33486	9.58802e-05	0.00167426	DOWN
ENSGALT00000031381	ENSGALG00000019757	-	-	18:10484777-10489406	1581	4	4	35	38	0.10641	0.1398	1.20722	1.25936	0.123105	1.23329	-3.32455	0.00335342	0.0298242	DOWN
ENSGALT00000014604	ENSGALG00000008976	ADAM22	ADAM metallopeptidase domain 22 [Source:HGNC Symbol;Acc:HGNC:201]	2:20936306-21002401	2476	4	8	65	49	0.0679458	0.178514	1.43156	1.03692	0.12323	1.23424	-3.3242	0.00203454	0.0202738	DOWN
ENSGALT00000087587	ENSGALG00000010677	NRDE2	NRDE-2, necessary for RNA interference, domain containing [Source:HGNC Symbol;Acc:HGNC:20186]	5:43865707-43870465	1048	4	5	45	38	0.160528	0.263593	2.34153	1.89986	0.212061	2.12069	-3.32199	0.00277158	0.0257209	DOWN
ENSGALT00000042991	ENSGALG00000028147	CTSK	cathepsin K [Source:HGNC Symbol;Acc:HGNC:2536]	25:2586099-2588935	1195	56	26	277	434	1.97083	1.20212	12.6403	19.0293	1.58648	15.8348	-3.3192	1.85696e-06	5.52593e-05	DOWN
ENSGALT00000020243	ENSGALG00000012396	PTGER2	prostaglandin E receptor 2 [Source:HGNC Symbol;Acc:HGNC:9594]	5:58256643-58259612	1098	32	24	243	256	1.22569	1.2077	12.0684	12.2163	1.21669	12.1423	-3.31901	1.07439e-05	0.000255398	DOWN
ENSGALT00000039921	ENSGALG00000023818	-	-	27:5258118-5258992	875	49	30	443	247	2.35513	1.8943	27.6085	14.7907	2.12472	21.1996	-3.31869	2.58548e-06	7.43922e-05	DOWN
ENSGALT00000078788	ENSGALG00000037521	PRCP	prolylcarboxypeptidase [Source:HGNC Symbol;Acc:HGNC:9344]	1:189067272-189093580	1452	144	69	944	896	4.17086	2.62558	35.453	32.3327	3.39822	33.8928	-3.31813	5.79728e-10	3.55459e-08	DOWN
ENSGALT00000088104	ENSGALG00000012055	-	-	7:28273612-28297803	1965	12	11	98	109	0.256829	0.309291	2.71964	2.90645	0.28306	2.81305	-3.31295	0.00039788	0.00547187	DOWN
ENSGALT00000084298	ENSGALG00000028520	-	Cystatin [Source:UniProtKB/Swiss-Prot;Acc:P01038]	3:15591713-15594030	785	384	313	2828	3397	20.5727	22.0301	196.452	226.739	21.3014	211.596	-3.31229	6.84159e-14	7.67456e-12	DOWN
ENSGALT00000084931	ENSGALG00000010175	HSP90AB1	heat shock protein 90 alpha family class B member 1 [Source:HGNC Symbol;Acc:HGNC:5258]	3:30356765-30360228	1647	13	19	257	35	0.331959	0.637376	8.50916	1.11346	0.484667	4.81131	-3.31136	0.00285786	0.0263031	DOWN
ENSGALT00000027446	ENSGALG00000016988	RUBCNL	RUN and cysteine rich domain containing beclin 1 interacting protein like [Source:HGNC Symbol;Acc:HGNC:20420]	1:168099691-168119251	2292	31	17	219	196	0.568822	0.409804	5.21047	4.48067	0.489313	4.84557	-3.30784	3.49059e-05	0.000706301	DOWN
ENSGALT00000050232	ENSGALG00000029768	PTGDR	prostaglandin D2 receptor [Source:HGNC Symbol;Acc:HGNC:9591]	5:58250293-58256449	4611	67	31	365	466	0.611092	0.371456	4.31663	5.29531	0.491274	4.80597	-3.29023	4.18649e-07	1.45999e-05	DOWN
ENSGALT00000084236	ENSGALG00000014582	CADM1	cell adhesion molecule 1 [Source:HGNC Symbol;Acc:HGNC:5951]	24:4670461-4720275	1495	8	12	87	96	0.22504	0.443495	3.17341	3.36457	0.334268	3.26899	-3.28977	0.000770835	0.00937715	DOWN
ENSGALT00000081036	ENSGALG00000005974	COL6A1	collagen alpha-1(VI) chain precursor [Source:RefSeq peptide;Acc:NP_990438]	7:6723159-6742696	2991	683	364	4241	4687	9.60359	6.72399	77.3213	82.1068	8.16379	79.7141	-3.28752	6.6649e-13	6.64906e-11	DOWN
ENSGALT00000056821	ENSGALG00000034077	KCNK5	potassium two pore domain channel subfamily K member 5 [Source:HGNC Symbol;Acc:HGNC:6280]	3:29274506-29304143	2004	26	16	164	196	0.545644	0.441119	4.46266	5.1246	0.493382	4.79363	-3.28034	6.73674e-05	0.00123669	DOWN
ENSGALT00000048096	ENSGALG00000030025	-	-	2:121975264-121978486	474	1313	804	10214	7661	116.497	93.7172	1175.07	846.853	105.107	1010.96	-3.2658	5.90878e-13	5.99298e-11	DOWN
ENSGALT00000081032	ENSGALG00000033038	STARD3NL	STARD3 N-terminal like [Source:HGNC Symbol;Acc:HGNC:19169]	2:46196151-46216309	2024	10	24	175	137	0.207791	0.655163	4.71493	3.54659	0.431477	4.13076	-3.25905	0.00039322	0.00542606	DOWN
ENSGALT00000081272	ENSGALG00000040504	GGT5	gamma-glutamyltransferase 5 [Source:HGNC Symbol;Acc:HGNC:4260]	15:8402897-8419021	1704	19	26	177	223	0.468938	0.843039	5.66437	6.85703	0.655988	6.2607	-3.25458	6.64852e-05	0.00122142	DOWN
ENSGALT00000078208	ENSGALG00000043672	-	-	12:640855-686428	7611	33	2	132	135	0.182347	0.014517	0.945758	0.929382	0.0984318	0.93757	-3.25173	0.00374698	0.0326329	DOWN
ENSGALT00000006088	ENSGALG00000003836	-	-	7:4658310-4663695	2205	16	7	84	105	0.305171	0.17541	2.07739	2.49506	0.240291	2.28622	-3.25011	0.000752665	0.00921135	DOWN
ENSGALT00000045824	ENSGALG00000026945	CIDEC	cell death inducing DFFA like effector c [Source:HGNC Symbol;Acc:HGNC:24229]	11:18614455-18616321	901	23	14	149	161	1.07359	0.858506	9.01796	9.36273	0.966048	9.19034	-3.24995	0.000139904	0.00229021	DOWN
ENSGALT00000071190	ENSGALG00000034970	PRKCQ	protein kinase C theta [Source:HGNC Symbol;Acc:HGNC:9410]	1:3665779-3701334	2648	27	11	177	131	0.428816	0.229516	3.64505	2.59211	0.329166	3.11858	-3.244	0.000238648	0.00361266	DOWN
ENSGALT00000083802	ENSGALG00000026891	NINJ1	ninjurin 1 [Source:HGNC Symbol;Acc:HGNC:7824]	12:6615332-6631686	1812	11	3	64	47	0.255299	0.0914769	1.92606	1.35907	0.173388	1.64256	-3.24387	0.0033251	0.0296159	DOWN
ENSGALT00000086446	ENSGALG00000043925	-	-	28:2016303-2018157	1251	56	22	329	301	1.88261	0.971635	14.3412	12.607	1.42712	13.4741	-3.23901	7.73349e-06	0.00019268	DOWN
ENSGALT00000020484	ENSGALG00000012541	MB	Myoglobin [Source:UniProtKB/Swiss-Prot;Acc:P02197]	1:52054483-52058197	801	7	3	47	34	0.367542	0.206937	3.19975	2.22407	0.287239	2.71191	-3.23898	0.0034086	0.0302376	DOWN
ENSGALT00000089096	ENSGALG00000002197	NPM1	nucleophosmin [Source:HGNC Symbol;Acc:HGNC:7910]	13:3271052-3282126	1081	36	53	329	451	1.40056	2.70888	16.5965	21.8601	2.05472	19.2283	-3.22622	1.79649e-06	5.36497e-05	DOWN
ENSGALT00000007367	ENSGALG00000004625	ATXN2	ataxin 2 [Source:HGNC Symbol;Acc:HGNC:10555]	15:6178126-6219500	3189	7	5	39	61	0.0923177	0.0866244	0.666889	1.00225	0.089471	0.834568	-3.22154	0.00222772	0.021712	DOWN
ENSGALT00000016212	ENSGALG00000009973	SLC3A1	solute carrier family 3 member 1 [Source:HGNC Symbol;Acc:HGNC:11025]	3:25543676-25557697	1851	8	12	91	83	0.181759	0.358198	2.68092	2.34948	0.269978	2.5152	-3.21976	0.00104704	0.0119658	DOWN
ENSGALT00000057703	ENSGALG00000032108	-	-	24:3788080-3791070	2344	18	6	108	81	0.322954	0.14143	2.51254	1.81062	0.232192	2.16158	-3.2187	0.00116999	0.0130821	DOWN
ENSGALT00000034345	ENSGALG00000021304	-	-	Z:11028678-11040410	648	15	6	67	101	0.973513	0.511593	5.6383	8.16674	0.742553	6.90252	-3.21656	0.00120308	0.0133662	DOWN
ENSGALT00000039224	ENSGALG00000006775	TGM2	protein-glutamine gamma-glutamyltransferase 2 [Source:RefSeq peptide;Acc:NP_990779]	20:10568680-10578655	2774	1116	313	5176	5984	16.9195	6.23419	101.75	113.028	11.5768	107.389	-3.21353	6.3134e-09	3.34089e-07	DOWN
ENSGALT00000054018	ENSGALG00000015286	SESN1	sestrin 1 [Source:HGNC Symbol;Acc:HGNC:21595]	3:67297598-67305744	1808	22	9	104	143	0.511746	0.275038	3.13676	4.14417	0.393392	3.64046	-3.21008	0.000511007	0.00671648	DOWN
ENSGALT00000088578	ENSGALG00000007090	CPN1	carboxypeptidase N subunit 1 [Source:HGNC Symbol;Acc:HGNC:2312]	6:22031030-22034779	901	49	8	176	258	2.28717	0.490567	10.6521	15.0036	1.38887	12.8279	-3.2073	0.000484491	0.00643397	DOWN
ENSGALT00000003817	ENSGALG00000002427	SMIM5	small integral membrane protein 5 [Source:HGNC Symbol;Acc:HGNC:40030]	18:4846231-4857284	1678	9	4	37	67	0.225567	0.131718	1.20243	2.09211	0.178643	1.64727	-3.20493	0.00316214	0.0284662	DOWN
ENSGALT00000012958	ENSGALG00000007980	KCNG1	potassium voltage-gated channel modifier subfamily G member 1 [Source:HGNC Symbol;Acc:HGNC:6248]	20:13581041-13589206	2149	4	4	24	43	0.0782847	0.102849	0.609012	1.04842	0.090567	0.828716	-3.19382	0.00566124	0.0449465	DOWN
ENSGALT00000046491	ENSGALG00000035031	HEY1	hes related family bHLH transcription factor with YRPW motif 1 [Source:HGNC Symbol;Acc:HGNC:4880]	2:121291569-121294409	1881	239	150	1557	1579	5.34365	4.40599	45.1385	43.9839	4.87482	44.5612	-3.19237	5.21827e-12	4.50437e-10	DOWN
ENSGALT00000007362	ENSGALG00000004623	AGTRAP	angiotensin II receptor associated protein [Source:HGNC Symbol;Acc:HGNC:13539]	21:5632557-5640210	1288	53	39	283	470	1.73057	1.67297	11.9817	19.1198	1.70177	15.5507	-3.19187	1.44037e-06	4.44378e-05	DOWN
ENSGALT00000011687	ENSGALG00000007220	FTH1	Ferritin heavy chain [Source:UniProtKB/Swiss-Prot;Acc:P08267]	5:16832240-16836802	868	39801	19751	242911	228496	1928.43	1257.22	15260.7	13793	1592.82	14526.9	-3.18906	1.02344e-12	1.0005e-10	DOWN
ENSGALT00000046228	ENSGALG00000016971	TSC22D1	TSC22 domain family protein 1 isoform 1 [Source:RefSeq peptide;Acc:NP_001012778]	1:167406618-167408960	1635	224	183	1829	1488	5.76182	6.18409	61.0019	47.6854	5.97296	54.3437	-3.18559	4.0597e-12	3.61983e-10	DOWN
ENSGALT00000048651	ENSGALG00000004623	AGTRAP	angiotensin II receptor associated protein [Source:HGNC Symbol;Acc:HGNC:13539]	21:5632537-5640198	1502	36	2	184	90	1.00799	0.0735612	6.68029	3.1396	0.540778	4.90995	-3.1826	0.00596476	0.0467313	DOWN
ENSGALT00000070150	ENSGALG00000006327	-	-	13:15280051-15293224	3594	29	2	121	104	0.339354	0.0307426	1.83593	1.5162	0.185048	1.67606	-3.1791	0.00470169	0.0389944	DOWN
ENSGALT00000041053	ENSGALG00000024298	ADAMTSL5	ADAMTS like 5 [Source:HGNC Symbol;Acc:HGNC:27912]	28:3256975-3261306	1578	21	3	79	99	0.559677	0.105042	2.73004	3.28721	0.33236	3.00862	-3.17829	0.00312457	0.0282115	DOWN
ENSGALT00000046631	ENSGALG00000037238	PCCB	propionyl-CoA carboxylase beta subunit [Source:HGNC Symbol;Acc:HGNC:8654]	9:709254-737460	1727	17	7	73	112	0.413995	0.22396	2.30503	3.39804	0.318978	2.85153	-3.16021	0.00120719	0.0134058	DOWN
ENSGALT00000070397	ENSGALG00000013034	CECR2	CECR2, histone acetyl-lysine reader [Source:HGNC Symbol;Acc:HGNC:1840]	1:61754954-61846850	4569	6	7	42	65	0.0552275	0.084653	0.501273	0.74541	0.0699403	0.623342	-3.15583	0.0029956	0.027268	DOWN
ENSGALT00000043263	ENSGALG00000001329	EPB41	erythrocyte membrane protein band 4.1 [Source:HGNC Symbol;Acc:HGNC:3377]	23:2610406-2669406	3301	119	51	709	586	1.51611	0.853623	11.7125	9.3015	1.18487	10.507	-3.14855	1.06397e-07	4.23189e-06	DOWN
ENSGALT00000083970	ENSGALG00000045990	-	-	1:59589618-59600544	1260	12	4	76	43	0.400531	0.175415	3.2892	1.78814	0.287973	2.53867	-3.14007	0.00378961	0.0328983	DOWN
ENSGALT00000077410	ENSGALG00000002827	GPS1	G protein pathway suppressor 1 [Source:HGNC Symbol;Acc:HGNC:4549]	18:5022782-5032180	1792	27	43	182	400	0.633653	1.32579	5.53835	11.6956	0.979719	8.61698	-3.13674	6.09786e-05	0.00113823	DOWN
ENSGALT00000020198	ENSGALG00000012367	TRIM9	tripartite motif containing 9 [Source:HGNC Symbol;Acc:HGNC:16288]	5:58110007-58127175	1536	10	5	65	49	0.273808	0.179847	2.30765	1.67149	0.226827	1.98957	-3.13279	0.00268452	0.0251333	DOWN
ENSGALT00000065820	ENSGALG00000015215	MAPRE2	microtubule-associated protein RP/EB family member 2 [Source:RefSeq peptide;Acc:NP_001026188]	2:107937507-107990806	3057	186	229	1697	1652	2.55886	4.13886	30.2715	28.3149	3.34886	29.2932	-3.12882	4.4821e-11	3.40948e-09	DOWN
ENSGALT00000008794	ENSGALG00000005474	-	-	11:16012439-16016952	2159	49	40	355	342	0.95449	1.02365	8.9665	8.29992	0.989068	8.63321	-3.12576	1.62749e-06	4.9367e-05	DOWN
ENSGALT00000017516	ENSGALG00000010770	SCIN	Adseverin [Source:UniProtKB/Swiss-Prot;Acc:Q5ZIV9]	2:26793309-26842874	4709	30	12	178	135	0.267928	0.140799	2.06128	1.50213	0.204364	1.78171	-3.12405	0.000361088	0.00507423	DOWN
ENSGALT00000048122	ENSGALG00000038540	ZBTB16	zinc finger and BTB domain containing 16 [Source:HGNC Symbol;Acc:HGNC:12930]	24:4467296-4538656	2241	1099	560	5658	6930	20.6246	13.8066	137.679	162.029	17.2156	149.854	-3.12177	1.0825e-11	8.93224e-10	DOWN
ENSGALT00000021369	ENSGALG00000013091	-	-	1:63005065-63019412	552	42	44	323	356	3.19989	4.40412	31.9088	33.7918	3.80201	32.8503	-3.11107	2.96428e-06	8.37083e-05	DOWN
ENSGALT00000059929	ENSGALG00000033512	CPEB4	cytoplasmic polyadenylation element binding protein 4 [Source:HGNC Symbol;Acc:HGNC:21747]	13:9433355-9465773	2181	19	11	113	114	0.366378	0.27866	2.82532	2.73874	0.322519	2.78203	-3.10868	0.000582661	0.00749637	DOWN
ENSGALT00000016526	ENSGALG00000010163	LGR5	leucine rich repeat containing G protein-coupled receptor 5 [Source:HGNC Symbol;Acc:HGNC:4504]	1:36248569-36332580	2730	9	7	62	61	0.138645	0.141677	1.23844	1.17076	0.140161	1.2046	-3.10339	0.00190448	0.0192042	DOWN
ENSGALT00000053660	ENSGALG00000020316	IL13RA2	interleukin 13 receptor subunit alpha 2 [Source:HGNC Symbol;Acc:HGNC:5975]	4:2848854-2864846	1515	55	88	523	632	1.52678	3.20931	18.825	21.8577	2.36805	20.3414	-3.10265	3.96325e-07	1.39476e-05	DOWN
ENSGALT00000015737	ENSGALG00000009667	MFAP3L	microfibrillar associated protein 3 like [Source:HGNC Symbol;Acc:HGNC:29083]	4:25476877-25481127	1593	12	5	69	56	0.316804	0.173412	2.36202	1.84194	0.245108	2.10198	-3.10026	0.00288845	0.0264923	DOWN
ENSGALT00000021994	ENSGALG00000013503	FAM149A	family with sequence similarity 149 member A [Source:HGNC Symbol;Acc:HGNC:24527]	4:61727991-61741835	1842	35	24	224	224	0.799117	0.719896	6.6314	6.37175	0.759507	6.50158	-3.09766	4.51972e-05	0.000879449	DOWN
ENSGALT00000061174	ENSGALG00000038813	KLHL41	kelch like family member 41 [Source:HGNC Symbol;Acc:HGNC:16905]	7:18755968-18766236	2990	6	19	105	103	0.0843928	0.35109	1.91498	1.80496	0.217741	1.85997	-3.09459	0.00217401	0.02139	DOWN
ENSGALT00000046405	ENSGALG00000040954	-	-	1:21843141-21855468	1937	43	33	368	207	0.933613	0.941287	10.3601	5.59941	0.93745	7.97977	-3.08953	2.47086e-05	0.000523461	DOWN
ENSGALT00000056913	ENSGALG00000004853	LRP3	LDL receptor related protein 3 [Source:HGNC Symbol;Acc:HGNC:6695]	11:10195971-10217994	2831	190	136	1210	1257	2.82256	2.65424	23.3073	23.2646	2.7384	23.286	-3.08806	3.95776e-11	3.03911e-09	DOWN
ENSGALT00000011148	ENSGALG00000006882	ST8SIA2	ST8 alpha-N-acetyl-neuraminide alpha-2,8-sialyltransferase 2 [Source:HGNC Symbol;Acc:HGNC:10870]	10:14510857-14534854	1128	14	15	97	128	0.521959	0.734735	4.68932	5.94568	0.628347	5.3175	-3.08112	0.000688679	0.00855297	DOWN
ENSGALT00000015878	ENSGALG00000009759	SLC16A7	solute carrier family 16 member 7 [Source:HGNC Symbol;Acc:HGNC:10928]	1:32086287-32120482	2657	19	20	154	146	0.300742	0.415892	3.16066	2.87913	0.358317	3.01989	-3.07519	0.000294732	0.00429329	DOWN
ENSGALT00000013056	ENSGALG00000008045	SLC9A8	solute carrier family 9 member A8 [Source:HGNC Symbol;Acc:HGNC:20728]	20:14043969-14065771	1938	90	7	342	314	1.95307	0.199577	9.6232	8.4894	1.07632	9.0563	-3.07281	0.00115277	0.0129432	DOWN
ENSGALT00000064524	ENSGALG00000010371	FAM13A	family with sequence similarity 13 member A [Source:HGNC Symbol;Acc:HGNC:19367]	4:35356333-35418165	2183	195	96	930	1176	3.75673	2.42973	23.2315	28.2263	3.09323	25.7289	-3.0562	3.35634e-09	1.85261e-07	DOWN
ENSGALT00000045864	ENSGALG00000028459	FAM180A	family with sequence similarity 180 member A [Source:HGNC Symbol;Acc:HGNC:33773]	1:58388267-58415575	692	46	19	188	273	2.79563	1.51699	14.8149	20.6708	2.15631	17.7429	-3.0406	0.000118186	0.00200201	DOWN
ENSGALT00000080768	ENSGALG00000041459	DDIT4	DNA damage inducible transcript 4 [Source:HGNC Symbol;Acc:HGNC:24944]	6:11459153-11459905	552	1131	375	4623	5887	86.1694	37.5348	456.701	558.799	61.8521	507.75	-3.03722	6.9877e-09	3.64286e-07	DOWN
ENSGALT00000069966	ENSGALG00000033129	ZFP36L2	ZFP36 ring finger protein like 2 [Source:HGNC Symbol;Acc:HGNC:1108]	3:25046738-25048946	2065	426	314	2334	3065	8.67599	8.40138	61.6351	77.7698	8.53869	69.7025	-3.02912	6.38852e-12	5.47568e-10	DOWN
ENSGALT00000049708	ENSGALG00000030038	C3	complement C3 [Source:HGNC Symbol;Acc:HGNC:1318]	AADN04001210.1:6888-29576	5341	16	6	76	77	0.125988	0.0620693	0.775959	0.755389	0.0940288	0.765674	-3.02556	0.00222144	0.0216731	DOWN
ENSGALT00000062647	ENSGALG00000013861	TNFAIP3	TNF alpha induced protein 3 [Source:HGNC Symbol;Acc:HGNC:11896]	3:54750136-54761225	2436	182	70	843	904	3.14212	1.58767	18.8711	19.4443	2.3649	19.1577	-3.01808	6.92231e-08	2.87058e-06	DOWN
ENSGALT00000045767	ENSGALG00000027067	C1QTNF6	C1q and tumor necrosis factor related protein 6 [Source:HGNC Symbol;Acc:HGNC:14343]	1:51475822-51477420	780	15	4	62	67	0.808765	0.283363	4.33454	4.50072	0.546064	4.41763	-3.01613	0.00387548	0.0334173	DOWN
ENSGALT00000090118	ENSGALG00000044853	-	-	1:3256248-3256647	282	7	7	48	55	1.04398	1.37156	9.28203	10.2192	1.20777	9.75061	-3.01315	0.00402749	0.0344716	DOWN
ENSGALT00000014132	ENSGALG00000008682	SLC25A43	solute carrier family 25 member 43 [Source:HGNC Symbol;Acc:HGNC:30557]	4:16628241-16646654	3499	188	126	1127	1113	2.25966	1.98962	17.5641	16.6668	2.12464	17.1155	-3.01001	3.07041e-10	1.99406e-08	DOWN
ENSGALT00000051926	ENSGALG00000005002	VDAC2	voltage dependent anion channel 2 [Source:HGNC Symbol;Acc:HGNC:12672]	6:14844173-14854426	1888	19	73	124	612	0.423236	2.13629	3.5815	16.9844	1.27977	10.2829	-3.0063	0.00152	0.0160659	DOWN
ENSGALT00000019692	ENSGALG00000012055	-	-	7:28273616-28297845	2004	276	162	1416	1663	5.79216	4.46641	38.5312	43.4806	5.12929	41.0059	-2.999	1.10666e-10	7.94637e-09	DOWN
ENSGALT00000055019	ENSGALG00000034101	FZD5	frizzled class receptor 5 [Source:HGNC Symbol;Acc:HGNC:4043]	7:12182572-12186566	3995	8	14	82	84	0.0842141	0.19362	1.11929	1.1017	0.138917	1.11049	-2.9989	0.0022572	0.0219165	DOWN
ENSGALT00000089383	ENSGALG00000007993	DCX	doublecortin isoform 2 [Source:RefSeq peptide;Acc:NP_001292603]	4:13284911-13355587	1928	33	26	162	262	0.719834	0.745092	4.582	7.12024	0.732463	5.85112	-2.99788	0.000130616	0.00216731	DOWN
ENSGALT00000038149	ENSGALG00000023243	-	-	5:26166529-26171162	1314	22	19	149	146	0.704138	0.798903	6.18355	5.8218	0.751521	6.00267	-2.99772	0.000422457	0.00574495	DOWN
ENSGALT00000048006	ENSGALG00000042944	THRSPB	thyroid hormone responsive spot 14 beta [Source:RefSeq peptide;Acc:NP_998743]	1:192935661-192936080	402	7	4	31	46	0.732341	0.549809	4.20515	5.99561	0.641075	5.10038	-2.99204	0.00541298	0.0434001	DOWN
ENSGALT00000047969	ENSGALG00000025822	CYP1B1	cytochrome P450 family 1 subfamily B member 1 [Source:HGNC Symbol;Acc:HGNC:2597]	3:32004825-32007728	1632	161	139	941	1209	4.14892	4.70583	31.4425	38.8156	4.42737	35.1291	-2.98814	8.69734e-10	5.11378e-08	DOWN
ENSGALT00000043296	ENSGALG00000028466	-	-	11:1776707-1780905	1416	163	63	649	889	4.8412	2.45822	24.9936	32.8957	3.64971	28.9447	-2.98745	2.99711e-07	1.09379e-05	DOWN
ENSGALT00000002205	ENSGALG00000001450	-	-	24:2430483-2445194	2352	10	5	57	46	0.178813	0.117451	1.32156	1.02476	0.148132	1.17316	-2.98544	0.00430372	0.036388	DOWN
ENSGALT00000086002	ENSGALG00000011046	SNX10	sorting nexin 10 [Source:HGNC Symbol;Acc:HGNC:14974]	2:32275398-32306842	1127	8	7	50	57	0.298523	0.343194	2.41931	2.65004	0.320858	2.53467	-2.98179	0.00327547	0.0292807	DOWN
ENSGALT00000025943	ENSGALG00000016102	-	-	4:90736410-90740599	963	30	5	109	118	1.31015	0.286859	6.17231	6.42031	0.798504	6.29631	-2.97914	0.00311215	0.0281307	DOWN
ENSGALT00000000700	ENSGALG00000000511	KCTD20	potassium channel tetramerization domain containing 20 [Source:HGNC Symbol;Acc:HGNC:21052]	26:1541534-1550279	1532	281	157	1509	1500	7.71394	5.66217	53.7128	51.3019	6.68806	52.5073	-2.97286	2.73192e-10	1.79731e-08	DOWN
ENSGALT00000053350	ENSGALG00000042771	GBE1	1,4-alpha-glucan branching enzyme 1 [Source:HGNC Symbol;Acc:HGNC:4180]	1:95109145-95289597	2067	783	591	5001	4622	15.9313	15.7975	131.936	117.163	15.8644	124.55	-2.97285	6.67443e-12	5.70067e-10	DOWN
ENSGALT00000060714	ENSGALG00000016820	GAS6	growth arrest specific 6 [Source:HGNC Symbol;Acc:HGNC:4168]	1:137167180-137204808	2028	873	852	6177	6100	18.104	23.212	166.095	157.602	20.658	161.849	-2.96987	8.35785e-12	6.9913e-10	DOWN
ENSGALT00000074157	ENSGALG00000040891	RSU1	Ras suppressor protein 1 [Source:HGNC Symbol;Acc:HGNC:10464]	2:20027822-20125210	1344	77	17	223	391	2.40946	0.698861	9.048	15.2433	1.55416	12.1456	-2.96623	0.000269726	0.00398645	DOWN
ENSGALT00000002818	ENSGALG00000001824	-	-	11:1224063-1227271	1941	7	5	46	37	0.151675	0.142321	1.29235	0.998793	0.146998	1.14557	-2.9622	0.00496472	0.0406633	DOWN
ENSGALT00000018177	ENSGALG00000011145	TRIL	TLR4 interactor with leucine rich repeats [Source:HGNC Symbol;Acc:HGNC:22200]	2:33598483-33600756	2274	17	11	80	113	0.314411	0.267264	1.91844	2.60369	0.290837	2.26107	-2.95872	0.00170916	0.017629	DOWN
ENSGALT00000004781	ENSGALG00000003025	-	-	9:9513721-9518480	1297	9	6	48	55	0.291829	0.255599	2.01814	2.2219	0.273714	2.12002	-2.95334	0.00401037	0.0343613	DOWN
ENSGALT00000087249	ENSGALG00000015917	EEF1A1	Elongation factor 1-alpha 1 [Source:UniProtKB/Swiss-Prot;Acc:Q90835]	3:81787531-81791366	1471	86	118	1255	190	2.45875	4.4321	46.5241	6.7677	3.44542	26.6459	-2.95116	0.000330402	0.0047088	DOWN
ENSGALT00000023256	ENSGALG00000018557	SOD3	superoxide dismutase 3, extracellular [Source:HGNC Symbol;Acc:HGNC:11181]	4:74158334-74159793	1035	211	95	849	1191	8.57376	5.07139	44.7316	60.2937	6.82257	52.5127	-2.94428	2.96663e-08	1.3574e-06	DOWN
ENSGALT00000070554	ENSGALG00000034408	SEPP1	Gallus gallus selenoprotein P, plasma, 1 (SEPP1), mRNA. [Source:RefSeq mRNA;Acc:NM_001031609]	KQ759505.1:346088-354298	2377	1261	698	6145	7059	22.3108	16.2244	140.974	155.602	19.2676	148.288	-2.94415	4.72461e-11	3.5823e-09	DOWN
ENSGALT00000026333	ENSGALG00000016322	-	-	3:88712831-88719837	1506	47	34	252	303	1.31251	1.24737	9.1248	10.5419	1.27994	9.83335	-2.94161	3.11487e-05	0.000641174	DOWN
ENSGALT00000011695	ENSGALG00000007226	OSTN	osteocrin [Source:HGNC Symbol;Acc:HGNC:29961]	9:13761297-13772476	543	25	6	114	84	1.93629	0.61052	11.4486	8.10549	1.2734	9.77703	-2.94071	0.00337059	0.029966	DOWN
ENSGALT00000084736	ENSGALG00000027334	-	-	Z:54712976-54722095	1562	127	53	564	614	3.41941	1.87471	19.69	20.5962	2.64706	20.1431	-2.92782	8.48594e-07	2.7542e-05	DOWN
ENSGALT00000074731	ENSGALG00000004345	OIT3	oncoprotein induced transcript 3 [Source:HGNC Symbol;Acc:HGNC:29953]	6:11229214-11254741	1739	81	73	566	491	1.95891	2.31934	17.7486	14.7939	2.13912	16.2712	-2.92723	3.93037e-07	1.38858e-05	DOWN
ENSGALT00000052937	ENSGALG00000041344	FABP5	fatty acid binding protein 5 [Source:HGNC Symbol;Acc:HGNC:3560]	2:121898100-121903161	1305	28	16	148	145	0.902354	0.677397	6.1844	5.8218	0.789875	6.0031	-2.92601	0.000625258	0.00793123	DOWN
ENSGALT00000079773	ENSGALG00000037050	FABP3	fatty acid binding protein 3 [Source:HGNC Symbol;Acc:HGNC:3557]	23:593369-596671	703	14	10	76	86	0.83751	0.785904	5.8953	6.40977	0.811707	6.15253	-2.92215	0.00223734	0.0217845	DOWN
ENSGALT00000090091	ENSGALG00000037697	LAMP1	lysosome-associated membrane glycoprotein 1 precursor [Source:RefSeq peptide;Acc:NP_990614]	1:137487515-137489780	1332	169	138	1727	333	5.33596	5.72421	70.7026	13.0991	5.53008	41.9008	-2.9216	5.1159e-05	0.0009729	DOWN
ENSGALT00000052257	ENSGALG00000030542	SEMA6D	semaphorin 6D [Source:HGNC Symbol;Acc:HGNC:16770]	10:9898756-9911145	3237	109	65	567	590	1.41616	1.10946	9.55185	9.55014	1.26281	9.55099	-2.91901	2.7224e-07	1.00255e-05	DOWN
ENSGALT00000053078	ENSGALG00000034971	SLC45A4	solute carrier family 45 member 4 [Source:HGNC Symbol;Acc:HGNC:29196]	2:146149257-146178507	2304	26	26	200	155	0.474597	0.623497	4.73363	3.52492	0.549047	4.12927	-2.91089	0.000333509	0.00474476	DOWN
ENSGALT00000001336	ENSGALG00000000908	ADAT1	adenosine deaminase, tRNA specific 1 [Source:HGNC Symbol;Acc:HGNC:228]	11:20121097-20141797	2836	151	152	1141	928	2.23923	2.96129	21.9395	17.1452	2.60026	19.5423	-2.90988	5.64856e-09	3.01529e-07	DOWN
ENSGALT00000058795	ENSGALG00000032143	CRISPLD2	cysteine rich secretory protein LCCL domain containing 2 [Source:HGNC Symbol;Acc:HGNC:25248]	11:17142610-17163354	1482	15	7	46	98	0.425666	0.260985	1.69262	3.46479	0.343325	2.57871	-2.909	0.00494401	0.0405209	DOWN
ENSGALT00000076883	ENSGALG00000031350	KCNE4	potassium voltage-gated channel subfamily E regulatory subunit 4 [Source:HGNC Symbol;Acc:HGNC:6244]	9:8128107-8128598	492	13	12	79	91	1.11125	1.34761	8.7561	9.69121	1.22943	9.22366	-2.90735	0.00204215	0.0203147	DOWN
ENSGALT00000087984	ENSGALG00000019768	ACSF2	acyl-CoA synthetase family member 2 [Source:HGNC Symbol;Acc:HGNC:26101]	18:10433382-10436745	1152	32	15	170	134	1.16823	0.719428	8.04717	6.09469	0.943831	7.07093	-2.9053	0.000704763	0.00871715	DOWN
ENSGALT00000083298	ENSGALG00000035031	HEY1	hes related family bHLH transcription factor with YRPW motif 1 [Source:HGNC Symbol;Acc:HGNC:4880]	2:121292339-121293944	877	25	42	196	276	1.19887	2.646	12.1872	16.4896	1.92243	14.3384	-2.89888	0.000206914	0.00319182	DOWN
ENSGALT00000037204	ENSGALG00000012401	GPR137C	G protein-coupled receptor 137C [Source:HGNC Symbol;Acc:HGNC:25445]	5:58316698-58329806	1385	193	78	883	849	5.86053	3.11163	34.7663	32.1187	4.48608	33.4425	-2.89815	1.44533e-07	5.55528e-06	DOWN
ENSGALT00000021384	ENSGALG00000013098	MGST1	microsomal glutathione S-transferase 1 [Source:HGNC Symbol;Acc:HGNC:7061]	1:63309031-63315665	1053	307	131	1322	1473	12.2614	6.87361	68.4621	73.2951	9.56749	70.8786	-2.88914	8.0964e-09	4.20219e-07	DOWN
ENSGALT00000008792	ENSGALG00000005472	-	-	11:16006630-16011068	1285	43	17	175	203	1.40732	0.730949	7.42647	8.27738	1.06914	7.85193	-2.8766	0.000441766	0.00596752	DOWN
ENSGALT00000059562	ENSGALG00000040279	RHCE	Rh blood group CcEe antigen [Source:RefSeq peptide;Acc:NP_989798]	23:2383523-2387397	1289	13	5	54	59	0.424155	0.21431	2.28448	2.39828	0.319232	2.34138	-2.87468	0.00605328	0.0472517	DOWN
ENSGALT00000085785	ENSGALG00000042744	RGS2	regulator of G-protein signaling 2 [Source:HGNC Symbol;Acc:HGNC:9998]	8:3575633-3578238	1374	18	18	75	167	0.550949	0.723826	2.97661	6.36839	0.637387	4.6725	-2.87395	0.00175268	0.0179788	DOWN
ENSGALT00000088440	ENSGALG00000033603	METTL22	methyltransferase like 22 [Source:HGNC Symbol;Acc:HGNC:28368]	14:10161314-10171844	5513	18	7	78	78	0.137312	0.0701577	0.771534	0.741326	0.103735	0.75643	-2.8663	0.00342819	0.0303561	DOWN
ENSGALT00000015535	ENSGALG00000009545	SLC25A12	solute carrier family 25 member 12 [Source:HGNC Symbol;Acc:HGNC:10982]	7:17998668-18044455	2089	12	40	179	191	0.241584	1.05795	4.67263	4.79066	0.649766	4.73164	-2.86435	0.00146265	0.0155679	DOWN
ENSGALT00000023478	ENSGALG00000014555	C12orf57	chromosome 12 open reading frame 57 [Source:HGNC Symbol;Acc:HGNC:29521]	1:77325963-77327101	986	71	20	305	247	3.02838	1.12072	16.8683	13.1256	2.07455	14.997	-2.8538	0.000252904	0.00378744	DOWN
ENSGALT00000022738	ENSGALG00000014042	SSPN	sarcospan [Source:HGNC Symbol;Acc:HGNC:11322]	1:67665579-67683309	750	375	108	1505	1428	21.0281	7.95617	109.426	99.7626	14.4921	104.595	-2.85147	3.98799e-07	1.39476e-05	DOWN
ENSGALT00000006909	ENSGALG00000021399	-	-	18:7977127-7997446	5169	575	290	2334	3103	4.67833	3.0998	24.623	31.454	3.88906	28.0385	-2.84992	7.96241e-10	4.7389e-08	DOWN
ENSGALT00000048158	ENSGALG00000002868	RPL26	ribosomal protein L26 [Source:HGNC Symbol;Acc:HGNC:10327]	13:9143608-9153259	1432	1307	701	6725	5872	38.385	27.0468	256.092	214.854	32.7159	235.473	-2.8475	2.6615e-10	1.75573e-08	DOWN
ENSGALT00000036426	ENSGALG00000017186	-	-	1:182634266-182644438	4457	679	472	3687	3614	6.40702	5.85115	45.1105	42.486	6.12909	43.7983	-2.83713	4.0811e-11	3.12396e-09	DOWN
ENSGALT00000045646	ENSGALG00000027874	CHAC1	ChaC glutathione specific gamma-glutamylcyclotransferase 1 [Source:HGNC Symbol;Acc:HGNC:28680]	5:24438649-24440766	1945	3799	1413	17977	13719	82.1446	40.1388	504.017	369.576	61.1417	436.796	-2.83673	1.47914e-08	7.33305e-07	DOWN
ENSGALT00000008560	ENSGALG00000005336	GUK1	guanylate kinase 1 [Source:HGNC Symbol;Acc:HGNC:4693]	2:2373286-2387238	781	17	21	154	95	0.915454	1.48565	10.7527	6.37342	1.20055	8.56306	-2.83443	0.0015251	0.0160989	DOWN
ENSGALT00000023976	ENSGALG00000014857	SELENOP	selenoprotein P [Source:HGNC Symbol;Acc:HGNC:10751]	Z:13589417-13595463	834	157	83	715	769	7.91702	5.49863	46.7506	48.3127	6.70783	47.5317	-2.82497	1.54503e-07	5.87357e-06	DOWN
ENSGALT00000047464	ENSGALG00000014675	RHOBTB3	Rho related BTB domain containing 3 [Source:HGNC Symbol;Acc:HGNC:18757]	Z:57360645-57387760	2326	32	28	242	139	0.578592	0.665102	5.67353	3.13117	0.621847	4.40235	-2.82364	0.000467646	0.00626736	DOWN
ENSGALT00000082886	ENSGALG00000006876	CTSA	cathepsin A [Source:HGNC Symbol;Acc:HGNC:9251]	20:10730117-10733268	1392	43	37	303	204	1.29914	1.4686	11.87	7.67876	1.38387	9.77438	-2.82029	0.000123166	0.00206766	DOWN
ENSGALT00000066276	ENSGALG00000037611	-	-	Z:9259342-9283084	3758	1803	928	7279	9534	20.1775	13.6437	105.624	132.929	16.9106	119.276	-2.81831	5.51616e-10	3.41665e-08	DOWN
ENSGALT00000074604	ENSGALG00000031301	-	-	26:60002-63740	1634	70	26	252	327	1.80166	0.879154	8.41001	10.4857	1.34041	9.44784	-2.81731	0.000123318	0.00206878	DOWN
ENSGALT00000031162	ENSGALG00000011294	THRB	Thyroid hormone receptor beta [Source:UniProtKB/Swiss-Prot;Acc:P68306]	2:37403149-37554036	1456	75	156	830	719	2.16636	5.91977	31.0859	25.8743	4.04306	28.4801	-2.81643	3.04376e-06	8.56546e-05	DOWN
ENSGALT00000073937	ENSGALG00000012367	TRIM9	tripartite motif containing 9 [Source:HGNC Symbol;Acc:HGNC:16288]	5:58110007-58139997	2118	35	23	170	191	0.694983	0.599991	4.37693	4.72506	0.647487	4.551	-2.81326	0.000385465	0.00534035	DOWN
ENSGALT00000063611	ENSGALG00000031813	CASC3	cancer susceptibility candidate 3 [Source:HGNC Symbol;Acc:HGNC:17040]	27:4793851-4803966	4917	46	57	320	348	0.393446	0.640497	3.54892	3.70834	0.516971	3.62863	-2.81127	2.28888e-05	0.000489595	DOWN
ENSGALT00000024440	ENSGALG00000015145	TMC1	transmembrane channel like 1 [Source:HGNC Symbol;Acc:HGNC:16513]	Z:35808066-35866858	2566	29	15	129	140	0.475307	0.322985	2.74145	2.85872	0.399146	2.80009	-2.81048	0.00115824	0.0129806	DOWN
ENSGALT00000009597	ENSGALG00000005968	MMP11	matrix metallopeptidase 11 [Source:HGNC Symbol;Acc:HGNC:7157]	15:8033562-8042567	1446	32	6	86	135	0.93071	0.229262	3.24323	4.89179	0.579986	4.06751	-2.81006	0.00521323	0.0422157	DOWN
ENSGALT00000010610	ENSGALG00000017462	FNIP1	folliculin interacting protein 1 [Source:HGNC Symbol;Acc:HGNC:29418]	13:16678225-16717295	3474	39	25	179	218	0.472129	0.397602	2.80976	3.28797	0.434866	3.04887	-2.80963	0.000311683	0.00448934	DOWN
ENSGALT00000067613	ENSGALG00000040942	EFCAB5	EF-hand calcium binding domain 5 [Source:HGNC Symbol;Acc:HGNC:24801]	19:6162198-6184040	3093	53	32	251	273	0.720652	0.57163	4.42529	4.62469	0.646141	4.52499	-2.80799	8.88414e-05	0.00157164	DOWN
ENSGALT00000066024	ENSGALG00000040180	CEBPD	CCAAT/enhancer binding protein delta [Source:HGNC Symbol;Acc:HGNC:1835]	2:108248344-108249313	738	76	93	489	601	4.331	6.96253	36.1327	42.6696	5.64677	39.4011	-2.80274	1.55312e-06	4.73578e-05	DOWN
ENSGALT00000083461	ENSGALG00000011047	LEPROT	Leptin receptor gene-related protein [Source:UniProtKB/Swiss-Prot;Acc:Q5ZJD9]	8:28417219-28420882	2321	251	48	835	873	4.54808	1.14263	19.6182	19.7079	2.84535	19.663	-2.7888	3.29866e-05	0.000674755	DOWN
ENSGALT00000079037	ENSGALG00000008677	VIM	vimentin [Source:HGNC Symbol;Acc:HGNC:12692]	2:19823123-19830806	1474	1719	1198	11348	6370	49.0465	44.9056	419.826	226.435	46.976	323.13	-2.78212	3.87317e-09	2.12344e-07	DOWN
ENSGALT00000005022	ENSGALG00000003169	CBFB	core-binding factor beta subunit [Source:HGNC Symbol;Acc:HGNC:1539]	11:2405120-2446586	1889	490	390	2701	2721	10.9092	11.4071	77.9722	75.474	11.1581	76.7231	-2.78156	1.06871e-10	7.69662e-09	DOWN
ENSGALT00000087572	ENSGALG00000000751	ARNT	aryl hydrocarbon receptor nuclear translocator [Source:HGNC Symbol;Acc:HGNC:700]	25:2589841-2591009	591	20	13	113	87	1.42324	1.21531	10.4265	7.71313	1.31928	9.06979	-2.78132	0.00233995	0.0225224	DOWN
ENSGALT00000025326	ENSGALG00000015704	-	Thioredoxin [Source:UniProtKB/Swiss-Prot;Acc:P08629]	Z:66519578-66525077	765	20205	12389	99969	96636	1110.78	894.781	7126.09	6618.78	1002.78	6872.44	-2.77682	3.81846e-11	2.94142e-09	DOWN
ENSGALT00000004372	ENSGALG00000002769	DNAJC12	DnaJ heat shock protein family (Hsp40) member C12 [Source:HGNC Symbol;Acc:HGNC:28908]	6:6666081-6675111	1762	74	65	409	450	1.76626	2.03821	12.658	13.3816	1.90223	13.0198	-2.77494	3.5357e-06	9.7264e-05	DOWN
ENSGALT00000069160	ENSGALG00000017018	INTS6	integrator complex subunit 6 [Source:HGNC Symbol;Acc:HGNC:14879]	1:170099461-170140361	2847	373	310	2189	1993	5.50999	6.01611	41.9281	36.6793	5.76305	39.3037	-2.76976	2.02258e-10	1.37141e-08	DOWN
ENSGALT00000058448	ENSGALG00000029652	OPHN1	oligophrenin 1 [Source:HGNC Symbol;Acc:HGNC:8148]	4:503169-547399	2400	13	13	114	46	0.227807	0.299269	2.59024	1.00426	0.263538	1.79725	-2.76971	0.00564153	0.0448887	DOWN
ENSGALT00000056295	ENSGALG00000041750	ADAMTS9	ADAM metallopeptidase with thrombospondin type 1 motif 9 [Source:HGNC Symbol;Acc:HGNC:13202]	12:13758522-13821336	6336	30	17	174	105	0.199128	0.148243	1.49755	0.86831	0.173685	1.18293	-2.76782	0.00144591	0.0154845	DOWN
ENSGALT00000045041	ENSGALG00000027514	-	-	1:154063928-154106534	1173	50	53	300	341	1.79268	2.49642	13.9467	15.232	2.14455	14.5893	-2.76617	3.17385e-05	0.000650866	DOWN
ENSGALT00000064663	ENSGALG00000035927	ST8SIA5	ST8 alpha-N-acetyl-neuraminide alpha-2,8-sialyltransferase 5 [Source:HGNC Symbol;Acc:HGNC:17827]	Z:1846495-1875903	1680	73	34	326	303	1.82743	1.11818	10.5817	9.45005	1.4728	10.0159	-2.76565	5.72378e-05	0.00107589	DOWN
ENSGALT00000062177	ENSGALG00000035308	-	-	1:194374562-194375192	453	245	114	976	1130	22.7456	13.9043	117.489	130.702	18.3249	124.095	-2.75957	6.24396e-08	2.62465e-06	DOWN
ENSGALT00000015877	ENSGALG00000009758	SLC7A11	solute carrier family 7 member 11 [Source:HGNC Symbol;Acc:HGNC:11059]	4:29140501-29195218	1506	358	172	1710	1389	9.99741	6.31022	61.9182	48.3257	8.15381	55.1219	-2.75708	1.01138e-08	5.12896e-07	DOWN
ENSGALT00000023647	ENSGALG00000014675	RHOBTB3	Rho related BTB domain containing 3 [Source:HGNC Symbol;Acc:HGNC:18757]	Z:57359528-57387760	2207	54	24	180	276	1.02902	0.600838	4.44751	6.55252	0.814928	5.50001	-2.75469	0.000402897	0.00551916	DOWN
ENSGALT00000012180	ENSGALG00000007530	-	-	4:11353982-11360783	2631	69	31	251	333	1.10296	0.651001	5.20236	6.63168	0.876979	5.91702	-2.75426	0.000105114	0.00181081	DOWN
ENSGALT00000011482	ENSGALG00000007090	CPN1	carboxypeptidase N subunit 1 [Source:HGNC Symbol;Acc:HGNC:2312]	6:22028326-22034788	1563	51	34	241	263	1.37228	1.20188	8.40826	8.81651	1.28708	8.61238	-2.74231	0.000138745	0.0022784	DOWN
ENSGALT00000064801	ENSGALG00000043826	ANXA11	annexin A11 [Source:HGNC Symbol;Acc:HGNC:535]	6:5164861-5184130	2431	5060	3659	24416	27304	87.5376	83.1609	547.692	588.494	85.3493	568.093	-2.73468	5.05209e-11	3.78394e-09	DOWN
ENSGALT00000014634	ENSGALG00000008997	STEAP4	STEAP4 metalloreductase [Source:HGNC Symbol;Acc:HGNC:21923]	2:21036209-21042939	1496	31	8	92	126	0.871484	0.295455	3.35353	4.41307	0.583469	3.8833	-2.73455	0.00434728	0.0366291	DOWN
ENSGALT00000068413	ENSGALG00000008098	NAMPT	nicotinamide phosphoribosyltransferase [Source:HGNC Symbol;Acc:HGNC:30092]	1:14227437-14253782	1599	790	651	4411	4173	20.7782	22.4944	150.43	136.742	21.6363	143.586	-2.73039	2.18853e-10	1.47164e-08	DOWN
ENSGALT00000040276	ENSGALG00000003999	-	-	5:1910717-1996488	4824	576	356	3138	2252	5.02162	4.07741	35.4726	24.4603	4.54952	29.9664	-2.71956	2.5605e-09	1.43612e-07	DOWN
ENSGALT00000022178	ENSGALG00000013632	ACOT13	acyl-CoA thioesterase 13 [Source:HGNC Symbol;Acc:HGNC:20999]	2:90550113-90554877	1062	188	189	1071	1187	7.44495	9.83282	54.9936	58.5635	8.63889	56.7785	-2.71643	9.55024e-09	4.87362e-07	DOWN
ENSGALT00000010230	ENSGALG00000006327	-	-	13:15280051-15293224	3417	403	258	1945	1885	4.96009	4.17173	31.04	28.9046	4.56591	29.9723	-2.71466	8.62804e-10	5.09767e-08	DOWN
ENSGALT00000046424	ENSGALG00000037410	HEPH	hephaestin [Source:HGNC Symbol;Acc:HGNC:4866]	4:284344-303825	3504	929	607	4808	4091	11.1502	9.57119	74.8251	61.1739	10.3607	67.9995	-2.71441	6.91044e-10	4.18443e-08	DOWN
ENSGALT00000033354	ENSGALG00000006038	TGFBR3	transforming growth factor beta receptor 3 [Source:HGNC Symbol;Acc:HGNC:11774]	8:14391873-14498728	3344	2752	2199	13835	15299	34.6108	36.333	225.611	239.716	35.4719	232.664	-2.7135	1.22876e-10	8.68607e-09	DOWN
ENSGALT00000049031	ENSGALG00000015898	MYO6	myosin VI [Source:HGNC Symbol;Acc:HGNC:7605]	3:80736612-80806980	3789	310	71	1229	828	3.44085	1.03532	17.6878	11.45	2.23809	14.5689	-2.70256	2.23375e-05	0.000479065	DOWN
ENSGALT00000011366	ENSGALG00000007025	CPNE8	copine 8 [Source:HGNC Symbol;Acc:HGNC:23498]	1:15507104-15601794	2144	953	620	4480	4548	18.6938	15.9775	113.946	111.147	17.3356	112.547	-2.69871	4.3539e-10	2.75279e-08	DOWN
ENSGALT00000016467	ENSGALG00000010125	CSGALNACT1	chondroitin sulfate N-acetylgalactosaminyltransferase 1 [Source:HGNC Symbol;Acc:HGNC:24290]	4:34344526-34358907	3453	234	162	1024	1248	2.85003	2.59215	16.1715	18.9373	2.72109	17.5544	-2.68958	1.07703e-08	5.40556e-07	DOWN
ENSGALT00000020311	ENSGALG00000012426	DDHD1	DDHD domain containing 1 [Source:HGNC Symbol;Acc:HGNC:19714]	5:58447417-58509253	2424	634	392	2840	2985	10.9998	8.93501	63.89	64.5227	9.96742	64.2063	-2.68742	6.86954e-10	4.17003e-08	DOWN
ENSGALT00000074302	ENSGALG00000029399	-	-	5:1855519-1880037	639	43	26	213	176	2.83006	2.2481	18.1771	14.4315	2.53908	16.3043	-2.68288	0.000564256	0.00730203	DOWN
ENSGALT00000086686	ENSGALG00000008684	-	Eukaryotic initiation factor 4A-II [Source:UniProtKB/Swiss-Prot;Acc:Q8JFP1]	9:16247512-16248717	317	22	21	184	62	2.91873	3.66023	31.6524	10.2478	3.28948	20.9501	-2.67102	0.00486443	0.0400513	DOWN
ENSGALT00000085509	ENSGALG00000008169	GDI2	GDP dissociation inhibitor 2 [Source:HGNC Symbol;Acc:HGNC:4227]	1:1062003-1076595	2083	162	347	186	2949	3.27081	9.20412	4.86936	74.1799	6.23746	39.5246	-2.66372	0.00478617	0.0395603	DOWN
ENSGALT00000004146	ENSGALG00000002631	LRRC75A	leucine rich repeat containing 75A [Source:HGNC Symbol;Acc:HGNC:32403]	19:5071178-5115971	1065	37	19	149	160	1.4611	0.985689	7.62928	7.87176	1.2234	7.75052	-2.6634	0.00138682	0.0149637	DOWN
ENSGALT00000012106	ENSGALG00000007489	-	-	6:22140760-22149894	1980	22	10	82	93	0.467292	0.279035	2.25837	2.46104	0.373164	2.3597	-2.66073	0.00504427	0.0411624	DOWN
ENSGALT00000016155	ENSGALG00000009935	-	-	27:3456946-3463118	1601	38	10	112	142	0.998214	0.345091	3.81483	4.64726	0.671652	4.23105	-2.65523	0.004322	0.0364867	DOWN
ENSGALT00000039123	ENSGALG00000023542	-	-	21:6616878-6622890	1811	32	25	156	165	0.743129	0.762712	4.69734	4.77382	0.75292	4.73558	-2.65297	0.00102411	0.0117533	DOWN
ENSGALT00000069344	ENSGALG00000028147	CTSK	cathepsin K [Source:HGNC Symbol;Acc:HGNC:2536]	25:2586099-2589028	1279	6175	3005	23915	26212	203.047	129.812	1019.64	1073.82	166.429	1046.73	-2.65291	2.96448e-09	1.65508e-07	DOWN
ENSGALT00000055262	ENSGALG00000033884	EEF2	eukaryotic translation elongation factor 2 [Source:HGNC Symbol;Acc:HGNC:3214]	28:1450291-1457160	2574	349	164	818	1986	5.70225	3.52027	17.3297	40.427	4.61126	28.8784	-2.64676	2.29433e-06	6.70016e-05	DOWN
ENSGALT00000045592	ENSGALG00000028005	GADD45G	growth arrest and DNA damage inducible gamma [Source:HGNC Symbol;Acc:HGNC:4097]	Z:43730714-43732242	1114	86	34	323	319	3.24669	1.6863	15.8112	15.004	2.4665	15.4076	-2.6431	0.000131927	0.00218227	DOWN
ENSGALT00000062891	ENSGALG00000016734	SLC9A7	solute carrier family 9 member A7 [Source:HGNC Symbol;Acc:HGNC:17123]	1:130278755-130346592	2157	33	29	191	155	0.643412	0.742835	4.8287	3.76514	0.693123	4.29692	-2.63212	0.000921955	0.0107947	DOWN
ENSGALT00000015312	ENSGALG00000009400	SLC8A3	solute carrier family 8 member A3 [Source:HGNC Symbol;Acc:HGNC:11070]	5:27618375-27715349	12187	68	33	258	285	0.234661	0.149608	1.15444	1.22532	0.192134	1.18988	-2.63062	0.000223062	0.00340853	DOWN
ENSGALT00000083416	ENSGALG00000017186	-	-	1:182635326-182642865	2637	2199	1536	10357	10159	35.0707	32.1827	214.176	201.856	33.6267	208.016	-2.62902	5.18178e-10	3.24254e-08	DOWN
ENSGALT00000005977	ENSGALG00000003767	NKD1	naked cuticle homolog 1 [Source:HGNC Symbol;Acc:HGNC:17045]	11:6364520-6468658	1969	32	15	126	125	0.683497	0.420915	3.48956	3.32633	0.552206	3.40795	-2.62563	0.00260232	0.0244861	DOWN
ENSGALT00000071329	ENSGALG00000016456	Lpin1	lipin 1 [Source:HGNC Symbol;Acc:HGNC:13345]	3:97881113-97919894	3151	1373	932	6294	6273	18.3253	16.3422	108.924	104.31	17.3337	106.617	-2.62079	9.08647e-10	5.30415e-08	DOWN
ENSGALT00000012410	ENSGALG00000007661	MYCBPAP	MYCBP associated protein [Source:HGNC Symbol;Acc:HGNC:19677]	18:10420643-10427959	2130	18	13	78	92	0.355401	0.337205	1.99693	2.26313	0.346303	2.13003	-2.62077	0.00507578	0.041378	DOWN
ENSGALT00000074158	ENSGALG00000037136	RPS6KA	Ribosomal protein S6 kinase 2 alpha [Source:UniProtKB/Swiss-Prot;Acc:P18652]	23:117566-132533	4846	17	21	75	142	0.147538	0.239433	0.843966	1.53534	0.193486	1.18965	-2.62024	0.00465219	0.0386629	DOWN
ENSGALT00000019173	ENSGALG00000011740	MGP	Matrix Gla protein [Source:UniProtKB/Swiss-Prot;Acc:O42413]	1:48052894-48058138	685	2312	1252	8065	11048	141.947	100.985	642.038	845.072	121.466	743.555	-2.61389	4.97167e-09	2.67153e-07	DOWN
ENSGALT00000045156	ENSGALG00000026536	IP6K3	inositol hexakisphosphate kinase 3 [Source:HGNC Symbol;Acc:HGNC:17269]	26:4605013-4612987	1203	18	10	73	77	0.629263	0.45926	3.30905	3.35373	0.544262	3.33139	-2.61375	0.00567452	0.0450079	DOWN
ENSGALT00000015485	ENSGALG00000009512	TFPI2	tissue factor pathway inhibitor 2 [Source:HGNC Symbol;Acc:HGNC:11761]	2:23330575-23335279	720	62	53	271	359	3.6215	4.06708	20.5251	26.1254	3.84429	23.3252	-2.6011	8.11241e-05	0.00144774	DOWN
ENSGALT00000067125	ENSGALG00000030157	MCTP2	multiple C2 and transmembrane domain containing 2 [Source:HGNC Symbol;Acc:HGNC:25636]	10:14990376-15085983	2802	115	55	499	392	1.72607	1.08452	9.71136	7.33024	1.4053	8.5208	-2.60011	2.4167e-05	0.000514224	DOWN
ENSGALT00000003371	ENSGALG00000002150	-	-	10:1264586-1290224	3018	116	79	538	509	1.61648	1.44627	9.72098	8.83688	1.53137	9.27893	-2.59913	4.21328e-06	0.000113076	DOWN
ENSGALT00000015798	ENSGALG00000009704	CHST15	carbohydrate sulfotransferase 15 [Source:HGNC Symbol;Acc:HGNC:18137]	6:31900240-31917647	2117	757	631	3744	3815	15.0385	16.4684	96.4411	94.4223	15.7534	95.4317	-2.5988	8.96609e-10	5.2591e-08	DOWN
ENSGALT00000046117	ENSGALG00000014537	BMF	Bcl2 modifying factor [Source:HGNC Symbol;Acc:HGNC:24132]	5:29412364-29430989	3523	152	64	518	603	1.81451	1.00371	8.01797	8.9682	1.40911	8.49308	-2.5915	1.19452e-05	0.000279318	DOWN
ENSGALT00000082223	ENSGALG00000009315	PAPLN	papilin, proteoglycan like sulfated glycoprotein [Source:HGNC Symbol;Acc:HGNC:19262]	5:26297611-26324557	4128	47	39	224	241	0.478838	0.521992	2.95907	3.05899	0.500415	3.00903	-2.5881	0.000368494	0.00515806	DOWN
ENSGALT00000009580	ENSGALG00000005957	SLC6A14	solute carrier family 6 member 14 [Source:HGNC Symbol;Acc:HGNC:11047]	4:3062274-3075508	1923	21	35	136	181	0.459267	1.00562	3.85661	4.93173	0.732443	4.39417	-2.5848	0.00213796	0.0210783	DOWN
ENSGALT00000005111	ENSGALG00000003228	OARD1	O-acyl-ADP-ribose deacylase 1 [Source:HGNC Symbol;Acc:HGNC:21257]	26:4719325-4722726	1836	75	23	158	342	1.71798	0.692147	4.69279	9.76009	1.20506	7.22644	-2.58417	0.0016227	0.016897	DOWN
ENSGALT00000006328	ENSGALG00000003973	TLCD1	Calfacilitin [Source:UniProtKB/Swiss-Prot;Acc:F1NZP5]	19:5807307-5808996	1114	260	121	802	1174	9.81561	6.00124	39.2587	55.2184	7.90842	47.2385	-2.5785	8.6062e-07	2.78951e-05	DOWN
ENSGALT00000068419	ENSGALG00000037711	-	-	12:5870297-5882308	1763	901	583	3957	3867	21.4932	18.2708	122.394	114.927	19.882	118.661	-2.5773	2.09992e-09	1.19152e-07	DOWN
ENSGALT00000086307	ENSGALG00000003169	CBFB	core-binding factor beta subunit [Source:HGNC Symbol;Acc:HGNC:1539]	11:2404978-2447419	2634	1188	814	5149	5359	18.9684	17.0746	106.599	106.603	18.0215	106.601	-2.56443	1.863e-09	1.05956e-07	DOWN
ENSGALT00000085696	ENSGALG00000015195	RPS15	40S ribosomal protein S15 [Source:UniProtKB/Swiss-Prot;Acc:P62846]	28:3225919-3227498	505	84	36	239	373	6.99548	3.93867	25.808	38.7007	5.46707	32.2543	-2.56065	0.00030147	0.00436808	DOWN
ENSGALT00000018959	ENSGALG00000011609	-	-	5:18540733-18648374	1380	34	28	135	194	1.03616	1.12103	5.33459	7.36587	1.0786	6.35023	-2.55765	0.00145705	0.0155286	DOWN
ENSGALT00000022385	ENSGALG00000013785	GNAL	G protein subunit alpha L [Source:HGNC Symbol;Acc:HGNC:4388]	2:97561465-97675905	1402	202	111	854	749	6.05944	4.37438	33.2168	27.992	5.21691	30.6044	-2.55247	1.00229e-06	3.21446e-05	DOWN
ENSGALT00000019284	ENSGALG00000011812	SULT1E1	sulfotransferase family 1E member 1 [Source:HGNC Symbol;Acc:HGNC:11377]	4:52140111-52141780	1097	1201	609	4300	4944	46.0432	30.6727	213.751	236.142	38.358	224.947	-2.55198	1.50613e-08	7.42149e-07	DOWN
ENSGALT00000070228	ENSGALG00000038364	NOV	nephroblastoma overexpressed [Source:HGNC Symbol;Acc:HGNC:7885]	2:136568798-136574085	1955	723	412	2336	3507	15.5532	11.6437	65.1588	93.9917	13.5985	79.5753	-2.54887	2.33772e-08	1.09432e-06	DOWN
ENSGALT00000056148	ENSGALG00000040716	PRLH	prolactin releasing hormone [Source:HGNC Symbol;Acc:HGNC:17945]	7:4774972-4775907	435	33	27	121	194	3.19044	3.42933	15.1686	23.3676	3.30989	19.2681	-2.54136	0.00196943	0.0197528	DOWN
ENSGALT00000041399	ENSGALG00000024486	-	Neuropeptide-like protein C4orf48 homolog [Source:UniProtKB/Swiss-Prot;Acc:E1BRC3]	4:83702035-83713880	2651	18	20	90	113	0.285554	0.416834	1.85132	2.23342	0.351194	2.04237	-2.53991	0.00450397	0.0376109	DOWN
ENSGALT00000028082	ENSGALG00000017394	INSIG1	Insulin-induced gene 1 protein [Source:UniProtKB/Swiss-Prot;Acc:Q5ZMT9]	2:7860096-7868705	3099	8906	6879	43519	38302	120.862	122.644	765.781	647.591	121.753	706.686	-2.53711	7.07278e-10	4.26153e-08	DOWN
ENSGALT00000056882	ENSGALG00000036805	SPTB	spectrin beta, erythrocytic [Source:HGNC Symbol;Acc:HGNC:11274]	5:311493-328512	6888	140	82	575	555	0.8548	0.657751	4.55221	4.22183	0.756276	4.38702	-2.53626	5.8407e-06	0.000150131	DOWN
ENSGALT00000050791	ENSGALG00000014952	COL4A3BP	collagen type IV alpha 3 binding protein [Source:HGNC Symbol;Acc:HGNC:2205]	Z:23905366-23975787	1938	505	132	1678	1399	10.9589	3.76325	47.2156	37.8237	7.36107	42.5197	-2.53014	1.02189e-05	0.000244831	DOWN
ENSGALT00000087116	ENSGALG00000042744	RGS2	regulator of G-protein signaling 2 [Source:HGNC Symbol;Acc:HGNC:9998]	8:3575633-3578424	1422	32	26	100	202	0.946418	1.01022	3.83485	7.44307	0.978321	5.63896	-2.52705	0.00286025	0.0263031	DOWN
ENSGALT00000019806	ENSGALG00000012124	PELI2	pellino E3 ubiquitin protein ligase family member 2 [Source:HGNC Symbol;Acc:HGNC:8828]	5:56087033-56150956	1263	272	181	1264	1030	9.05721	7.91802	54.5746	42.7302	8.48761	48.6524	-2.51908	7.96072e-08	3.23506e-06	DOWN
ENSGALT00000024766	ENSGALG00000015346	NFKBIZ	NFKB inhibitor zeta [Source:HGNC Symbol;Acc:HGNC:29805]	1:85395266-85411616	3380	494	350	1935	2374	6.14667	5.72128	31.2185	36.8014	5.93397	34.0099	-2.51889	6.98881e-09	3.64286e-07	DOWN
ENSGALT00000071432	ENSGALG00000031889	-	-	5:18522566-18531083	1167	77	34	279	266	2.77491	1.60972	13.0371	11.943	2.19231	12.49	-2.51025	0.000411627	0.00561649	DOWN
ENSGALT00000072851	ENSGALG00000036847	PLAC9	placenta specific 9 [Source:HGNC Symbol;Acc:HGNC:19255]	6:5153672-5163888	744	469	251	1335	2258	26.5112	18.6399	97.8488	159.02	22.5755	128.434	-2.5082	2.15711e-07	8.05344e-06	DOWN
ENSGALT00000061857	ENSGALG00000029731	-	-	1:194375295-194375938	388	84	28	225	317	9.10494	3.98718	31.6226	42.8083	6.54606	37.2155	-2.5072	0.0008534	0.0101507	DOWN
ENSGALT00000021464	ENSGALG00000013149	MOCOS	molybdenum cofactor sulfurase [Source:HGNC Symbol;Acc:HGNC:18234]	2:85073411-85199421	2166	52	33	216	210	1.00965	0.841769	5.43804	5.07998	0.925712	5.25901	-2.50616	0.000764626	0.00932959	DOWN
ENSGALT00000080559	ENSGALG00000043051	CLU	clusterin [Source:HGNC Symbol;Acc:HGNC:2095]	3:105645674-105652231	1546	13396	6292	45253	51565	364.414	224.865	1596.19	1747.62	294.639	1671.9	-2.50447	1.405e-08	6.97971e-07	DOWN
ENSGALT00000007197	ENSGALG00000004521	GPX3	glutathione peroxidase 3 precursor [Source:RefSeq peptide;Acc:NP_001156704]	13:13057890-13059882	1023	2121	858	6701	7766	87.1956	46.3397	357.2	397.761	66.7676	377.481	-2.49918	1.4585e-07	5.59101e-06	DOWN
ENSGALT00000058969	ENSGALG00000033198	MYO5C	myosin VC [Source:HGNC Symbol;Acc:HGNC:7604]	10:8830407-8858028	5199	19	20	107	94	0.153697	0.212546	1.12231	0.947346	0.183121	1.03483	-2.49852	0.0051317	0.041736	DOWN
ENSGALT00000071801	ENSGALG00000012256	UTRN	utrophin [Source:HGNC Symbol;Acc:HGNC:12635]	3:46068391-46415545	10996	359	539	2278	2461	1.37306	2.70829	11.2971	11.7267	2.04067	11.5119	-2.49601	1.51116e-07	5.76563e-06	DOWN
ENSGALT00000004538	ENSGALG00000002878	CREBRF	CREB3 regulatory factor [Source:HGNC Symbol;Acc:HGNC:24050]	13:9159663-9173391	2184	107	47	381	366	2.06045	1.189	9.51305	8.7807	1.62473	9.14687	-2.49308	0.000112122	0.0019126	DOWN
ENSGALT00000001986	ENSGALG00000001304	-	-	21:1900179-1904077	591	44	23	171	157	3.13109	2.15022	15.7781	13.9191	2.64066	14.8486	-2.49136	0.00196058	0.0196721	DOWN
ENSGALT00000023444	ENSGALG00000014528	ENO2	enolase 2 [Source:HGNC Symbol;Acc:HGNC:3353]	1:77287666-77296900	2271	1549	925	5839	6372	28.6856	22.5043	140.207	147.014	25.595	143.61	-2.48823	8.85622e-09	4.55768e-07	DOWN
ENSGALT00000081441	ENSGALG00000038647	-	-	1:53594487-53595476	807	35	21	118	159	1.82401	1.43779	7.97362	10.3235	1.6309	9.14854	-2.48788	0.00306205	0.0278121	DOWN
ENSGALT00000006617	ENSGALG00000004162	SLC16A6	solute carrier family 16 member 6 [Source:HGNC Symbol;Acc:HGNC:10927]	18:7872473-7878562	1824	27	27	143	132	0.622536	0.817851	4.27523	3.79183	0.720193	4.03353	-2.48559	0.00297324	0.0271269	DOWN
ENSGALT00000025150	ENSGALG00000015598	RASGRF2	Ras protein specific guanine nucleotide releasing factor 2 [Source:HGNC Symbol;Acc:HGNC:9876]	Z:63782412-63904890	3717	34	24	134	154	0.384694	0.356753	1.9659	2.17084	0.370723	2.06837	-2.48008	0.00248777	0.0236183	DOWN
ENSGALT00000026880	ENSGALG00000016648	-	-	1:128514145-128528599	1997	25	19	107	112	0.526492	0.525668	2.92182	2.93861	0.52608	2.93021	-2.47765	0.00436471	0.0367124	DOWN
ENSGALT00000003276	ENSGALG00000002099	PFKFB4	6-phosphofructo-2-kinase/fructose-2,6-biphosphatase 4 [Source:HGNC Symbol;Acc:HGNC:8875]	12:1394466-1434613	1881	74	53	160	474	1.65452	1.55678	4.63851	13.2035	1.60565	8.92102	-2.47405	0.000856254	0.0101723	DOWN
ENSGALT00000065376	ENSGALG00000039216	COL6A2	Collagen alpha-2(VI) chain [Source:UniProtKB/Swiss-Prot;Acc:P15988]	7:6764395-6790429	4217	33708	20111	127275	135150	336.17	263.495	1645.84	1679.24	299.832	1662.54	-2.47116	3.28057e-09	1.81903e-07	DOWN
ENSGALT00000023629	ENSGALG00000014659	-	-	1:77392527-77399415	2139	544	295	1889	2167	10.6959	7.61996	48.158	53.0822	9.15793	50.6201	-2.46662	3.56214e-08	1.58229e-06	DOWN
ENSGALT00000010479	ENSGALG00000006482	FAH	fumarylacetoacetate hydrolase [Source:HGNC Symbol;Acc:HGNC:3579]	10:12567078-12577916	1511	259	105	783	943	7.20884	3.83943	28.2582	32.7	5.52413	30.4791	-2.464	5.07678e-06	0.000133888	DOWN
ENSGALT00000088191	ENSGALG00000044466	-	-	11:2708968-2718202	990	476	347	2037	2006	20.2209	19.3658	112.203	106.169	19.7934	109.186	-2.46369	9.96681e-09	5.06497e-07	DOWN
ENSGALT00000077454	ENSGALG00000016681	DHRSX	dehydrogenase/reductase X-linked [Source:HGNC Symbol;Acc:HGNC:18399]	1:128721744-128885470	1177	40	112	371	442	1.42926	5.25756	17.1888	19.6764	3.34341	18.4326	-2.46287	0.000534473	0.00697969	DOWN
ENSGALT00000071199	ENSGALG00000030900	NCMAP	non-compact myelin associated protein [Source:HGNC Symbol;Acc:HGNC:29332]	23:2551275-2558427	1722	241	215	1138	1130	5.8859	6.89837	36.0376	34.3832	6.39213	35.2104	-2.46163	8.57704e-08	3.45666e-06	DOWN
ENSGALT00000044887	ENSGALG00000026426	OTUD1	OTU deubiquitinase 1 [Source:HGNC Symbol;Acc:HGNC:27346]	2:17359379-17360962	1029	180	121	742	715	7.35676	6.49696	39.322	36.4075	6.92686	37.8648	-2.45058	2.29559e-06	6.70016e-05	DOWN
ENSGALT00000084631	ENSGALG00000011950	ACO2	aconitase 2 [Source:HGNC Symbol;Acc:HGNC:118]	1:49642671-49646400	1040	120	95	480	564	4.85262	5.047	25.1684	28.4149	4.94981	26.7916	-2.43634	1.31007e-05	0.000301701	DOWN
ENSGALT00000003484	ENSGALG00000002225	RFFL	ring finger and FYVE like domain containing E3 ubiquitin protein ligase [Source:HGNC Symbol;Acc:HGNC:24821]	19:4453025-4476638	3462	468	327	1915	1900	5.68523	5.2187	30.164	28.7559	5.45197	29.46	-2.43391	2.28935e-08	1.07374e-06	DOWN
ENSGALT00000011008	ENSGALG00000006805	-	-	9:11576135-11588043	1477	1681	1035	6386	6531	47.8648	38.717	235.774	231.686	43.2909	233.73	-2.43271	1.84973e-08	8.91606e-07	DOWN
ENSGALT00000073354	ENSGALG00000033654	-	-	10:10720420-10725636	2701	98	62	368	394	1.52591	1.26826	7.42969	7.64316	1.39708	7.53642	-2.43146	6.51963e-05	0.00120046	DOWN
ENSGALT00000056093	ENSGALG00000013657	ZNF236	zinc finger protein 236 [Source:HGNC Symbol;Acc:HGNC:13028]	2:90890703-90958404	5754	179	188	684	1130	1.30831	1.80522	6.48236	10.2899	1.55677	8.38611	-2.42945	3.0278e-06	8.54029e-05	DOWN
ENSGALT00000002100	ENSGALG00000001378	-	-	26:3165104-3165577	474	28	16	95	113	2.48433	1.86498	10.9293	12.4911	2.17466	11.7102	-2.42891	0.0064893	0.0499579	DOWN
ENSGALT00000070907	ENSGALG00000016915	MYCBP2	MYC binding protein 2, E3 ubiquitin protein ligase [Source:HGNC Symbol;Acc:HGNC:23386]	1:154217226-154420307	14181	4017	1018	11037	11624	11.9131	3.96627	42.4416	42.9486	7.93968	42.6951	-2.42692	1.30345e-05	0.000300459	DOWN
ENSGALT00000003923	ENSGALG00000002490	UQCRC2	ubiquinol-cytochrome c reductase core protein II [Source:HGNC Symbol;Acc:HGNC:12586]	14:15001598-15012995	1612	208	121	214	1357	5.4266	4.14726	7.23929	44.1078	4.78693	25.6736	-2.42311	0.00144874	0.0155012	DOWN
ENSGALT00000069499	ENSGALG00000006038	TGFBR3	transforming growth factor beta receptor 3 [Source:HGNC Symbol;Acc:HGNC:11774]	8:14391623-14492301	2940	1378	1001	5167	6213	19.712	18.8117	95.8381	110.727	19.2619	103.283	-2.42278	1.07149e-08	5.38888e-07	DOWN
ENSGALT00000031518	ENSGALG00000013101	-	-	16:245788-249541	982	126	82	463	524	5.39619	4.61364	25.7109	27.9589	5.00491	26.8349	-2.42269	1.89159e-05	0.000414821	DOWN
ENSGALT00000055378	ENSGALG00000039170	LHFPL5	lipoma HMGIC fusion partner-like 5 [Source:HGNC Symbol;Acc:HGNC:21253]	26:93767-97080	1539	227	75	637	737	6.20321	2.69257	22.5709	25.0917	4.44789	23.8313	-2.42166	4.91063e-05	0.000941959	DOWN
ENSGALT00000034473	ENSGALG00000021364	FAM173A	uncharacterized protein LOC416404 isoform 2 [Source:RefSeq peptide;Acc:NP_001264081]	14:13237589-13239497	903	132	74	499	464	6.14772	4.52779	30.1342	26.9235	5.33775	28.5289	-2.41812	2.93797e-05	0.000609425	DOWN
ENSGALT00000066998	ENSGALG00000033769	-	-	1:38032888-38034822	1749	38	30	159	166	0.913745	0.947694	4.9574	4.973	0.930719	4.9652	-2.41543	0.00209317	0.0207543	DOWN
ENSGALT00000069079	ENSGALG00000041787	PLA2G15	phospholipase A2 group XV [Source:HGNC Symbol;Acc:HGNC:17163]	11:128183-135591	955	294	205	1136	1224	12.9471	11.8602	64.8667	67.155	12.4037	66.0109	-2.41194	1.4469e-07	5.55528e-06	DOWN
ENSGALT00000057934	ENSGALG00000042326	-	-	KQ759558.1:22001-27787	2263	170	111	654	667	3.15932	2.71007	15.7594	15.4434	2.93469	15.6014	-2.41039	5.20263e-06	0.000136468	DOWN
ENSGALT00000047687	ENSGALG00000015215	MAPRE2	microtubule-associated protein RP/EB family member 2 [Source:RefSeq peptide;Acc:NP_001026188]	2:107937507-107990806	3058	168	263	1030	1117	2.31048	4.75181	18.3674	19.1389	3.53114	18.7531	-2.40892	2.69992e-06	7.72259e-05	DOWN
ENSGALT00000023610	ENSGALG00000014649	MBLAC2	Metallo-beta-lactamase domain-containing protein 2 [Source:UniProtKB/Swiss-Prot;Acc:Q5F336]	Z:59716931-59725179	3954	39	49	211	221	0.414814	0.684704	2.91	2.92858	0.549759	2.91929	-2.40874	0.00126311	0.0139315	DOWN
ENSGALT00000026907	ENSGALG00000016675	PAQR8	progestin and adipoQ receptor family member 8 [Source:HGNC Symbol;Acc:HGNC:15708]	3:107984837-107987764	2928	189	109	667	716	2.71469	2.05683	12.4223	12.8128	2.38576	12.6175	-2.40291	6.59971e-06	0.000167603	DOWN
ENSGALT00000015927	ENSGALG00000009791	PROX1	prospero homeobox 1 [Source:HGNC Symbol;Acc:HGNC:9459]	3:21313970-21350662	3324	23	26	111	127	0.291006	0.432172	1.821	2.00191	0.361589	1.91145	-2.40225	0.00517133	0.0419882	DOWN
ENSGALT00000089877	ENSGALG00000003570	ATIC	5-aminoimidazole-4-carboxamide ribonucleotide formyltransferase/IMP cyclohydrolase [Source:HGNC Symbol;Acc:HGNC:794]	7:4369602-4387209	2085	341	174	1094	1273	6.87824	4.6109	28.6127	31.9907	5.74457	30.3017	-2.39913	5.73341e-07	1.9492e-05	DOWN
ENSGALT00000027525	ENSGALG00000017036	LHFP	lipoma HMGIC fusion partner [Source:HGNC Symbol;Acc:HGNC:6586]	1:170960521-171083526	820	360	182	1105	1380	18.4637	12.2631	73.4845	88.1792	15.3634	80.8318	-2.39543	6.1662e-07	2.06746e-05	DOWN
ENSGALT00000046080	ENSGALG00000016890	MBNL2	muscleblind-like 2 isoform 7 [Source:RefSeq peptide;Acc:NP_001156848]	1:145335208-145407071	4295	1771	1101	6614	6703	17.3414	14.1633	83.9747	81.7724	15.7524	82.8735	-2.39534	2.24525e-08	1.05918e-06	DOWN
ENSGALT00000011062	ENSGALG00000006837	TSPAN4	tetraspanin 4 [Source:HGNC Symbol;Acc:HGNC:11859]	5:15271751-15336034	1629	457	418	2003	2158	11.7984	14.1774	67.0513	69.4114	12.9879	68.2314	-2.39326	2.89197e-08	1.32775e-06	DOWN
ENSGALT00000013144	ENSGALG00000008098	NAMPT	nicotinamide phosphoribosyltransferase [Source:HGNC Symbol;Acc:HGNC:30092]	1:14227437-14253838	1637	443	346	1756	1954	11.3811	11.678	58.4956	62.5427	11.5296	60.5191	-2.39205	3.05367e-08	1.38919e-06	DOWN
ENSGALT00000014720	ENSGALG00000009042	ISM1	isthmin 1 [Source:HGNC Symbol;Acc:HGNC:16213]	3:12714885-12753773	1663	230	293	1125	1419	5.81654	9.73458	36.8899	44.7086	7.77556	40.7992	-2.39152	6.45166e-07	2.1602e-05	DOWN
ENSGALT00000074908	ENSGALG00000033908	SLC10A4	solute carrier family 10 member 4 [Source:HGNC Symbol;Acc:HGNC:22980]	4:66871126-66872520	1107	428	183	1367	1391	16.2602	9.13368	67.3392	65.8386	12.6969	66.5889	-2.3908	1.27475e-06	3.97819e-05	DOWN
ENSGALT00000068519	ENSGALG00000010371	FAM13A	family with sequence similarity 13 member A [Source:HGNC Symbol;Acc:HGNC:19367]	4:35356333-35418165	2138	27	24	113	128	0.531106	0.620229	2.88215	3.13692	0.575668	3.00953	-2.38623	0.00477357	0.0394829	DOWN
ENSGALT00000031860	ENSGALG00000010843	GPR137B	G protein-coupled receptor 137B [Source:HGNC Symbol;Acc:HGNC:11862]	3:37942007-37966920	2389	556	430	2427	2165	9.78786	9.94476	55.3989	47.4835	9.86631	51.4412	-2.38234	3.54322e-08	1.57965e-06	DOWN
ENSGALT00000067900	ENSGALG00000010371	FAM13A	family with sequence similarity 13 member A [Source:HGNC Symbol;Acc:HGNC:19367]	4:35356333-35390332	2007	34	33	220	94	0.71246	0.908457	5.97755	2.45404	0.810458	4.21579	-2.37899	0.00531859	0.0428976	DOWN
ENSGALT00000067035	ENSGALG00000034512	PPP2R3A	protein phosphatase 2 regulatory subunit B''alpha [Source:HGNC Symbol;Acc:HGNC:9307]	9:642325-665748	4321	125	154	833	499	1.21662	1.96915	10.5126	6.05086	1.59289	8.28171	-2.37829	3.41544e-05	0.000694558	DOWN
ENSGALT00000086578	ENSGALG00000003570	ATIC	5-aminoimidazole-4-carboxamide ribonucleotide formyltransferase/IMP cyclohydrolase [Source:HGNC Symbol;Acc:HGNC:794]	7:4369510-4378526	1328	220	91	701	685	6.96713	3.78604	28.7851	27.0267	5.37658	27.9059	-2.37581	2.3393e-05	0.000498627	DOWN
ENSGALT00000023895	ENSGALG00000014800	ATP6V1A	ATPase H+ transporting V1 subunit A [Source:HGNC Symbol;Acc:HGNC:851]	1:79182735-79210181	3132	1254	985	7542	2716	16.8386	17.3763	131.314	45.4369	17.1074	88.3756	-2.36903	1.35333e-05	0.000309905	DOWN
ENSGALT00000023648	ENSGALG00000027483	GLRX	glutaredoxin [Source:HGNC Symbol;Acc:HGNC:4330]	Z:57343843-57352236	574	314	117	944	956	23.0063	11.262	89.6824	87.2664	17.1342	88.4744	-2.36838	1.20554e-05	0.000281355	DOWN
ENSGALT00000075288	ENSGALG00000031062	BAG5	BCL2 associated athanogene 5 [Source:HGNC Symbol;Acc:HGNC:941]	5:50484678-50489630	4693	353	264	1468	1369	3.16339	3.1081	17.0578	15.2846	3.13575	16.1712	-2.36654	1.28334e-07	4.99026e-06	DOWN
ENSGALT00000081334	ENSGALG00000039327	VAV3	vav guanine nucleotide exchange factor 3 [Source:HGNC Symbol;Acc:HGNC:12659]	8:992070-1140063	4806	435	368	1895	1820	3.80658	4.23063	21.5017	19.8421	4.01861	20.6719	-2.3629	4.85918e-08	2.11596e-06	DOWN
ENSGALT00000022368	ENSGALG00000013773	FUCA2	fucosidase, alpha-L- 2, plasma [Source:HGNC Symbol;Acc:HGNC:4008]	3:52590352-52599911	1371	221	124	752	802	6.77929	4.99718	29.9108	30.6505	5.88824	30.2806	-2.36249	4.42601e-06	0.000118134	DOWN
ENSGALT00000019600	ENSGALG00000012011	L3HYPDH	trans-L-3-hydroxyproline dehydratase [Source:HGNC Symbol;Acc:HGNC:20488]	5:54895508-54897950	1348	193	64	542	579	6.02139	2.62319	21.9259	22.5055	4.32229	22.2157	-2.36171	0.000114	0.00193648	DOWN
ENSGALT00000058419	ENSGALG00000038170	TCEA3	transcription elongation factor A3 [Source:HGNC Symbol;Acc:HGNC:11615]	AADN04024479.1:21-2528	1061	174	53	498	485	6.89705	2.75994	25.5954	23.9512	4.82849	24.7733	-2.35914	0.000234898	0.00356033	DOWN
ENSGALT00000027451	ENSGALG00000016991	ESD	esterase D [Source:HGNC Symbol;Acc:HGNC:3465]	1:168311309-168320576	1209	553	277	1874	1818	19.2366	12.6589	84.526	78.7895	15.9477	81.6578	-2.35624	2.66469e-07	9.82784e-06	DOWN
ENSGALT00000051490	ENSGALG00000003570	ATIC	5-aminoimidazole-4-carboxamide ribonucleotide formyltransferase/IMP cyclohydrolase [Source:HGNC Symbol;Acc:HGNC:794]	7:4369531-4386982	1740	51	36	215	180	1.23269	1.14312	6.73808	5.4203	1.1879	6.07919	-2.35546	0.00171742	0.0176894	DOWN
ENSGALT00000046049	ENSGALG00000025884	NABP1	nucleic acid binding protein 1 [Source:HGNC Symbol;Acc:HGNC:26232]	7:8149374-8157458	2101	1097	1058	4994	5012	21.9589	27.8228	129.619	124.993	24.8909	127.306	-2.35461	3.10103e-08	1.40568e-06	DOWN
ENSGALT00000022858	ENSGALG00000014124	TEC	tec protein tyrosine kinase [Source:HGNC Symbol;Acc:HGNC:11719]	4:66928050-66969828	3336	237	113	852	694	2.9878	1.87152	13.9271	10.9002	2.42966	12.4136	-2.3531	1.11017e-05	0.000261605	DOWN
ENSGALT00000027951	ENSGALG00000017296	KLHL42	kelch like family member 42 [Source:HGNC Symbol;Acc:HGNC:29252]	1:72420206-72430748	1512	121	108	601	447	3.3656	3.94651	21.6755	15.4902	3.65606	18.5829	-2.34561	3.48399e-05	0.00070614	DOWN
ENSGALT00000088462	ENSGALG00000034769	-	-	4:12300550-12328798	5340	695	421	2767	2204	5.4736	4.35595	28.2563	21.6257	4.91477	24.941	-2.34332	1.14571e-07	4.50547e-06	DOWN
ENSGALT00000043027	ENSGALG00000025887	ATF3	activating transcription factor 3 [Source:HGNC Symbol;Acc:HGNC:785]	3:21874342-21876244	550	190	164	933	678	14.5285	16.4749	92.5052	64.5904	15.5017	78.5478	-2.34115	5.12479e-06	0.000134862	DOWN
ENSGALT00000049460	ENSGALG00000006068	TNRC6A	trinucleotide repeat containing 6A [Source:HGNC Symbol;Acc:HGNC:11969]	14:6868966-6909046	6223	198	192	1486	283	1.33812	1.70468	13.0217	2.3828	1.5214	7.70223	-2.33988	0.00116191	0.0130035	DOWN
ENSGALT00000044087	ENSGALG00000025915	ARRDC3	arrestin domain containing 3 [Source:HGNC Symbol;Acc:HGNC:29263]	Z:59332839-59343581	1245	431	314	1704	1647	14.5592	13.9348	74.6359	69.3147	14.247	71.9753	-2.33684	9.00673e-08	3.61785e-06	DOWN
ENSGALT00000008222	ENSGALG00000005120	-	-	12:5812606-5860849	2184	1526	930	5358	5546	29.3854	23.5273	133.782	133.054	26.4563	133.418	-2.33427	4.87409e-08	2.11866e-06	DOWN
ENSGALT00000045536	ENSGALG00000027864	NFKBIA	NFKB inhibitor alpha [Source:HGNC Symbol;Acc:HGNC:7797]	5:36236931-36240449	1728	1458	872	5150	5172	35.4848	27.8814	162.521	156.825	31.6831	159.673	-2.33334	5.8709e-08	2.49406e-06	DOWN
ENSGALT00000013542	ENSGALG00000008319	PLBD2	phospholipase B domain containing 2 [Source:HGNC Symbol;Acc:HGNC:27283]	15:12650281-12653063	1674	744	461	2665	2685	18.6916	15.2155	86.8138	84.0407	16.9536	85.4273	-2.33311	6.25379e-08	2.62465e-06	DOWN
ENSGALT00000089112	ENSGALG00000004112	FUCA1	fucosidase, alpha-L- 1, tissue [Source:HGNC Symbol;Acc:HGNC:4006]	23:5615631-5618479	1082	51	21	167	144	1.98233	1.07236	8.41657	6.97325	1.52734	7.69491	-2.33288	0.00496327	0.0406633	DOWN
ENSGALT00000085254	ENSGALG00000010411	RNF13	E3 ubiquitin-protein ligase RNF13 [Source:UniProtKB/Swiss-Prot;Acc:Q90972]	9:23859935-23888136	2295	354	175	793	1534	6.48709	4.21305	18.8425	35.0222	5.35007	26.9323	-2.33171	9.19128e-06	0.000224407	DOWN
ENSGALT00000000143	ENSGALG00000000104	-	-	26:1080122-1086604	1659	88	60	308	351	2.23083	1.99824	10.124	11.0857	2.11454	10.6048	-2.32631	0.000224508	0.00342632	DOWN
ENSGALT00000088001	ENSGALG00000000122	GNB2L1	Receptor of activated protein C kinase 1 [Source:UniProtKB/Swiss-Prot;Acc:P63247]	16:155292-157171	727	384	291	596	2462	22.214	22.1157	44.7053	177.441	22.1648	111.073	-2.32517	0.000170567	0.00269607	DOWN
ENSGALT00000061435	ENSGALG00000032736	MGLL	monoglyceride lipase [Source:HGNC Symbol;Acc:HGNC:17038]	12:9622587-9678239	3572	430	164	1182	1362	5.06274	2.53673	18.0448	19.9787	3.79973	19.0118	-2.32292	5.86284e-06	0.000150383	DOWN
ENSGALT00000023284	ENSGALG00000014410	CSTB	cystatin B [Source:HGNC Symbol;Acc:HGNC:2482]	1:76767140-76771720	1255	550	366	1894	2153	18.431	16.1131	82.2969	89.8879	17.272	86.0924	-2.31745	8.01286e-08	3.25082e-06	DOWN
ENSGALT00000045265	ENSGALG00000028520	-	Cystatin [Source:UniProtKB/Swiss-Prot;Acc:P01038]	3:15591701-15594391	1158	1423	453	3647	4266	51.6804	21.6138	171.741	193.025	36.6471	182.383	-2.3152	8.27976e-06	0.000204823	DOWN
ENSGALT00000084904	ENSGALG00000045602	REM1	RRAD and GEM like GTPase 1 [Source:HGNC Symbol;Acc:HGNC:15922]	20:10184335-10187067	1083	100	48	271	367	3.88331	2.4488	13.6455	17.7557	3.16605	15.7006	-2.31006	0.000457601	0.00616432	DOWN
ENSGALT00000024430	ENSGALG00000015140	-	-	2:106277511-106298765	2628	168	267	1050	961	2.68852	5.61342	21.7877	19.1601	4.15097	20.4739	-2.30227	9.92146e-06	0.000239516	DOWN
ENSGALT00000049715	ENSGALG00000041078	MID1IP1	MID1 interacting protein 1 [Source:HGNC Symbol;Acc:HGNC:20715]	1:112738605-112739753	1149	309	181	1029	1087	11.3101	8.70362	48.8363	49.569	10.0069	49.2026	-2.29775	1.23937e-06	3.88774e-05	DOWN
ENSGALT00000010309	ENSGALG00000006382	PTPRJ	receptor-type tyrosine-protein phosphatase eta precursor [Source:RefSeq peptide;Acc:NP_989952]	5:12815266-12882844	4595	245	158	980	766	2.24238	1.89982	11.6302	8.73461	2.0711	10.1824	-2.29761	4.57932e-06	0.000121825	DOWN
ENSGALT00000005940	ENSGALG00000003744	ADAM19	ADAM metallopeptidase domain 19 [Source:HGNC Symbol;Acc:HGNC:197]	13:11323099-11349859	2703	182	99	580	627	2.83174	2.02363	11.7012	12.1541	2.42768	11.9276	-2.29665	2.7671e-05	0.000577178	DOWN
ENSGALT00000006182	ENSGALG00000003886	SGCD	sarcoglycan delta [Source:HGNC Symbol;Acc:HGNC:10807]	13:11524677-11645193	876	396	215	1319	1300	19.0117	13.5605	82.1084	77.7571	16.2861	79.9328	-2.29515	8.3605e-07	2.72074e-05	DOWN
ENSGALT00000009738	ENSGALG00000006045	SH3GL3	SH3 domain containing GRB2 like 3, endophilin A3 [Source:HGNC Symbol;Acc:HGNC:10832]	10:11407195-11450747	1530	69	54	236	305	1.89665	1.95004	8.41139	10.445	1.92335	9.4282	-2.29336	0.000704457	0.00871715	DOWN
ENSGALT00000075979	ENSGALG00000037021	-	-	AADN04018564.1:21-3878	2405	41	34	193	136	0.716968	0.781097	4.37612	2.96296	0.749033	3.66954	-2.2925	0.00375912	0.0327035	DOWN
ENSGALT00000047563	ENSGALG00000000907	KARS	lysyl-tRNA synthetase [Source:HGNC Symbol;Acc:HGNC:6215]	11:20109635-20121754	2603	323	213	1221	1080	5.21864	4.52113	25.5793	21.7395	4.86989	23.6594	-2.28045	8.40292e-07	2.73089e-05	DOWN
ENSGALT00000022420	ENSGALG00000013814	IMPA2	inositol monophosphatase 2 [Source:HGNC Symbol;Acc:HGNC:6051]	2:97513654-97531725	861	288	151	919	935	14.0675	9.68982	58.2049	56.8996	11.8787	57.5523	-2.2765	5.4084e-06	0.000140954	DOWN
ENSGALT00000010268	ENSGALG00000006352	CH25H	cholesterol 25-hydroxylase [Source:HGNC Symbol;Acc:HGNC:1907]	6:19330373-19331756	1384	51	23	154	155	1.54977	0.918195	6.06782	5.86808	1.23398	5.96795	-2.27392	0.00536606	0.0431661	DOWN
ENSGALT00000073496	ENSGALG00000009547	PPHLN1	periphilin-1 isoform 2 [Source:RefSeq peptide;Acc:NP_001025908]	1:29577530-29645839	3362	132	52	382	379	1.65122	0.854574	6.19601	5.90666	1.2529	6.05134	-2.27199	0.000369444	0.0051684	DOWN
ENSGALT00000003364	ENSGALG00000002145	CAMSAP2	calmodulin regulated spectrin associated protein family member 2 [Source:HGNC Symbol;Acc:HGNC:29188]	8:1372712-1431564	5097	212	116	460	926	1.74925	1.25743	4.92142	9.51913	1.50334	7.22027	-2.26388	7.81746e-05	0.00140437	DOWN
ENSGALT00000044551	ENSGALG00000026891	NINJ1	ninjurin 1 [Source:HGNC Symbol;Acc:HGNC:7824]	12:6615331-6632947	3073	743	455	2513	2541	10.1685	8.1807	44.5941	43.3254	9.17459	43.9597	-2.26047	1.63472e-07	6.18854e-06	DOWN
ENSGALT00000064755	ENSGALG00000039216	COL6A2	Collagen alpha-2(VI) chain [Source:UniProtKB/Swiss-Prot;Acc:P15988]	7:6767603-6789458	3006	1115	574	3092	3936	15.5997	10.5503	56.0916	68.6067	13.075	62.3492	-2.25356	5.08729e-07	1.75605e-05	DOWN
ENSGALT00000046144	ENSGALG00000027788	CPE	carboxypeptidase E [Source:HGNC Symbol;Acc:HGNC:2303]	4:24041687-24088456	2118	92	82	363	386	1.82679	2.13909	9.34604	9.54909	1.98294	9.44757	-2.2523	0.00017841	0.00280004	DOWN
ENSGALT00000004087	ENSGALG00000002598	TPST1	tyrosylprotein sulfotransferase 1 [Source:HGNC Symbol;Acc:HGNC:12020]	19:4980962-5005595	1888	999	723	3475	3825	22.2532	21.1582	100.369	106.152	21.7057	103.261	-2.25015	9.2955e-08	3.72399e-06	DOWN
ENSGALT00000070970	ENSGALG00000031918	RAD51D	RAD51 paralog D [Source:HGNC Symbol;Acc:HGNC:9823]	19:4447460-4451549	1452	155	72	472	461	4.48946	2.73974	17.7265	16.6355	3.6146	17.181	-2.2489	0.000147716	0.00239394	DOWN
ENSGALT00000086818	ENSGALG00000045621	-	-	11:20072043-20072932	768	110	69	368	379	6.02368	4.96399	26.1297	25.857	5.49384	25.9933	-2.24226	0.000210059	0.00323116	DOWN
ENSGALT00000071242	ENSGALG00000002868	RPL26	ribosomal protein L26 [Source:HGNC Symbol;Acc:HGNC:10327]	13:9138202-9152677	1031	518	213	1409	1563	21.13	11.4147	74.5246	79.433	16.2723	76.9788	-2.24204	4.69028e-06	0.000124369	DOWN
ENSGALT00000017699	ENSGALG00000010889	HOOK1	hook microtubule tethering protein 1 [Source:HGNC Symbol;Acc:HGNC:19884]	8:26728370-26751231	2946	300	213	1161	991	4.2827	3.99474	21.4905	17.6255	4.13872	19.558	-2.2405	1.52387e-06	4.66407e-05	DOWN
ENSGALT00000019108	ENSGALG00000011687	-	-	5:51898823-51911235	9532	148	52	417	386	0.65299	0.301414	2.38561	2.1218	0.477202	2.2537	-2.23963	0.000508889	0.00670018	DOWN
ENSGALT00000055728	ENSGALG00000008684	-	Eukaryotic initiation factor 4A-II [Source:UniProtKB/Swiss-Prot;Acc:Q8JFP1]	9:16247499-16254381	1652	3852	3019	15113	13842	98.0631	100.971	498.871	439.025	99.5168	468.948	-2.23642	6.55793e-08	2.73344e-06	DOWN
ENSGALT00000027483	ENSGALG00000017015	RNASEH2B	ribonuclease H2 subunit B [Source:HGNC Symbol;Acc:HGNC:25671]	1:169902432-169946212	2774	63	28	185	184	0.955135	0.557688	3.63675	3.47546	0.756412	3.5561	-2.23305	0.00443627	0.0371859	DOWN
ENSGALT00000022040	ENSGALG00000013535	-	-	4:61746761-61759707	2401	142	141	550	657	2.48728	3.24465	12.4916	14.3375	2.86597	13.4146	-2.22671	3.50533e-05	0.000707324	DOWN
ENSGALT00000016025	ENSGALG00000009856	GNS	glucosamine (N-acetyl)-6-sulfatase [Source:HGNC Symbol;Acc:HGNC:4422]	1:33772628-33793177	5275	8350	5520	28361	28864	66.5723	57.8174	293.188	286.705	62.1948	289.946	-2.22092	8.22919e-08	3.33303e-06	DOWN
ENSGALT00000047880	ENSGALG00000032736	MGLL	monoglyceride lipase [Source:HGNC Symbol;Acc:HGNC:17038]	12:9622177-9678239	3518	183	123	625	630	2.18768	1.93175	9.68794	9.38308	2.05972	9.53551	-2.21086	2.71396e-05	0.000569021	DOWN
ENSGALT00000021278	ENSGALG00000013034	CECR2	CECR2, histone acetyl-lysine reader [Source:HGNC Symbol;Acc:HGNC:1840]	1:61754952-61846994	4454	218	128	727	674	2.05843	1.58782	8.90084	7.92886	1.82313	8.41485	-2.20652	2.32984e-05	0.000497047	DOWN
ENSGALT00000009153	ENSGALG00000005707	IFT20	intraflagellar transport 20 [Source:HGNC Symbol;Acc:HGNC:30989]	19:9325242-9327375	930	95	78	375	340	4.29604	4.63399	21.9885	19.1556	4.46502	20.5721	-2.20395	0.000323247	0.0046258	DOWN
ENSGALT00000084718	ENSGALG00000016027	-	-	1:106570979-106577327	1778	303	236	1104	1117	7.16704	7.33368	33.8598	32.9171	7.25036	33.3885	-2.20323	1.13544e-06	3.6035e-05	DOWN
ENSGALT00000018533	ENSGALG00000011361	CRYZ	crystallin zeta [Source:HGNC Symbol;Acc:HGNC:2419]	8:29730082-29735787	2164	291	205	1009	1015	5.65542	5.23406	25.4262	24.5759	5.44474	25.001	-2.19905	1.74994e-06	5.25241e-05	DOWN
ENSGALT00000087347	ENSGALG00000013098	MGST1	microsomal glutathione S-transferase 1 [Source:HGNC Symbol;Acc:HGNC:7061]	1:63309155-63315662	933	109	93	477	355	4.91331	5.50734	27.8795	19.9364	5.21033	23.9079	-2.19804	0.00019199	0.00299003	DOWN
ENSGALT00000014344	ENSGALG00000008827	FERMT1	fermitin family member 1 [Source:HGNC Symbol;Acc:HGNC:15889]	3:15307336-15325041	2199	118	91	433	422	2.25676	2.28643	10.7377	10.0551	2.2716	10.3964	-2.19431	0.000141162	0.0023077	DOWN
ENSGALT00000089073	ENSGALG00000003973	TLCD1	Calfacilitin [Source:UniProtKB/Swiss-Prot;Acc:F1NZP5]	19:5807309-5808937	1053	1625	900	4861	5246	64.9014	47.2232	251.735	261.036	56.0623	256.386	-2.19321	4.50994e-07	1.5683e-05	DOWN
ENSGALT00000006798	ENSGALG00000004274	-	-	7:6127472-6157943	1598	309	176	1030	899	8.13225	6.08524	35.1486	29.477	7.10874	32.3128	-2.18444	7.999e-06	0.000198281	DOWN
ENSGALT00000017617	ENSGALG00000010837	ASB5	ankyrin repeat and SOCS box containing 5 [Source:HGNC Symbol;Acc:HGNC:17180]	4:44659402-44694034	1957	109	77	350	401	2.34242	2.17391	9.75268	10.7363	2.25817	10.2445	-2.18162	0.000261186	0.00387907	DOWN
ENSGALT00000025324	ENSGALG00000015702	-	-	Z:66488489-66508364	2231	213	218	227	1580	4.01521	5.39881	5.54848	37.1072	4.70701	21.3278	-2.17985	0.00402517	0.0344638	DOWN
ENSGALT00000008452	ENSGALG00000005266	BEAN1	brain expressed, associated with NEDD4, 1 [Source:HGNC Symbol;Acc:HGNC:24160]	11:11619893-11657333	1022	60	49	203	238	2.46906	2.64904	10.8316	12.2019	2.55905	11.5167	-2.17005	0.00250408	0.0237639	DOWN
ENSGALT00000003745	ENSGALG00000002377	ENO1	enolase 1 [Source:HGNC Symbol;Acc:HGNC:3350]	21:3211465-3223867	1770	743	409	3182	1298	17.6541	12.7671	98.0334	38.424	15.2106	68.2287	-2.1653	5.58817e-05	0.00105529	DOWN
ENSGALT00000073210	ENSGALG00000043676	CHCHD7	coiled-coil-helix-coiled-coil-helix domain containing 7 [Source:HGNC Symbol;Acc:HGNC:28314]	2:111640096-111661398	2025	814	499	2599	2579	16.9055	13.615	69.9888	66.7309	15.2603	68.3598	-2.16337	5.49175e-07	1.87753e-05	DOWN
ENSGALT00000082819	ENSGALG00000039595	-	-	1:53427816-53497435	2106	270	148	848	786	5.39181	3.8828	21.9576	19.5553	4.63731	20.7565	-2.1622	1.96671e-05	0.000428209	DOWN
ENSGALT00000020778	ENSGALG00000012730	GFOD1	glucose-fructose oxidoreductase domain containing 1 [Source:HGNC Symbol;Acc:HGNC:21096]	2:62337049-62400206	1173	804	491	2719	2337	28.8262	23.1273	126.403	104.391	25.9768	115.397	-2.15131	8.20075e-07	2.67591e-05	DOWN
ENSGALT00000000749	ENSGALG00000000542	ZNF593	zinc finger protein 593 [Source:HGNC Symbol;Acc:HGNC:30943]	23:242519-243718	665	838	399	2245	2516	52.997	33.1508	184.095	198.239	43.0739	191.167	-2.14995	2.49512e-06	7.21331e-05	DOWN
ENSGALT00000014439	ENSGALG00000008885	PDE1A	phosphodiesterase 1A [Source:HGNC Symbol;Acc:HGNC:8774]	7:14004793-14133988	1668	69	69	247	311	1.73974	2.28558	8.0751	9.76935	2.01266	8.92223	-2.1483	0.00132253	0.0144364	DOWN
ENSGALT00000051197	ENSGALG00000004813	IARS	isoleucyl-tRNA synthetase [Source:HGNC Symbol;Acc:HGNC:5330]	12:3503111-3593092	3846	445	1697	4625	4690	4.86609	24.3789	65.5767	63.8946	14.6225	64.7357	-2.14637	0.000721883	0.00888825	DOWN
ENSGALT00000045648	ENSGALG00000026299	-	-	1:88660356-88667176	795	79	52	226	288	4.17918	3.61393	15.502	18.9813	3.89656	17.2417	-2.14563	0.00178336	0.0182473	DOWN
ENSGALT00000040944	ENSGALG00000003701	SGMS1	sphingomyelin synthase 1 [Source:HGNC Symbol;Acc:HGNC:29799]	6:9714901-9791882	3270	890	603	3043	2801	11.4465	10.1885	50.746	44.8814	10.8175	47.8137	-2.14406	4.15216e-07	1.4501e-05	DOWN
ENSGALT00000062336	ENSGALG00000010371	FAM13A	family with sequence similarity 13 member A [Source:HGNC Symbol;Acc:HGNC:19367]	4:35356333-35390332	2043	151	129	476	641	3.1084	3.4887	12.7053	16.4396	3.29855	14.5725	-2.14334	7.98212e-05	0.00142868	DOWN
ENSGALT00000083380	ENSGALG00000002377	ENO1	enolase 1 [Source:HGNC Symbol;Acc:HGNC:3350]	21:3211467-3215921	1350	674	321	2118	1680	20.9969	13.1375	85.5538	65.2043	17.0672	75.379	-2.14294	4.63102e-06	0.000123066	DOWN
ENSGALT00000015954	ENSGALG00000009809	MAML3	mastermind like transcriptional coactivator 3 [Source:HGNC Symbol;Acc:HGNC:16272]	4:29615758-29814349	3183	217	105	532	690	2.86716	1.82261	9.11428	11.3583	2.34489	10.2363	-2.1261	0.000122149	0.00205199	DOWN
ENSGALT00000043393	ENSGALG00000027374	KLF9	Kruppel like factor 9 [Source:HGNC Symbol;Acc:HGNC:1123]	Z:35021468-35033830	904	179	136	558	669	8.32747	8.31212	33.6599	38.7756	8.3198	36.2177	-2.12208	5.26615e-05	0.000999911	DOWN
ENSGALT00000083302	ENSGALG00000012610	-	-	Z:41408607-41414022	1106	118	180	740	467	4.487	8.99207	36.4858	22.1239	6.73954	29.3049	-2.12042	0.000320851	0.00459421	DOWN
ENSGALT00000024899	ENSGALG00000015436	SDCBP	syndecan binding protein [Source:HGNC Symbol;Acc:HGNC:10662]	2:112407137-112419755	1707	7115	4664	22106	23068	175.295	150.962	706.194	708.072	163.129	707.133	-2.11597	3.4363e-07	1.2301e-05	DOWN
ENSGALT00000016604	ENSGALG00000010211	ALDH6A1	aldehyde dehydrogenase 6 family member A1 [Source:HGNC Symbol;Acc:HGNC:7179]	5:37778732-37788095	1521	113	79	342	397	3.12449	2.86971	12.2615	13.6761	2.9971	12.9688	-2.1134	0.000403133	0.00551916	DOWN
ENSGALT00000059478	ENSGALG00000039080	-	-	5:18957601-19013763	4385	5994	4283	20430	19007	57.4879	53.966	254.066	227.114	55.7269	240.59	-2.11013	3.08303e-07	1.12346e-05	DOWN
ENSGALT00000062379	ENSGALG00000006876	CTSA	cathepsin A [Source:HGNC Symbol;Acc:HGNC:9251]	20:10729767-10733859	2357	1075	804	2575	4675	19.1813	18.8468	59.5751	103.926	19.0141	81.7504	-2.10416	3.90344e-06	0.000106046	DOWN
ENSGALT00000007164	ENSGALG00000004496	TNIP1	TNFAIP3 interacting protein 1 [Source:HGNC Symbol;Acc:HGNC:16903]	13:13051554-13056671	1917	887	412	2341	2490	19.4595	11.8745	66.5927	68.0578	15.667	67.3252	-2.10342	3.939e-06	0.000106893	DOWN
ENSGALT00000074330	ENSGALG00000036380	SLC48A1	Heme transporter HRG1 [Source:UniProtKB/Swiss-Prot;Acc:Q5ZHU0]	33:444400-454914	1755	637	304	1640	1863	15.2648	9.57058	50.9582	55.6207	12.4177	53.2894	-2.10145	5.66556e-06	0.000146714	DOWN
ENSGALT00000046620	ENSGALG00000037989	IL10R2	interleukin-10 receptor subunit beta precursor [Source:RefSeq peptide;Acc:NP_990188]	1:105251606-105262183	1674	60	86	252	332	1.50739	2.83848	8.20905	10.3916	2.17294	9.30033	-2.09764	0.00203471	0.0202738	DOWN
ENSGALT00000059989	ENSGALG00000043390	-	-	2:103416843-103491928	5433	654	1038	3493	3279	5.06252	10.556	35.0595	31.623	7.80926	33.3412	-2.09405	1.05791e-05	0.000252221	DOWN
ENSGALT00000014012	ENSGALG00000008604	TMEM255A	transmembrane protein 255A [Source:HGNC Symbol;Acc:HGNC:26086]	4:16515157-16536825	972	305	208	1005	931	13.1966	11.8233	56.3829	50.1862	12.51	53.2845	-2.09064	9.99841e-06	0.000240539	DOWN
ENSGALT00000084409	ENSGALG00000003570	ATIC	5-aminoimidazole-4-carboxamide ribonucleotide formyltransferase/IMP cyclohydrolase [Source:HGNC Symbol;Acc:HGNC:794]	7:4380234-4387209	871	386	229	1150	1151	18.638	14.5264	71.9991	69.2401	16.5822	70.6196	-2.09043	6.2223e-06	0.0001591	DOWN
ENSGALT00000073713	ENSGALG00000042487	-	-	AADN04015909.1:1335-2537	318	63	36	184	185	8.3319	6.25481	31.5528	30.4822	7.29335	31.0175	-2.08843	0.00608489	0.0474283	DOWN
ENSGALT00000061864	ENSGALG00000041795	WWP1	WW domain containing E3 ubiquitin protein ligase 1 [Source:HGNC Symbol;Acc:HGNC:17004]	2:123600227-123660288	3848	1215	901	4052	3901	13.2792	12.9369	57.4224	53.118	13.108	55.2702	-2.07605	8.96107e-07	2.89297e-05	DOWN
ENSGALT00000059335	ENSGALG00000033512	CPEB4	cytoplasmic polyadenylation element binding protein 4 [Source:HGNC Symbol;Acc:HGNC:21747]	13:9433355-9465773	2112	484	327	1501	1524	9.63786	8.55452	38.7555	37.8087	9.09619	38.2821	-2.07334	2.42007e-06	7.02138e-05	DOWN
ENSGALT00000077825	ENSGALG00000039080	-	-	5:18956776-19014765	6479	308	197	829	1048	1.99927	1.67997	6.9774	8.47528	1.83962	7.72634	-2.07038	1.66894e-05	0.00037067	DOWN
ENSGALT00000023545	ENSGALG00000014603	C1S	complement C1s [Source:HGNC Symbol;Acc:HGNC:1247]	1:77379603-77388708	2650	768	553	2275	2657	12.1883	11.5298	46.8148	52.5347	11.8591	49.6747	-2.06652	1.06239e-06	3.38492e-05	DOWN
ENSGALT00000073186	ENSGALG00000029820	NMRAL1	NmrA like redox sensor 1 [Source:HGNC Symbol;Acc:HGNC:24987]	14:12800888-12805826	2288	3172	1634	8950	8525	58.3051	39.4582	213.311	195.227	48.8817	204.269	-2.06311	2.52364e-06	7.2785e-05	DOWN
ENSGALT00000077797	ENSGALG00000015428	PSD3	pleckstrin and Sec7 domain containing 3 [Source:HGNC Symbol;Acc:HGNC:19093]	Z:54582738-54682715	6453	686	485	2089	2242	4.47087	4.15261	17.6532	18.2043	4.31174	17.9288	-2.05593	1.51362e-06	4.64622e-05	DOWN
ENSGALT00000034167	ENSGALG00000021213	UBE2D1	ubiquitin conjugating enzyme E2 D1 [Source:HGNC Symbol;Acc:HGNC:12474]	6:5222463-5238309	1436	328	229	1017	1039	9.60613	8.81094	38.6201	37.9107	9.20853	38.2654	-2.055	8.00937e-06	0.000198336	DOWN
ENSGALT00000085834	ENSGALG00000034130	-	-	KQ759505.1:276305-286222	1927	1531	1609	6393	5494	33.4136	46.1335	180.913	149.385	39.7735	165.149	-2.05389	2.15831e-06	6.34511e-05	DOWN
ENSGALT00000019279	ENSGALG00000023122	-	-	4:52134776-52136779	993	262	89	588	649	11.0964	4.95204	32.2905	34.2449	8.02421	33.2677	-2.05169	0.000517724	0.00679377	DOWN
ENSGALT00000042652	ENSGALG00000026928	KLF4	Kruppel like factor 4 [Source:HGNC Symbol;Acc:HGNC:6348]	Z:55703411-55706995	1954	480	278	1362	1391	10.3311	7.86071	38.0102	37.2995	9.09589	37.6548	-2.04955	5.71689e-06	0.000147729	DOWN
ENSGALT00000010368	ENSGALG00000006424	-	-	13:15859409-15899407	1581	286	180	882	817	7.60788	6.29047	30.4217	27.0764	6.94917	28.7491	-2.0486	3.11605e-05	0.000641174	DOWN
ENSGALT00000059584	ENSGALG00000008855	UGP2	UDP-glucose pyrophosphorylase 2 [Source:HGNC Symbol;Acc:HGNC:12527]	3:9554804-9577969	2650	6466	4685	20287	20660	102.617	97.68	417.464	408.493	100.148	412.979	-2.04393	6.14071e-07	2.06176e-05	DOWN
ENSGALT00000041243	ENSGALG00000002622	FCHSD1	FCH and double SH3 domains 1 [Source:HGNC Symbol;Acc:HGNC:25463]	13:1930227-1934679	2040	126	94	393	416	2.59758	2.54589	10.5053	10.6847	2.57173	10.595	-2.04257	0.00041672	0.00567644	DOWN
ENSGALT00000055934	ENSGALG00000005140	RRAD	RRAD, Ras related glycolysis inhibitor and calcium channel regulator [Source:HGNC Symbol;Acc:HGNC:10446]	11:11350087-11355598	3499	243	149	731	689	2.92073	2.3528	11.3925	10.3175	2.63677	10.855	-2.04152	6.75697e-05	0.00123947	DOWN
ENSGALT00000050696	ENSGALG00000034358	RETSAT	retinol saturase [Source:HGNC Symbol;Acc:HGNC:25991]	AADN04000662.1:72274-80545	3674	171	147	590	589	1.95743	2.21065	8.75709	8.39995	2.08404	8.57852	-2.04135	0.000116148	0.00196886	DOWN
ENSGALT00000063918	ENSGALG00000040167	RP11-26J3.4	tumor protein D52 [Source:HGNC Symbol;Acc:HGNC:12005]	2:121421939-121457302	1875	2641	1874	8211	8308	59.2374	55.2217	238.804	232.165	57.2296	235.484	-2.0408	8.1727e-07	2.67033e-05	DOWN
ENSGALT00000083963	ENSGALG00000008684	-	Eukaryotic initiation factor 4A-II [Source:UniProtKB/Swiss-Prot;Acc:Q8JFP1]	9:16248378-16254381	1532	2859	2386	9822	9546	78.4846	86.0505	349.614	326.485	82.2676	338.049	-2.03884	9.24022e-07	2.97521e-05	DOWN
ENSGALT00000089288	ENSGALG00000008677	VIM	vimentin [Source:HGNC Symbol;Acc:HGNC:12692]	2:19823364-19830088	1148	6889	5785	21976	24817	252.373	278.422	1043.89	1132.68	265.398	1088.29	-2.03583	7.21804e-07	2.37756e-05	DOWN
ENSGALT00000064803	ENSGALG00000036069	TCIRG1	T-cell immune regulator 1, ATPase H+ transporting V0 subunit a3 [Source:HGNC Symbol;Acc:HGNC:11647]	5:265260-270932	2858	1278	772	3721	3664	18.8061	14.9244	70.9978	67.1729	16.8652	69.0853	-2.03433	2.09924e-06	6.19392e-05	DOWN
ENSGALT00000054764	ENSGALG00000005521	PER2	period circadian protein homolog 2 [Source:RefSeq peptide;Acc:NP_989593]	9:5502475-5526782	4235	1081	498	2622	2970	10.735	6.49707	33.7619	36.7455	8.61603	35.2537	-2.03268	9.44014e-06	0.000229792	DOWN
ENSGALT00000019364	ENSGALG00000011870	HIF1A	hypoxia inducible factor 1 alpha subunit [Source:HGNC Symbol;Acc:HGNC:4910]	5:54055991-54086580	6563	12401	9555	41705	38542	79.4664	80.4396	346.524	307.704	79.953	327.114	-2.03257	5.13189e-07	1.76567e-05	DOWN
ENSGALT00000039021	ENSGALG00000023517	AGPAT2	1-acylglycerol-3-phosphate O-acyltransferase 2 [Source:HGNC Symbol;Acc:HGNC:325]	17:8222165-8229069	918	722	441	2145	2027	33.0768	26.5423	127.418	115.694	29.8095	121.556	-2.02778	3.27442e-06	9.09725e-05	DOWN
ENSGALT00000068027	ENSGALG00000038748	-	-	23:2399479-2404284	1538	513	290	1440	1412	14.0278	10.418	51.0568	48.1038	12.2229	49.5803	-2.02018	6.62791e-06	0.000168059	DOWN
ENSGALT00000068937	ENSGALG00000030016	CTSB	cathepsin B [Source:HGNC Symbol;Acc:HGNC:2527]	3:107829340-107838450	1313	1198	486	3071	2781	38.3726	20.4509	127.545	110.978	29.4118	119.261	-2.01966	1.97866e-05	0.000430039	DOWN
ENSGALT00000025834	ENSGALG00000016036	DOPEY2	dopey family member 2 [Source:HGNC Symbol;Acc:HGNC:1291]	1:106583143-106626008	6886	742	502	2330	2135	4.53175	4.0279	18.4517	16.2454	4.27982	17.3486	-2.01919	2.41779e-06	7.02138e-05	DOWN
ENSGALT00000079363	ENSGALG00000040363	ABHD5	abhydrolase domain containing 5 [Source:HGNC Symbol;Acc:HGNC:21396]	2:40990423-41020031	3412	402	282	1394	1062	4.95503	4.56649	22.2793	16.3086	4.76076	19.2939	-2.01888	1.21306e-05	0.000282297	DOWN
ENSGALT00000004088	ENSGALG00000002599	ARHGEF39	Rho guanine nucleotide exchange factor 39 [Source:HGNC Symbol;Acc:HGNC:25909]	Z:9282639-9296314	1656	107	93	327	404	2.7174	3.10287	10.768	12.7827	2.91014	11.7753	-2.01661	0.000747041	0.00915173	DOWN
ENSGALT00000030973	ENSGALG00000013628	C6orf62	chromosome 6 open reading frame 62 [Source:HGNC Symbol;Acc:HGNC:20998]	2:90537420-90543245	2317	3048	2732	10903	10193	55.3246	65.1473	256.606	230.503	60.2359	243.555	-2.01555	1.22838e-06	3.85822e-05	DOWN
ENSGALT00000050644	ENSGALG00000037593	PINK1	PTEN induced putative kinase 1 [Source:HGNC Symbol;Acc:HGNC:14581]	21:4897154-4903786	1806	575	292	1538	1500	13.39	8.93319	46.4393	43.5185	11.1616	44.9789	-2.01071	1.20245e-05	0.000280902	DOWN
ENSGALT00000089200	ENSGALG00000035360	XPO6	exportin 6 [Source:HGNC Symbol;Acc:HGNC:19733]	14:13051735-13057919	1480	669	533	2065	2279	19.0105	19.8979	76.0861	80.6832	19.4542	78.3847	-2.01049	2.20334e-06	6.45412e-05	DOWN
ENSGALT00000087015	ENSGALG00000015917	EEF1A1	Elongation factor 1-alpha 1 [Source:UniProtKB/Swiss-Prot;Acc:Q90835]	3:81789977-81791366	863	79	51	220	242	3.84988	3.26513	13.9014	14.6928	3.55751	14.2971	-2.00679	0.00445871	0.0373482	DOWN
ENSGALT00000085619	ENSGALG00000010641	SCCPDH	saccharopine dehydrogenase (putative) [Source:HGNC Symbol;Acc:HGNC:24275]	3:33936004-33941900	2003	989	116	1724	1883	20.7656	3.19977	46.9357	49.2572	11.9827	48.0965	-2.00498	0.00517124	0.0419882	DOWN
ENSGALT00000020176	ENSGALG00000012350	TDRD7	tudor domain containing 7 [Source:HGNC Symbol;Acc:HGNC:30831]	Z:70812698-70853249	3690	365	295	1162	1214	4.16002	4.4171	17.1722	17.2382	4.28856	17.2052	-2.00428	7.22328e-06	0.000180928	DOWN
ENSGALT00000048877	ENSGALG00000014085	TM7SF3	transmembrane 7 superfamily member 3 [Source:HGNC Symbol;Acc:HGNC:23049]	1:68062515-68077545	1617	367	246	1089	1084	9.54521	8.40555	36.7253	35.1253	8.97538	35.9253	-2.00095	1.01206e-05	0.000242906	DOWN
ENSGALT00000056717	ENSGALG00000034140	ZNF395	zinc finger protein 395 [Source:HGNC Symbol;Acc:HGNC:18737]	3:106123198-106130102	1443	222	143	565	727	6.47016	5.47535	21.3515	26.3979	5.97276	23.8747	-1.99901	0.000142927	0.00233185	DOWN
ENSGALT00000023982	ENSGALG00000014862	-	-	Z:13655405-13665325	1944	1108	1263	3497	5220	23.9703	35.8962	98.0949	140.694	29.9332	119.394	-1.99591	9.05956e-06	0.000221859	DOWN
ENSGALT00000000097	ENSGALG00000000071	-	-	1:189094840-189101813	2953	148	129	445	553	2.10779	2.41362	8.21758	9.81211	2.2607	9.01484	-1.99553	0.000299818	0.00435562	DOWN
ENSGALT00000050088	ENSGALG00000036099	-	-	AADN04006194.1:1420-8886	810	4528	2382	11772	12250	235.099	162.479	792.524	792.413	198.789	792.469	-1.99511	4.32821e-06	0.000115905	DOWN
ENSGALT00000009011	ENSGALG00000005616	ARSI	arylsulfatase family member I [Source:HGNC Symbol;Acc:HGNC:32521]	13:13183770-13186780	1725	364	114	803	804	8.87446	3.65139	25.3848	24.4212	6.26292	24.903	-1.99141	0.000508941	0.00670018	DOWN
ENSGALT00000009827	ENSGALG00000006091	-	-	8:14585997-14605147	2751	68	49	195	219	1.03955	0.984122	3.86537	4.17114	1.01184	4.01826	-1.98959	0.00598999	0.0468385	DOWN
ENSGALT00000085328	ENSGALG00000015917	EEF1A1	Elongation factor 1-alpha 1 [Source:UniProtKB/Swiss-Prot;Acc:Q90835]	3:81788780-81791366	1497	1411	973	5964	2361	39.6401	35.9115	217.252	82.6371	37.7758	149.944	-1.98889	0.000161896	0.00258588	DOWN
ENSGALT00000017994	ENSGALG00000011046	SNX10	sorting nexin 10 [Source:HGNC Symbol;Acc:HGNC:14974]	2:32275356-32308776	3106	553	442	1790	1734	7.48778	7.86253	31.4267	29.2515	7.67515	30.3391	-1.98291	3.53622e-06	9.7264e-05	DOWN
ENSGALT00000020905	ENSGALG00000012814	PXDC1	PX domain containing 1 [Source:HGNC Symbol;Acc:HGNC:21361]	2:66292337-66314298	2238	1187	568	2947	3060	22.3059	14.0226	71.8071	71.6411	18.1643	71.7241	-1.98135	9.92819e-06	0.000239516	DOWN
ENSGALT00000024287	ENSGALG00000015056	-	-	2:103493136-103529171	5163	899	808	2999	3079	7.32296	8.64671	31.6754	31.247	7.98484	31.4612	-1.97824	2.30978e-06	6.73349e-05	DOWN
ENSGALT00000087827	ENSGALG00000030016	CTSB	cathepsin B [Source:HGNC Symbol;Acc:HGNC:2527]	3:107829342-107838487	1302	11709	6404	26748	35785	378.214	271.758	1120.28	1440.09	324.986	1280.19	-1.97791	3.96965e-06	0.000107605	DOWN
ENSGALT00000054888	ENSGALG00000017002	FNDC3A	fibronectin type III domain containing 3A [Source:HGNC Symbol;Acc:HGNC:20296]	1:169004347-169111965	3865	182	347	1067	906	1.98039	4.96046	15.0544	12.2823	3.47042	13.6683	-1.97765	0.000243826	0.00367506	DOWN
ENSGALT00000061235	ENSGALG00000032506	GEM	GTP binding protein overexpressed in skeletal muscle [Source:HGNC Symbol;Acc:HGNC:4234]	2:126585920-126594298	1984	1431	922	3912	4251	30.3338	25.6762	107.524	112.266	28.005	109.895	-1.97237	4.0059e-06	0.000108467	DOWN
ENSGALT00000087415	ENSGALG00000012781	-	-	2:64503696-64520557	1061	66	97	184	417	2.61613	5.05125	9.45692	20.5931	3.83369	15.025	-1.97056	0.00592775	0.0465205	DOWN
ENSGALT00000039726	ENSGALG00000008684	-	Eukaryotic initiation factor 4A-II [Source:UniProtKB/Swiss-Prot;Acc:Q8JFP1]	9:16247532-16254387	1845	229	245	858	836	5.21997	7.33689	25.3593	23.7416	6.27843	24.5505	-1.96728	6.30965e-05	0.00116839	DOWN
ENSGALT00000023973	ENSGALG00000014855	-	-	Z:13428436-13558478	2180	729	301	1459	1992	14.0637	7.62872	36.4961	47.8777	10.8462	42.1869	-1.9596	5.96324e-05	0.00111488	DOWN
ENSGALT00000086019	ENSGALG00000011388	RABGGTB	Rab geranylgeranyltransferase beta subunit [Source:HGNC Symbol;Acc:HGNC:9796]	8:29887798-29897975	1585	115	108	432	348	3.05139	3.76475	14.8628	11.5041	3.40807	13.1834	-1.9517	0.000937537	0.010909	DOWN
ENSGALT00000025747	ENSGALG00000015977	SMOX	spermine oxidase [Source:HGNC Symbol;Acc:HGNC:15862]	4:88971253-89015690	2086	319	217	897	940	6.4314	5.74762	23.4491	23.611	6.08951	23.53	-1.95011	3.73098e-05	0.000742596	DOWN
ENSGALT00000008038	ENSGALG00000005021	RAB43	RAB43, member RAS oncogene family [Source:HGNC Symbol;Acc:HGNC:19983]	12:5086637-5097777	667	545	344	1486	1543	34.3637	28.4954	121.49	121.211	31.4295	121.35	-1.94899	1.01286e-05	0.000242906	DOWN
ENSGALT00000078438	ENSGALG00000033365	ALDH6	aldehyde dehydrogenase 1 family member A3 [Source:HGNC Symbol;Acc:HGNC:409]	10:17449825-17484802	4204	1569	973	4367	4272	15.696	12.7877	56.6458	53.2438	14.2419	54.9448	-1.94785	5.16215e-06	0.000135552	DOWN
ENSGALT00000088617	ENSGALG00000004107	ITM2A	integral membrane protein 2A [Source:HGNC Symbol;Acc:HGNC:6173]	4:1483708-1488779	929	3821	1224	7695	8695	172.978	72.796	451.69	490.405	122.887	471.047	-1.93854	0.000132521	0.00218997	DOWN
ENSGALT00000037834	ENSGALG00000020538	MFSD7	major facilitator superfamily domain containing 7 [Source:HGNC Symbol;Acc:HGNC:26177]	Z:52710009-52724572	1401	233	124	597	595	6.99435	4.89017	23.2372	22.2525	5.94226	22.7449	-1.93646	0.000324684	0.00464363	DOWN
ENSGALT00000019409	ENSGALG00000011893	SLC38A6	solute carrier family 38 member 6 [Source:HGNC Symbol;Acc:HGNC:19863]	5:54309332-54341038	2016	233	175	680	713	4.86065	4.7961	18.3936	18.531	4.82838	18.4623	-1.93497	0.00011927	0.00201197	DOWN
ENSGALT00000074022	ENSGALG00000042148	FKBP5	peptidyl-prolyl cis-trans isomerase FKBP5 [Source:RefSeq peptide;Acc:NP_001005431]	26:67524-84823	1941	2541	1682	6470	7836	55.0565	47.8787	181.772	211.529	51.4676	196.65	-1.9339	4.65228e-06	0.000123496	DOWN
ENSGALT00000085308	ENSGALG00000010811	LGMN	legumain [Source:HGNC Symbol;Acc:HGNC:9472]	5:44854776-44879371	1901	5974	3916	14511	18929	132.164	113.816	416.258	521.731	122.99	468.994	-1.93103	4.0517e-06	0.000109463	DOWN
ENSGALT00000025470	ENSGALG00000015795	ADAMTS5	ADAM metallopeptidase with thrombospondin type 1 motif 5 [Source:HGNC Symbol;Acc:HGNC:221]	1:103067330-103106355	1962	267	226	795	896	5.72323	6.3643	22.0961	23.9282	6.04377	23.0121	-1.92887	6.45296e-05	0.00119089	DOWN
ENSGALT00000002349	ENSGALG00000001545	-	-	18:3404610-3428181	2053	93	91	350	284	1.90512	2.44903	9.29664	7.24819	2.17708	8.27241	-1.92592	0.00221925	0.0216604	DOWN
ENSGALT00000086337	ENSGALG00000006197	-	Casein kinase II subunit alpha [Source:UniProtKB/Swiss-Prot;Acc:P21868]	20:10151945-10158002	1044	149	54	393	260	6.00226	2.85782	20.5276	13.0489	4.43004	16.7883	-1.92206	0.00490213	0.0402726	DOWN
ENSGALT00000081935	ENSGALG00000030703	CYBRD1	cytochrome b reductase 1 [Source:HGNC Symbol;Acc:HGNC:20797]	7:18094028-18102411	1466	344	262	940	1114	9.86855	9.87437	34.9656	39.8155	9.87146	37.3905	-1.92134	2.72669e-05	0.000571198	DOWN
ENSGALT00000083309	ENSGALG00000006771	RPS15A	ribosomal protein S15a [Source:HGNC Symbol;Acc:HGNC:10389]	14:8356048-8360819	1569	909	605	2881	2176	24.3652	21.3046	100.131	72.6669	22.8349	86.3988	-1.91977	1.0887e-05	0.000257644	DOWN
ENSGALT00000015566	ENSGALG00000009560	MSMO1	methylsterol monooxygenase 1 [Source:HGNC Symbol;Acc:HGNC:10545]	4:24031390-24037673	1787	9884	6400	27119	27304	232.615	197.878	827.554	800.576	215.246	814.065	-1.91916	3.34792e-06	9.26082e-05	DOWN
ENSGALT00000014135	ENSGALG00000008684	-	Eukaryotic initiation factor 4A-II [Source:UniProtKB/Swiss-Prot;Acc:Q8JFP1]	9:16247510-16252927	1219	2351	1546	6506	6504	81.1107	70.0725	291.043	279.562	75.5916	285.302	-1.91619	4.41129e-06	0.00011787	DOWN
ENSGALT00000084413	ENSGALG00000043379	RPL14	ribosomal protein L14 [Source:HGNC Symbol;Acc:HGNC:10305]	2:41319159-41322301	579	257	87	504	600	18.6674	8.30196	47.4678	54.2967	13.4847	50.8822	-1.91584	0.00145191	0.0155146	DOWN
ENSGALT00000089552	ENSGALG00000009560	MSMO1	methylsterol monooxygenase 1 [Source:HGNC Symbol;Acc:HGNC:10545]	4:24031444-24037718	1779	830	699	2495	2696	19.6215	21.7092	76.4789	79.4044	20.6653	77.9417	-1.91518	4.69567e-06	0.000124376	DOWN
ENSGALT00000063306	ENSGALG00000042762	ZBTB26	zinc finger and BTB domain containing 26 [Source:HGNC Symbol;Acc:HGNC:23383]	17:9298408-9304080	3604	527	490	1828	1638	6.14971	7.51196	27.6591	23.8139	6.83084	25.7365	-1.91368	9.41019e-06	0.000229292	DOWN
ENSGALT00000067682	ENSGALG00000039191	-	-	5:18320524-18359609	7627	110	273	559	828	0.606554	1.97766	3.99673	5.68823	1.29211	4.84248	-1.90602	0.0022866	0.0221314	DOWN
ENSGALT00000014726	ENSGALG00000009047	YPEL5	yippee like 5 [Source:HGNC Symbol;Acc:HGNC:18329]	3:8126389-8136360	2380	1470	939	4157	3800	25.9758	21.7987	95.2468	83.658	23.8873	89.4524	-1.90488	9.04491e-06	0.000221723	DOWN
ENSGALT00000026124	ENSGALG00000016205	PDXK	pyridoxal (pyridoxine, vitamin B6) kinase [Source:HGNC Symbol;Acc:HGNC:8819]	1:110069292-110113597	7211	5144	3915	14148	16087	30.0009	29.997	106.991	116.891	29.999	111.941	-1.89975	3.20143e-06	8.9266e-05	DOWN
ENSGALT00000054003	ENSGALG00000008747	ITGA8	integrin subunit alpha 8 [Source:HGNC Symbol;Acc:HGNC:6144]	2:20364254-20462840	3072	80	80	254	290	1.09521	1.43884	4.50878	4.94627	1.26702	4.72753	-1.89964	0.00393618	0.0337851	DOWN
ENSGALT00000078255	ENSGALG00000035960	-	-	AADN04004153.1:21-11321	2856	194	85	368	532	2.85676	1.64438	7.02647	9.76009	2.25057	8.39328	-1.89894	0.00164487	0.0170599	DOWN
ENSGALT00000067813	ENSGALG00000032335	MARCKSL1	MARCKS like 1 [Source:HGNC Symbol;Acc:HGNC:7142]	23:5135541-5137290	1387	538	451	1567	1750	16.3131	17.9656	61.6084	66.1092	17.1393	63.8588	-1.89758	1.05714e-05	0.000252221	DOWN
ENSGALT00000014327	ENSGALG00000008813	CROT	carnitine O-octanoyltransferase [Source:HGNC Symbol;Acc:HGNC:2366]	2:20672916-20691211	1861	2501	1725	7033	6935	56.5193	51.2135	206.083	195.254	53.8664	200.669	-1.89736	5.57914e-06	0.00014463	DOWN
ENSGALT00000086902	ENSGALG00000006156	COG7	component of oligomeric golgi complex 7 [Source:HGNC Symbol;Acc:HGNC:18622]	14:6978653-6998461	2423	117	216	464	714	2.03077	4.92541	10.4427	15.4399	3.47809	12.9413	-1.89562	0.00159563	0.0166986	DOWN
ENSGALT00000037288	ENSGALG00000022980	CDKN1B	cyclin dependent kinase inhibitor 1B [Source:HGNC Symbol;Acc:HGNC:1785]	1:72191984-72195253	1943	2607	1715	7042	7179	56.4284	48.7678	197.638	193.594	52.5981	195.616	-1.89494	6.41017e-06	0.00016356	DOWN
ENSGALT00000023429	ENSGALG00000014516	CPEB2	cytoplasmic polyadenylation element binding protein 2 [Source:HGNC Symbol;Acc:HGNC:21745]	4:77403388-77451937	1704	110	83	334	303	2.7149	2.69123	10.6887	9.31695	2.70307	10.0028	-1.88774	0.0023804	0.0228485	DOWN
ENSGALT00000089493	ENSGALG00000015702	-	-	Z:66488489-66507973	1750	424	347	1775	766	10.1896	10.9555	55.3105	22.9346	10.5726	39.1225	-1.88768	0.000379632	0.00527153	DOWN
ENSGALT00000015788	ENSGALG00000008497	SLC38A2	sodium-coupled neutral amino acid transporter 2 isoform 1 [Source:RefSeq peptide;Acc:NP_001292368]	1:30985306-31000366	5187	16085	13353	51174	46404	130.417	142.234	537.998	468.748	136.326	503.373	-1.88457	2.92231e-06	8.27151e-05	DOWN
ENSGALT00000044176	ENSGALG00000025748	FGF9	fibroblast growth factor 9 [Source:HGNC Symbol;Acc:HGNC:3687]	1:178382192-178412065	819	283	198	795	774	14.5322	13.3574	52.9335	49.5174	13.9448	51.2254	-1.87713	0.000126444	0.00211104	DOWN
ENSGALT00000013605	ENSGALG00000008354	HARBI1	harbinger transposase derived 1 [Source:HGNC Symbol;Acc:HGNC:26522]	5:23503353-23507501	1670	431	215	1121	935	10.854	7.11317	36.6047	29.3357	8.98359	32.9702	-1.8758	0.000119419	0.00201308	DOWN
ENSGALT00000073092	ENSGALG00000031813	CASC3	cancer susceptibility candidate 3 [Source:HGNC Symbol;Acc:HGNC:17040]	27:4793851-4803966	4148	104	59	286	237	1.05444	0.785875	3.75988	2.99371	0.920158	3.3768	-1.8757	0.00572031	0.0452825	DOWN
ENSGALT00000000748	ENSGALG00000000541	-	-	26:471163-484685	2494	201	109	465	529	3.38944	2.41475	10.1673	11.1137	2.9021	10.6405	-1.8744	0.000871183	0.0103244	DOWN
ENSGALT00000027142	ENSGALG00000016811	-	-	1:136828659-136847335	1278	80	75	255	260	2.63262	3.24246	10.8807	10.6596	2.93754	10.7702	-1.87436	0.00497275	0.0407154	DOWN
ENSGALT00000069284	ENSGALG00000035029	-	-	14:14301197-14306560	1094	186	130	504	524	7.15031	6.56549	25.1224	25.0966	6.8579	25.1095	-1.87239	0.000591128	0.00755711	DOWN
ENSGALT00000069567	ENSGALG00000045494	-	-	13:13052554-13056290	1429	347	246	965	964	10.2124	9.51139	36.825	35.3464	9.86188	36.0857	-1.87149	4.26005e-05	0.000834257	DOWN
ENSGALT00000002357	ENSGALG00000001551	CCNL2	cyclin L2 [Source:HGNC Symbol;Acc:HGNC:20570]	21:2208504-2215949	1581	499	205	1179	1025	13.2739	7.16414	40.6658	33.9698	10.219	37.3178	-1.86861	0.000215168	0.00329825	DOWN
ENSGALT00000057284	ENSGALG00000031244	ADCY5	adenylate cyclase 5 [Source:HGNC Symbol;Acc:HGNC:236]	7:27099958-27295391	4260	153	123	424	476	1.51047	1.59528	5.42755	5.85461	1.55288	5.64108	-1.86103	0.000857755	0.0101851	DOWN
ENSGALT00000089897	ENSGALG00000045671	-	-	14:13872559-13884307	3156	1135	748	2826	3233	15.1247	13.095	48.8295	53.6747	14.1099	51.2521	-1.8609	1.0596e-05	0.000252375	DOWN
ENSGALT00000048200	ENSGALG00000032910	-	-	12:3500784-3501119	336	177	133	447	560	22.1546	21.8702	72.5463	87.3272	22.0124	79.9367	-1.86054	0.000671678	0.00841048	DOWN
ENSGALT00000062365	ENSGALG00000005601	-	-	12:8651305-8713723	12006	123	91	340	353	0.430859	0.418779	1.54428	1.54055	0.424819	1.54242	-1.86028	0.00203986	0.0203002	DOWN
ENSGALT00000031634	ENSGALG00000028551	-	-	3:88748938-88772621	1079	132	197	260	868	5.14494	10.0876	13.1401	42.1501	7.61626	27.6451	-1.85987	0.00607584	0.0473729	DOWN
ENSGALT00000055635	ENSGALG00000007712	MYO1B	myosin IB [Source:HGNC Symbol;Acc:HGNC:7596]	7:8014556-8105794	3387	455	336	1439	1111	5.6497	5.48108	23.1682	17.187	5.56539	20.1776	-1.8582	4.60609e-05	0.000893399	DOWN
ENSGALT00000013522	ENSGALG00000008306	FGL2	fibrinogen like 2 [Source:HGNC Symbol;Acc:HGNC:3696]	1:12776938-12782933	3117	213	177	640	625	2.8739	3.13746	11.1967	10.5062	3.00568	10.8514	-1.85212	0.000313872	0.00451553	DOWN
ENSGALT00000055464	ENSGALG00000033338	GPT2	glutamic--pyruvic transaminase 2 [Source:HGNC Symbol;Acc:HGNC:18062]	11:7859581-7880632	1635	259	124	648	548	6.66211	4.1903	21.6125	17.5616	5.4262	19.587	-1.85188	0.00076949	0.00937016	DOWN
ENSGALT00000027073	ENSGALG00000016768	LONRF2	LON peptidase N-terminal domain and ring finger 2 [Source:HGNC Symbol;Acc:HGNC:24788]	1:133106432-133137510	2429	1442	1168	4545	3889	24.967	26.5679	102.036	83.8902	25.7675	92.9631	-1.85111	1.21022e-05	0.000282177	DOWN
ENSGALT00000072375	ENSGALG00000038096	NOS2	nitric oxide synthase 2 [Source:HGNC Symbol;Acc:HGNC:7873]	19:9218216-9237392	4393	457	330	1342	1180	4.37506	4.15044	16.6586	14.0741	4.26275	15.3664	-1.84992	3.66115e-05	0.00073229	DOWN
ENSGALT00000066498	ENSGALG00000034397	-	-	3:57378297-57417465	1915	390	237	974	1012	8.56495	6.83789	27.7356	27.6893	7.70142	27.7124	-1.84734	7.4658e-05	0.00135117	DOWN
ENSGALT00000083482	ENSGALG00000008590	EEF1B2	eukaryotic translation elongation factor 1 beta 2 [Source:HGNC Symbol;Acc:HGNC:3208]	7:12625228-12626719	347	153	105	417	405	18.5435	16.7187	65.532	61.1542	17.6311	63.3431	-1.84507	0.00119724	0.0133135	DOWN
ENSGALT00000059279	ENSGALG00000037395	UBTD2	ubiquitin domain containing 2 [Source:HGNC Symbol;Acc:HGNC:24463]	13:8748838-8796511	1585	415	243	1073	1000	11.0115	8.47068	36.9163	33.0576	9.7411	34.9869	-1.84466	7.56493e-05	0.00136606	DOWN
ENSGALT00000010862	ENSGALG00000006715	OAF	Out at first protein homolog [Source:UniProtKB/Swiss-Prot;Acc:Q71SY6]	24:3833146-3843905	1956	922	625	2189	2746	19.824	17.6544	61.0273	73.5584	18.7392	67.2929	-1.84439	1.60861e-05	0.000360229	DOWN
ENSGALT00000014357	ENSGALG00000008836	ATP6AP1	ATPase H+ transporting accessory protein 1 [Source:HGNC Symbol;Acc:HGNC:868]	1:22343252-22397259	2281	3278	2414	9719	8453	60.4384	58.4728	232.35	194.172	59.4556	213.261	-1.84274	1.04142e-05	0.000248867	DOWN
ENSGALT00000036635	ENSGALG00000016348	SAT1	Diamine acetyltransferase 1 [Source:UniProtKB/Swiss-Prot;Acc:Q8AXL1]	1:118319065-118321891	1038	970	714	2840	2537	39.301	38.0052	149.2	128.063	38.6531	138.631	-1.8426	1.39428e-05	0.000318594	DOWN
ENSGALT00000003009	ENSGALG00000001944	TBC1D2	TBC1 domain family member 2 [Source:HGNC Symbol;Acc:HGNC:18026]	Z:70527243-70548597	6416	641	547	1949	1885	4.20168	4.71047	16.5651	15.3939	4.45607	15.9795	-1.84238	1.42006e-05	0.000323662	DOWN
ENSGALT00000058745	ENSGALG00000032840	LYST	lysosomal trafficking regulator [Source:HGNC Symbol;Acc:HGNC:1968]	3:38083880-38144189	11474	1365	1117	4267	3684	5.00319	5.37873	20.2794	16.8231	5.19096	18.5512	-1.83744	1.58187e-05	0.000354566	DOWN
ENSGALT00000022942	ENSGALG00000014186	MPPED1	metallophosphoesterase domain containing 1 [Source:HGNC Symbol;Acc:HGNC:1306]	1:68880029-68941425	1997	263	148	653	632	5.53868	4.09473	17.8313	16.5821	4.81671	17.2067	-1.83685	0.000473872	0.00631708	DOWN
ENSGALT00000066938	ENSGALG00000039786	FGFR1	fibroblast growth factor receptor 1 [Source:HGNC Symbol;Acc:HGNC:3688]	22:2357059-2371337	2924	2444	1905	6695	7207	35.1522	35.9964	124.859	129.145	35.5743	127.002	-1.83594	9.38501e-06	0.000228908	DOWN
ENSGALT00000077725	ENSGALG00000030585	UBXN2B	UBX domain protein 2B [Source:HGNC Symbol;Acc:HGNC:27035]	2:112345277-112362317	2574	168	140	504	483	2.74492	3.00512	10.6775	9.83194	2.87502	10.2547	-1.83464	0.000797969	0.00963978	DOWN
ENSGALT00000005249	ENSGALG00000003313	-	-	23:5162260-5165312	1665	155	84	330	414	3.91513	2.78744	10.808	13.0283	3.35128	11.9181	-1.83037	0.002293	0.0221845	DOWN
ENSGALT00000086007	ENSGALG00000030016	CTSB	cathepsin B [Source:HGNC Symbol;Acc:HGNC:2527]	3:107829490-107833929	1033	192	93	449	426	7.81682	4.9742	23.7024	21.6078	6.39551	22.6551	-1.8247	0.00184074	0.0186591	DOWN
ENSGALT00000055942	ENSGALG00000035596	NT5DC2	5'-nucleotidase domain containing 2 [Source:HGNC Symbol;Acc:HGNC:25717]	12:688340-712926	1868	1539	1136	4078	4359	34.649	33.6003	119.047	122.267	34.1247	120.657	-1.82203	1.33609e-05	0.000307052	DOWN
ENSGALT00000008251	ENSGALG00000005140	RRAD	RRAD, Ras related glycolysis inhibitor and calcium channel regulator [Source:HGNC Symbol;Acc:HGNC:10446]	11:11349973-11353648	1572	2240	1300	5308	5671	59.9273	45.6912	184.13	189.02	52.8092	186.575	-1.8209	2.24459e-05	0.000480966	DOWN
ENSGALT00000003475	ENSGALG00000002219	WBP2	WW domain binding protein 2 [Source:HGNC Symbol;Acc:HGNC:12738]	18:4696619-4703800	2339	515	370	1442	1331	9.2599	8.74004	33.6188	29.8159	8.99997	31.7174	-1.81728	2.9803e-05	0.000616368	DOWN
ENSGALT00000019256	ENSGALG00000011798	HEBP1	heme binding protein 1 [Source:HGNC Symbol;Acc:HGNC:17176]	1:48267769-48274299	2839	1168	709	2722	3084	17.3024	13.7982	52.2841	56.918	15.5503	54.6011	-1.81199	2.0216e-05	0.000438698	DOWN
ENSGALT00000084041	ENSGALG00000015917	EEF1A1	Elongation factor 1-alpha 1 [Source:UniProtKB/Swiss-Prot;Acc:Q90835]	3:81787511-81791366	1737	341	257	1294	564	8.25627	8.17477	40.6239	17.013	8.21552	28.8184	-1.81057	0.000931059	0.0108752	DOWN
ENSGALT00000021332	ENSGALG00000045122	AKR1B1	aldo-keto reductase family 1, member B10 (aldose reductase) [Source:RefSeq peptide;Acc:NP_001264828]	1:62176428-62185484	1559	3296	1946	8048	8100	88.914	68.9665	281.507	272.232	78.9403	276.87	-1.81037	1.83412e-05	0.000402944	DOWN
ENSGALT00000024435	ENSGALG00000015144	ZFAND5	zinc finger AN1-type containing 5 [Source:HGNC Symbol;Acc:HGNC:13008]	Z:35736063-35750582	2441	1204	849	3315	3069	20.7438	19.2168	74.0565	65.8764	19.9803	69.9664	-1.80808	1.63478e-05	0.000364412	DOWN
ENSGALT00000020248	ENSGALG00000012400	-	-	5:58274596-58288484	1172	365	212	885	886	13.0977	9.99423	41.1778	39.6102	11.546	40.394	-1.80675	0.000194842	0.00302285	DOWN
ENSGALT00000079835	ENSGALG00000006652	DIP2C	disco interacting protein 2 homolog C [Source:HGNC Symbol;Acc:HGNC:29150]	2:9958497-10244031	5208	921	279	1558	1993	7.43734	2.95989	16.3134	20.051	5.19862	18.1822	-1.80633	0.000673555	0.00841667	DOWN
ENSGALT00000089190	ENSGALG00000002377	ENO1	enolase 1 [Source:HGNC Symbol;Acc:HGNC:3350]	21:3211467-3223867	1735	15821	9943	33333	46244	383.499	316.636	1047.66	1396.55	350.067	1222.11	-1.80367	1.62955e-05	0.000363579	DOWN
ENSGALT00000086820	ENSGALG00000000785	HYAL1	hyaluronoglucosaminidase 1 [Source:HGNC Symbol;Acc:HGNC:5320]	12:1444894-1446555	1404	344	144	659	808	10.3043	5.66678	25.5956	30.154	7.98556	27.8748	-1.8035	0.000832026	0.00996221	DOWN
ENSGALT00000065745	ENSGALG00000012059	OSBPL11	oxysterol binding protein like 11 [Source:HGNC Symbol;Acc:HGNC:16397]	7:28302175-28320634	2145	1376	1081	3755	3920	26.9787	27.8446	95.4619	95.7546	27.4116	95.6082	-1.80235	1.71525e-05	0.000380608	DOWN
ENSGALT00000071572	ENSGALG00000003689	PAPSS2	3'-phosphoadenosine 5'-phosphosulfate synthase 2 [Source:HGNC Symbol;Acc:HGNC:8604]	6:9643792-9663329	1830	274	176	600	789	6.29693	5.31378	17.8792	22.5905	5.80535	20.2348	-1.80139	0.000427876	0.00580131	DOWN
ENSGALT00000079208	ENSGALG00000042949	MGMT	O-6-methylguanine-DNA methyltransferase [Source:HGNC Symbol;Acc:HGNC:7059]	6:34030355-34171709	1741	189	114	384	546	4.56554	3.61783	12.0276	16.4322	4.09168	14.2299	-1.79816	0.00161796	0.0168736	DOWN
ENSGALT00000064953	ENSGALG00000011958	TEF	Transcription factor VBP [Source:UniProtKB/Swiss-Prot;Acc:Q92172]	1:49700379-49708378	927	698	518	1846	1926	31.6669	30.8739	108.592	108.862	31.2704	108.727	-1.79784	2.10994e-05	0.00045613	DOWN
ENSGALT00000025300	ENSGALG00000015687	-	-	4:83332108-83333493	1356	88	103	372	234	2.72931	4.19682	14.9599	9.04184	3.46307	12.0009	-1.79302	0.00627623	0.0486393	DOWN
ENSGALT00000018348	ENSGALG00000011248	PLCL2	phospholipase C like 2 [Source:HGNC Symbol;Acc:HGNC:9064]	2:34592366-34683688	3595	123	107	368	350	1.43891	1.64447	5.58208	5.10117	1.54169	5.34163	-1.79277	0.00227201	0.0220164	DOWN
ENSGALT00000004448	ENSGALG00000002783	-	-	19:5308463-5317389	990	424	350	1180	1211	18.0119	19.5333	64.9971	64.0928	18.7726	64.545	-1.78168	5.86726e-05	0.00109947	DOWN
ENSGALT00000039389	ENSGALG00000023640	RSPO4	R-spondin 4 [Source:HGNC Symbol;Acc:HGNC:16175]	20:10087796-10091507	1251	785	464	1684	2096	26.3901	20.4929	73.4061	87.7879	23.4415	80.597	-1.78166	4.61526e-05	0.000894464	DOWN
ENSGALT00000086186	ENSGALG00000016232	RPL8	ribosomal protein L8 [Source:HGNC Symbol;Acc:HGNC:10368]	1:112065373-112069040	1041	534	284	1143	1312	21.5735	15.0733	59.8746	66.0365	18.3234	62.9555	-1.78065	0.0001158	0.00196433	DOWN
ENSGALT00000085540	ENSGALG00000026490	RPS16	ribosomal protein S16 [Source:HGNC Symbol;Acc:HGNC:10396]	1:39750654-39753550	528	255	141	347	851	20.3112	14.7546	35.8379	84.4494	17.5329	60.1437	-1.77835	0.00314607	0.0283705	DOWN
ENSGALT00000062091	ENSGALG00000004871	RPS24	40S ribosomal protein S24 isoform 1 [Source:RefSeq peptide;Acc:NP_001264271]	6:13152000-13157847	1400	157	215	613	571	4.71628	8.485	23.877	21.3702	6.60064	22.6236	-1.77715	0.0011953	0.0133041	DOWN
ENSGALT00000060372	ENSGALG00000010975	TMTC2	transmembrane and tetratricopeptide repeat containing 2 [Source:HGNC Symbol;Acc:HGNC:25440]	1:40829223-41086008	2511	696	562	1893	1973	11.6571	12.3661	41.1103	41.17	12.0116	41.1402	-1.77612	2.60456e-05	0.000548445	DOWN
ENSGALT00000008132	ENSGALG00000005074	FAM102A	family with sequence similarity 102 member A [Source:HGNC Symbol;Acc:HGNC:31419]	17:5367397-5398325	2235	489	361	1175	1425	9.20153	8.92424	28.6687	33.4071	9.06289	31.0379	-1.77599	6.29165e-05	0.00116642	DOWN
ENSGALT00000045618	ENSGALG00000026360	SOWAHC	sosondowah ankyrin repeat domain family member C [Source:HGNC Symbol;Acc:HGNC:26149]	1:136853215-136855294	1089	149	152	505	432	5.75424	7.71185	25.2878	20.7853	6.73304	23.0365	-1.77459	0.00149118	0.0158093	DOWN
ENSGALT00000012708	ENSGALG00000007832	PEX13	peroxisomal biogenesis factor 13 [Source:HGNC Symbol;Acc:HGNC:8855]	3:2106240-2113410	4106	568	498	1635	1648	5.8178	6.7012	21.7143	21.03	6.2595	21.3721	-1.77161	3.74761e-05	0.000745297	DOWN
ENSGALT00000082997	ENSGALG00000036106	SMPD1	sphingomyelin phosphodiesterase 1 [Source:HGNC Symbol;Acc:HGNC:11120]	1:194449530-194453332	1837	2251	1212	4917	5383	51.5342	36.4532	145.961	153.538	43.9937	149.75	-1.76719	4.6901e-05	0.000905319	DOWN
ENSGALT00000047585	ENSGALG00000030918	CIRBP	-	28:3101530-3108568	5445	864	793	2449	2657	6.67337	8.04669	24.5266	25.5679	7.36003	25.0473	-1.76687	2.61193e-05	0.000549522	DOWN
ENSGALT00000061188	ENSGALG00000036527	SYBU	syntabulin [Source:HGNC Symbol;Acc:HGNC:26011]	2:132644385-132674117	1770	220	124	480	546	5.22731	3.8707	14.7882	16.1629	4.549	15.4756	-1.76637	0.00134272	0.0145946	DOWN
ENSGALT00000063562	ENSGALG00000043613	-	-	5:58297861-58316443	2209	650	443	1660	1634	12.3751	11.0803	40.9788	38.7576	11.7277	39.8682	-1.76532	4.40404e-05	0.000859689	DOWN
ENSGALT00000088841	ENSGALG00000001489	SSU72	RNA polymerase II subunit A C-terminal domain phosphatase SSU72 [Source:UniProtKB/Swiss-Prot;Acc:Q5ZJQ7]	21:2113222-2120469	1457	177	149	525	469	5.10908	5.65027	19.6493	16.8661	5.37968	18.2577	-1.76291	0.00121305	0.0134586	DOWN
ENSGALT00000074734	ENSGALG00000043555	NPNT	nephronectin [Source:HGNC Symbol;Acc:HGNC:27405]	4:38830535-38858198	1440	838	640	2159	2320	24.4743	24.5561	81.7593	84.4163	24.5152	83.0878	-1.76096	2.86516e-05	0.000595742	DOWN
ENSGALT00000004299	ENSGALG00000002725	UAP1	UDP-N-acetylglucosamine pyrophosphorylase 1 [Source:HGNC Symbol;Acc:HGNC:12457]	8:3823063-3827259	1416	99	94	281	310	2.94036	3.66781	10.8216	11.4709	3.30409	11.1463	-1.75424	0.00510637	0.0415716	DOWN
ENSGALT00000060506	ENSGALG00000038915	E2F5	E2F transcription factor 5 [Source:HGNC Symbol;Acc:HGNC:3119]	2:123234493-123247030	3210	128	132	368	433	1.67701	2.27202	6.25159	7.06779	1.97451	6.65969	-1.75396	0.00236933	0.0227602	DOWN
ENSGALT00000061567	ENSGALG00000002831	SH3PXD2B	SH3 and PX domains 2B [Source:HGNC Symbol;Acc:HGNC:29242]	13:8853753-8918179	2586	142	203	545	539	2.30934	4.33721	11.4925	10.921	3.32327	11.2067	-1.75369	0.00178006	0.0182213	DOWN
ENSGALT00000083462	ENSGALG00000039288	RBM5	RNA binding motif protein 5 [Source:RefSeq peptide;Acc:NP_001012798]	12:3142553-3146041	1421	1120	440	2202	2304	33.1477	17.108	84.5027	84.955	25.1279	84.7289	-1.75357	0.000254296	0.0037976	DOWN
ENSGALT00000061011	ENSGALG00000030303	PPP1R3B	protein phosphatase 1 regulatory subunit 3B [Source:HGNC Symbol;Acc:HGNC:14942]	4:49871077-49871970	894	1608	859	3535	3713	75.6446	53.0881	215.625	217.615	64.3664	216.62	-1.75079	6.46783e-05	0.00119273	DOWN
ENSGALT00000079486	ENSGALG00000039498	PPP3CA	protein phosphatase 3 catalytic subunit alpha [Source:HGNC Symbol;Acc:HGNC:9314]	4:60690568-60796629	1515	1061	690	2427	2770	29.4532	25.1639	87.3583	95.8005	27.3085	91.5794	-1.74567	3.98675e-05	0.000786429	DOWN
ENSGALT00000069195	ENSGALG00000002021	-	-	23:3785583-3788457	2202	469	305	1108	1183	8.95746	7.65288	27.4391	28.1493	8.30517	27.7942	-1.7427	0.000108162	0.00185283	DOWN
ENSGALT00000056924	ENSGALG00000015195	RPS15	40S ribosomal protein S15 [Source:UniProtKB/Swiss-Prot;Acc:P62846]	28:3226300-3227497	457	139	161	560	358	12.7917	19.4648	66.8219	41.0457	16.1283	53.9338	-1.7416	0.00304564	0.0276734	DOWN
ENSGALT00000071965	ENSGALG00000010035	NR3C2	nuclear receptor subfamily 3 group C member 2 [Source:HGNC Symbol;Acc:HGNC:7979]	4:32373150-32571058	6886	986	726	2705	2391	6.02198	5.8252	21.4214	18.1934	5.92359	19.8074	-1.74149	3.78854e-05	0.000751595	DOWN
ENSGALT00000020256	ENSGALG00000012404	ERO1A	endoplasmic reticulum oxidoreductase 1 alpha [Source:HGNC Symbol;Acc:HGNC:13280]	5:58334058-58351623	1785	2116	1224	5167	4580	49.8548	37.8865	157.851	134.44	43.8706	146.145	-1.73608	5.99207e-05	0.00111941	DOWN
ENSGALT00000080900	ENSGALG00000034130	-	-	KQ759505.1:277675-284237	2025	893	528	2716	1408	18.5462	14.4062	73.1395	36.4316	16.4762	54.7856	-1.73341	0.000425971	0.00578304	DOWN
ENSGALT00000014333	ENSGALG00000008818	IDH1	isocitrate dehydrogenase (NADP(+)) 1, cytosolic [Source:HGNC Symbol;Acc:HGNC:5382]	7:13851496-13864092	2078	1817	1628	2233	8213	36.7738	43.2863	58.599	207.089	40.0301	132.844	-1.73058	0.00260168	0.0244861	DOWN
ENSGALT00000042834	ENSGALG00000026153	-	-	23:1195139-1234686	1596	646	328	1408	1394	17.0227	11.3549	48.108	45.7647	14.1888	46.9363	-1.72595	0.000153711	0.00247627	DOWN
ENSGALT00000019443	ENSGALG00000011917	PPM1A	protein phosphatase, Mg2+/Mn2+ dependent 1A [Source:HGNC Symbol;Acc:HGNC:9275]	5:54600940-54613644	2077	2385	2017	6673	6406	48.2927	53.6551	175.199	161.604	50.9739	168.401	-1.72407	3.0706e-05	0.000633428	DOWN
ENSGALT00000014399	ENSGALG00000008864	FXR1	FMR1 autosomal homolog 1 [Source:HGNC Symbol;Acc:HGNC:4023]	9:17141186-17171895	2819	228	163	685	459	3.40149	3.19474	13.2508	8.53136	3.29812	10.8911	-1.72343	0.00147926	0.0157104	DOWN
ENSGALT00000033073	ENSGALG00000009312	RPL22L1	ribosomal protein L22 like 1 [Source:HGNC Symbol;Acc:HGNC:27610]	9:19805323-19807348	545	221	164	624	506	17.054	16.626	62.436	48.6468	16.84	55.5414	-1.72167	0.00116005	0.0129949	DOWN
ENSGALT00000087303	ENSGALG00000023443	SMIM15	Small integral membrane protein 15 [Source:UniProtKB/Swiss-Prot;Acc:Q5F409]	Z:19017608-19020357	1979	166	82	277	435	3.52771	2.28933	7.63275	11.5171	2.90852	9.57494	-1.71898	0.00579996	0.0457494	DOWN
ENSGALT00000044167	ENSGALG00000027608	PIGC	phosphatidylinositol glycan anchor biosynthesis class C [Source:HGNC Symbol;Acc:HGNC:8960]	8:4537681-4538738	1058	237	120	449	575	9.4209	6.26669	23.1424	28.4763	7.84379	25.8093	-1.71827	0.00221074	0.021612	DOWN
ENSGALT00000060100	ENSGALG00000035966	EDA	ectodysplasin A [Source:HGNC Symbol;Acc:HGNC:3157]	4:1150672-1204662	1083	254	115	527	521	9.86357	5.86695	26.5356	25.2063	7.86526	25.871	-1.71777	0.00240199	0.0230103	DOWN
ENSGALT00000068365	ENSGALG00000001749	ACSBG2	acyl-CoA synthetase bubblegum family member 2 [Source:HGNC Symbol;Acc:HGNC:24174]	28:1642902-1659176	3626	2874	2357	8266	7141	33.3341	35.9148	124.313	103.189	34.6244	113.751	-1.71601	3.83704e-05	0.000759359	DOWN
ENSGALT00000081035	ENSGALG00000041914	-	-	14:1137304-1147361	399	355	210	744	884	37.4184	29.0796	101.683	116.086	33.249	108.884	-1.71142	0.000509446	0.0067032	DOWN
ENSGALT00000079349	ENSGALG00000039264	SLA	Src-like-adaptor [Source:HGNC Symbol;Acc:HGNC:10902]	2:141942883-141963481	1973	2260	1918	6643	5639	48.1738	53.711	183.605	149.753	50.9424	166.679	-1.71013	4.98967e-05	0.000953454	DOWN
ENSGALT00000040292	ENSGALG00000023933	G0S2	G0/G1 switch 2 [Source:HGNC Symbol;Acc:HGNC:30229]	26:3140221-3141106	699	3875	2140	8623	8578	233.144	169.152	672.711	642.998	201.148	657.854	-1.70951	6.84884e-05	0.00125538	DOWN
ENSGALT00000078228	ENSGALG00000010035	NR3C2	nuclear receptor subfamily 3 group C member 2 [Source:HGNC Symbol;Acc:HGNC:7979]	4:32376678-32574446	3676	262	215	596	808	2.99747	3.2315	8.84134	11.5169	3.11449	10.1791	-1.70855	0.000707558	0.00874727	DOWN
ENSGALT00000072122	ENSGALG00000007565	PPP2R2B	protein phosphatase 2 regulatory subunit Bbeta [Source:HGNC Symbol;Acc:HGNC:9305]	13:17988210-18027702	1494	324	206	856	662	9.12061	7.61829	31.2443	23.2171	8.36945	27.2307	-1.70203	0.0007097	0.0087693	DOWN
ENSGALT00000026320	ENSGALG00000016313	GCLC	glutamate-cysteine ligase catalytic subunit [Source:HGNC Symbol;Acc:HGNC:4311]	3:88537101-88568136	1911	675	516	1810	1647	14.855	14.9187	51.6494	45.1579	14.8868	48.4036	-1.70108	7.33662e-05	0.00133076	DOWN
ENSGALT00000072141	ENSGALG00000037556	SLC1A2	solute carrier family 1 member 2 [Source:HGNC Symbol;Acc:HGNC:10940]	5:19027052-19099807	1969	226	186	564	638	4.82716	5.21927	15.62	16.9776	5.02322	16.2988	-1.69808	0.00099603	0.0114765	DOWN
ENSGALT00000083174	ENSGALG00000037067	EIF3E	eukaryotic translation initiation factor 3 subunit E [Source:HGNC Symbol;Acc:HGNC:3277]	2:132258658-132279124	1487	327	336	998	962	9.2484	12.4845	36.5988	33.8973	10.8664	35.248	-1.69766	0.000246076	0.00370667	DOWN
ENSGALT00000085859	ENSGALG00000016691	-	-	1:129194835-129197264	1221	1691	1761	7542	2572	58.2448	79.6866	336.836	110.371	68.9657	223.603	-1.69699	0.00215459	0.0212336	DOWN
ENSGALT00000056075	ENSGALG00000030902	-	-	2:108767253-108770703	2034	480	437	1500	1179	9.92474	11.8706	40.215	30.3713	10.8977	35.2931	-1.69537	0.000148353	0.00240267	DOWN
ENSGALT00000090185	ENSGALG00000008677	VIM	vimentin [Source:HGNC Symbol;Acc:HGNC:12692]	2:19823405-19830070	1090	10276	6243	26999	19831	396.485	316.453	1350.73	953.276	356.469	1152	-1.6923	8.61231e-05	0.00153022	DOWN
ENSGALT00000003894	ENSGALG00000002467	MTSS1L	MTSS1L, I-BAR domain containing [Source:HGNC Symbol;Acc:HGNC:25094]	11:1761866-1771769	2481	1576	1113	3665	4060	26.7152	24.7862	80.5554	85.7433	25.7507	83.1493	-1.69109	6.10219e-05	0.00113823	DOWN
ENSGALT00000038660	ENSGALG00000023407	ZBTB34	zinc finger and BTB domain containing 34 [Source:HGNC Symbol;Acc:HGNC:31446]	17:10741918-10750420	2578	302	292	892	848	4.92667	6.25808	18.8681	17.2351	5.59238	18.0516	-1.69059	0.000382775	0.00530912	DOWN
ENSGALT00000014123	ENSGALG00000008677	VIM	vimentin [Source:HGNC Symbol;Acc:HGNC:12692]	2:19823100-19830837	2064	25560	16826	56438	64474	520.811	450.415	1491.11	1636.72	485.613	1563.92	-1.68728	3.15012e-05	0.000646546	DOWN
ENSGALT00000049776	ENSGALG00000034528	SNTB1	syntrophin beta 1 [Source:HGNC Symbol;Acc:HGNC:11168]	2:137075115-137183065	4013	335	128	673	598	3.51079	1.76231	9.14519	7.80787	2.63655	8.47653	-1.68482	0.00282903	0.0261146	DOWN
ENSGALT00000054206	ENSGALG00000040856	CPNE1	copine 1 [Source:HGNC Symbol;Acc:HGNC:2314]	20:1081475-1123909	2700	719	335	1418	1512	11.1994	6.85524	28.6391	29.3419	9.02731	28.9905	-1.68321	0.000314849	0.00452424	DOWN
ENSGALT00000086274	ENSGALG00000045204	FBXL3	F-box and leucine rich repeat protein 3 [Source:HGNC Symbol;Acc:HGNC:13599]	1:154444261-154449459	966	179	83	359	368	7.793	4.74727	20.2659	19.9605	6.27013	20.1132	-1.68157	0.00568076	0.0450374	DOWN
ENSGALT00000053928	ENSGALG00000014833	RPL37	ribosomal protein L37 [Source:HGNC Symbol;Acc:HGNC:10347]	Z:12918355-12920949	1636	990	229	1472	1791	25.4496	7.73381	49.065	57.3605	16.5917	53.2127	-1.68131	0.00392033	0.0337085	DOWN
ENSGALT00000065454	ENSGALG00000043751	-	-	2:66164465-66172763	1632	142	164	470	430	3.65929	5.5522	15.7045	13.8054	4.60574	14.755	-1.67969	0.00295736	0.0270023	DOWN
ENSGALT00000075700	ENSGALG00000041403	DENND4A	DENN domain containing 4A [Source:HGNC Symbol;Acc:HGNC:24321]	10:18113901-18150025	5821	2288	684	5149	2832	16.5306	6.49232	48.2361	25.4916	11.5114	36.8638	-1.67914	0.00293851	0.0268806	DOWN
ENSGALT00000047443	ENSGALG00000034999	ZHX1	zinc fingers and homeoboxes 1 [Source:HGNC Symbol;Acc:HGNC:12871]	2:138093730-138096351	2622	1266	945	3112	3202	20.3063	19.9132	64.7223	63.9866	20.1097	64.3545	-1.67815	5.481e-05	0.0010359	DOWN
ENSGALT00000071573	ENSGALG00000035656	-	-	AADN04008247.1:21-6407	2691	1341	768	2697	3228	20.9577	15.7685	54.6531	62.8522	18.3631	58.7526	-1.67784	0.00010571	0.00181922	DOWN
ENSGALT00000076991	ENSGALG00000040426	CREG1	Protein CREG1 [Source:UniProtKB/Swiss-Prot;Acc:Q5ZJ73]	1:91590570-91593178	579	236	122	495	502	17.142	11.6419	46.6202	45.4282	14.392	46.0242	-1.67713	0.00270265	0.0252448	DOWN
ENSGALT00000034132	ENSGALG00000021193	STARD5	StAR related lipid transfer domain containing 5 [Source:HGNC Symbol;Acc:HGNC:18065]	10:12102546-12106793	1898	351	259	840	896	7.7775	7.53955	24.1341	24.735	7.65853	24.4345	-1.67378	0.00038376	0.00531976	DOWN
ENSGALT00000030399	ENSGALG00000015473	ADPRH	ADP-ribosylarginine hydrolase [Source:HGNC Symbol;Acc:HGNC:269]	1:92237349-92247857	2184	932	577	2053	2187	17.947	14.597	51.2606	52.4683	16.272	51.8644	-1.67235	9.6023e-05	0.00167555	DOWN
ENSGALT00000037951	ENSGALG00000011404	-	Homeodomain-only protein [Source:UniProtKB/Swiss-Prot;Acc:Q8JHU0]	4:49592536-49595831	944	290	187	760	576	12.9198	10.9449	43.9024	31.9706	11.9323	37.9365	-1.66871	0.00125715	0.013872	DOWN
ENSGALT00000013570	ENSGALG00000008337	SLC8B1	solute carrier family 8 member B1 [Source:HGNC Symbol;Acc:HGNC:26175]	15:12654341-12657806	1782	220	138	463	542	5.19211	4.2787	14.1684	15.9365	4.73541	15.0524	-1.66844	0.00221657	0.0216429	DOWN
ENSGALT00000064972	ENSGALG00000016456	Lpin1	lipin 1 [Source:HGNC Symbol;Acc:HGNC:13345]	3:97888878-97919894	2766	502	201	777	1141	7.63274	4.015	15.3185	21.6139	5.82387	18.4662	-1.66484	0.00146899	0.0156286	DOWN
ENSGALT00000061931	ENSGALG00000032660	-	-	1:105302731-105311192	2194	2355	1831	6079	5779	45.1423	46.1098	151.092	138.012	45.6261	144.552	-1.66366	6.53497e-05	0.00120238	DOWN
ENSGALT00000024255	ENSGALG00000015037	EVC	EvC ciliary complex subunit 1 [Source:HGNC Symbol;Acc:HGNC:3497]	4:79741042-79793379	2993	310	204	731	707	4.35596	3.76587	13.3186	12.3769	4.06091	12.8478	-1.66164	0.000836212	0.0100074	DOWN
ENSGALT00000063017	ENSGALG00000035994	-	-	2:23387591-23424059	1743	160	120	370	420	3.86057	3.80388	11.5758	12.6256	3.83222	12.1007	-1.65884	0.00366766	0.0320453	DOWN
ENSGALT00000063292	ENSGALG00000030187	CAT	catalase [Source:HGNC Symbol;Acc:HGNC:1516]	5:18664583-18683297	3922	980	659	2339	2243	10.5087	9.28367	32.5215	29.9656	9.89617	31.2435	-1.65861	8.87641e-05	0.00157142	DOWN
ENSGALT00000062515	ENSGALG00000011235	GALNT15	polypeptide N-acetylgalactosaminyltransferase 15 [Source:HGNC Symbol;Acc:HGNC:21531]	2:34328150-34349885	2150	266	174	521	711	5.20322	4.4715	13.2144	17.3273	4.83736	15.2709	-1.65849	0.00157195	0.0164933	DOWN
ENSGALT00000058728	ENSGALG00000031475	MAFG	Transcription factor MafG [Source:UniProtKB/Swiss-Prot;Acc:Q90889]	18:10057937-10059605	1591	281	209	691	687	7.42788	7.258	23.684	22.6249	7.34294	23.1545	-1.65686	0.000902349	0.0106111	DOWN
ENSGALT00000026662	ENSGALG00000016522	PPEF1	protein phosphatase with EF-hand domain 1 [Source:HGNC Symbol;Acc:HGNC:9243]	1:120458892-120488125	2425	235	175	584	566	4.07554	3.98719	13.1325	12.2294	4.03137	12.681	-1.65332	0.00145352	0.0155182	DOWN
ENSGALT00000013911	ENSGALG00000008536	KLHDC3	kelch domain containing 3 [Source:HGNC Symbol;Acc:HGNC:20704]	3:4281273-4300726	1998	293	177	578	722	6.1674	4.89463	15.7754	18.934	5.53101	17.3547	-1.64971	0.00144413	0.0154791	DOWN
ENSGALT00000070522	ENSGALG00000030406	CDS2	CDP-diacylglycerol synthase 2 [Source:HGNC Symbol;Acc:HGNC:1801]	22:322628-341454	1516	1043	708	2531	2334	28.9344	25.8033	91.0417	80.6682	27.3689	85.8549	-1.64937	9.32979e-05	0.00163385	DOWN
ENSGALT00000056420	ENSGALG00000039474	ID4	inhibitor of DNA binding 4, HLH protein [Source:HGNC Symbol;Acc:HGNC:5363]	2:59931746-59933580	1068	362	283	827	985	14.255	14.6405	42.2261	48.3243	14.4477	45.2752	-1.64788	0.00041568	0.00566544	DOWN
ENSGALT00000016413	ENSGALG00000010090	FAM160A1	family with sequence similarity 160 member A1 [Source:HGNC Symbol;Acc:HGNC:34237]	4:33605469-33679767	3247	648	516	1429	1844	8.39309	8.78029	23.9992	29.7563	8.58669	26.8778	-1.64624	0.000141351	0.00230924	DOWN
ENSGALT00000077491	ENSGALG00000043828	HEXA	beta-hexosaminidase subunit alpha precursor [Source:RefSeq peptide;Acc:NP_001025561]	10:1546320-1555575	2716	856	977	2744	2516	13.2548	19.875	55.0937	48.538	16.5649	51.8158	-1.64526	0.000168522	0.00267068	DOWN
ENSGALT00000073769	ENSGALG00000017462	FNIP1	folliculin interacting protein 1 [Source:HGNC Symbol;Acc:HGNC:29418]	13:16678225-16736631	4357	1134	693	1724	3320	10.946	8.78795	21.5773	39.9256	9.86697	30.7514	-1.63998	0.000494441	0.00654113	DOWN
ENSGALT00000014166	ENSGALG00000008704	-	-	2:19883398-20025167	13764	351	317	981	896	1.07249	1.27249	3.88662	3.41086	1.17249	3.64874	-1.63782	0.000347865	0.00490883	DOWN
ENSGALT00000039730	ENSGALG00000007456	NPRL3	NPR3 like, GATOR1 complex subunit [Source:HGNC Symbol;Acc:HGNC:14124]	14:12111199-12152564	1710	303	239	700	811	7.45204	7.72225	22.3228	24.8499	7.58714	23.5864	-1.63633	0.00077184	0.00938468	DOWN
ENSGALT00000026894	ENSGALG00000016665	FDFT1	farnesyl-diphosphate farnesyltransferase 1 [Source:HGNC Symbol;Acc:HGNC:3629]	3:107816740-107827820	2611	3381	2490	7692	8581	54.4587	52.6907	160.65	172.199	53.5747	166.425	-1.63524	7.19819e-05	0.00130858	DOWN
ENSGALT00000066789	ENSGALG00000040662	-	-	4:266969-281908	3666	1647	1179	4023	3773	18.8943	17.769	59.8418	53.9256	18.3316	56.8837	-1.63368	0.000112454	0.00191692	DOWN
ENSGALT00000013893	ENSGALG00000008525	ABHD12	Monoacylglycerol lipase ABHD12 [Source:UniProtKB/Swiss-Prot;Acc:Q5ZIN0]	3:4209262-4237075	3147	1696	1193	3682	4262	22.6651	20.9452	63.802	70.9606	21.8052	67.3813	-1.62768	0.000111346	0.00190203	DOWN
ENSGALT00000063322	ENSGALG00000016443	HPCAL1	Hippocalcin-like protein 1 [Source:UniProtKB/Swiss-Prot;Acc:P42324]	3:97148118-97199969	1885	811	207	1358	1268	18.0942	6.06737	39.2858	35.2459	12.0808	37.2659	-1.62514	0.00427702	0.0362126	DOWN
ENSGALT00000044116	ENSGALG00000026188	-	-	14:12176496-12188297	5629	1653	1191	3718	4078	12.3501	11.6902	36.0185	37.9592	12.0202	36.9888	-1.62163	0.000119203	0.00201197	DOWN
ENSGALT00000042857	ENSGALG00000027069	-	-	4:1806800-1808671	1152	470	219	776	1063	17.1583	10.5035	36.733	48.3483	13.8309	42.5407	-1.62095	0.00115415	0.0129493	DOWN
ENSGALT00000046934	ENSGALG00000000751	ARNT	aryl hydrocarbon receptor nuclear translocator [Source:HGNC Symbol;Acc:HGNC:700]	25:2590136-2610443	2376	207	153	467	521	3.66398	3.55784	10.7181	11.4892	3.61091	11.1037	-1.6206	0.00272804	0.0254332	DOWN
ENSGALT00000076494	ENSGALG00000041447	-	-	AADN04003628.1:3153-14619	5717	166	140	415	431	1.22115	1.35301	3.95846	3.95012	1.28708	3.95429	-1.61931	0.00379456	0.0329295	DOWN
ENSGALT00000024687	ENSGALG00000015297	FOXO3	forkhead box O3 [Source:HGNC Symbol;Acc:HGNC:3821]	3:67450300-67533242	4402	1870	1212	3983	4371	17.8657	15.2123	49.341	52.0273	16.539	50.6841	-1.61566	0.00013514	0.0022257	DOWN
ENSGALT00000004076	ENSGALG00000002588	PPARD	peroxisome proliferator activated receptor delta [Source:HGNC Symbol;Acc:HGNC:9235]	26:4089638-4106262	1757	1183	883	2800	2828	28.3167	27.7671	86.9028	84.3351	28.0419	85.6189	-1.61035	0.000104698	0.00180492	DOWN
ENSGALT00000012381	ENSGALG00000007650	SLC9A3R1	SLC9A3 regulator 1 [Source:HGNC Symbol;Acc:HGNC:11075]	18:10530985-10538278	1808	157	138	392	420	3.65199	4.21717	11.8232	12.1717	3.93458	11.9975	-1.60845	0.00420724	0.0357212	DOWN
ENSGALT00000064752	ENSGALG00000037272	HOXD8	Homeobox protein Hox-D8 [Source:UniProtKB/Swiss-Prot;Acc:P23459]	7:16355650-16357570	1243	446	228	890	898	15.0901	10.1346	39.0451	37.8535	12.6124	38.4493	-1.60812	0.00102272	0.0117481	DOWN
ENSGALT00000008694	ENSGALG00000005414	MSRB1	selenoprotein X, 1 [Source:RefSeq peptide;Acc:NP_001129030]	14:6157704-6160052	1449	670	439	1463	1527	19.4462	16.7393	55.0583	55.2168	18.0928	55.1376	-1.60762	0.000211304	0.00324515	DOWN
ENSGALT00000050378	ENSGALG00000032789	TBX18	T-box 18 [Source:HGNC Symbol;Acc:HGNC:11595]	3:77511454-77533879	3062	987	832	2504	2456	13.5563	15.0127	44.594	42.0266	14.2845	43.3103	-1.60026	0.000129611	0.00215505	DOWN
ENSGALT00000056015	ENSGALG00000040098	-	-	2:148993940-149006191	1962	729	535	1725	1689	15.6264	15.066	47.9443	45.1057	15.3462	46.525	-1.60013	0.000173227	0.00273278	DOWN
ENSGALT00000044542	ENSGALG00000028294	VWA5B2	von Willebrand factor A domain containing 5B2 [Source:HGNC Symbol;Acc:HGNC:25144]	9:15906717-15914012	3564	175	116	350	432	2.06505	1.7983	5.35522	6.35107	1.93167	5.85314	-1.59936	0.00541073	0.0433964	DOWN
ENSGALT00000047170	ENSGALG00000038345	-	-	3:5502660-5541349	1423	285	187	631	633	8.42304	7.26069	24.1808	23.3077	7.84187	23.7443	-1.59831	0.00173217	0.0178135	DOWN
ENSGALT00000072606	ENSGALG00000005425	OGT	O-linked N-acetylglucosamine (GlcNAc) transferase [Source:HGNC Symbol;Acc:HGNC:8127]	4:2211536-2226156	5676	2254	1596	5310	5046	16.7009	15.5357	51.0152	46.5807	16.1183	48.7979	-1.59812	0.000133587	0.0022031	DOWN
ENSGALT00000008286	ENSGALG00000005160	VMP1	vacuole membrane protein 1 [Source:HGNC Symbol;Acc:HGNC:29559]	19:7319453-7375427	2150	6117	5507	15599	16197	119.655	141.52	395.645	394.727	130.587	395.186	-1.59752	9.21188e-05	0.0016203	DOWN
ENSGALT00000020488	ENSGALG00000012544	-	-	7:36394039-36397558	897	287	213	668	681	13.4561	13.1198	40.6098	39.7791	13.288	40.1945	-1.59688	0.00146031	0.0155566	DOWN
ENSGALT00000085545	ENSGALG00000016855	ARGLU1	Arginine and glutamate-rich protein 1 [Source:UniProtKB/Swiss-Prot;Acc:Q5ZL35]	1:141032177-141038606	1438	666	411	1360	1500	19.478	15.7915	51.5736	54.6554	17.6348	53.1145	-1.59068	0.000309329	0.00445807	DOWN
ENSGALT00000075304	ENSGALG00000016348	SAT1	Diamine acetyltransferase 1 [Source:UniProtKB/Swiss-Prot;Acc:Q8AXL1]	1:118319067-118321891	1144	700	525	1551	1740	25.7336	25.3557	73.9321	79.6937	25.5446	76.8129	-1.58833	0.000188735	0.0029431	DOWN
ENSGALT00000002433	ENSGALG00000001603	NARF	nuclear prelamin A recognition factor [Source:HGNC Symbol;Acc:HGNC:29916]	18:3519920-3531736	1380	524	399	1217	1247	15.9691	15.9748	48.0904	47.3465	15.972	47.7185	-1.57901	0.000354502	0.00499092	DOWN
ENSGALT00000024316	ENSGALG00000022891	-	-	1:80622132-80636164	1730	259	196	675	536	6.29627	6.25967	21.2767	16.2338	6.27797	18.7552	-1.57892	0.00255704	0.0241254	DOWN
ENSGALT00000086534	ENSGALG00000004725	-	-	15:6268230-6272564	1209	1230	839	2814	2658	42.7866	38.3422	126.924	115.194	40.5644	121.059	-1.57742	0.000165247	0.00263077	DOWN
ENSGALT00000067757	ENSGALG00000034171	EPB41L1	erythrocyte membrane protein band 4.1 like 1 [Source:HGNC Symbol;Acc:HGNC:3378]	20:190157-251911	7385	2388	1625	4993	5619	13.5992	12.1575	36.8687	39.8666	12.8784	38.3677	-1.57494	0.000177698	0.00279506	DOWN
ENSGALT00000000797	ENSGALG00000000573	PER3	period circadian clock 3 [Source:HGNC Symbol;Acc:HGNC:8847]	21:272583-291803	6325	269	214	645	641	1.78863	1.86937	5.56092	5.31005	1.829	5.43548	-1.57135	0.00187289	0.0189192	DOWN
ENSGALT00000025849	ENSGALG00000016044	SIM2	single-minded family bHLH transcription factor 2 [Source:HGNC Symbol;Acc:HGNC:10883]	1:106801831-106857046	2304	152	137	425	349	2.77454	3.28534	10.059	7.93677	3.02994	8.99787	-1.57029	0.00637779	0.0492695	DOWN
ENSGALT00000034662	ENSGALG00000003496	-	-	18:6866078-6879693	1425	721	552	1623	1749	21.2789	21.4026	62.1085	64.3096	21.3408	63.209	-1.56652	0.000234466	0.003556	DOWN
ENSGALT00000068441	ENSGALG00000033204	PQLC2	Lysosomal amino acid transporter 1 homolog [Source:UniProtKB/Swiss-Prot;Acc:Q5ZJX0]	21:4672913-4677272	1621	303	180	674	578	7.86119	6.13525	22.6738	18.6829	6.99822	20.6784	-1.56306	0.00266298	0.02497	DOWN
ENSGALT00000020021	ENSGALG00000012259	UBXN4	UBX domain protein 4 [Source:HGNC Symbol;Acc:HGNC:14860]	7:30784876-30798568	2063	2291	1769	5491	5225	46.7041	47.3773	145.144	132.705	47.0407	138.925	-1.56232	0.000177264	0.00279105	DOWN
ENSGALT00000026486	ENSGALG00000016419	ASAP2	ArfGAP with SH3 domain, ankyrin repeat and PH domain 2 [Source:HGNC Symbol;Acc:HGNC:2721]	3:96512108-96596917	3096	293	243	760	660	3.98012	4.33657	13.3863	11.1698	4.15835	12.278	-1.562	0.00157616	0.0165303	DOWN
ENSGALT00000025294	ENSGALG00000015681	NRIP1	nuclear receptor interacting protein 1 [Source:HGNC Symbol;Acc:HGNC:8001]	1:98322194-98325661	3468	1283	1116	3296	3077	15.5588	17.7798	51.8269	46.4889	16.6693	49.1579	-1.56023	0.000196022	0.00303728	DOWN
ENSGALT00000049451	ENSGALG00000016849	-	-	1:139209681-139214550	1765	217	208	547	590	5.17064	6.5112	16.9001	17.5149	5.84092	17.2075	-1.55877	0.00275804	0.0256343	DOWN
ENSGALT00000089249	ENSGALG00000010402	HPGDS	Hematopoietic prostaglandin D synthase [Source:UniProtKB/Swiss-Prot;Acc:O73888]	4:37450004-37475301	863	407	274	902	874	19.8341	17.5421	56.9958	53.0642	18.6881	55.03	-1.5581	0.000887647	0.010482	DOWN
ENSGALT00000067111	ENSGALG00000037811	NRSN1	neurensin 1 [Source:HGNC Symbol;Acc:HGNC:17881]	2:58140103-58147000	1865	247	139	488	505	5.56989	4.11792	14.2688	14.1877	4.8439	14.2283	-1.55452	0.00454239	0.0378927	DOWN
ENSGALT00000034053	ENSGALG00000005338	RPS21	ribosomal protein S21 [Source:HGNC Symbol;Acc:HGNC:10409]	20:8125418-8129952	1502	855	434	1594	1685	23.9401	15.9647	57.8716	58.7802	19.9524	58.3259	-1.54757	0.000589325	0.00754224	DOWN
ENSGALT00000086605	ENSGALG00000035252	RPL7	60S ribosomal protein L7 [Source:UniProtKB/Swiss-Prot;Acc:Q5ZJ56]	2:118154819-118161761	1159	902	373	1443	1755	32.7305	17.7815	67.8938	79.3404	25.256	73.6171	-1.54342	0.001338	0.0145791	DOWN
ENSGALT00000071713	ENSGALG00000029678	SNX16	sorting nexin 16 [Source:HGNC Symbol;Acc:HGNC:14980]	2:122059414-122083050	2791	464	362	1154	995	6.99178	7.16623	22.5472	18.6794	7.07901	20.6133	-1.54196	0.000621474	0.00788734	DOWN
ENSGALT00000059855	ENSGALG00000034932	BACE2	beta-site APP-cleaving enzyme 2 [Source:HGNC Symbol;Acc:HGNC:934]	1:108844363-108894770	1902	1047	724	2175	2402	23.1508	21.0315	62.3585	66.1703	22.0911	64.2644	-1.54055	0.000255942	0.00381661	DOWN
ENSGALT00000006053	ENSGALG00000003818	CYFIP2	cytoplasmic FMR1 interacting protein 2 [Source:HGNC Symbol;Acc:HGNC:13760]	13:11367959-11407960	3786	238	141	528	438	2.64378	2.05769	7.60502	6.06169	2.35073	6.83336	-1.53948	0.00552213	0.0441154	DOWN
ENSGALT00000070818	ENSGALG00000033433	-	-	5:49376782-49378262	1478	870	379	1424	1709	24.7556	14.1679	52.5391	60.5855	19.4618	56.5623	-1.5392	0.00117235	0.0130905	DOWN
ENSGALT00000086487	ENSGALG00000036491	DRAM2	DNA damage regulated autophagy modulator 2 [Source:HGNC Symbol;Acc:HGNC:28769]	26:1057415-1065658	1156	331	188	671	648	12.042	8.9855	31.6528	29.3709	10.5138	30.5119	-1.53709	0.0027265	0.0254285	DOWN
ENSGALT00000043965	ENSGALG00000026958	FPGT	fucose-1-phosphate guanylyltransferase [Source:HGNC Symbol;Acc:HGNC:3825]	8:29654460-29658890	2637	326	237	719	735	5.1992	4.9657	14.8685	14.6042	5.08245	14.7363	-1.53578	0.00162475	0.0169088	DOWN
ENSGALT00000073426	ENSGALG00000036807	NOD1	nucleotide binding oligomerization domain containing 1 [Source:HGNC Symbol;Acc:HGNC:16390]	2:41382382-41402668	4478	2490	1886	5606	5717	23.3854	23.2702	68.2679	66.8936	23.3278	67.5807	-1.53456	0.000241759	0.00364842	DOWN
ENSGALT00000060114	ENSGALG00000004205	SOAT1	sterol O-acyltransferase 1 [Source:HGNC Symbol;Acc:HGNC:11177]	8:6182937-6205009	2211	922	620	1981	1975	17.5377	15.4933	48.8588	46.8036	16.5155	47.8312	-1.53413	0.000331198	0.00471739	DOWN
ENSGALT00000023944	ENSGALG00000014833	RPL37	ribosomal protein L37 [Source:HGNC Symbol;Acc:HGNC:10347]	Z:12918346-12920975	508	5648	2742	10290	10771	467.585	298.226	1104.58	1110.95	382.905	1107.77	-1.53259	0.000538549	0.00701786	DOWN
ENSGALT00000013327	ENSGALG00000008185	-	-	7:11249381-11285636	4072	2569	1787	5312	5887	26.5329	24.247	71.1373	75.7508	25.39	73.444	-1.53239	0.000263901	0.003917	DOWN
ENSGALT00000072097	ENSGALG00000040342	ADAMTS1	ADAM metallopeptidase with thrombospondin type 1 motif 1 [Source:HGNC Symbol;Acc:HGNC:217]	1:103028117-103033674	2676	1304	588	2248	2451	20.4937	12.1404	45.8097	47.9908	16.3171	46.9002	-1.52321	0.000923765	0.0108107	DOWN
ENSGALT00000006852	ENSGALG00000004300	PTDSS2	phosphatidylserine synthase 2 [Source:HGNC Symbol;Acc:HGNC:15463]	5:1455084-1491017	1800	606	412	1294	1296	14.1589	12.6464	39.2021	37.7254	13.4026	38.4637	-1.52098	0.000510403	0.00671218	DOWN
ENSGALT00000026595	ENSGALG00000016485	RHOB	ras homolog family member B [Source:HGNC Symbol;Acc:HGNC:668]	3:102140473-102142807	2335	4306	2692	8542	9175	77.5562	63.6986	199.489	205.883	70.6274	202.686	-1.52095	0.000291534	0.00425706	DOWN
ENSGALT00000007523	ENSGALG00000004725	-	-	15:6264123-6272573	1819	880	534	1741	1823	20.346	16.22	52.1931	52.5115	18.283	52.3523	-1.51775	0.000425752	0.00578304	DOWN
ENSGALT00000017294	ENSGALG00000010628	ACSL1	acyl-CoA synthetase long-chain family member 1 [Source:HGNC Symbol;Acc:HGNC:3569]	4:39713691-39750641	3642	3904	2781	8552	8466	45.0816	42.1893	128.049	121.798	43.6355	124.923	-1.51747	0.000250157	0.0037519	DOWN
ENSGALT00000024332	ENSGALG00000015083	DENND4C	DENN domain containing 4C [Source:HGNC Symbol;Acc:HGNC:26079]	Z:33679446-33728466	5869	1652	1216	3572	3733	11.8379	11.4475	33.189	33.3269	11.6427	33.258	-1.51427	0.000305489	0.00441581	DOWN
ENSGALT00000001946	ENSGALG00000001275	PDCL	phosducin like [Source:HGNC Symbol;Acc:HGNC:8770]	17:9259527-9263603	2291	1354	1051	3030	3115	24.8555	25.3466	72.1215	71.2416	25.101	71.6815	-1.51385	0.000268467	0.00397266	DOWN
ENSGALT00000044409	ENSGALG00000009492	DNAJB9	DnaJ heat shock protein family (Hsp40) member B9 [Source:HGNC Symbol;Acc:HGNC:6968]	1:28438278-28446016	2456	945	752	2163	2176	16.182	16.9173	48.0259	46.4228	16.5497	47.2243	-1.51273	0.000301001	0.00436648	DOWN
ENSGALT00000063033	ENSGALG00000034512	PPP2R3A	protein phosphatase 2 regulatory subunit B''alpha [Source:HGNC Symbol;Acc:HGNC:9307]	9:642325-683983	5221	983	662	1921	2244	7.91825	7.00561	20.0642	22.5201	7.46193	21.2921	-1.5127	0.000375004	0.00522516	DOWN
ENSGALT00000021443	ENSGALG00000013135	GALNT1	polypeptide N-acetylgalactosaminyltransferase 1 [Source:HGNC Symbol;Acc:HGNC:4123]	2:84076731-84150796	3482	3875	2792	8295	8629	46.8028	44.3025	129.908	129.847	45.5527	129.877	-1.51154	0.000257244	0.00382518	DOWN
ENSGALT00000003716	ENSGALG00000002356	CMTR2	cap methyltransferase 2 [Source:HGNC Symbol;Acc:HGNC:25635]	11:1571363-1573654	2292	214	184	505	516	3.92671	4.43552	12.015	11.796	4.18111	11.9055	-1.50967	0.00449214	0.0375507	DOWN
ENSGALT00000087698	ENSGALG00000033956	SFXN1	sideroflexin-1 [Source:RefSeq peptide;Acc:NP_001264672]	13:10043614-10056779	1161	1237	611	2505	2050	44.8091	29.0771	117.658	92.5172	36.9431	105.088	-1.50822	0.000918948	0.0107652	DOWN
ENSGALT00000018413	ENSGALG00000011285	-	-	1:44817183-44837191	938	434	455	1164	1143	19.4588	26.801	67.6702	63.8475	23.1299	65.7589	-1.50743	0.000831554	0.00996169	DOWN
ENSGALT00000041222	ENSGALG00000000812	OAZ1	Gallus gallus ornithine decarboxylase antizyme 1 (OAZ1), mRNA. [Source:RefSeq mRNA;Acc:NM_204916]	28:1993419-1997365	1026	24358	13026	46139	46572	998.444	701.464	2452.27	2378.36	849.954	2415.32	-1.50676	0.000333805	0.00474619	DOWN
ENSGALT00000013608	ENSGALG00000008357	TPCN1	two pore segment channel 1 [Source:HGNC Symbol;Acc:HGNC:18182]	15:12661721-12714319	2834	1392	936	2905	2951	20.6571	18.2481	55.8976	54.5595	19.4526	55.2286	-1.50545	0.000345218	0.00487714	DOWN
ENSGALT00000014277	ENSGALG00000008780	CTBS	chitobiase [Source:HGNC Symbol;Acc:HGNC:2496]	8:16611056-16617553	2117	605	292	1060	1144	12.0189	7.62085	27.3044	28.3143	9.81986	27.8093	-1.50179	0.00156879	0.0164672	DOWN
ENSGALT00000040305	ENSGALG00000007845	REL	REL proto-oncogene, NF-kB subunit [Source:HGNC Symbol;Acc:HGNC:9954]	3:2035832-2069776	3766	1347	921	2998	2690	15.0424	13.512	43.4109	37.4259	14.2772	40.4184	-1.5013	0.000376878	0.00524526	DOWN
ENSGALT00000047163	ENSGALG00000033260	SIAT9	ST3 beta-galactoside alpha-2,3-sialyltransferase 5 [Source:HGNC Symbol;Acc:HGNC:10872]	4:85969310-85990133	1296	840	728	2049	1949	27.2586	31.0362	86.2153	78.7966	29.1474	82.5059	-1.50113	0.000403863	0.00552604	DOWN
ENSGALT00000088271	ENSGALG00000015713	FAM53A	Protein FAM53A [Source:UniProtKB/Swiss-Prot;Acc:Q5ZKN5]	4:84586712-84624565	1631	335	292	896	698	8.63814	9.89169	29.9572	22.4234	9.26491	26.1903	-1.49919	0.00221198	0.0216154	DOWN
ENSGALT00000019419	ENSGALG00000011898	FAM109B	family with sequence similarity 109 member B [Source:HGNC Symbol;Acc:HGNC:27161]	1:49460280-49461035	756	756	434	1340	1605	42.0561	31.7183	96.6563	111.238	36.8872	103.947	-1.49466	0.000782476	0.00948557	DOWN
ENSGALT00000051460	ENSGALG00000038838	NSMAF	neutral sphingomyelinase activation associated factor [Source:HGNC Symbol;Acc:HGNC:8017]	2:112422792-112461061	2751	941	680	1962	2105	14.3856	13.6572	38.8916	40.0924	14.0214	39.492	-1.49393	0.000393435	0.00542606	DOWN
ENSGALT00000042994	ENSGALG00000026838	MDFIC	MyoD family inhibitor domain containing [Source:HGNC Symbol;Acc:HGNC:28870]	1:25768091-25813067	803	558	401	1164	1239	29.2245	27.5912	79.0469	80.8456	28.4079	79.9463	-1.49274	0.000759534	0.00929075	DOWN
ENSGALT00000033111	ENSGALG00000011149	PLA2R1	phospholipase A2 receptor 1 [Source:HGNC Symbol;Acc:HGNC:9042]	7:21941750-21977517	5410	910	632	1913	1939	7.07414	6.45449	19.2826	18.7794	6.76431	19.031	-1.49233	0.000467135	0.00626736	DOWN
ENSGALT00000026468	ENSGALG00000016410	EIF1AY	eukaryotic translation initiation factor 1A, Y-linked [Source:HGNC Symbol;Acc:HGNC:3252]	1:119825758-119834931	1944	377	276	809	824	8.15595	7.84431	22.6934	22.2091	8.00013	22.4513	-1.4887	0.00182119	0.0185224	DOWN
ENSGALT00000003446	ENSGALG00000002201	PPL	periplakin [Source:HGNC Symbol;Acc:HGNC:9273]	14:13315606-13335789	5292	640	407	1209	1380	5.08615	4.24929	12.4582	13.6634	4.66772	13.0608	-1.48445	0.000765667	0.00933759	DOWN
ENSGALT00000079105	ENSGALG00000031586	-	-	5:34471731-34492378	1341	368	393	989	950	11.5411	16.1922	40.2175	37.1189	13.8667	38.6682	-1.47953	0.00140636	0.0151276	DOWN
ENSGALT00000007976	ENSGALG00000004974	PPARG	peroxisome proliferator activated receptor gamma [Source:HGNC Symbol;Acc:HGNC:9236]	12:4859854-4880521	2092	2170	1508	4920	4164	43.6242	39.8273	128.248	104.292	41.7258	116.27	-1.47847	0.000475981	0.00633825	DOWN
ENSGALT00000014093	ENSGALG00000008652	CXorf56	chromosome X open reading frame 56 [Source:HGNC Symbol;Acc:HGNC:26239]	4:16618013-16621740	1643	414	320	913	912	10.5972	10.761	30.3026	29.0843	10.6791	29.6934	-1.47535	0.00116242	0.0130035	DOWN
ENSGALT00000083779	ENSGALG00000035252	RPL7	60S ribosomal protein L7 [Source:UniProtKB/Swiss-Prot;Acc:Q5ZJ56]	2:118155157-118159167	463	437	216	767	809	39.6944	25.7759	90.3362	91.5521	32.7352	90.9441	-1.47414	0.00357287	0.031307	DOWN
ENSGALT00000034383	ENSGALG00000001428	EFHD1	EF-hand domain family member D1 [Source:HGNC Symbol;Acc:HGNC:29556]	9:950201-964519	1198	1532	1174	3288	3430	53.7813	54.1443	149.666	150.016	53.9628	149.841	-1.47339	0.000401948	0.00551534	DOWN
ENSGALT00000067531	ENSGALG00000014365	RBPJ	recombination signal binding protein for immunoglobulin kappa J region [Source:HGNC Symbol;Acc:HGNC:5724]	4:73717884-73725617	1224	515	387	1015	1222	17.6952	17.4691	45.2201	52.3107	17.5822	48.7654	-1.47175	0.00101134	0.0116342	DOWN
ENSGALT00000018958	ENSGALG00000011608	INF2	inverted formin, FH2 and WH2 domain containing [Source:HGNC Symbol;Acc:HGNC:23791]	5:51578235-51595388	3970	3812	2755	7732	8477	40.3824	38.3418	106.206	111.88	39.3621	109.043	-1.47002	0.000365583	0.00512616	DOWN
ENSGALT00000023206	ENSGALG00000014365	RBPJ	recombination signal binding protein for immunoglobulin kappa J region [Source:HGNC Symbol;Acc:HGNC:5724]	4:73718095-73740235	1176	240	200	486	612	8.58289	9.39648	22.536	27.2675	8.98968	24.9017	-1.4699	0.00497521	0.0407218	DOWN
ENSGALT00000007303	ENSGALG00000004590	CLCN6	chloride voltage-gated channel 6 [Source:HGNC Symbol;Acc:HGNC:2024]	21:5584913-5603825	6337	770	569	1694	1610	5.11018	4.96101	14.5773	13.312	5.0356	13.9446	-1.46948	0.000587519	0.00753101	DOWN
ENSGALT00000006033	ENSGALG00000003803	DAB2	DAB2, clathrin adaptor protein [Source:HGNC Symbol;Acc:HGNC:2662]	Z:12349471-12359241	2142	3478	2738	7041	8361	68.2872	70.6245	179.251	204.522	69.4559	191.886	-1.46608	0.000374386	0.00521953	DOWN
ENSGALT00000085287	ENSGALG00000017185	TMEM123	transmembrane protein 123 [Source:HGNC Symbol;Acc:HGNC:30138]	1:182611342-182628423	2529	1694	1364	3852	3716	28.1704	29.7994	83.0586	76.9888	28.9849	80.0237	-1.46513	0.000496521	0.00656509	DOWN
ENSGALT00000088105	ENSGALG00000014942	NSA2	NSA2, ribosome biogenesis homolog [Source:HGNC Symbol;Acc:HGNC:30728]	Z:24202596-24206474	1032	473	353	1037	996	19.2757	18.8989	54.7957	50.5685	19.0873	52.6821	-1.4647	0.00115438	0.0129493	DOWN
ENSGALT00000017502	ENSGALG00000010763	TRIP11	thyroid hormone receptor interactor 11 [Source:HGNC Symbol;Acc:HGNC:12305]	5:44582962-44610633	5943	1563	1297	3688	3398	11.0607	12.058	33.8402	29.9584	11.5594	31.8993	-1.46446	0.000500748	0.00660662	DOWN
ENSGALT00000038178	ENSGALG00000010721	-	-	8:24983593-25156087	2801	577	435	1316	1173	8.66347	8.58061	25.6206	21.9425	8.62204	23.7816	-1.46374	0.000902229	0.0106111	DOWN
ENSGALT00000057104	ENSGALG00000030866	CPQ	carboxypeptidase Q [Source:HGNC Symbol;Acc:HGNC:16910]	2:127544122-127708621	1851	288	187	551	608	6.54357	5.58183	16.2328	17.2107	6.0627	16.7217	-1.46369	0.00486532	0.0400513	DOWN
ENSGALT00000076895	ENSGALG00000038145	DPP7	dipeptidyl peptidase 7 [Source:HGNC Symbol;Acc:HGNC:14892]	17:799227-818934	1810	762	389	1257	1505	17.7054	11.8744	37.8707	43.5671	14.7899	40.7189	-1.46109	0.00145568	0.0155277	DOWN
ENSGALT00000006110	ENSGALG00000003845	MKNK2	MAP kinase interacting serine/threonine kinase 2 [Source:HGNC Symbol;Acc:HGNC:7111]	28:2131519-2137639	1377	1350	739	2311	2716	41.2315	29.6519	91.5194	103.347	35.4417	97.433	-1.45896	0.000876855	0.0103765	DOWN
ENSGALT00000085646	ENSGALG00000000903	TERF2IP	TERF2 interacting protein [Source:HGNC Symbol;Acc:HGNC:19246]	11:20106415-20109120	2042	1048	716	2229	2064	21.5841	19.3731	59.5253	52.9608	20.4786	56.2431	-1.45756	0.000566705	0.00731816	DOWN
ENSGALT00000022259	ENSGALG00000013689	TMEM242	transmembrane protein 242 [Source:HGNC Symbol;Acc:HGNC:17206]	3:51679654-51700024	1810	491	292	874	1015	11.4086	8.91345	26.3318	29.3825	10.161	27.8571	-1.455	0.00180675	0.0184093	DOWN
ENSGALT00000069675	ENSGALG00000039474	ID4	inhibitor of DNA binding 4, HLH protein [Source:HGNC Symbol;Acc:HGNC:5363]	2:59931746-59933580	1134	1489	1297	3163	3733	55.2218	63.193	152.101	172.483	59.2074	162.292	-1.45474	0.000535022	0.00698312	DOWN
ENSGALT00000089315	ENSGALG00000044141	THAP9	THAP domain containing 9 [Source:HGNC Symbol;Acc:HGNC:23192]	4:46639207-46643200	2574	407	270	765	877	6.6499	5.79558	16.2069	17.8522	6.22274	17.0296	-1.45242	0.00241696	0.0230713	DOWN
ENSGALT00000036283	ENSGALG00000003103	MST1R	macrophage stimulating 1 receptor [Source:HGNC Symbol;Acc:HGNC:7381]	12:2557713-2564932	4568	622	373	1127	1258	5.72656	4.51154	13.4538	14.4296	5.11905	13.9417	-1.44546	0.00141028	0.015163	DOWN
ENSGALT00000006283	ENSGALG00000003942	LONP2	lon peptidase 2, peroxisomal [Source:HGNC Symbol;Acc:HGNC:20598]	11:7501220-7540487	3991	691	534	1539	1439	7.28158	7.39267	21.0283	18.8921	7.33712	19.9602	-1.44384	0.000776267	0.00942438	DOWN
ENSGALT00000012067	ENSGALG00000007462	CTSZ	cathepsin Z [Source:HGNC Symbol;Acc:HGNC:2547]	20:11097473-11102231	1777	2990	2051	6099	6042	70.7641	63.7705	187.162	178.153	67.2673	182.658	-1.44117	0.000512953	0.00673842	DOWN
ENSGALT00000060406	ENSGALG00000038783	ANXA4	annexin A4 [Source:HGNC Symbol;Acc:HGNC:542]	22:4585752-4593637	1538	1535	1004	2901	3185	41.9741	36.0678	102.858	108.506	39.0209	105.682	-1.43741	0.000643767	0.00811526	DOWN
ENSGALT00000015632	ENSGALG00000009593	MFSD1	Major facilitator superfamily domain-containing protein 1 [Source:UniProtKB/Swiss-Prot;Acc:Q5ZIT9]	9:22510000-22520504	1557	341	241	694	707	9.21075	8.55204	24.3062	23.792	8.8814	24.0491	-1.43713	0.00354473	0.0311164	DOWN
ENSGALT00000083889	ENSGALG00000006425	SLC6A6	solute carrier family 6 member 6 [Source:HGNC Symbol;Acc:HGNC:11052]	12:10969859-11019295	2414	2321	1166	3603	4623	40.4359	26.6872	81.3906	100.343	33.5616	90.8668	-1.43694	0.0013743	0.0148417	DOWN
ENSGALT00000071694	ENSGALG00000006047	TPRA1	transmembrane protein adipocyte associated 1 [Source:HGNC Symbol;Acc:HGNC:30413]	12:9762401-9778267	3899	504	684	1437	1552	5.43634	9.69269	20.0979	20.8564	7.56452	20.4771	-1.43669	0.00179782	0.0183584	DOWN
ENSGALT00000049805	ENSGALG00000041298	-	-	14:15017286-15034742	5644	330	206	517	765	2.45899	2.01661	4.99518	7.10191	2.2378	6.04854	-1.43451	0.00591969	0.0464829	DOWN
ENSGALT00000022327	ENSGALG00000013738	OPTN	Optineurin [Source:UniProtKB/Swiss-Prot;Acc:Q90Z16]	1:6691790-6711192	2544	981	724	2220	1881	16.2174	15.724	47.5864	38.7411	15.9707	43.1638	-1.43439	0.000783159	0.00948913	DOWN
ENSGALT00000060010	ENSGALG00000035108	-	-	1:56754302-56787545	1224	315	267	706	708	10.8233	12.0523	31.4536	30.3077	11.4378	30.8806	-1.43289	0.00348398	0.0307588	DOWN
ENSGALT00000088516	ENSGALG00000009748	ASNS	asparagine synthetase (glutamine-hydrolyzing) [Source:HGNC Symbol;Acc:HGNC:753]	2:24691942-24704519	1847	8788	5604	18356	15890	200.102	167.638	541.949	450.773	183.87	496.361	-1.4327	0.000598136	0.00763277	DOWN
ENSGALT00000018492	ENSGALG00000011331	CTH	cystathionine gamma-lyase [Source:HGNC Symbol;Acc:HGNC:2501]	8:29152909-29168321	1928	798	478	1601	1423	17.407	13.6982	45.2826	38.6722	15.5526	41.9774	-1.43246	0.00119943	0.0133318	DOWN
ENSGALT00000016566	ENSGALG00000010190	TBC1D15	TBC1 domain family member 15 [Source:HGNC Symbol;Acc:HGNC:25694]	1:36471480-36498543	3143	1054	953	2435	2459	14.1034	16.7529	42.2476	40.9935	15.4282	41.6205	-1.43173	0.000650919	0.00818423	DOWN
ENSGALT00000015789	ENSGALG00000009699	CCNL1	cyclin L1 [Source:HGNC Symbol;Acc:HGNC:20569]	9:22871187-22883043	1569	734	583	1575	1606	19.6744	20.5299	54.74	53.6319	20.1022	54.186	-1.43057	0.000766049	0.00933759	DOWN
ENSGALT00000073198	ENSGALG00000034130	-	-	KQ759505.1:276305-286222	1944	3216	2595	6112	7950	69.5743	73.7535	171.449	214.275	71.6639	192.862	-1.42825	0.000610793	0.00776392	DOWN
ENSGALT00000083486	ENSGALG00000014862	-	-	Z:13655405-13665325	1927	2741	2169	6893	4881	59.8214	62.1899	195.062	132.717	61.0056	163.89	-1.42571	0.00104209	0.0119186	DOWN
ENSGALT00000063143	ENSGALG00000041422	-	-	3:39857052-39884582	1548	2924	2414	6417	6462	79.4393	86.1605	226.052	218.724	82.7999	222.388	-1.42538	0.000567739	0.00732762	DOWN
ENSGALT00000059211	ENSGALG00000015036	RIC1	RIC1 homolog, RAB6A GEF complex partner 1 [Source:HGNC Symbol;Acc:HGNC:17686]	Z:27712579-27762732	4170	715	336	1148	1298	7.21106	4.4519	15.0125	16.3095	5.83148	15.661	-1.42524	0.00270219	0.0252448	DOWN
ENSGALT00000080026	ENSGALG00000008045	SLC9A8	solute carrier family 9 member A8 [Source:HGNC Symbol;Acc:HGNC:20728]	20:14043273-14065934	2569	832	722	1785	1976	13.6204	15.528	37.8897	40.3017	14.5742	39.0957	-1.4236	0.000784695	0.00950008	DOWN
ENSGALT00000088385	ENSGALG00000004321	OSER1	oxidative stress responsive serine rich 1 [Source:HGNC Symbol;Acc:HGNC:16105]	20:5642720-5646264	1043	616	474	1327	1283	24.8385	25.1094	69.3799	64.453	24.9739	66.9165	-1.42194	0.00105449	0.0120339	DOWN
ENSGALT00000001466	ENSGALG00000000993	GAPVD1	GTPase activating protein and VPS9 domains 1 [Source:HGNC Symbol;Acc:HGNC:23375]	17:10086299-10113057	8034	5215	3796	11106	10361	27.2993	26.1057	75.3829	67.5726	26.7025	71.4778	-1.42052	0.000586178	0.00751885	DOWN
ENSGALT00000061128	ENSGALG00000035487	SP1	Sp1 transcription factor [Source:HGNC Symbol;Acc:HGNC:11205]	33:810892-827749	6716	1384	897	2454	2945	8.66672	7.37944	19.9256	22.976	8.02308	21.4508	-1.4188	0.000769491	0.00937016	DOWN
ENSGALT00000016260	ENSGALG00000010010	RHOQ	rho-related GTP-binding protein RhoQ [Source:RefSeq peptide;Acc:NP_989792]	3:26793520-26809132	646	1118	936	2432	2502	72.7844	80.0544	205.295	202.934	76.4194	204.115	-1.41737	0.000720609	0.00888623	DOWN
ENSGALT00000001008	ENSGALG00000000712	RAB29	RAB29, member RAS oncogene family [Source:HGNC Symbol;Acc:HGNC:9789]	26:2278558-2284352	3117	1370	856	2588	2652	18.4847	15.1733	45.2767	44.5797	16.829	44.9282	-1.41667	0.000810787	0.00977926	DOWN
ENSGALT00000011347	ENSGALG00000007012	ARRDC4	arrestin domain containing 4 [Source:HGNC Symbol;Acc:HGNC:28087]	10:16471589-16478235	1419	537	351	1044	1051	15.9155	13.6668	40.1204	38.808	14.7912	39.4642	-1.41581	0.00173407	0.0178254	DOWN
ENSGALT00000057587	ENSGALG00000038155	AP3M2	adaptor related protein complex 3 mu 2 subunit [Source:HGNC Symbol;Acc:HGNC:570]	22:2728028-2736728	2919	2420	1466	4485	4629	34.8667	27.7486	83.7868	83.091	31.3077	83.4389	-1.4142	0.000886398	0.0104741	DOWN
ENSGALT00000087516	ENSGALG00000013036	-	-	1:61860175-61862802	859	541	389	1251	945	26.487	25.0206	79.4166	57.6421	25.7538	68.5293	-1.41193	0.00212711	0.0210139	DOWN
ENSGALT00000014169	ENSGALG00000008707	KAT14	lysine acetyltransferase 14 [Source:HGNC Symbol;Acc:HGNC:15904]	3:15430199-15448710	4313	350	296	742	804	3.41285	3.79188	9.38149	9.76737	3.60236	9.57443	-1.41024	0.00330352	0.0294882	DOWN
ENSGALT00000085985	ENSGALG00000006300	-	-	5:12559797-12561388	1010	58221	38933	119928	108413	2424.31	2129.8	6475.1	5624.2	2277.05	6049.65	-1.40968	0.000544233	0.00708434	DOWN
ENSGALT00000015694	ENSGALG00000009638	ANO6	anoctamin 6 [Source:HGNC Symbol;Acc:HGNC:25240]	1:30560077-30668939	6035	7009	4614	12567	14761	48.8436	42.2418	113.554	128.156	45.5427	120.855	-1.40798	0.000692644	0.00859345	DOWN
ENSGALT00000067157	ENSGALG00000038217	CD82	CD82 molecule [Source:HGNC Symbol;Acc:HGNC:6210]	5:21975146-22009083	2935	2279	1213	3941	4146	32.6562	22.8347	73.2227	74.0154	27.7454	73.619	-1.40783	0.00134062	0.014588	DOWN
ENSGALT00000000332	ENSGALG00000000253	SLC25A46	Solute carrier family 25 member 46 [Source:UniProtKB/Swiss-Prot;Acc:Q5ZIG3]	Z:46823256-46837245	1969	653	491	1425	1279	13.9475	13.7777	39.4654	34.035	13.8626	36.7502	-1.40655	0.00126576	0.0139529	DOWN
ENSGALT00000079692	ENSGALG00000036497	SOX4	SRY-box 4 [Source:HGNC Symbol;Acc:HGNC:11200]	2:59096907-59098672	1766	1085	917	2552	2216	25.8386	28.6893	78.802	65.7476	27.2639	72.2748	-1.4065	0.000855024	0.0101626	DOWN
ENSGALT00000065564	ENSGALG00000035360	XPO6	exportin 6 [Source:HGNC Symbol;Acc:HGNC:19733]	14:13010220-13060617	8045	1624	1295	3358	3564	8.48964	8.89376	22.7616	23.212	8.6917	22.9868	-1.40309	0.000789361	0.00954527	DOWN
ENSGALT00000005866	ENSGALG00000003701	SGMS1	sphingomyelin synthase 1 [Source:HGNC Symbol;Acc:HGNC:29799]	6:9714948-9790668	1886	544	323	1082	929	12.1307	9.46242	31.2847	25.8092	10.7966	28.547	-1.40276	0.00255351	0.0241128	DOWN
ENSGALT00000050196	ENSGALG00000040522	EIF3H	Eukaryotic translation initiation factor 3 subunit H [Source:UniProtKB/Swiss-Prot;Acc:Q5ZLE6]	2:135502013-135573093	1242	807	451	1458	1452	27.3263	20.063	64.0152	61.2556	23.6947	62.6354	-1.40242	0.00163117	0.0169539	DOWN
ENSGALT00000016119	ENSGALG00000009911	GLTSCR1L	GLTSCR1 like [Source:HGNC Symbol;Acc:HGNC:21111]	3:23119921-23148269	3319	725	534	1547	1414	9.18671	8.88947	25.4173	22.3225	9.03809	23.8699	-1.4011	0.0011433	0.0128428	DOWN
ENSGALT00000013062	ENSGALG00000008050	HBP1	HMG box-containing protein 1 [Source:RefSeq peptide;Acc:NP_001186383]	1:14555740-14570086	1741	2063	1171	3772	3686	49.8344	37.1621	118.146	110.932	43.4983	114.539	-1.39681	0.00133947	0.014588	DOWN
ENSGALT00000087157	ENSGALG00000015034	ANKRD29	ankyrin repeat domain 29 [Source:HGNC Symbol;Acc:HGNC:27110]	2:103382854-103406106	933	380	324	822	845	17.129	19.1869	48.0438	47.4543	18.1579	47.7491	-1.39487	0.00291415	0.0266879	DOWN
ENSGALT00000060536	ENSGALG00000009748	ASNS	asparagine synthetase (glutamine-hydrolyzing) [Source:HGNC Symbol;Acc:HGNC:753]	2:24691934-24704612	1973	1326	611	2331	2067	28.2648	17.1102	64.4262	54.8926	22.6875	59.6594	-1.39485	0.00236717	0.0227484	DOWN
ENSGALT00000088085	ENSGALG00000035079	RPSA	40S ribosomal protein SA [Source:UniProtKB/Swiss-Prot;Acc:P50890]	2:44510182-44514878	1758	5809	4383	12560	11340	138.967	137.751	389.599	337.983	138.359	363.791	-1.39469	0.000780387	0.00946496	DOWN
ENSGALT00000075547	ENSGALG00000043825	NISCH	nischarin [Source:HGNC Symbol;Acc:HGNC:18006]	12:595210-628769	4248	2794	2071	5940	5455	27.6612	26.9363	76.2516	67.2839	27.2987	71.7678	-1.3945	0.000872486	0.0103348	DOWN
ENSGALT00000060043	ENSGALG00000005922	RPL5	60S ribosomal protein L5 [Source:UniProtKB/Swiss-Prot;Acc:P22451]	8:14082276-14104087	1288	960	656	1873	1893	31.3462	28.1404	79.2993	77.0079	29.7433	78.1536	-1.39375	0.0011019	0.0124524	DOWN
ENSGALT00000007342	ENSGALG00000004612	MTHFR	methylenetetrahydrofolate reductase [Source:HGNC Symbol;Acc:HGNC:7436]	21:5605982-5613569	2342	694	550	1359	1573	12.4624	12.9753	31.6432	35.1919	12.7188	33.4175	-1.39364	0.00117176	0.01309	DOWN
ENSGALT00000017651	ENSGALG00000010858	LRP2	LDL receptor related protein 2 [Source:HGNC Symbol;Acc:HGNC:6694]	7:18831986-18938041	14104	304	228	625	622	0.906485	0.893171	2.41649	2.31073	0.899828	2.36361	-1.39327	0.0059283	0.0465205	DOWN
ENSGALT00000004014	ENSGALG00000002543	CSGALNACT2	chondroitin sulfate N-acetylgalactosaminyltransferase 2 [Source:HGNC Symbol;Acc:HGNC:24292]	6:4770393-4784692	2553	1067	766	1982	2304	17.5769	16.5775	42.3351	47.286	17.0772	44.8105	-1.39176	0.000933287	0.0108754	DOWN
ENSGALT00000027230	ENSGALG00000016854	LIG4	DNA ligase 4 [Source:HGNC Symbol;Acc:HGNC:6601]	1:140176223-140179854	3632	317	242	636	675	3.67065	3.68139	9.54901	9.73775	3.67602	9.64338	-1.3914	0.00528012	0.0426298	DOWN
ENSGALT00000004306	ENSGALG00000002728	SLC16A3	solute carrier family 16 member 3 [Source:HGNC Symbol;Acc:HGNC:10924]	18:4923167-4932003	2230	6421	4285	13150	11676	121.095	106.167	321.565	274.341	113.631	297.953	-1.39073	0.000910721	0.0106889	DOWN
ENSGALT00000055028	ENSGALG00000039983	EEPD1	endonuclease/exonuclease/phosphatase family domain containing 1 [Source:HGNC Symbol;Acc:HGNC:22223]	2:46965662-47025197	1978	332	228	638	664	7.05896	6.3687	17.589	17.5891	6.71383	17.589	-1.38947	0.00575313	0.0454684	DOWN
ENSGALT00000024123	ENSGALG00000014956	POLK	DNA polymerase kappa [Source:HGNC Symbol;Acc:HGNC:9183]	Z:23872296-23901621	3062	411	300	863	791	5.64503	5.41324	15.3693	13.5354	5.52913	14.4523	-1.38618	0.00329065	0.0293948	DOWN
ENSGALT00000049899	ENSGALG00000039705	GFPT2	glutamine-fructose-6-phosphate transaminase 2 [Source:HGNC Symbol;Acc:HGNC:4242]	13:13929617-13940653	2028	1223	719	2112	2348	25.3622	19.5886	56.7902	60.664	22.4754	58.7271	-1.38568	0.0013223	0.0144364	DOWN
ENSGALT00000067683	ENSGALG00000030613	PDGFRB	platelet derived growth factor receptor beta [Source:HGNC Symbol;Acc:HGNC:8804]	13:13256919-13269462	3273	7849	5045	13921	15870	100.855	85.1642	231.938	254.057	93.0096	242.998	-1.38549	0.000817393	0.00982567	DOWN
ENSGALT00000020168	ENSGALG00000012345	UST	uronyl 2-sulfotransferase [Source:HGNC Symbol;Acc:HGNC:17223]	3:47945680-48096032	1068	1339	710	2204	2464	52.7277	36.7307	112.535	120.884	44.7292	116.71	-1.38364	0.0015821	0.0165712	DOWN
ENSGALT00000010371	ENSGALG00000006425	SLC6A6	solute carrier family 6 member 6 [Source:HGNC Symbol;Acc:HGNC:11052]	12:10969859-11019295	2416	1557	1057	2760	3282	27.1032	24.1724	62.2959	71.1774	25.6378	66.7367	-1.38021	0.00106068	0.0120687	DOWN
ENSGALT00000016469	ENSGALG00000010127	GLO1	glyoxalase I [Source:HGNC Symbol;Acc:HGNC:4323]	3:29584918-29591834	2270	2332	1733	4747	4685	43.2048	42.1808	114.036	108.14	42.6928	111.088	-1.37963	0.000891953	0.0105092	DOWN
ENSGALT00000018805	ENSGALG00000011534	-	-	5:50561599-50571906	1446	438	254	799	777	12.739	9.70527	30.1319	28.1549	11.2221	29.1434	-1.37682	0.0050649	0.0413032	DOWN
ENSGALT00000013071	ENSGALG00000008056	-	-	20:14090807-14106276	3196	2470	1734	4913	4780	32.5027	29.9767	83.8276	78.3649	31.2397	81.0963	-1.37625	0.000979156	0.0113067	DOWN
ENSGALT00000019464	ENSGALG00000011934	DESI1	desumoylating isopeptidase 1 [Source:HGNC Symbol;Acc:HGNC:24577]	1:49605385-49616465	1068	827	581	1664	1578	32.5659	30.0571	84.9629	77.417	31.3115	81.19	-1.37461	0.00135985	0.0147268	DOWN
ENSGALT00000009397	ENSGALG00000005848	IL11RA	interleukin 11 receptor subunit alpha [Source:HGNC Symbol;Acc:HGNC:5967]	Z:8328609-8349153	1812	954	544	1499	1908	22.1421	16.5876	45.1119	55.1723	19.3649	50.1421	-1.37258	0.00182224	0.0185224	DOWN
ENSGALT00000019968	ENSGALG00000012227	TSPAN5	tetraspanin 5 [Source:HGNC Symbol;Acc:HGNC:17753]	4:60174032-60250838	1362	402	417	947	988	12.413	16.9161	37.9158	38.0085	14.6646	37.9621	-1.37223	0.0027049	0.0252561	DOWN
ENSGALT00000039611	ENSGALG00000006035	PDE3B	phosphodiesterase 3B [Source:HGNC Symbol;Acc:HGNC:8779]	5:10434605-10509846	4088	503	481	1197	1112	5.17471	6.50094	15.9673	14.2526	5.83783	15.1099	-1.37199	0.00217848	0.02139	DOWN
ENSGALT00000024745	ENSGALG00000015331	GNE	glucosamine (UDP-N-acetyl)-2-epimerase/N-acetylmannosamine kinase [Source:HGNC Symbol;Acc:HGNC:23657]	Z:52058965-52096146	4305	2709	2192	5878	5486	26.4646	28.1326	74.4567	66.7703	27.2986	70.6135	-1.37112	0.00102226	0.0117481	DOWN
ENSGALT00000086046	ENSGALG00000037067	EIF3E	eukaryotic translation initiation factor 3 subunit E [Source:HGNC Symbol;Acc:HGNC:3277]	2:132258658-132277355	1308	3736	2869	7236	8040	120.124	121.189	301.674	322.069	120.656	311.872	-1.37005	0.000866509	0.010274	DOWN
ENSGALT00000026442	ENSGALG00000016392	RPS7	ribosomal protein S7 [Source:HGNC Symbol;Acc:HGNC:10440]	3:94094335-94102761	2015	8979	5828	16628	17133	187.405	159.803	450	445.512	173.604	447.756	-1.36691	0.00090736	0.0106649	DOWN
ENSGALT00000084940	ENSGALG00000002868	RPL26	ribosomal protein L26 [Source:HGNC Symbol;Acc:HGNC:10327]	13:9138202-9142540	518	2354	1485	3937	4812	191.12	158.394	414.46	486.739	174.757	450.6	-1.3665	0.00134762	0.0146366	DOWN
ENSGALT00000038068	ENSGALG00000011566	GYPC	glycophorin C (Gerbich blood group) [Source:HGNC Symbol;Acc:HGNC:4704]	7:24152194-24178854	863	357	325	840	747	17.3975	20.8073	53.0781	45.3535	19.1024	49.2158	-1.36537	0.0046623	0.0387337	DOWN
ENSGALT00000014750	ENSGALG00000009062	CDK14	cyclin dependent kinase 14 [Source:HGNC Symbol;Acc:HGNC:8883]	2:21877225-22125099	1641	1521	1260	3103	3335	38.9807	42.4232	103.115	106.485	40.702	104.8	-1.36446	0.00105329	0.0120259	DOWN
ENSGALT00000063726	ENSGALG00000015917	EEF1A1	Elongation factor 1-alpha 1 [Source:UniProtKB/Swiss-Prot;Acc:Q90835]	3:81786724-81791366	1068	1164	788	2410	2025	45.8364	40.7659	123.053	99.3469	43.3012	111.2	-1.36068	0.00152181	0.0160754	DOWN
ENSGALT00000015428	ENSGALG00000009476	CDK6	cyclin dependent kinase 6 [Source:HGNC Symbol;Acc:HGNC:1777]	2:22731404-22863502	14623	15033	10962	30155	29160	43.2353	41.4186	112.453	104.484	42.3269	108.469	-1.35763	0.000773914	0.0094052	DOWN
ENSGALT00000008512	ENSGALG00000005309	TKT	transketolase [Source:HGNC Symbol;Acc:HGNC:11834]	12:6951213-6973814	2140	4717	3576	9465	9491	92.7003	92.3263	241.187	232.38	92.5133	236.784	-1.35584	0.000962619	0.0111316	DOWN
ENSGALT00000011646	ENSGALG00000007193	-	-	9:13174444-13177028	1629	465	254	729	882	12.005	8.61499	24.4036	28.3693	10.31	26.3864	-1.35575	0.00607531	0.0473729	DOWN
ENSGALT00000086567	ENSGALG00000013637	TDP2	Tyrosyl-DNA phosphodiesterase 2 [Source:UniProtKB/Swiss-Prot;Acc:F1NW29]	2:90554954-90562097	1363	417	321	843	843	12.8668	13.0122	33.7271	32.4065	12.9395	33.0668	-1.3536	0.00376234	0.0327198	DOWN
ENSGALT00000050521	ENSGALG00000037852	HSD17B7	hydroxysteroid 17-beta dehydrogenase 7 [Source:HGNC Symbol;Acc:HGNC:5215]	8:3807434-3813304	1952	1289	1022	2733	2553	27.7717	28.9276	76.3496	68.5286	28.3497	72.4391	-1.35344	0.00112061	0.0126326	DOWN
ENSGALT00000060522	ENSGALG00000011291	NR1D2	nuclear receptor subfamily 1 group D member 2 [Source:HGNC Symbol;Acc:HGNC:7963]	2:37346069-37368540	2205	916	732	2027	1737	17.4709	18.3419	50.1294	41.2755	17.9064	45.7024	-1.35179	0.0016437	0.017055	DOWN
ENSGALT00000088666	ENSGALG00000035252	RPL7	60S ribosomal protein L7 [Source:UniProtKB/Swiss-Prot;Acc:Q5ZJ56]	2:118155157-118158724	348	870	534	1752	1396	105.14	84.782	274.538	210.187	94.9612	242.363	-1.35176	0.00230965	0.0223054	DOWN
ENSGALT00000037304	ENSGALG00000014486	TAPT1	Transmembrane anterior posterior transformation protein 1 homolog [Source:UniProtKB/Swiss-Prot;Acc:Q5ZLG8]	4:77012830-77051672	3632	647	589	1477	1370	7.49183	8.96007	22.1759	19.764	8.22595	20.97	-1.35007	0.00182241	0.0185224	DOWN
ENSGALT00000013697	ENSGALG00000008409	-	-	6:24242948-24251760	1144	354	237	656	676	13.0139	11.4463	31.2698	30.9615	12.2301	31.1156	-1.34721	0.00648948	0.0499579	DOWN
ENSGALT00000073525	ENSGALG00000032002	RPL34	ribosomal protein L34 [Source:HGNC Symbol;Acc:HGNC:10340]	4:37989120-37992540	551	6855	3829	10731	13088	523.221	383.951	1062.03	1244.58	453.586	1153.3	-1.34632	0.00179865	0.0183584	DOWN
ENSGALT00000005051	ENSGALG00000003183	C16orf70	chromosome 16 open reading frame 70 [Source:HGNC Symbol;Acc:HGNC:29564]	11:2452598-2486132	3240	1511	1163	2979	3075	19.6132	19.8325	50.1387	49.728	19.7228	49.9333	-1.34014	0.00130783	0.0143272	DOWN
ENSGALT00000014294	ENSGALG00000008791	NMT2	N-myristoyltransferase 2 [Source:HGNC Symbol;Acc:HGNC:7858]	2:20613975-20640410	1497	1053	909	2256	2218	29.5826	33.5493	82.1797	77.6319	31.5659	79.9058	-1.33993	0.0014403	0.0154585	DOWN
ENSGALT00000031766	ENSGALG00000013971	SGK1	Serine/threonine-protein kinase Sgk1 [Source:UniProtKB/Swiss-Prot;Acc:Q6U1I9]	3:56365721-56371288	2412	2894	2488	6792	5423	50.4604	56.9921	153.556	117.805	53.7262	135.681	-1.33651	0.00156034	0.0163998	DOWN
ENSGALT00000061252	ENSGALG00000040212	FYCO1	FYVE and coiled-coil domain containing 1 [Source:HGNC Symbol;Acc:HGNC:14673]	2:42914367-42938103	4623	2660	2164	5887	5018	24.1984	25.8628	69.4412	56.8732	25.0306	63.1572	-1.33525	0.00162292	0.016897	DOWN
ENSGALT00000023888	ENSGALG00000014798	SERINC5	serine incorporator 5 [Source:HGNC Symbol;Acc:HGNC:18825]	Z:21970238-22006909	1844	526	366	1063	929	11.9965	10.9663	31.4354	26.397	11.4814	28.9162	-1.33258	0.00345004	0.0305385	DOWN
ENSGALT00000027800	ENSGALG00000017200	MTMR2	Myotubularin-related protein 2 [Source:UniProtKB/Swiss-Prot;Acc:Q5ZIV1]	1:185251954-185284458	3814	2036	1416	3673	4037	22.4505	20.5128	52.5155	55.4599	21.4816	53.9877	-1.32953	0.00154589	0.016283	DOWN
ENSGALT00000016441	ENSGALG00000010110	TMEM53	transmembrane protein 53 [Source:HGNC Symbol;Acc:HGNC:26186]	8:20802830-20806055	1428	456	265	775	814	13.4297	10.2532	29.5952	29.8673	11.8414	29.7313	-1.32814	0.00640237	0.0494123	DOWN
ENSGALT00000052662	ENSGALG00000035596	NT5DC2	5'-nucleotidase domain containing 2 [Source:HGNC Symbol;Acc:HGNC:25717]	12:688257-711216	2300	670	447	1177	1303	12.2511	10.738	27.9059	29.6836	11.4945	28.7948	-1.32486	0.00263876	0.0247811	DOWN
ENSGALT00000019449	ENSGALG00000011921	DHRS7	dehydrogenase/reductase 7 [Source:HGNC Symbol;Acc:HGNC:21524]	5:54648192-54665832	1226	1684	1161	3138	3186	57.7671	52.3219	139.576	136.162	55.0445	137.869	-1.32463	0.00157837	0.0165463	DOWN
ENSGALT00000027231	ENSGALG00000016855	ARGLU1	Arginine and glutamate-rich protein 1 [Source:UniProtKB/Swiss-Prot;Acc:Q5ZL35]	1:141032141-141042349	1802	532	393	1034	1031	12.4161	12.0498	31.2905	29.9781	12.233	30.6343	-1.32438	0.00307654	0.0278917	DOWN
ENSGALT00000045958	ENSGALG00000027332	TMEM167A	Protein kish-A [Source:UniProtKB/Swiss-Prot;Acc:Q5ZII6]	Z:62969178-62990733	1413	1020	852	2142	2070	30.359	33.3149	82.6655	76.7589	31.837	79.7122	-1.3241	0.00156809	0.0164672	DOWN
ENSGALT00000009144	ENSGALG00000005700	GID8	Glucose-induced degradation protein 8 homolog [Source:UniProtKB/Swiss-Prot;Acc:Q5ZKQ7]	20:8622914-8629382	3424	1309	1050	2653	2637	16.0781	16.9433	42.2523	40.3531	16.5107	41.3027	-1.32284	0.00141246	0.0151798	DOWN
ENSGALT00000075116	ENSGALG00000029652	OPHN1	oligophrenin 1 [Source:HGNC Symbol;Acc:HGNC:8148]	4:503583-547399	2378	585	475	1013	1368	10.346	11.0363	23.2298	30.1422	10.6912	26.686	-1.31966	0.00325186	0.0290803	DOWN
ENSGALT00000013466	ENSGALG00000008274	CRBN	cereblon [Source:HGNC Symbol;Acc:HGNC:30185]	12:18148923-18160315	1338	456	316	901	807	14.333	13.0489	36.7211	31.6023	13.6909	34.1617	-1.31916	0.00492105	0.0403871	DOWN
ENSGALT00000036654	ENSGALG00000016241	ATP6AP2	ATPase H+ transporting accessory protein 2 [Source:HGNC Symbol;Acc:HGNC:18305]	1:112273190-112282375	1985	2460	1623	4471	4526	52.1199	45.1752	122.826	119.469	48.6475	121.148	-1.31633	0.00177264	0.0181683	DOWN
ENSGALT00000025644	ENSGALG00000015910	CD109	CD109 molecule [Source:HGNC Symbol;Acc:HGNC:21685]	3:81650139-81729852	4341	3694	2702	6851	7339	35.7879	34.3904	86.062	88.5825	35.0892	87.3222	-1.31532	0.00144719	0.0154914	DOWN
ENSGALT00000000320	ENSGALG00000000241	STARD4	StAR related lipid transfer domain containing 4 [Source:HGNC Symbol;Acc:HGNC:18058]	Z:46509914-46518374	4759	3958	3298	8115	8105	34.9775	38.2892	92.9865	89.2356	36.6334	91.1111	-1.31447	0.00145659	0.0155286	DOWN
ENSGALT00000087484	ENSGALG00000011290	RPL15	ribosomal protein L15 [Source:HGNC Symbol;Acc:HGNC:10306]	2:37327228-37331930	705	1508	827	2614	2457	89.9583	64.8124	202.192	182.607	77.3854	192.399	-1.31397	0.00252257	0.0238673	DOWN
ENSGALT00000011936	ENSGALG00000007381	SERPING1	serpin family G member 1 [Source:HGNC Symbol;Acc:HGNC:1228]	5:16999644-17004311	3750	685	459	1219	1299	7.68225	6.76274	17.7264	18.1501	7.2225	17.9382	-1.31247	0.0026904	0.025169	DOWN
ENSGALT00000056368	ENSGALG00000029514	MAPK8IP3	mitogen-activated protein kinase 8 interacting protein 3 [Source:HGNC Symbol;Acc:HGNC:6884]	AADN04000668.1:28873-80033	3783	717	488	1350	1299	7.97099	7.1273	19.4601	17.9918	7.54914	18.7259	-1.31065	0.00274019	0.0254976	DOWN
ENSGALT00000050373	ENSGALG00000038776	SYDE2	synapse defective Rho GTPase homolog 2 [Source:HGNC Symbol;Acc:HGNC:25841]	8:16377601-16398255	2840	1758	1419	3578	3471	26.0333	27.6062	68.702	64.0379	26.8197	66.3699	-1.30723	0.00185921	0.01881	DOWN
ENSGALT00000061990	ENSGALG00000033513	ELL	elongation factor for RNA polymerase II [Source:HGNC Symbol;Acc:HGNC:23114]	28:3910630-3946424	5208	457	493	982	1172	3.69041	5.23019	10.2822	11.7912	4.4603	11.0367	-1.3071	0.00428278	0.0362487	DOWN
ENSGALT00000074829	ENSGALG00000004816	-	-	14:4757462-4767332	2306	1302	929	2336	2578	23.7455	22.2586	55.2409	58.5766	23.002	56.9088	-1.30689	0.00193869	0.0194765	DOWN
ENSGALT00000055392	ENSGALG00000006766	DEPDC5	DEP domain containing 5 [Source:HGNC Symbol;Acc:HGNC:18423]	15:8894597-8936194	4503	610	386	1026	1150	5.69714	4.73617	12.4249	13.3812	5.21665	12.9031	-1.30652	0.00386509	0.0333631	DOWN
ENSGALT00000038867	ENSGALG00000009480	-	-	1:27184787-27262852	3975	402	364	882	828	4.25322	5.05948	12.0998	10.9143	4.65635	11.507	-1.30524	0.00505567	0.0412417	DOWN
ENSGALT00000014723	ENSGALG00000009044	-	-	2:21777368-21799890	2153	1793	1283	3287	3464	35.024	32.9249	83.2536	84.3014	33.9744	83.7775	-1.30211	0.00193648	0.0194624	DOWN
ENSGALT00000025818	ENSGALG00000016026	-	-	4:89648215-89652544	641	1783	1169	3340	3089	116.983	100.762	284.142	252.5	108.873	268.321	-1.30132	0.00213154	0.0210405	DOWN
ENSGALT00000061337	ENSGALG00000035239	GLCCI1	glucocorticoid induced 1 [Source:HGNC Symbol;Acc:HGNC:18713]	2:24920116-24972037	4219	537	449	1096	1084	5.35296	5.88002	14.166	13.4623	5.61649	13.8142	-1.29841	0.00346558	0.0306426	DOWN
ENSGALT00000027523	ENSGALG00000017035	COG6	component of oligomeric golgi complex 6 [Source:HGNC Symbol;Acc:HGNC:18621]	1:170890094-170940234	2494	910	632	1689	1670	15.3453	14.0011	36.9301	35.0849	14.6732	36.0075	-1.29512	0.00226439	0.0219688	DOWN
ENSGALT00000011466	ENSGALG00000007077	CPT1A	carnitine palmitoyltransferase 1A [Source:HGNC Symbol;Acc:HGNC:2328]	5:16650443-16680509	2653	977	749	1999	1774	15.4877	15.5986	41.0887	35.0362	15.5432	38.0625	-1.29209	0.00252282	0.0238673	DOWN
ENSGALT00000021281	ENSGALG00000013036	-	-	1:61860171-61869779	1327	643	411	974	1311	20.3784	17.1125	40.0253	51.7646	18.7454	45.895	-1.2918	0.00464452	0.0386255	DOWN
ENSGALT00000036785	ENSGALG00000015844	SOD1	superoxide dismutase 1, soluble [Source:HGNC Symbol;Acc:HGNC:11179]	1:104652929-104658190	1488	1361	1075	2673	2665	38.4667	39.916	97.9588	93.8415	39.1914	95.9001	-1.291	0.00188645	0.019046	DOWN
ENSGALT00000082756	ENSGALG00000040089	HPS3	HPS3, biogenesis of lysosomal organelles complex 2 subunit 1 [Source:HGNC Symbol;Acc:HGNC:15597]	9:24002562-24031230	5818	968	784	1911	1929	6.99731	7.44533	17.9116	17.3724	7.22132	17.642	-1.28868	0.00232693	0.0224326	DOWN
ENSGALT00000068972	ENSGALG00000005922	RPL5	60S ribosomal protein L5 [Source:UniProtKB/Swiss-Prot;Acc:P22451]	8:14082531-14104087	1031	847	686	1589	1771	34.5505	36.7627	84.0451	90.0037	35.6566	87.0244	-1.28725	0.0022623	0.0219573	DOWN
ENSGALT00000084841	ENSGALG00000035252	RPL7	60S ribosomal protein L7 [Source:UniProtKB/Swiss-Prot;Acc:Q5ZJ56]	2:118157088-118161754	1058	5088	2929	8427	8722	202.251	152.959	434.345	431.948	177.605	433.146	-1.28618	0.00248026	0.0235681	DOWN
ENSGALT00000039096	ENSGALG00000020939	SLC35C2	solute carrier family 35 member C2 [Source:HGNC Symbol;Acc:HGNC:17117]	20:10928556-10933857	1888	738	516	1290	1428	16.4393	15.1004	37.2593	39.6303	15.7699	38.4448	-1.28562	0.00315244	0.0283999	DOWN
ENSGALT00000036803	ENSGALG00000015770	APP	amyloid beta precursor protein [Source:HGNC Symbol;Acc:HGNC:620]	1:102610038-102809834	3060	14537	9339	26228	24970	199.794	168.625	467.402	427.561	184.209	447.482	-1.28048	0.00200509	0.0200361	DOWN
ENSGALT00000061589	ENSGALG00000034655	-	-	6:35387424-35420492	4352	997	735	1949	1798	9.63464	9.33125	24.4214	21.6472	9.48295	23.0343	-1.28038	0.0026992	0.0252319	DOWN
ENSGALT00000059730	ENSGALG00000035478	FAM91A1	family with sequence similarity 91 member A1 [Source:HGNC Symbol;Acc:HGNC:26306]	2:138265441-138289137	2532	1386	1123	2713	2737	23.0212	24.5052	58.4297	56.6385	23.7632	57.5341	-1.27569	0.0022025	0.0215423	DOWN
ENSGALT00000054414	ENSGALG00000042505	DSEL	dermatan sulfate epimerase-like [Source:HGNC Symbol;Acc:HGNC:18144]	2:94976376-94980026	3651	680	618	1321	1518	7.83297	9.35229	19.7305	21.7852	8.59263	20.7578	-1.27248	0.00322711	0.0288802	DOWN
ENSGALT00000017589	ENSGALG00000010818	PLPP3	phospholipid phosphatase 3 [Source:HGNC Symbol;Acc:HGNC:9229]	8:25774675-25817343	2574	1182	915	2142	2392	19.3125	19.6406	45.3793	48.6915	19.4765	47.0354	-1.27201	0.00231457	0.0223222	DOWN
ENSGALT00000039537	ENSGALG00000008837	PELI1	protein pellino homolog 1 [Source:RefSeq peptide;Acc:NP_001012890]	3:9637569-9655444	3381	1039	844	2180	1886	12.9241	13.7924	35.1608	29.2279	13.3582	32.1943	-1.26908	0.00286274	0.0263144	DOWN
ENSGALT00000009017	ENSGALG00000005619	-	-	8:13555281-13561661	1857	613	669	1460	1366	13.8828	19.9047	42.8734	38.5425	16.8938	40.7079	-1.26882	0.00411105	0.0350635	DOWN
ENSGALT00000004312	ENSGALG00000002734	UHMK1	U2AF homology motif kinase 1 [Source:HGNC Symbol;Acc:HGNC:19683]	8:3827710-3841196	5177	2720	2004	5046	5068	22.0963	21.3876	53.1516	51.2931	21.7419	52.2224	-1.26419	0.00244221	0.02328	DOWN
ENSGALT00000044322	ENSGALG00000016769	CHST10	Carbohydrate sulfotransferase 10 [Source:UniProtKB/Swiss-Prot;Acc:Q5ZIE4]	1:133160108-133175882	2117	1087	896	2038	2237	21.5942	23.3846	52.4965	55.3663	22.4894	53.9314	-1.26188	0.00260222	0.0244861	DOWN
ENSGALT00000010956	ENSGALG00000006771	RPS15A	ribosomal protein S15a [Source:HGNC Symbol;Acc:HGNC:10389]	14:8354568-8360819	1938	4800	3662	9228	8868	104.164	104.401	259.658	239.758	104.283	249.708	-1.25974	0.0022281	0.021712	DOWN
ENSGALT00000023014	ENSGALG00000014233	FBLN1	fibulin 1 [Source:HGNC Symbol;Acc:HGNC:3600]	1:70545573-70627591	3345	5267	3406	9045	9300	66.2211	56.2588	147.455	145.676	61.2399	146.565	-1.259	0.00250785	0.0237719	DOWN
ENSGALT00000082878	ENSGALG00000039558	-	-	5:21445441-21476452	2244	980	808	1931	1900	18.3668	19.8944	46.9252	44.3641	19.1306	45.6447	-1.25457	0.00308997	0.0279926	DOWN
ENSGALT00000038752	ENSGALG00000023437	NQO1	NAD(P)H dehydrogenase [Source:RefSeq peptide;Acc:NP_001264549]	11:19278734-19280589	1136	925	570	1673	1464	34.2446	27.7229	80.3091	67.5248	30.9838	73.917	-1.25439	0.00432122	0.0364867	DOWN
ENSGALT00000005939	ENSGALG00000003743	VPS37B	VPS37B, ESCRT-I subunit [Source:HGNC Symbol;Acc:HGNC:25754]	15:5272665-5282778	852	731	520	1243	1414	36.0834	33.7214	79.557	86.9582	34.9024	83.2576	-1.25426	0.00391514	0.0336877	DOWN
ENSGALT00000067446	ENSGALG00000035211	KLHL21	kelch like family member 21 [Source:HGNC Symbol;Acc:HGNC:29041]	21:543977-551357	2544	543	418	1026	1017	8.9766	9.07823	21.9927	20.9462	9.02741	21.4694	-1.2499	0.00515863	0.041913	DOWN
ENSGALT00000007605	ENSGALG00000004769	-	-	6:11945566-11955772	1512	5112	3184	8458	8924	142.19	116.349	305.044	309.249	129.269	307.147	-1.24855	0.00294097	0.0268829	DOWN
ENSGALT00000073498	ENSGALG00000039337	SH3BP5	SH3 domain binding protein 5 [Source:HGNC Symbol;Acc:HGNC:10827]	2:41589410-41631997	2594	1252	1002	2370	2426	20.2985	21.3422	49.8225	49.0029	20.8203	49.4127	-1.24689	0.00300528	0.0273373	DOWN
ENSGALT00000028076	ENSGALG00000017389	SIX4	SIX homeobox 4 [Source:HGNC Symbol;Acc:HGNC:10890]	5:54464360-54470719	2628	500	410	969	970	8.00155	8.61987	20.1069	19.3396	8.31071	19.7233	-1.24685	0.00573091	0.0453449	DOWN
ENSGALT00000043563	ENSGALG00000026970	-	-	5:1549219-1550524	721	2114	1612	3826	4076	123.31	123.53	289.372	296.21	123.42	292.791	-1.2463	0.00287678	0.0264052	DOWN
ENSGALT00000022291	ENSGALG00000013710	SNX9	sorting nexin 9 [Source:HGNC Symbol;Acc:HGNC:14973]	3:51880188-51917321	1749	1669	1293	3003	3272	40.1325	40.8461	93.6295	98.0221	40.4893	95.8258	-1.24287	0.0028982	0.0265617	DOWN
ENSGALT00000018718	ENSGALG00000011481	GPD1L	glycerol-3-phosphate dehydrogenase 1-like [Source:HGNC Symbol;Acc:HGNC:28956]	2:40461464-40484023	1382	773	603	1436	1478	23.5234	24.1074	56.6622	56.036	23.8154	56.3491	-1.2425	0.00377907	0.0328536	DOWN
ENSGALT00000008544	ENSGALG00000005326	-	-	6:16222775-16227452	999	1803	1356	3415	3250	75.9031	74.9956	186.411	170.458	75.4494	178.435	-1.24182	0.00314801	0.0283705	DOWN
ENSGALT00000084752	ENSGALG00000010124	RPS8	ribosomal protein S8 [Source:HGNC Symbol;Acc:HGNC:10441]	8:20838790-20841950	527	3685	2387	6744	5920	294.074	250.255	697.837	588.588	272.165	643.213	-1.24082	0.00348696	0.0307588	DOWN
ENSGALT00000003399	ENSGALG00000002169	PLEKHB2	pleckstrin homology domain containing B2 [Source:HGNC Symbol;Acc:HGNC:19236]	9:2215876-2226714	4211	8597	4971	13543	14598	85.86	65.2229	175.379	181.639	75.5415	178.509	-1.24065	0.00321417	0.0288174	DOWN
ENSGALT00000080167	ENSGALG00000042839	FAM214A	Protein FAM214A [Source:UniProtKB/Swiss-Prot;Acc:Q5ZI58]	10:8687069-8718924	4400	2950	2290	5648	5423	28.1967	28.7557	69.9986	64.5785	28.4762	67.2885	-1.2406	0.00290424	0.0266071	DOWN
ENSGALT00000017008	ENSGALG00000010446	EFCAB14	EF-hand calcium binding domain 14 [Source:HGNC Symbol;Acc:HGNC:29051]	8:21927175-21939664	1510	1137	1026	2322	2290	31.6674	37.5415	83.8557	79.4619	34.6045	81.6588	-1.23865	0.00317455	0.0285253	DOWN
ENSGALT00000000145	ENSGALG00000000106	-	-	26:1069630-1080947	3655	1145	1051	2341	2343	13.1749	15.8876	34.927	33.5881	14.5312	34.2576	-1.23727	0.00331016	0.0295332	DOWN
ENSGALT00000068690	ENSGALG00000035360	XPO6	exportin 6 [Source:HGNC Symbol;Acc:HGNC:19733]	14:13010220-13060617	7146	518	438	903	1125	3.04857	3.38651	6.89084	8.24879	3.21754	7.56981	-1.2343	0.00616494	0.0478988	DOWN
ENSGALT00000050437	ENSGALG00000037441	RPS27	ribosomal protein S27 [Source:HGNC Symbol;Acc:HGNC:10416]	25:2081232-2081985	255	2122	1203	3376	3473	349.973	260.656	721.954	713.617	305.314	717.785	-1.23326	0.00454425	0.0378953	DOWN
ENSGALT00000056286	ENSGALG00000029687	SLC39A1	solute carrier family 39 member 1 [Source:HGNC Symbol;Acc:HGNC:12876]	25:2076620-2080621	2188	1718	953	2385	3098	33.0221	24.0651	59.4413	74.1882	28.5436	66.8147	-1.227	0.00540339	0.0433661	DOWN
ENSGALT00000017236	ENSGALG00000010592	TET2	tet methylcytosine dioxygenase 2 [Source:HGNC Symbol;Acc:HGNC:25941]	4:39085986-39107244	5868	917	772	1783	1768	6.57217	7.2689	16.5695	15.7868	6.92053	16.1781	-1.22509	0.00388343	0.0334621	DOWN
ENSGALT00000018603	ENSGALG00000011405	SLC4A7	solute carrier family 4 member 7 [Source:HGNC Symbol;Acc:HGNC:11033]	2:38586294-38666471	3847	2535	2381	5429	4972	27.7131	34.1963	76.9564	67.7189	30.9547	72.3376	-1.22459	0.00378881	0.0328983	DOWN
ENSGALT00000021613	ENSGALG00000013235	PDK1	pyruvate dehydrogenase kinase 1 [Source:HGNC Symbol;Acc:HGNC:8809]	7:17783868-17793750	2265	1563	1117	2787	2782	29.0215	27.2475	67.099	64.3561	28.1345	65.7275	-1.22416	0.00338147	0.0300408	DOWN
ENSGALT00000024807	ENSGALG00000015376	IDUA	iduronidase, alpha-L- [Source:HGNC Symbol;Acc:HGNC:5391]	Z:53534358-53581435	4889	990	574	1600	1603	8.51617	6.48685	17.8463	17.1796	7.50151	17.513	-1.22317	0.00527607	0.0426111	DOWN
ENSGALT00000016938	ENSGALG00000010402	HPGDS	Hematopoietic prostaglandin D synthase [Source:UniProtKB/Swiss-Prot;Acc:O73888]	4:37449944-37475275	896	5664	3820	9963	9644	265.855	235.558	606.358	563.962	250.706	585.16	-1.22283	0.00340746	0.0302376	DOWN
ENSGALT00000074053	ENSGALG00000041792	C6orf106	Uncharacterized protein C6orf106 homolog [Source:UniProtKB/Swiss-Prot;Acc:Q5F3N9]	26:4312154-4343994	4561	1949	1519	3427	3820	17.9714	18.4009	40.9733	43.8838	18.1861	42.4285	-1.2222	0.00352458	0.0309618	DOWN
ENSGALT00000078667	ENSGALG00000030533	PGLS	Gallus gallus 6-phosphogluconolactonase (PGLS), mRNA. [Source:RefSeq mRNA;Acc:NM_001031588]	AADN04000659.1:56622-60029	2697	573	451	968	1174	8.93517	9.23926	19.5723	22.808	9.08721	21.1902	-1.22148	0.00639049	0.049352	DOWN
ENSGALT00000046070	ENSGALG00000028451	-	Metallothionein [Source:UniProtKB/Swiss-Prot;Acc:P68497]	11:2178884-2180407	388	1312	1192	2477	2808	142.21	169.741	348.13	379.198	155.976	363.664	-1.22129	0.00351733	0.0309244	DOWN
ENSGALT00000013458	ENSGALG00000008269	-	-	3:3235608-3264981	5360	1371	1080	2680	2413	10.7573	11.1327	27.2657	23.5881	10.945	25.4269	-1.21609	0.00363439	0.0317774	DOWN
ENSGALT00000019266	ENSGALG00000011805	-	-	4:52117096-52123995	1590	2494	1477	4221	3868	65.9673	51.3245	144.766	127.465	58.6459	136.115	-1.21473	0.00491493	0.0403641	DOWN
ENSGALT00000026174	ENSGALG00000016232	RPL8	ribosomal protein L8 [Source:HGNC Symbol;Acc:HGNC:10368]	1:112065359-112069618	1438	8171	4597	12889	13056	238.971	176.627	488.773	475.721	207.799	482.247	-1.21458	0.00433608	0.0365854	DOWN
ENSGALT00000090014	ENSGALG00000000907	KARS	lysyl-tRNA synthetase [Source:HGNC Symbol;Acc:HGNC:6215]	11:20109833-20121005	1880	647	500	1190	1190	14.4736	14.6945	34.5173	33.1658	14.584	33.8415	-1.2144	0.0054908	0.0439084	DOWN
ENSGALT00000025170	ENSGALG00000015611	CASP8AP2	caspase 8 associated protein 2 [Source:HGNC Symbol;Acc:HGNC:1510]	3:75700849-75718891	6060	676	590	1404	1218	4.69141	5.37924	12.634	10.5311	5.03532	11.5826	-1.2018	0.00604423	0.0472171	DOWN
ENSGALT00000006768	ENSGALG00000004255	SNX8	sorting nexin 8 [Source:HGNC Symbol;Acc:HGNC:14972]	14:3093845-3110665	1347	1127	856	2055	2016	35.1873	35.1114	83.1939	78.4194	35.1493	80.8067	-1.20098	0.00440509	0.03695	DOWN
ENSGALT00000023397	ENSGALG00000001183	MYH10	myosin heavy chain 10 [Source:HGNC Symbol;Acc:HGNC:7568]	18:1762822-1855745	9291	2629	2011	5124	4377	11.9003	11.9589	30.0742	24.684	11.9296	27.3791	-1.19853	0.00448631	0.0375149	DOWN
ENSGALT00000053340	ENSGALG00000040896	FASN	fatty acid synthase [Source:HGNC Symbol;Acc:HGNC:3594]	18:4968055-5004091	10642	29372	23404	54707	53661	116.075	121.509	280.328	264.202	118.792	272.265	-1.19657	0.00284799	0.0262539	DOWN
ENSGALT00000027327	ENSGALG00000016906	SPRY2	sprouty RTK signaling antagonist 2 [Source:HGNC Symbol;Acc:HGNC:11270]	1:152670026-152675345	1854	921	684	1666	1605	20.892	20.3839	49.0018	45.3593	20.6379	47.1806	-1.19289	0.0048623	0.0400513	DOWN
ENSGALT00000045256	ENSGALG00000027989	SBDS	Ribosome maturation protein SBDS [Source:UniProtKB/Swiss-Prot;Acc:Q5ZIY4]	19:808562-813588	3008	2203	1753	4171	3924	30.8011	32.1993	75.6153	68.3521	31.5002	71.9837	-1.19231	0.00450046	0.0375945	DOWN
ENSGALT00000087986	ENSGALG00000004215	WIPI1	WD repeat domain, phosphoinositide interacting 1 [Source:HGNC Symbol;Acc:HGNC:25471]	18:7900008-7912642	1564	7138	3871	10587	11386	191.942	136.75	369.133	381.448	164.346	375.291	-1.19127	0.00586104	0.0461564	DOWN
ENSGALT00000082308	ENSGALG00000041226	-	-	4:11523566-11536322	1467	980	690	1700	1687	28.0947	25.9873	63.1926	60.254	27.041	61.7233	-1.19067	0.00517778	0.0420265	DOWN
ENSGALT00000039415	ENSGALG00000006300	-	-	5:12555480-12561388	1717	35300	18941	51913	56079	864.637	609.501	1648.74	1711.32	737.069	1680.03	-1.18862	0.00482277	0.0397817	DOWN
ENSGALT00000024962	ENSGALG00000015478	-	-	3:71652117-71704467	4562	699	605	1289	1385	6.44394	7.32726	15.4079	15.9073	6.8856	15.6576	-1.18521	0.00619089	0.0480697	DOWN
ENSGALT00000033908	ENSGALG00000012607	ZCCHC6	zinc finger CCHC-type containing 6 [Source:HGNC Symbol;Acc:HGNC:25817]	Z:40830409-40863333	5690	937	767	1741	1706	6.92559	7.44775	16.6853	15.7097	7.18667	16.1975	-1.17238	0.00568194	0.0450374	DOWN
ENSGALT00000031372	ENSGALG00000000755	ACER3	alkaline ceramidase 3 [Source:HGNC Symbol;Acc:HGNC:16066]	1:193390265-193443628	1321	1180	837	2057	1982	37.5672	35.0078	84.9139	78.6143	36.2875	81.7641	-1.172	0.00569528	0.0451137	DOWN
ENSGALT00000014667	ENSGALG00000009015	PIGK	phosphatidylinositol glycan anchor biosynthesis class K [Source:HGNC Symbol;Acc:HGNC:8965]	8:19239875-19303699	2122	2692	1614	4179	4317	53.353	42.0242	107.393	106.595	47.6886	106.994	-1.16581	0.00632869	0.0489487	DOWN
ENSGALT00000027292	ENSGALG00000016889	RAP2A	RAP2A, member of RAS oncogene family [Source:HGNC Symbol;Acc:HGNC:9861]	1:145287174-145317832	2013	2115	1843	4151	3811	44.1871	50.5852	112.449	99.1964	47.3862	105.823	-1.15911	0.00590362	0.0464167	DOWN
ENSGALT00000002041	ENSGALG00000001335	-	-	18:2287671-2294491	2156	2320	1778	4109	4069	45.2552	45.5643	103.928	98.8871	45.4098	101.408	-1.15909	0.00559628	0.0445616	DOWN
ENSGALT00000085059	ENSGALG00000015082	RPS6	ribosomal protein S6 [Source:HGNC Symbol;Acc:HGNC:10429]	Z:33736468-33740954	1669	3957	2764	6721	6576	99.7101	91.5005	219.596	206.446	95.6053	213.021	-1.15583	0.00544533	0.043602	DOWN
ENSGALT00000026982	ENSGALG00000016719	TNFRSF21	TNF receptor superfamily member 21 [Source:HGNC Symbol;Acc:HGNC:13469]	3:110408257-110440867	2839	8351	5798	14658	13289	123.709	112.838	281.551	245.26	118.274	263.406	-1.15516	0.0052247	0.0422945	DOWN
ENSGALT00000046015	ENSGALG00000025977	GADD45A	growth arrest and DNA damage inducible alpha [Source:HGNC Symbol;Acc:HGNC:4095]	8:28789111-28790623	1162	2821	2107	4965	4791	102.1	100.184	233.002	216.033	101.142	224.518	-1.15044	0.00612486	0.0476787	DOWN
ENSGALT00000025859	ENSGALG00000016050	TTC3	tetratricopeptide repeat domain 3 [Source:HGNC Symbol;Acc:HGNC:12393]	1:107001974-107060482	6040	2171	1958	4166	4104	15.1165	17.9109	37.6123	35.6017	16.5137	36.607	-1.14845	0.00616311	0.0478988	DOWN
ENSGALT00000043009	ENSGALG00000028265	SURF4	Surfeit locus protein 4 [Source:UniProtKB/Swiss-Prot;Acc:Q800K9]	17:7351942-7365144	3510	23594	18442	8694	9817	282.699	290.297	135.07	146.545	286.498	140.808	1.0248	0.00526106	0.0425181	UP
ENSGALT00000054328	ENSGALG00000032456	MT-CO2	Cytochrome c oxidase subunit 2 [Source:UniProtKB/Swiss-Prot;Acc:P18944]	MT:8331-9014	684	37154	40587	16787	18218	2284.43	3278.48	1338.33	1395.55	2781.46	1366.94	1.02489	0.00620522	0.0481657	UP
ENSGALT00000000542	ENSGALG00000000397	IPO9	importin 9 [Source:HGNC Symbol;Acc:HGNC:19425]	26:563963-585492	5784	3000	2565	1128	1315	21.8133	24.502	10.6348	11.9124	23.1577	11.2736	1.03854	0.00573378	0.0453449	UP
ENSGALT00000072843	ENSGALG00000012256	UTRN	utrophin [Source:HGNC Symbol;Acc:HGNC:12635]	3:46068391-46415545	10745	8155	6483	3100	3285	31.9188	33.3358	15.7327	16.0188	32.6273	15.8757	1.03926	0.00504372	0.0411624	UP
ENSGALT00000005344	ENSGALG00000003381	HERC1	HECT and RLD domain containing E3 ubiquitin protein ligase family member 1 [Source:HGNC Symbol;Acc:HGNC:4867]	10:3890206-3967151	14586	9255	8796	3837	4113	26.6851	33.3189	14.3451	14.7749	30.002	14.56	1.04305	0.00540645	0.0433764	UP
ENSGALT00000073390	ENSGALG00000035584	COL3A1	collagen type III alpha 1 chain [Source:HGNC Symbol;Acc:HGNC:2201]	7:773658-896802	1144	2248	1892	845	964	82.6418	91.377	40.2789	44.1521	87.0094	42.2155	1.0434	0.00605009	0.0472478	UP
ENSGALT00000052129	ENSGALG00000038089	EGFR	epidermal growth factor receptor [Source:HGNC Symbol;Acc:HGNC:3236]	2:51987050-52134485	8677	9896	7599	3648	3943	47.9644	48.387	22.9262	23.8099	48.1757	23.3681	1.04377	0.00490003	0.0402689	UP
ENSGALT00000086187	ENSGALG00000004693	ARPC1A	actin related protein 2/3 complex subunit 1A [Source:HGNC Symbol;Acc:HGNC:703]	14:4366765-4381798	1581	7984	5877	3009	2981	212.382	205.384	103.786	98.794	208.883	101.29	1.0442	0.00510494	0.0415716	UP
ENSGALT00000087269	ENSGALG00000029921	CSRP2	Cysteine and glycine-rich protein 2 [Source:UniProtKB/Swiss-Prot;Acc:P50460]	1:38237626-38245448	865	15273	11347	5543	5976	742.57	724.781	349.443	361.989	733.675	355.716	1.04442	0.00451707	0.0376944	UP
ENSGALT00000053154	ENSGALG00000031534	ARID5B	AT-rich interaction domain 5B [Source:HGNC Symbol;Acc:HGNC:17362]	6:8297642-8403485	4354	2834	2458	1143	1166	27.3742	31.1914	14.3155	14.0317	29.2828	14.1736	1.04685	0.00537498	0.0432093	UP
ENSGALT00000007426	ENSGALG00000004661	-	-	12:3242714-3253868	2740	6061	4733	2088	2595	93.03	95.4394	41.5554	49.6235	94.2347	45.5894	1.04756	0.00556274	0.0443816	UP
ENSGALT00000006583	ENSGALG00000004140	SH3BP4	SH3 domain binding protein 4 [Source:HGNC Symbol;Acc:HGNC:10826]	7:5782840-5795353	2895	11768	7819	4137	4221	170.956	149.226	77.9263	76.3954	160.091	77.1609	1.05295	0.00472263	0.039128	UP
ENSGALT00000075084	ENSGALG00000036962	KPNB1	karyopherin subunit beta 1 [Source:HGNC Symbol;Acc:HGNC:6400]	27:4030720-4050040	3300	6805	6362	2764	2988	86.7248	106.518	45.6742	47.4425	96.6212	46.5584	1.0533	0.00524794	0.0424403	UP
ENSGALT00000089815	ENSGALG00000045421	-	-	AADN04014453.1:3985-5884	1524	2452	1797	852	969	67.6651	65.1486	30.4861	33.315	66.4068	31.9005	1.05775	0.00528938	0.0426904	UP
ENSGALT00000046125	ENSGALG00000028627	TIMP3	Metalloproteinase inhibitor 3 [Source:UniProtKB/Swiss-Prot;Acc:P26652]	1:53145365-53177923	976	33192	20052	10641	11796	1430.25	1135.14	594.538	633.265	1282.7	613.902	1.0631	0.00446549	0.0373921	UP
ENSGALT00000085230	ENSGALG00000007606	PGAM1	Phosphoglycerate mutase 1 [Source:UniProtKB/Swiss-Prot;Acc:Q5ZLN1]	6:22343557-22345520	1436	23807	16818	6660	10701	697.235	647.085	252.911	390.455	672.16	321.683	1.06317	0.0061144	0.047643	UP
ENSGALT00000012260	ENSGALG00000007582	DPYSL3	dihydropyrimidinase like 3 [Source:HGNC Symbol;Acc:HGNC:3015]	13:18086720-18107846	2278	8400	5914	2773	3320	155.08	143.44	66.3809	76.3634	149.26	71.3721	1.06439	0.00436763	0.0367243	UP
ENSGALT00000010467	ENSGALG00000006477	-	DnaJ homolog subfamily B member 6 [Source:UniProtKB/Swiss-Prot;Acc:Q5F3Z5]	2:8685144-8735010	2630	4879	3116	1653	1699	78.0197	65.4611	34.274	33.8484	71.7404	34.0612	1.07466	0.00479004	0.0395788	UP
ENSGALT00000065074	ENSGALG00000005135	SERPINE2	serpin family E member 2 [Source:HGNC Symbol;Acc:HGNC:8951]	9:8320172-8343281	1930	15647	11797	6132	5466	340.96	337.719	173.258	148.393	339.34	160.825	1.07724	0.00382848	0.0331411	UP
ENSGALT00000061988	ENSGALG00000005079	VCL	Vinculin [Source:UniProtKB/Swiss-Prot;Acc:P12003]	6:15394778-15448303	3246	23226	11546	7012	7295	300.923	196.528	117.799	117.754	248.725	117.777	1.0785	0.00558649	0.0445127	UP
ENSGALT00000020916	ENSGALG00000012823	TRIM24	tripartite motif containing 24 [Source:HGNC Symbol;Acc:HGNC:11812]	1:56435548-56493091	3498	1804	1395	742	606	21.6893	22.0341	11.5673	9.07724	21.8617	10.3223	1.08265	0.00597355	0.0467701	UP
ENSGALT00000022784	ENSGALG00000014071	-	-	1:67751004-67983940	6957	2951	2212	986	1185	17.8392	17.5673	7.72862	8.92477	17.7033	8.3267	1.0882	0.00426733	0.0361431	UP
ENSGALT00000003980	ENSGALG00000002527	TMEM201	transmembrane protein 201 [Source:HGNC Symbol;Acc:HGNC:33719]	21:3417643-3438966	2190	1611	1159	560	599	30.9372	29.2402	13.9441	14.3312	30.0887	14.1377	1.08968	0.0054817	0.0438644	UP
ENSGALT00000008104	ENSGALG00000016781	MAP4K4	mitogen-activated protein kinase kinase kinase kinase 4 [Source:HGNC Symbol;Acc:HGNC:6866]	1:133743235-133800008	3768	2283	1880	964	781	25.4815	27.5669	13.9513	10.8603	26.5242	12.4058	1.0963	0.00485117	0.0400024	UP
ENSGALT00000064960	ENSGALG00000029819	SCG2	secretogranin II [Source:HGNC Symbol;Acc:HGNC:10575]	9:8233484-8235373	1890	2292	1916	887	878	51.0014	56.0113	25.5923	24.3407	53.5063	24.9665	1.09972	0.00394029	0.0338008	UP
ENSGALT00000011883	ENSGALG00000007346	KIAA1462	KIAA1462 [Source:HGNC Symbol;Acc:HGNC:29283]	2:14907168-14932071	4147	4178	3077	1572	1438	42.3705	40.9954	20.6712	18.1688	41.683	19.42	1.10192	0.00387996	0.033444	UP
ENSGALT00000062155	ENSGALG00000031529	ERBB2	erb-b2 receptor tyrosine kinase 2 [Source:HGNC Symbol;Acc:HGNC:3430]	27:4653390-4662322	3820	1389	1098	447	592	15.2921	15.8811	6.38103	8.12006	15.5866	7.25055	1.10415	0.00635569	0.0491143	UP
ENSGALT00000056168	ENSGALG00000029783	-	-	AADN04024629.1:4523-14980	2864	1385	1314	525	615	20.3379	25.3492	9.99616	11.2513	22.8435	10.6237	1.1045	0.00521062	0.0422086	UP
ENSGALT00000023339	ENSGALG00000013565	CHD4	chromodomain helicase DNA binding protein 4 [Source:HGNC Symbol;Acc:HGNC:1919]	1:76988085-77010194	7056	7090	6318	2712	2921	42.2588	49.4724	20.9594	21.6907	45.8656	21.325	1.10486	0.0033798	0.0300369	UP
ENSGALT00000033097	ENSGALG00000008938	DCLRE1A	DNA cross-link repair 1A [Source:HGNC Symbol;Acc:HGNC:17660]	6:27577607-27591633	3506	1214	1091	502	465	14.5625	17.1931	7.80798	6.94931	15.8778	7.37865	1.10558	0.00621481	0.0482247	UP
ENSGALT00000012245	ENSGALG00000007572	MMS19	MMS19 homolog, cytosolic iron-sulfur assembly component [Source:HGNC Symbol;Acc:HGNC:13824]	6:22321784-22335727	3204	2256	1464	729	793	29.6125	25.2459	12.4074	12.9683	27.4292	12.6878	1.11227	0.00396844	0.034014	UP
ENSGALT00000043639	ENSGALG00000025862	TMEM26	transmembrane protein 26 [Source:HGNC Symbol;Acc:HGNC:28550]	6:8546459-8560943	2099	1393	1131	480	567	27.9105	29.7709	12.4703	14.1537	28.8407	13.312	1.11538	0.00533126	0.0429572	UP
ENSGALT00000063494	ENSGALG00000032588	ARPC1B	actin related protein 2/3 complex subunit 1B [Source:HGNC Symbol;Acc:HGNC:704]	14:4384127-4390001	1701	5398	3386	1668	1903	133.462	109.983	53.4735	58.6186	121.722	56.046	1.11891	0.00347535	0.0307067	UP
ENSGALT00000072490	ENSGALG00000032181	LRP4	LDL receptor related protein 4 [Source:HGNC Symbol;Acc:HGNC:6696]	5:23347084-23385831	5673	2874	2066	1044	975	21.3061	20.1215	10.0354	9.00518	20.7138	9.52029	1.12151	0.00317022	0.0285041	UP
ENSGALT00000081683	ENSGALG00000040908	HIP1	huntingtin interacting protein 1 [Source:HGNC Symbol;Acc:HGNC:4913]	19:328871-345898	5493	15208	9150	4386	5479	116.437	92.035	43.5418	52.2628	104.236	47.9023	1.12169	0.00341766	0.0302872	UP
ENSGALT00000020663	ENSGALG00000012659	CKAP4	cytoskeleton associated protein 4 [Source:HGNC Symbol;Acc:HGNC:16991]	1:53949473-53959022	1500	23652	19683	8623	9263	663.141	725.006	313.483	323.565	694.074	318.524	1.12369	0.00239212	0.0229338	UP
ENSGALT00000027578	ENSGALG00000017075	FRY	FRY microtubule binding protein [Source:HGNC Symbol;Acc:HGNC:20367]	1:174603425-174767849	9021	1369	1094	451	564	6.38231	6.70046	2.72627	3.27586	6.54138	3.00106	1.12412	0.00532729	0.0429466	UP
ENSGALT00000063913	ENSGALG00000036229	MT-ND4	NADH-ubiquinone oxidoreductase chain 4 [Source:UniProtKB/Swiss-Prot;Acc:P18939]	MT:11486-12863	1378	14018	18204	6937	6695	427.825	729.893	274.517	254.567	578.859	264.542	1.12971	0.00464217	0.0386192	UP
ENSGALT00000067189	ENSGALG00000040368	CALR	calreticulin [Source:HGNC Symbol;Acc:HGNC:1455]	30:10966-14298	1032	11888	9009	4116	4403	484.46	482.324	217.492	223.547	483.392	220.52	1.13229	0.0023955	0.0229572	UP
ENSGALT00000070776	ENSGALG00000041555	-	-	AADN04001035.1:4863-11120	1584	108253	60082	28261	39091	2874.18	2095.71	972.925	1293.07	2484.94	1133	1.13307	0.00313515	0.0282966	UP
ENSGALT00000000296	ENSGALG00000000220	APC	APC, WNT signaling pathway regulator [Source:HGNC Symbol;Acc:HGNC:583]	Z:46027195-46082742	8544	4565	4085	1701	1861	22.4703	26.4163	10.8565	11.4126	24.4433	11.1346	1.13439	0.00284836	0.0262539	UP
ENSGALT00000024152	ENSGALG00000014974	MIB1	mindbomb E3 ubiquitin protein ligase 1 [Source:HGNC Symbol;Acc:HGNC:21086]	2:102774724-102842815	3504	5895	4786	2123	2241	70.7537	75.4658	33.0395	33.5103	73.1098	33.2749	1.13563	0.00265945	0.0249465	UP
ENSGALT00000060717	ENSGALG00000034163	CRTAP	cartilage associated protein [Source:HGNC Symbol;Acc:HGNC:2379]	2:44630455-44651147	1200	5716	3772	2096	1714	200.327	173.673	95.2483	74.8394	187	85.0438	1.13676	0.00334089	0.0297346	UP
ENSGALT00000058579	ENSGALG00000040260	TUBA1C	tubulin alpha 1c [Source:HGNC Symbol;Acc:HGNC:20768]	33:595513-599188	1475	7563	6351	2874	2814	215.641	237.899	106.253	99.9615	226.77	103.107	1.13708	0.00247377	0.023522	UP
ENSGALT00000080904	ENSGALG00000025842	TPM2	tropomyosin 2 (beta) [Source:HGNC Symbol;Acc:HGNC:12011]	Z:9210784-9218279	1013	1635	1300	538	660	67.8793	70.9048	28.9614	34.1378	69.3921	31.5496	1.13715	0.00382667	0.0331372	UP
ENSGALT00000062938	ENSGALG00000032219	FUS	Gallus gallus fused in sarcoma (FUS), mRNA. [Source:RefSeq mRNA;Acc:NM_001001531]	AADN04001416.1:66-20913	1496	2219	1634	648	918	62.3814	60.3479	23.6206	32.1523	61.3646	27.8864	1.13784	0.0038088	0.0330295	UP
ENSGALT00000057614	ENSGALG00000037522	SBNO2	strawberry notch homolog 2 [Source:HGNC Symbol;Acc:HGNC:29158]	28:2964719-2990470	4122	1576	1162	448	660	16.0797	15.5754	5.92675	8.38951	15.8276	7.15813	1.14478	0.00469534	0.0389854	UP
ENSGALT00000068724	ENSGALG00000031973	ANKRD52	ankyrin repeat domain 52 [Source:HGNC Symbol;Acc:HGNC:26614]	33:728697-744086	4112	2916	2654	1110	1159	29.8238	35.6607	14.7203	14.7683	32.7423	14.7443	1.15099	0.00238394	0.0228734	UP
ENSGALT00000013725	ENSGALG00000027142	RPL32	ribosomal protein L32 [Source:HGNC Symbol;Acc:HGNC:10336]	12:19513940-19515975	751	4524	2889	1592	1349	253.345	212.544	115.598	94.118	232.944	104.858	1.15155	0.00313644	0.0282977	UP
ENSGALT00000020302	ENSGALG00000012420	LGALS1	Beta-galactoside-binding lectin [Source:UniProtKB/Swiss-Prot;Acc:P07583]	1:51200887-51204052	531	21666	13050	6728	7006	1715.98	1357.87	690.937	691.316	1536.93	691.126	1.15303	0.00218339	0.0214048	UP
ENSGALT00000041280	ENSGALG00000000621	-	-	28:863498-872099	3507	1474	878	423	508	17.6763	13.8325	6.57737	7.58977	15.7544	7.08357	1.15321	0.00520817	0.0422028	UP
ENSGALT00000073509	ENSGALG00000041277	UBB	ubiquitin B [Source:HGNC Symbol;Acc:HGNC:12463]	15:4539277-4540797	1072	1716	1240	562	622	67.3212	63.91	28.5883	30.4016	65.6156	29.495	1.15357	0.0032419	0.029002	UP
ENSGALT00000079811	ENSGALG00000042478	MT-ND4L	NADH-ubiquinone oxidoreductase chain 4L [Source:UniProtKB/Swiss-Prot;Acc:P18942]	MT:11196-11492	297	3734	4550	1789	1633	528.746	846.441	328.474	288.091	687.594	308.283	1.1573	0.0042149	0.0357737	UP
ENSGALT00000051630	ENSGALG00000003717	MYO9B	myosin-IXb [Source:RefSeq peptide;Acc:NP_001273098]	28:4177071-4208740	7352	3635	2590	1224	1258	20.7935	19.4642	9.07869	8.96552	20.1288	9.02211	1.15773	0.00217505	0.02139	UP
ENSGALT00000071527	ENSGALG00000030004	-	-	KQ759553.1:16154-21877	2955	1222	1014	418	482	17.3917	18.9593	7.71376	8.54654	18.1755	8.13015	1.16064	0.00411949	0.0351231	UP
ENSGALT00000037343	ENSGALG00000012025	KIAA0586	TALPID3 protein [Source:UniProtKB/Swiss-Prot;Acc:Q1G7G9]	5:55274097-55338508	4931	1040	950	380	426	8.87008	10.6446	4.20239	4.52663	9.75735	4.36451	1.16067	0.00500722	0.0409415	UP
ENSGALT00000062391	ENSGALG00000023898	-	-	11:1307477-1370931	6081	5638	3956	1749	2059	38.9923	35.9437	15.6842	17.7412	37.468	16.7127	1.16472	0.00217666	0.02139	UP
ENSGALT00000020480	ENSGALG00000012540	RBFOX2	RNA binding protein, fox-1 homolog 2 [Source:HGNC Symbol;Acc:HGNC:9906]	1:51964351-52040063	1410	2580	2101	867	1008	76.9538	82.3282	33.531	37.4578	79.641	35.4944	1.16592	0.00227025	0.0220081	UP
ENSGALT00000059601	ENSGALG00000030185	PTDSS1	Phosphatidylserine synthase 1 [Source:UniProtKB/Swiss-Prot;Acc:Q5ZM65]	2:127398648-127428269	4694	1060	941	367	438	9.49713	11.0761	4.26354	4.88913	10.2866	4.57633	1.16851	0.00470013	0.0389944	UP
ENSGALT00000078180	ENSGALG00000033405	DBN1	drebrin 1 [Source:HGNC Symbol;Acc:HGNC:2695]	13:10144882-10154247	2085	3107	2403	1012	1181	62.6707	63.678	26.468	29.6787	63.1743	28.0734	1.17014	0.00193516	0.0194571	UP
ENSGALT00000080750	ENSGALG00000002726	KIF1B	kinesin family member 1B [Source:HGNC Symbol;Acc:HGNC:16636]	21:3636231-3676251	3601	8368	6834	2811	3256	97.73	104.856	42.5682	47.3764	101.293	44.9723	1.17143	0.00179894	0.0183584	UP
ENSGALT00000086354	ENSGALG00000008812	CCT4	chaperonin containing TCP1 subunit 4 [Source:HGNC Symbol;Acc:HGNC:1617]	3:15346270-15352731	1748	2796	2696	1118	1095	67.2705	85.2158	34.8777	32.8226	76.2432	33.8501	1.17145	0.00217694	0.02139	UP
ENSGALT00000045378	ENSGALG00000025842	TPM2	tropomyosin 2 (beta) [Source:HGNC Symbol;Acc:HGNC:12011]	Z:9210800-9216357	1441	6161	4347	1873	2273	179.811	166.674	70.8796	82.6487	173.242	76.7641	1.17429	0.00203101	0.0202536	UP
ENSGALT00000043623	ENSGALG00000028801	YPEL2	yippee like 2 [Source:HGNC Symbol;Acc:HGNC:18326]	19:7232431-7263038	4913	2388	1637	742	841	20.4417	18.4096	8.23577	8.96912	19.4256	8.60245	1.17514	0.00244258	0.02328	UP
ENSGALT00000007763	ENSGALG00000004859	ZNFX1	zinc finger NFX1-type containing 1 [Source:HGNC Symbol;Acc:HGNC:29271]	20:6906827-6918959	6084	1095	931	367	441	7.56927	8.45478	3.28946	3.79796	8.01202	3.54371	1.17691	0.00426028	0.036096	UP
ENSGALT00000020165	ENSGALG00000012342	SASH1	SAM and SH3 domain containing 1 [Source:HGNC Symbol;Acc:HGNC:19182]	3:47783635-47902170	3749	4035	2694	951	1699	45.2645	39.7031	13.8329	23.7454	42.4838	18.7891	1.17701	0.00412093	0.0351231	UP
ENSGALT00000048242	ENSGALG00000012222	RAP1GDS1	Rap1 GTPase-GDP dissociation stimulator 1 [Source:HGNC Symbol;Acc:HGNC:9859]	4:60076795-60165895	2391	2565	2438	1013	993	45.1167	56.3373	23.1035	21.7606	50.727	22.432	1.17719	0.00225494	0.0219121	UP
ENSGALT00000048354	ENSGALG00000005678	FLNB	filamin-B [Source:RefSeq peptide;Acc:NP_001025512]	12:8853128-8931289	9228	127526	114707	49171	47545	581.193	686.79	290.569	269.959	633.992	280.264	1.17768	0.00136763	0.0147828	UP
ENSGALT00000044492	ENSGALG00000026009	SRP9	signal recognition particle 9 [Source:HGNC Symbol;Acc:HGNC:11304]	3:17265725-17274225	3705	1843	1734	710	723	20.9202	25.8585	10.45	10.2247	23.3893	10.3374	1.17798	0.00236408	0.0227277	UP
ENSGALT00000084987	ENSGALG00000039139	TNS3	tensin 3 [Source:HGNC Symbol;Acc:HGNC:21616]	2:55221387-55406188	5105	4975	4072	1715	1867	40.9852	44.0711	18.3196	19.1624	42.5281	18.741	1.18222	0.00176538	0.0181014	UP
ENSGALT00000027858	ENSGALG00000017234	FOLH1	folate hydrolase 1 [Source:HGNC Symbol;Acc:HGNC:3788]	1:187694223-187718737	3506	1754	1121	556	562	21.0401	17.6659	8.64788	8.39895	19.353	8.52342	1.18305	0.0029792	0.0271609	UP
ENSGALT00000022585	ENSGALG00000013935	BCLAF1	BCL2 associated transcription factor 1 [Source:HGNC Symbol;Acc:HGNC:16863]	3:55388152-55408404	2999	1744	1942	667	823	24.4568	35.7779	12.1282	14.3788	30.1173	13.2535	1.18422	0.00317102	0.0285041	UP
ENSGALT00000027873	ENSGALG00000017242	FZD4	Frizzled-4 [Source:UniProtKB/Swiss-Prot;Acc:Q9IA05]	1:188780367-188784802	3757	1463	1136	474	550	16.3769	16.7062	6.87994	7.67047	16.5416	7.27521	1.18504	0.00287868	0.0264126	UP
ENSGALT00000017953	ENSGALG00000011019	ROR1	receptor tyrosine kinase like orphan receptor 1 [Source:HGNC Symbol;Acc:HGNC:10256]	8:28080667-28122891	3995	943	898	326	410	9.92714	12.4194	4.44988	5.37734	11.1733	4.91361	1.1852	0.00488633	0.040197	UP
ENSGALT00000074856	ENSGALG00000005369	BTBD10	BTB domain containing 10 [Source:HGNC Symbol;Acc:HGNC:21445]	5:7534735-7560027	2228	1107	916	363	437	20.8959	22.7155	8.88461	10.277	21.8057	9.58081	1.18649	0.00394079	0.0338008	UP
ENSGALT00000006473	ENSGALG00000004070	MICALL2	MICAL like 2 [Source:HGNC Symbol;Acc:HGNC:29672]	14:2534246-2556248	2376	1175	955	380	457	20.798	22.2075	8.72137	10.0779	21.5027	9.39964	1.19384	0.00361368	0.0316191	UP
ENSGALT00000047001	ENSGALG00000029500	ND5	NADH-ubiquinone oxidoreductase chain 5 [Source:UniProtKB/Swiss-Prot;Acc:P18940]	MT:13071-14888	1818	52542	59389	22073	22817	1215.46	1804.9	662.086	657.605	1510.18	659.846	1.19452	0.00167072	0.0172984	UP
ENSGALT00000027066	ENSGALG00000016764	EIF5B	eukaryotic translation initiation factor 5B [Source:HGNC Symbol;Acc:HGNC:30793]	1:132601458-132632123	4437	13979	8202	4401	4096	132.5	102.134	54.089	48.3695	117.317	51.2292	1.19538	0.00197135	0.0197638	UP
ENSGALT00000004886	ENSGALG00000003091	PARN	poly(A)-specific ribonuclease PARN [Source:RefSeq peptide;Acc:NP_001025800]	14:793825-828456	2859	948	863	349	365	13.9452	16.6778	6.6567	6.68928	15.3115	6.67299	1.19821	0.00487749	0.0401379	UP
ENSGALT00000059357	ENSGALG00000033170	-	-	2:67478563-67648707	921	1153	888	395	400	52.6501	53.2715	23.3875	22.7563	52.9608	23.0719	1.19879	0.00341457	0.0302796	UP
ENSGALT00000017555	ENSGALG00000010794	MEOX2	mesenchyme homeobox 2 [Source:HGNC Symbol;Acc:HGNC:7014]	2:28094371-28147050	1893	920	708	283	352	20.4393	20.6645	8.15236	9.743	20.5519	8.94768	1.19969	0.00633107	0.0489487	UP
ENSGALT00000078718	ENSGALG00000036932	SPEN	spen family transcriptional repressor [Source:HGNC Symbol;Acc:HGNC:17575]	21:4241963-4296861	10557	2915	3512	1301	1275	11.6125	18.3804	6.72023	6.32806	14.9965	6.52414	1.20076	0.00282101	0.0260703	UP
ENSGALT00000004118	ENSGALG00000002616	LZIC	Protein LZIC [Source:UniProtKB/Swiss-Prot;Acc:Q5ZKW2]	21:3569313-3578058	3390	1152	921	333	477	14.2916	15.0107	5.35663	7.37258	14.6512	6.36461	1.20287	0.00396362	0.0339846	UP
ENSGALT00000015740	ENSGALG00000009670	SGCE	sarcoglycan epsilon [Source:HGNC Symbol;Acc:HGNC:10808]	2:23679323-23705714	1485	2336	1884	751	894	66.157	70.0965	27.5779	31.5436	68.1267	29.5607	1.20454	0.00171792	0.0176894	UP
ENSGALT00000086321	ENSGALG00000013537	TPM3	tropomyosin 3 [Source:HGNC Symbol;Acc:HGNC:12012]	25:2103503-2114188	1389	9373	6626	2848	3330	283.796	263.567	111.811	125.615	273.681	118.713	1.20502	0.00134002	0.014588	UP
ENSGALT00000056794	ENSGALG00000032029	SRF	serum response factor [Source:HGNC Symbol;Acc:HGNC:11291]	3:4427436-4436079	2554	2395	2128	848	922	39.4379	46.0355	18.106	18.9152	42.7367	18.5106	1.20712	0.00160513	0.0167764	UP
ENSGALT00000072981	ENSGALG00000007664	PSMD1	proteasome 26S subunit, non-ATPase 1 [Source:HGNC Symbol;Acc:HGNC:9554]	9:15184041-15245482	3213	7423	6038	2517	2687	97.1623	103.83	42.7189	43.8185	100.496	43.2687	1.21575	0.00125629	0.0138688	UP
ENSGALT00000072398	ENSGALG00000038978	-	-	2:47460370-47506605	2497	2298	1802	777	791	38.7044	39.8729	16.9687	16.5981	39.2887	16.7834	1.22708	0.001505	0.015942	UP
ENSGALT00000004182	ENSGALG00000002655	ITGAV	integrin subunit alpha V [Source:HGNC Symbol;Acc:HGNC:6150]	7:1321200-1364895	3495	43493	38307	15955	15547	523.361	605.582	248.941	233.077	564.471	241.009	1.22781	0.000859091	0.0101911	UP
ENSGALT00000075999	ENSGALG00000031841	SLX4	SLX4 structure-specific endonuclease subunit [Source:HGNC Symbol;Acc:HGNC:23845]	14:12490400-12514687	6096	779	803	304	312	5.3743	7.278	2.71942	2.6817	6.32615	2.70056	1.22807	0.00577258	0.0455907	UP
ENSGALT00000080210	ENSGALG00000006080	GPC4	glypican 4 [Source:HGNC Symbol;Acc:HGNC:4452]	4:3791474-3853513	3146	31204	22238	9375	10936	417.139	390.552	162.502	182.138	403.845	172.32	1.22871	0.000962447	0.0111316	UP
ENSGALT00000003653	ENSGALG00000002321	GOT2	glutamic-oxaloacetic transaminase 2 [Source:HGNC Symbol;Acc:HGNC:4433]	11:1534051-1544632	2025	1587	1299	518	586	32.9595	35.4426	13.9493	15.1626	34.2011	14.5559	1.23243	0.00183222	0.0185881	UP
ENSGALT00000073784	ENSGALG00000030607	CHST11	carbohydrate sulfotransferase 11 [Source:HGNC Symbol;Acc:HGNC:17422]	1:54437824-54592561	1332	917	857	360	321	28.9531	35.5482	14.7383	12.627	32.2507	13.6826	1.23698	0.00429325	0.0363122	UP
ENSGALT00000018508	ENSGALG00000011342	FGD6	FYVE, RhoGEF and PH domain containing 6 [Source:HGNC Symbol;Acc:HGNC:21740]	1:45374215-45438791	4302	2149	1963	829	747	21.0085	25.2111	10.5083	9.09811	23.1098	9.80319	1.23718	0.00164255	0.017052	UP
ENSGALT00000072707	ENSGALG00000036038	-	-	AADN04013011.1:326-6945	2442	993	731	293	360	17.1014	16.5392	6.54289	7.72428	16.8203	7.13358	1.23751	0.00447924	0.0374815	UP
ENSGALT00000055087	ENSGALG00000041923	ESPL1	extra spindle pole bodies like 1, separase [Source:HGNC Symbol;Acc:HGNC:16856]	AADN04000745.1:52094-62253	5637	866	909	308	379	6.46099	8.90959	2.97954	3.52283	7.68529	3.25119	1.24113	0.00475364	0.0393314	UP
ENSGALT00000079719	ENSGALG00000034020	RHOBTB2	Rho related BTB domain containing 2 [Source:HGNC Symbol;Acc:HGNC:18756]	22:1286101-1298669	2290	1670	1162	494	570	30.6697	28.0358	11.7636	13.0419	29.3528	12.4027	1.24284	0.00165664	0.0171746	UP
ENSGALT00000054835	ENSGALG00000010925	FAM126A	Hyccin [Source:UniProtKB/Swiss-Prot;Acc:Q5ZM13]	2:30984889-31019402	1991	1980	1664	577	806	41.8238	46.1768	15.8034	21.2112	44.0003	18.5073	1.24942	0.00150721	0.0159446	UP
ENSGALT00000023068	ENSGALG00000014262	APBB2	amyloid beta precursor protein binding family B member 2 [Source:HGNC Symbol;Acc:HGNC:582]	4:69151136-69235250	2163	2705	2235	959	906	52.5945	57.0903	24.1774	21.9469	54.8424	23.0621	1.24977	0.00108534	0.0122881	UP
ENSGALT00000056073	ENSGALG00000032893	SHISA4	shisa family member 4 [Source:HGNC Symbol;Acc:HGNC:27139]	26:1126658-1129254	513	886	613	244	316	72.635	66.0214	25.937	32.2753	69.3282	29.1061	1.25212	0.00574278	0.0454013	UP
ENSGALT00000026970	ENSGALG00000016713	PLA2G7	phospholipase A2 group VII [Source:HGNC Symbol;Acc:HGNC:9040]	3:110306565-110318823	1883	1179	985	393	424	26.3325	28.902	11.3812	11.7982	27.6173	11.5897	1.25272	0.0023002	0.0222277	UP
ENSGALT00000004933	ENSGALG00000003120	NCOR2	nuclear receptor corepressor 2 [Source:HGNC Symbol;Acc:HGNC:7673]	15:4635698-4766293	7356	10483	8409	3344	3767	59.934	63.1603	24.7897	26.8321	61.5472	25.8109	1.25371	0.000847905	0.0101125	UP
ENSGALT00000039643	ENSGALG00000003741	MYO18A	myosin XVIIIA [Source:HGNC Symbol;Acc:HGNC:31104]	19:5930014-5955909	6171	4684	3211	1273	1670	31.922	28.7492	11.2492	14.1795	30.3356	12.7143	1.25456	0.00131531	0.0143816	UP
ENSGALT00000013786	ENSGALG00000008459	BRK-3	bone morphogenetic protein receptor type 2 [Source:HGNC Symbol;Acc:HGNC:1078]	7:11874180-11969031	3129	2602	2035	926	806	34.9728	35.9336	16.1381	13.4968	35.4532	14.8174	1.25862	0.00112924	0.0127142	UP
ENSGALT00000069255	ENSGALG00000038018	DNMT1	DNA methyltransferase 1 [Source:HGNC Symbol;Acc:HGNC:2976]	KQ759557.1:7325-26796	4093	2747	2210	1005	848	28.2258	29.8327	13.3897	10.8556	29.0292	12.1227	1.2598	0.00113138	0.0127264	UP
ENSGALT00000011727	ENSGALG00000007247	PXN	paxillin [Source:HGNC Symbol;Acc:HGNC:9718]	15:9439877-9480089	2116	9672	6995	2861	3338	192.234	182.648	73.7309	82.6554	187.441	78.1932	1.26132	0.000823436	0.00987997	UP
ENSGALT00000069749	ENSGALG00000032640	CRIM1	cysteine-rich motor neuron 1 protein precursor [Source:RefSeq peptide;Acc:NP_989756]	3:32366696-32528059	4098	5521	3672	1414	1990	56.6598	49.5077	18.8159	25.4438	53.0837	22.1298	1.26228	0.00128829	0.0141323	UP
ENSGALT00000000960	ENSGALG00000000678	CITED4	Cbp/p300-interacting transactivator 3 [Source:UniProtKB/Swiss-Prot;Acc:Q9I8K7]	23:1422978-1425194	1947	3570	2505	1087	1162	77.1137	71.0859	30.4446	31.2709	74.0998	30.8578	1.26384	0.000944029	0.010974	UP
ENSGALT00000083642	ENSGALG00000003584	KPNA2	karyopherin subunit alpha 2 [Source:HGNC Symbol;Acc:HGNC:6395]	18:7053034-7058674	2067	6630	7654	2797	2663	134.897	204.593	73.7903	67.5043	169.745	70.6473	1.26466	0.00145327	0.0155182	UP
ENSGALT00000005513	ENSGALG00000003485	CCND3	cyclin D3 [Source:HGNC Symbol;Acc:HGNC:1585]	26:5031084-5043504	2230	992	765	296	359	18.7084	18.9539	7.23825	8.43511	18.8311	7.83668	1.26481	0.0035438	0.0311164	UP
ENSGALT00000051401	ENSGALG00000037780	PMEPA1	transmembrane prostate androgen-induced protein [Source:RefSeq peptide;Acc:NP_001026663]	20:11708595-11738595	1246	1229	880	394	386	41.4823	39.0217	17.2435	16.2319	40.252	16.7377	1.26596	0.00201552	0.020132	UP
ENSGALT00000085147	ENSGALG00000041164	-	-	KQ759624.1:1691-7621	414	827	603	271	258	84.0107	80.4746	35.6957	32.6528	82.2426	34.1743	1.26698	0.00512092	0.0416762	UP
ENSGALT00000001637	ENSGALG00000001093	TCF3	transcription factor 3 [Source:HGNC Symbol;Acc:HGNC:11633]	28:2386330-2441061	2453	4427	3605	1361	1627	75.8999	81.1988	30.2557	34.7529	78.5493	32.5043	1.27297	0.000908329	0.0106711	UP
ENSGALT00000080130	ENSGALG00000034456	PRELP	proline and arginine rich end leucine rich repeat protein [Source:HGNC Symbol;Acc:HGNC:9357]	26:5170534-5172975	1125	6602	4579	1800	2317	246.804	224.885	87.2504	107.913	235.844	97.5817	1.27315	0.000959842	0.0111154	UP
ENSGALT00000021171	ENSGALG00000012975	IQSEC3	IQ motif and Sec7 domain 3 [Source:HGNC Symbol;Acc:HGNC:29193]	1:60069873-60168362	3147	1202	1233	460	456	16.0634	21.6475	7.97091	7.59222	18.8554	7.78157	1.27685	0.00191379	0.0192821	UP
ENSGALT00000003204	ENSGALG00000002060	TAF15	TATA-box binding protein associated factor 15 [Source:HGNC Symbol;Acc:HGNC:11547]	19:4320669-4338805	1869	1157	961	366	420	26.0347	28.409	10.6787	11.7745	27.2219	11.2266	1.27785	0.0018512	0.0187445	UP
ENSGALT00000087599	ENSGALG00000001949	MDH2	malate dehydrogenase 2 [Source:HGNC Symbol;Acc:HGNC:6971]	19:4260420-4266274	1082	1892	1602	641	654	73.5399	81.8045	32.3056	31.6702	77.6722	31.9879	1.27987	0.00106093	0.0120687	UP
ENSGALT00000053400	ENSGALG00000032079	MT-CYB	Cytochrome b [Source:UniProtKB/Swiss-Prot;Acc:P18946]	MT:14893-16035	1143	26696	30899	10193	11623	982.266	1493.62	486.299	532.81	1237.94	509.554	1.28064	0.000972715	0.0112377	UP
ENSGALT00000084891	ENSGALG00000002070	SAP130	Sin3A associated protein 130 [Source:HGNC Symbol;Acc:HGNC:29813]	9:1471116-1489777	4414	1008	967	457	277	9.60412	12.1042	5.64588	3.28813	10.8542	4.467	1.28087	0.00488972	0.0402113	UP
ENSGALT00000032155	ENSGALG00000011835	-	Fibroblast growth factor 2 [Source:UniProtKB/Swiss-Prot;Acc:P48800]	4:53933771-53958065	574	1499	1227	439	568	109.829	118.107	41.7061	51.8486	113.968	46.7773	1.28475	0.001366	0.0147717	UP
ENSGALT00000087846	ENSGALG00000007153	-	-	15:9322898-9325382	842	2127	1596	761	599	106.239	104.728	49.2856	37.2748	105.484	43.2802	1.28524	0.00116109	0.0130006	UP
ENSGALT00000028034	ENSGALG00000017350	RRM1	ribonucleotide reductase catalytic subunit M1 [Source:HGNC Symbol;Acc:HGNC:10451]	1:194676693-194694707	3449	1530	1543	582	565	18.6564	24.7181	9.20189	8.58333	21.6872	8.89261	1.28617	0.00135127	0.0146646	UP
ENSGALT00000061046	ENSGALG00000032847	-	-	25:1432088-1437575	1120	1048	999	397	363	39.3525	49.2821	19.3295	16.982	44.3173	18.1557	1.28744	0.00211406	0.0209104	UP
ENSGALT00000071596	ENSGALG00000015058	PTPRD	protein tyrosine phosphatase, receptor type D [Source:HGNC Symbol;Acc:HGNC:9668]	Z:28784850-29057103	5777	2773	1961	785	941	20.1872	18.755	7.40994	8.53469	19.4711	7.97231	1.28827	0.000831573	0.00996169	UP
ENSGALT00000037786	ENSGALG00000012484	RIF1	replication timing regulatory factor 1 [Source:HGNC Symbol;Acc:HGNC:23207]	7:35331804-35359923	6981	821	1225	348	435	4.94601	9.69528	2.71837	3.26492	7.32064	2.99165	1.29103	0.00493586	0.0404745	UP
ENSGALT00000016725	ENSGALG00000010282	TMEM63B	transmembrane protein 63B [Source:HGNC Symbol;Acc:HGNC:17735]	3:30421241-30457897	2660	9293	7452	2950	3188	146.928	154.786	60.4766	62.7968	150.857	61.6367	1.29132	0.000600989	0.0076593	UP
ENSGALT00000013975	ENSGALG00000008582	ADAM23	ADAM metallopeptidase domain 23 [Source:HGNC Symbol;Acc:HGNC:202]	7:12503089-12568332	2743	891	674	254	315	13.661	13.5761	5.04957	6.01708	13.6185	5.53332	1.29935	0.00355781	0.0311975	UP
ENSGALT00000084272	ENSGALG00000033471	CALD1	caldesmon [Source:RefSeq peptide;Acc:NP_989489]	1:62460345-62495064	3665	6739	6002	2145	2534	77.3305	90.4823	31.9154	36.2271	83.9064	34.0712	1.30023	0.000628139	0.00795947	UP
ENSGALT00000046939	ENSGALG00000043092	MYH9	myosin heavy chain 9 [Source:HGNC Symbol;Acc:HGNC:7579]	1:51802991-51870983	7005	109797	89131	36199	36221	659.191	703.011	281.797	270.927	681.101	276.362	1.30131	0.00039503	0.00543573	UP
ENSGALT00000026565	ENSGALG00000016464	VSNL1	Visinin-like protein 1 [Source:UniProtKB/Swiss-Prot;Acc:P62764]	3:100515714-100591520	1434	1495	1156	501	460	43.8451	44.54	19.0518	16.8077	44.1926	17.9298	1.30145	0.00124296	0.013734	UP
ENSGALT00000022312	ENSGALG00000013728	PPAT	phosphoribosyl pyrophosphate amidotransferase [Source:HGNC Symbol;Acc:HGNC:9238]	4:65154141-65196570	2940	957	1055	332	416	13.6897	19.8265	6.15797	7.41391	16.7581	6.78594	1.30424	0.00255623	0.0241254	UP
ENSGALT00000086318	ENSGALG00000012821	-	Tubulin beta-2 chain [Source:UniProtKB/Swiss-Prot;Acc:P32882]	2:66509765-66510730	966	2180	1510	656	669	94.9093	86.3658	37.0317	36.2869	90.6375	36.6593	1.30593	0.000742002	0.00909916	UP
ENSGALT00000022472	ENSGALG00000013851	UBE3B	ubiquitin protein ligase E3B [Source:HGNC Symbol;Acc:HGNC:13478]	15:6800841-6817908	3961	2113	1647	637	725	22.4349	22.9737	8.76964	9.59034	22.7043	9.17999	1.3064	0.000728849	0.00896495	UP
ENSGALT00000015057	ENSGALG00000009252	-	-	9:19600701-19636193	3204	2289	1801	712	768	30.0457	31.0572	12.1181	12.5594	30.5515	12.3388	1.30804	0.000770354	0.00937597	UP
ENSGALT00000074843	ENSGALG00000030089	-	-	AADN04021034.1:1145-2108	429	895	740	270	324	87.7395	95.3052	34.3205	39.5721	91.5223	36.9463	1.30869	0.00306464	0.0278148	UP
ENSGALT00000000815	ENSGALG00000000584	-	-	26:375289-387140	4017	1315	780	328	416	13.7674	10.7284	4.45266	5.42616	12.2479	4.93941	1.31012	0.0021203	0.0209551	UP
ENSGALT00000023065	ENSGALG00000014261	-	-	4:69068033-69072673	1092	2625	1469	688	757	101.096	74.326	34.3568	36.3224	87.7112	35.3396	1.31148	0.00105653	0.0120459	UP
ENSGALT00000046214	ENSGALG00000026311	C12orf75	Overexpressed in colon carcinoma 1 protein homolog [Source:UniProtKB/Swiss-Prot;Acc:P0C915]	1:54229629-54246246	1248	6187	4263	1877	1857	208.495	188.731	82.0157	77.9647	198.613	79.9902	1.31206	0.000585059	0.00751134	UP
ENSGALT00000005175	ENSGALG00000003272	KHDRBS1	KH RNA binding domain containing, signal transduction associated 1 [Source:HGNC Symbol;Acc:HGNC:18116]	23:5096859-5111703	1861	923	859	273	377	20.8586	25.5028	7.99952	10.6144	23.1807	9.30696	1.31654	0.00279871	0.0259035	UP
ENSGALT00000056526	ENSGALG00000029663	IDH3G	isocitrate dehydrogenase 3 (NAD(+)) gamma [Source:HGNC Symbol;Acc:HGNC:5386]	AADN04002404.1:1236-8921	4096	1612	1188	437	567	16.5514	16.025	5.81793	7.2531	16.2882	6.53551	1.31745	0.000997408	0.0114848	UP
ENSGALT00000085747	ENSGALG00000003815	RPN2	ribophorin II [Source:HGNC Symbol;Acc:HGNC:10382]	20:5171228-5186452	1681	6294	4510	1814	2043	157.467	148.235	58.846	63.6797	152.851	61.2629	1.31904	0.00055318	0.0071816	UP
ENSGALT00000088090	ENSGALG00000001729	-	-	10:2176061-2184164	2023	1065	900	268	444	22.1403	24.5804	7.22414	11.4997	23.3603	9.36194	1.31918	0.00276796	0.0256971	UP
ENSGALT00000025809	ENSGALG00000016022	RUNX1	runt related transcription factor 1 [Source:HGNC Symbol;Acc:HGNC:10471]	1:106016234-106164482	1849	3481	2664	1127	1067	79.1765	79.6048	33.2379	30.2363	79.3906	31.7371	1.3228	0.000577665	0.00744389	UP
ENSGALT00000068947	ENSGALG00000001328	BSG	Basigin [Source:UniProtKB/Swiss-Prot;Acc:P17790]	28:2698084-2709095	1774	25978	16825	7031	8107	615.859	524.014	216.128	239.446	569.937	227.787	1.32312	0.00047085	0.00629325	UP
ENSGALT00000011621	ENSGALG00000007178	-	-	5:16777263-16794363	2141	4840	3803	1404	1693	95.0732	98.1412	35.76	41.4325	96.6072	38.5962	1.32367	0.000583275	0.00750031	UP
ENSGALT00000017975	ENSGALG00000011036	HNRNPA2B1	heterogeneous nuclear ribonucleoprotein A2/B1 [Source:HGNC Symbol;Acc:HGNC:5033]	2:32242005-32252547	1704	2737	3158	994	1173	67.5514	102.396	31.81	36.0686	84.9739	33.9393	1.32406	0.00096124	0.0111262	UP
ENSGALT00000010137	ENSGALG00000006272	ECE2	endothelin converting enzyme 2 [Source:HGNC Symbol;Acc:HGNC:13275]	9:15930201-15936984	2567	691	474	199	213	11.3209	10.2022	4.22742	4.34765	10.7616	4.28753	1.32767	0.00568817	0.0450721	UP
ENSGALT00000076659	ENSGALG00000001838	XPO7	exportin-7 [Source:RefSeq peptide;Acc:NP_001012960]	22:1366486-1401055	6304	892	1038	309	398	5.95084	9.09752	2.67294	3.30802	7.52418	2.99048	1.33116	0.00255372	0.0241128	UP
ENSGALT00000084352	ENSGALG00000031741	PTK2	Focal adhesion kinase 1 [Source:UniProtKB/Swiss-Prot;Acc:Q00944]	2:145815693-145840160	1702	3284	1919	908	902	81.1471	62.2956	29.092	27.7682	71.7213	28.4301	1.33498	0.000670635	0.00840607	UP
ENSGALT00000017288	ENSGALG00000010624	MEMO1	mediator of cell motility 1 [Source:HGNC Symbol;Acc:HGNC:14014]	3:33756721-33782296	1518	2896	2507	997	931	80.2336	91.2482	35.8155	32.135	85.7409	33.9752	1.3355	0.000584329	0.00750593	UP
ENSGALT00000021403	ENSGALG00000013112	RERGL	RERG like [Source:HGNC Symbol;Acc:HGNC:26213]	1:63944334-63952948	2381	1326	967	381	428	23.4214	22.4393	8.72596	9.41858	22.9304	9.07227	1.33772	0.00112096	0.0126326	UP
ENSGALT00000019514	ENSGALG00000011965	ZC3H7B	zinc finger CCCH-type containing 7B [Source:HGNC Symbol;Acc:HGNC:30869]	1:49724080-49760506	3090	872	607	237	283	11.8683	10.8535	4.18251	4.79875	11.3609	4.49063	1.33909	0.00321098	0.0287994	UP
ENSGALT00000027248	ENSGALG00000016868	NALCN	sodium leak channel, non-selective [Source:HGNC Symbol;Acc:HGNC:19082]	1:143513191-143715709	5217	769	616	233	258	6.19919	6.52381	2.43546	2.59119	6.3615	2.51333	1.33977	0.00350137	0.0308421	UP
ENSGALT00000021557	ENSGALG00000013196	ANKS6	ankyrin repeat and sterile alpha motif domain containing 6 [Source:HGNC Symbol;Acc:HGNC:26724]	2:88114154-88154921	2855	958	693	231	351	14.112	13.4112	4.41219	6.44172	13.7616	5.42695	1.34244	0.00299654	0.027268	UP
ENSGALT00000062171	ENSGALG00000011432	CDC42BPB	CDC42 binding protein kinase beta [Source:HGNC Symbol;Acc:HGNC:1738]	5:49992040-50076434	5070	8387	5978	2376	2647	69.5709	65.1463	25.5556	27.3556	67.3586	26.4556	1.34829	0.000411497	0.00561649	UP
ENSGALT00000073624	ENSGALG00000031684	RCC2	regulator of chromosome condensation 2 [Source:HGNC Symbol;Acc:HGNC:30297]	21:141487-148632	2204	1849	1571	534	675	35.2821	39.3828	13.2122	16.047	37.3324	14.6296	1.35154	0.00062005	0.00787338	UP
ENSGALT00000084200	ENSGALG00000042469	PRKDC	DNA-dependent protein kinase catalytic subunit [Source:RefSeq peptide;Acc:NP_989989]	2:108253971-108338281	12743	1660	1429	499	592	5.47855	6.19587	2.13539	2.43417	5.83721	2.28478	1.35322	0.00067319	0.00841644	UP
ENSGALT00000009649	ENSGALG00000005998	RRAS2	related RAS viral (r-ras) oncogene homolog 2 [Source:HGNC Symbol;Acc:HGNC:17271]	5:10326456-10361182	2217	3007	2611	967	1012	57.0423	65.0703	23.7853	23.9175	61.0563	23.8514	1.35607	0.000400623	0.00550026	UP
ENSGALT00000006896	ENSGALG00000004325	P4HA1	prolyl 4-hydroxylase subunit alpha-1 isoform 4 precursor [Source:RefSeq peptide;Acc:NP_001185667]	6:11185397-11213752	5161	14395	10203	3861	4692	117.302	109.228	40.7956	47.6349	113.265	44.2152	1.35709	0.000366218	0.00513211	UP
ENSGALT00000024915	ENSGALG00000015451	ZNF462	zinc finger protein 462 [Source:HGNC Symbol;Acc:HGNC:21684]	Z:55489590-55547342	7464	4292	3744	1614	1205	24.1834	27.7144	11.7918	8.45894	25.9489	10.1254	1.3577	0.000720624	0.00888623	UP
ENSGALT00000045254	ENSGALG00000026600	C1orf198	chromosome 1 open reading frame 198 [Source:HGNC Symbol;Acc:HGNC:25900]	3:40659667-40679553	1284	1578	995	394	493	51.6858	42.8154	16.7332	20.1179	47.2506	18.4255	1.35863	0.00102996	0.0117928	UP
ENSGALT00000066175	ENSGALG00000032590	NDE1	Nuclear distribution protein nudE homolog 1 [Source:UniProtKB/Swiss-Prot;Acc:Q5ZMC9]	14:7595438-7607561	1536	1164	924	361	368	31.8707	33.2371	12.8163	12.5533	32.5539	12.6848	1.35973	0.00105046	0.0119992	UP
ENSGALT00000088977	ENSGALG00000020005	SFT2D1	SFT2 domain containing 1 [Source:HGNC Symbol;Acc:HGNC:21102]	3:42997818-43003469	884	783	532	205	250	37.2511	33.2507	12.6459	14.8179	35.2509	13.7319	1.36013	0.00392328	0.033722	UP
ENSGALT00000051272	ENSGALG00000036837	PTGES3	prostaglandin E synthase 3 [Source:HGNC Symbol;Acc:HGNC:16049]	33:1622780-1630086	1377	3141	2855	1020	1092	95.9319	114.555	40.3937	41.5518	105.243	40.9727	1.361	0.000409042	0.00558749	UP
ENSGALT00000013503	ENSGALG00000008293	SH3PXD2A	SH3 and PX domains 2A [Source:HGNC Symbol;Acc:HGNC:23664]	6:23812676-24036604	3404	8604	7167	2534	2993	106.302	116.329	40.5942	46.07	111.316	43.3321	1.36115	0.000345199	0.00487714	UP
ENSGALT00000070525	ENSGALG00000012484	RIF1	replication timing regulatory factor 1 [Source:HGNC Symbol;Acc:HGNC:23207]	7:35331804-35359923	6903	744	693	314	189	4.53278	5.54673	2.4805	1.43458	5.03975	1.95754	1.36431	0.00531595	0.0428906	UP
ENSGALT00000008249	ENSGALG00000005138	KCTD10	potassium channel tetramerization domain containing 10 [Source:HGNC Symbol;Acc:HGNC:23236]	15:6792641-6799621	864	1336	1012	391	424	65.0312	64.7155	24.678	25.713	64.8734	25.1955	1.36446	0.00083899	0.0100322	UP
ENSGALT00000010570	ENSGALG00000006542	ESYT2	extended synaptotagmin 2 [Source:HGNC Symbol;Acc:HGNC:22211]	2:9522054-9589184	2577	12404	9682	3674	4001	202.431	207.583	77.7449	81.3495	205.007	79.5472	1.36579	0.000308772	0.00445532	UP
ENSGALT00000038610	ENSGALG00000009913	SMARCA5	SWI/SNF related, matrix associated, actin dependent regulator of chromatin, subfamily a, member 5 [Source:HGNC Symbol;Acc:HGNC:11101]	4:30830720-30853810	3572	2839	3453	1210	1035	33.4259	53.4105	18.4723	15.182	43.4182	16.8272	1.36751	0.000847896	0.0101125	UP
ENSGALT00000006949	ENSGALG00000004357	ANXA6	annexin A6 [Source:HGNC Symbol;Acc:HGNC:544]	13:13030906-13043365	2443	14273	10204	3498	4964	245.709	230.775	78.0807	106.466	238.242	92.2731	1.36845	0.000428052	0.00580131	UP
ENSGALT00000007519	ENSGALG00000004722	ASPN	asporin [Source:HGNC Symbol;Acc:HGNC:14872]	12:3382143-3397878	2216	3057	1810	717	942	58.017	45.1285	17.644	22.2732	51.5727	19.9586	1.3696	0.000588258	0.00753552	UP
ENSGALT00000025296	ENSGALG00000015683	GNG10	G protein subunit gamma 10 [Source:HGNC Symbol;Acc:HGNC:4402]	Z:66386557-66392556	1183	626	408	167	187	22.2545	19.0553	7.698	8.28243	20.6549	7.99021	1.37018	0.00616029	0.0478933	UP
ENSGALT00000063417	ENSGALG00000000713	ZFHX3	zinc finger homeobox 3 [Source:HGNC Symbol;Acc:HGNC:777]	11:19734842-19834198	14872	3485	2711	993	1153	9.85514	10.0717	3.64105	4.06219	9.96341	3.85162	1.37117	0.00036528	0.00512486	UP
ENSGALT00000007955	ENSGALG00000004960	FBN1	fibrillin 1 [Source:HGNC Symbol;Acc:HGNC:3603]	10:10168070-10300782	8571	83803	62676	23894	26648	411.204	404.028	152.021	162.905	407.616	157.463	1.3722	0.000193633	0.00300792	UP
ENSGALT00000071005	ENSGALG00000009222	FNDC3B	fibronectin type III domain containing 3B [Source:HGNC Symbol;Acc:HGNC:24670]	9:19398182-19518273	4828	21327	16997	6264	6975	185.777	194.512	70.7509	75.6968	190.145	73.2238	1.37671	0.000234084	0.00355436	UP
ENSGALT00000075980	ENSGALG00000040875	EDC4	enhancer of mRNA decapping 4 [Source:HGNC Symbol;Acc:HGNC:17157]	11:972739-1003771	4059	1175	1078	399	385	12.1744	14.6738	5.36045	4.96984	13.4241	5.16514	1.37794	0.00093976	0.0109296	UP
ENSGALT00000054594	ENSGALG00000031112	COL5A2	collagen type V alpha 2 chain [Source:HGNC Symbol;Acc:HGNC:2210]	7:470717-578692	7429	134784	90456	35273	41464	763.022	672.742	258.916	292.443	717.882	275.68	1.38075	0.000209148	0.00322016	UP
ENSGALT00000026316	ENSGALG00000016312	POLA1	DNA polymerase alpha 1, catalytic subunit [Source:HGNC Symbol;Acc:HGNC:9173]	1:117847142-118037119	4491	1097	1234	378	444	10.2729	15.1815	4.58982	5.18013	12.7272	4.88498	1.38149	0.00122464	0.0135748	UP
ENSGALT00000066431	ENSGALG00000030351	ILF3	interleukin enhancer binding factor 3 [Source:HGNC Symbol;Acc:HGNC:6038]	AADN04003179.1:3783-16995	1851	1595	1329	503	503	36.2396	39.6698	14.8186	14.2384	37.9547	14.5285	1.38539	0.000526774	0.00689765	UP
ENSGALT00000014937	ENSGALG00000009170	NCEH1	neutral cholesterol ester hydrolase 1 [Source:HGNC Symbol;Acc:HGNC:29260]	9:19337258-19352711	1227	647	567	162	259	22.1763	25.5317	7.19976	11.06	23.854	9.12989	1.38556	0.0050327	0.0410956	UP
ENSGALT00000053250	ENSGALG00000001093	TCF3	transcription factor 3 [Source:HGNC Symbol;Acc:HGNC:11633]	28:2388632-2440470	2855	1417	1135	412	460	20.8734	21.965	7.86934	8.44213	21.4192	8.15574	1.39302	0.000631665	0.00799584	UP
ENSGALT00000073836	ENSGALG00000034831	YTHDF2	YTH N6-methyladenosine RNA binding protein 2 [Source:HGNC Symbol;Acc:HGNC:31675]	23:2224354-2237550	3235	1422	1168	566	313	18.4865	19.9485	9.54089	5.06957	19.2175	7.30523	1.39542	0.00205698	0.0204371	UP
ENSGALT00000024611	ENSGALG00000015253	COL8A1	collagen type VIII alpha 1 chain [Source:HGNC Symbol;Acc:HGNC:2215]	1:84257313-84344008	4142	16472	7722	3524	4426	167.25	103.006	46.3952	55.9889	135.128	51.1921	1.40033	0.00063982	0.00807186	UP
ENSGALT00000004981	ENSGALG00000003149	-	-	26:4622273-4659503	8028	3186	2115	867	911	16.6904	14.5561	5.88923	5.94582	15.6233	5.91753	1.40063	0.00030356	0.00439053	UP
ENSGALT00000086612	ENSGALG00000028880	-	-	25:2191557-2195058	1220	2379	1679	375	998	82.0095	76.0383	16.7617	42.8619	79.0239	29.8118	1.40641	0.00311845	0.0281667	UP
ENSGALT00000018234	ENSGALG00000011184	HNRNPD	heterogeneous nuclear ribonucleoprotein D0 [Source:RefSeq peptide;Acc:NP_001026314]	4:46725813-46734723	1461	710	698	225	258	20.4379	26.3965	8.39807	9.25274	23.4172	8.8254	1.40784	0.00260628	0.024514	UP
ENSGALT00000007650	ENSGALG00000004793	-	-	19:6907729-6921168	872	958	662	260	282	46.2038	41.9453	16.2594	16.9447	44.0746	16.602	1.40859	0.00155729	0.0163819	UP
ENSGALT00000049962	ENSGALG00000039990	TNC	tenascin C [Source:HGNC Symbol;Acc:HGNC:5318]	17:3145480-3212084	6927	48919	45446	15107	17112	297.004	362.487	118.927	129.436	329.745	124.182	1.4089	0.000152408	0.00245853	UP
ENSGALT00000061534	ENSGALG00000037342	-	-	AADN04001167.1:2461-11161	3222	755	614	219	244	9.85487	10.5289	3.70652	3.96794	10.1919	3.83723	1.40929	0.00250662	0.0237719	UP
ENSGALT00000059719	ENSGALG00000039990	TNC	tenascin C [Source:HGNC Symbol;Acc:HGNC:5318]	17:3146666-3214636	6730	6233	5987	1890	2285	38.9503	49.1514	15.3142	17.7898	44.0509	16.552	1.41216	0.000294897	0.00429329	UP
ENSGALT00000026413	ENSGALG00000016377	PXDN	peroxidasin [Source:HGNC Symbol;Acc:HGNC:14966]	3:93289305-93363465	4410	32361	25183	8960	10385	308.612	315.508	110.794	123.387	312.06	117.09	1.4142	0.000166077	0.00264225	UP
ENSGALT00000052475	ENSGALG00000013537	TPM3	tropomyosin 3 [Source:HGNC Symbol;Acc:HGNC:12012]	25:2103501-2117586	1838	2448	1460	494	799	56.0138	43.8883	14.6564	22.7773	49.9511	18.7169	1.41618	0.000672548	0.00841644	UP
ENSGALT00000077443	ENSGALG00000032642	SMARCC1	SWI/SNF related, matrix associated, actin dependent regulator of chromatin subfamily c member 1 [Source:HGNC Symbol;Acc:HGNC:11104]	2:770602-836615	3240	3360	2850	1010	1085	43.6138	48.6006	16.999	17.5463	46.1072	17.2727	1.4165	0.000239124	0.00361762	UP
ENSGALT00000050255	ENSGALG00000005632	MRVI1	murine retrovirus integration site 1 homolog [Source:HGNC Symbol;Acc:HGNC:7237]	5:8854593-8886268	2469	1255	1141	359	454	21.3773	25.5333	7.92905	9.63464	23.4553	8.78185	1.41732	0.000668544	0.00838419	UP
ENSGALT00000016090	ENSGALG00000009896	TRERF1	transcriptional regulating factor 1 [Source:HGNC Symbol;Acc:HGNC:18273]	3:22909658-22981871	3906	745	924	275	301	8.02146	13.0702	3.83926	4.03771	10.5458	3.93848	1.42096	0.00231193	0.0223144	UP
ENSGALT00000072700	ENSGALG00000036827	UBE2S	ubiquitin conjugating enzyme E2 S [Source:HGNC Symbol;Acc:HGNC:17895]	AADN04010802.1:1717-5406	2090	1591	1619	566	523	32.015	42.7999	14.7678	13.1116	37.4074	13.9397	1.42412	0.000438963	0.00593625	UP
ENSGALT00000087941	ENSGALG00000035836	LDHB	L-lactate dehydrogenase B chain [Source:RefSeq peptide;Acc:NP_989508]	1:67084457-67094047	1267	1140	1325	302	546	37.8406	57.7805	12.998	22.5796	47.8105	17.7888	1.42636	0.00169669	0.0175375	UP
ENSGALT00000064547	ENSGALG00000011476	43354	septin 11 [Source:HGNC Symbol;Acc:HGNC:25589]	4:49990502-50031739	1649	1577	1373	446	545	40.2198	46.0036	14.749	17.3172	43.1117	16.0331	1.42703	0.000402305	0.00551713	UP
ENSGALT00000020241	ENSGALG00000012394	NID2	nidogen 2 [Source:HGNC Symbol;Acc:HGNC:13389]	5:58232297-58243505	3978	6601	4435	1830	1800	69.7869	61.5986	25.0861	23.7087	65.6928	24.3974	1.429	0.000215588	0.0033026	UP
ENSGALT00000011900	ENSGALG00000007358	CILP	cartilage intermediate layer protein [Source:HGNC Symbol;Acc:HGNC:1980]	10:17819516-17827876	3376	2292	809	523	453	28.5523	13.24	8.44785	7.03067	20.8962	7.73926	1.43297	0.00224993	0.0218813	UP
ENSGALT00000068453	ENSGALG00000015170	VPS13A	vacuolar protein sorting 13 homolog A [Source:RefSeq peptide;Acc:NP_001264765]	Z:37602176-37704825	9791	2143	2034	704	697	9.20501	11.478	3.92097	3.72998	10.3415	3.82547	1.43473	0.000301209	0.0043669	UP
ENSGALT00000045342	ENSGALG00000026834	-	-	28:1198413-1202238	1608	5202	2914	1257	1372	136.055	100.126	42.6281	44.7063	118.09	43.6672	1.43527	0.000329861	0.00470661	UP
ENSGALT00000016542	ENSGALG00000010175	HSP90AB1	heat shock protein 90 alpha family class B member 1 [Source:HGNC Symbol;Acc:HGNC:5258]	3:30356759-30362595	2611	1717	1593	562	545	27.6562	33.7094	11.7375	10.9368	30.6828	11.3372	1.43637	0.000336942	0.00477685	UP
ENSGALT00000083243	ENSGALG00000035836	LDHB	L-lactate dehydrogenase B chain [Source:RefSeq peptide;Acc:NP_989508]	1:67088348-67094047	885	2653	1634	822	567	126.073	102.012	50.6496	33.5691	114.043	42.1094	1.43736	0.000600732	0.0076593	UP
ENSGALT00000059123	ENSGALG00000002546	COL5A1	collagen type V alpha 1 chain [Source:HGNC Symbol;Acc:HGNC:2209]	17:7910288-8039020	8252	181821	132023	48037	55210	926.646	883.959	317.442	350.557	905.303	334	1.43855	0.000107056	0.00183518	UP
ENSGALT00000071841	ENSGALG00000042421	-	-	17:2263272-2275302	1296	563	359	131	170	18.2698	15.3049	5.51206	6.87299	16.7873	6.19253	1.43877	0.00577609	0.0455907	UP
ENSGALT00000073900	ENSGALG00000029497	-	-	2:67254179-67422176	652	731	477	170	225	47.1519	40.4215	14.2183	18.0815	43.7867	16.1499	1.43897	0.00310774	0.0281013	UP
ENSGALT00000003376	ENSGALG00000002155	-	-	9:1549905-1715952	1658	854	605	230	248	21.6622	20.161	7.56469	7.83732	20.9116	7.70101	1.44119	0.00179949	0.0183584	UP
ENSGALT00000009328	ENSGALG00000005809	43345	septin 2 [Source:HGNC Symbol;Acc:HGNC:7729]	9:4978267-4990311	1062	1629	1580	541	532	64.5098	82.2005	27.7792	26.2475	73.3551	27.0134	1.44123	0.00033531	0.00476203	UP
ENSGALT00000088109	ENSGALG00000004693	ARPC1A	actin related protein 2/3 complex subunit 1A [Source:HGNC Symbol;Acc:HGNC:703]	14:4366757-4374085	1215	758	606	233	216	26.2375	27.5574	10.4575	9.31488	26.8974	9.88617	1.44399	0.00210246	0.0208295	UP
ENSGALT00000009906	ENSGALG00000006138	-	-	20:9941292-9949052	4782	1689	1174	536	395	14.8542	13.5644	6.11227	4.32801	14.2093	5.22014	1.44467	0.000488248	0.00646624	UP
ENSGALT00000038756	ENSGALG00000009303	avenaII	enabled homolog (Drosophila) [Source:HGNC Symbol;Acc:HGNC:18271]	3:17305522-17391324	1931	2813	1074	572	649	61.2656	30.7301	16.1533	17.6101	45.9978	16.8817	1.4461	0.00118657	0.0132372	UP
ENSGALT00000049946	ENSGALG00000041762	STIM1	stromal interaction molecule 1 [Source:HGNC Symbol;Acc:HGNC:11386]	1:194708405-194758183	2112	2934	1809	734	800	58.4246	47.3245	18.9518	19.8471	52.8745	19.3994	1.44656	0.000241154	0.00364381	UP
ENSGALT00000043005	ENSGALG00000028821	GLIPR2	GLI pathogenesis related 2 [Source:HGNC Symbol;Acc:HGNC:18007]	2:90052482-90077309	1818	1070	935	356	306	24.7525	28.4158	10.6783	8.81918	26.5841	9.74876	1.44728	0.000733342	0.00901112	UP
ENSGALT00000044614	ENSGALG00000000621	-	-	28:867265-872013	3254	4037	2380	924	1145	52.176	40.4111	15.4847	18.4369	46.2935	16.9608	1.44861	0.000259898	0.00386229	UP
ENSGALT00000013756	ENSGALG00000008445	SLC24A3	solute carrier family 24 member 3 [Source:HGNC Symbol;Acc:HGNC:10977]	3:3976026-4106027	1929	416	419	121	158	9.06965	12.0012	3.42059	4.29165	10.5354	3.85612	1.45002	0.00646153	0.0498057	UP
ENSGALT00000050336	ENSGALG00000036850	DNAJA4	DnaJ heat shock protein family (Hsp40) member A4 [Source:HGNC Symbol;Acc:HGNC:14885]	10:3677007-3682220	1269	572	554	200	173	18.9567	24.1207	8.59439	7.14308	21.5387	7.86873	1.45273	0.0035059	0.0308646	UP
ENSGALT00000025190	ENSGALG00000015624	VCAN	versican [Source:HGNC Symbol;Acc:HGNC:2464]	Z:62650853-62756712	12300	113162	99221	33829	36195	386.923	445.698	149.979	154.186	416.31	152.083	1.45281	9.21242e-05	0.0016203	UP
ENSGALT00000087313	ENSGALG00000011294	THRB	Thyroid hormone receptor beta [Source:UniProtKB/Swiss-Prot;Acc:P68306]	2:37403159-37554300	1599	1851	1441	396	685	48.6841	49.7917	13.505	22.4462	49.2379	17.9756	1.45373	0.000565075	0.00730487	UP
ENSGALT00000020190	ENSGALG00000012361	NIN	ninein [Source:HGNC Symbol;Acc:HGNC:14906]	5:58040392-58064238	4641	450	488	155	158	4.07784	5.80965	1.82124	1.7838	4.94374	1.80252	1.45559	0.00520029	0.0421811	UP
ENSGALT00000079705	ENSGALG00000042916	AHDC1	AT-hook DNA binding motif containing 1 [Source:HGNC Symbol;Acc:HGNC:25230]	23:2022154-2027077	4824	1231	872	282	401	10.732	9.98736	3.18779	4.3555	10.3597	3.77164	1.45771	0.000697409	0.00864816	UP
ENSGALT00000008731	ENSGALG00000005438	PARVA	parvin alpha [Source:HGNC Symbol;Acc:HGNC:14652]	5:7919891-7948685	2104	3255	2616	954	962	65.0631	68.6964	24.7258	23.9569	66.8797	24.3413	1.45816	0.000138808	0.0022784	UP
ENSGALT00000064255	ENSGALG00000038045	-	-	3:104943869-104946636	2220	1521	1226	411	486	28.8141	30.5126	10.0957	11.4705	29.6634	10.7831	1.45991	0.000306876	0.00443059	UP
ENSGALT00000084071	ENSGALG00000030115	WISP1	WNT1 inducible signaling pathway protein 1 [Source:HGNC Symbol;Acc:HGNC:12769]	2:142035831-142071452	1272	1620	997	369	470	53.562	43.3062	15.8193	19.3603	48.4341	17.5898	1.46129	0.000487344	0.00646481	UP
ENSGALT00000080391	ENSGALG00000037402	CTGF	connective tissue growth factor [Source:HGNC Symbol;Acc:HGNC:2500]	3:57348864-57351271	1645	1306	703	271	367	33.3892	23.6119	8.98361	11.6896	28.5006	10.3366	1.46323	0.000933664	0.0108754	UP
ENSGALT00000014678	ENSGALG00000009020	JAG1	jagged 1 [Source:HGNC Symbol;Acc:HGNC:6188]	3:13514076-13530910	3221	1074	725	291	287	14.0231	12.4362	4.92663	4.66866	13.2297	4.79764	1.46338	0.000932172	0.0108754	UP
ENSGALT00000043482	ENSGALG00000027980	NANOS1	nanos C2HC-type zinc finger 1 [Source:HGNC Symbol;Acc:HGNC:23044]	6:29993320-29994084	765	664	555	182	216	36.5036	40.0842	12.9735	14.7942	38.2939	13.8839	1.46371	0.00231008	0.0223054	UP
ENSGALT00000011332	ENSGALG00000007000	NR2F2	COUP transcription factor 2 [Source:UniProtKB/Swiss-Prot;Acc:Q90733]	10:15840850-15846453	1286	6913	5653	2015	2072	226.076	242.873	85.444	84.4208	234.475	84.9324	1.46505	0.000139818	0.00229021	UP
ENSGALT00000065044	ENSGALG00000033497	FOXP4	forkhead box P4 [Source:HGNC Symbol;Acc:HGNC:20842]	26:4844452-4882773	2221	2820	2262	790	861	53.3986	56.2712	19.3966	20.3121	54.8349	19.8544	1.46564	0.00015995	0.00255983	UP
ENSGALT00000015714	ENSGALG00000009650	-	-	4:25296672-25404089	2436	13430	12492	3986	4522	231.861	283.333	89.2292	97.2644	257.597	93.2468	1.46599	0.000140778	0.00230297	UP
ENSGALT00000032836	ENSGALG00000020557	-	-	Z:28100525-28396866	3390	506	393	118	174	6.2774	6.40523	1.89815	2.68937	6.34132	2.29376	1.46707	0.00538816	0.0432867	UP
ENSGALT00000018269	ENSGALG00000011205	SMOC2	SPARC related modular calcium binding 2 [Source:HGNC Symbol;Acc:HGNC:20323]	3:41742519-41876553	1344	4497	4016	1275	1506	140.719	165.096	51.7318	58.712	152.907	55.2219	1.46935	0.000157811	0.00252892	UP
ENSGALT00000078804	ENSGALG00000040316	GPC1	glypican 1 [Source:HGNC Symbol;Acc:HGNC:4449]	9:2684716-2847256	3953	1029	754	252	323	10.9476	10.5387	3.47633	4.28131	10.7431	3.87882	1.46972	0.000996215	0.0114765	UP
ENSGALT00000022100	ENSGALG00000013579	FAT1	FAT atypical cadherin 1 [Source:HGNC Symbol;Acc:HGNC:3595]	4:62100703-62194149	13793	59345	51376	16986	19064	180.948	205.799	67.1552	72.4196	193.374	69.7874	1.47035	7.39831e-05	0.00134095	UP
ENSGALT00000005919	ENSGALG00000003731	FBXO42	F-box protein 42 [Source:HGNC Symbol;Acc:HGNC:29249]	21:4331470-4369323	2295	1392	1177	344	492	25.5086	28.3358	8.17378	11.2327	26.9222	9.70323	1.47226	0.000461827	0.00620408	UP
ENSGALT00000055655	ENSGALG00000009250	HNRNPA3	heterogeneous nuclear ribonucleoprotein A3 [Source:HGNC Symbol;Acc:HGNC:24941]	7:15889941-15901595	1277	1485	2187	511	727	48.9063	94.6236	21.8211	29.8294	71.765	25.8252	1.4745	0.000899115	0.0105884	UP
ENSGALT00000055290	ENSGALG00000005678	FLNB	filamin-B [Source:RefSeq peptide;Acc:NP_001025512]	12:8864195-8930177	7959	87948	81473	27034	28080	464.726	565.584	185.225	184.858	515.155	185.042	1.47716	7.69669e-05	0.0013878	UP
ENSGALT00000083044	ENSGALG00000033513	ELL	elongation factor for RNA polymerase II [Source:HGNC Symbol;Acc:HGNC:23114]	28:3910630-3946424	6276	923	461	269	160	6.18512	4.05845	2.33731	1.33579	5.12178	1.83655	1.47965	0.004355	0.0366561	UP
ENSGALT00000086320	ENSGALG00000026159	PDLIM7	PDZ and LIM domain protein 7 [Source:RefSeq peptide;Acc:NP_001005345]	13:10156167-10172606	3302	761	531	263	146	9.69252	8.88503	4.34337	2.31673	9.28878	3.33005	1.47995	0.00408333	0.0348882	UP
ENSGALT00000037240	ENSGALG00000015556	AFAP1	actin filament associated protein 1 [Source:HGNC Symbol;Acc:HGNC:24017]	4:81124730-81182710	2255	592	361	112	189	11.0409	8.84509	2.70845	4.39153	9.94299	3.54999	1.48587	0.00556832	0.0444116	UP
ENSGALT00000039637	ENSGALG00000008839	-	-	9:16483450-16537560	4845	2943	1889	851	668	25.5462	21.5417	9.57818	7.22409	23.5439	8.40114	1.4867	0.000214188	0.00328529	UP
ENSGALT00000037662	ENSGALG00000012211	PDLIM5	PDZ and LIM domain 5 [Source:HGNC Symbol;Acc:HGNC:17468]	4:58569546-58695921	5054	46383	36717	12982	13587	385.969	401.397	140.073	140.86	393.683	140.467	1.48681	6.11395e-05	0.00113955	UP
ENSGALT00000006703	ENSGALG00000004216	TOR3A	torsin family 3 member A [Source:HGNC Symbol;Acc:HGNC:11997]	8:6258254-6262709	1218	718	505	175	213	24.7917	22.9079	7.83499	9.16289	23.8498	8.49894	1.48862	0.00201871	0.0201473	UP
ENSGALT00000009867	ENSGALG00000006113	ZNF326	DBIRD complex subunit ZNF326 [Source:UniProtKB/Swiss-Prot;Acc:Q5ZJ02]	8:15000124-15021393	2379	592	597	194	191	10.4654	13.8651	4.44687	4.20668	12.1652	4.32677	1.4914	0.00225202	0.0218924	UP
ENSGALT00000023822	ENSGALG00000014769	NLN	neurolysin [Source:HGNC Symbol;Acc:HGNC:16058]	Z:20654016-20692219	2097	827	744	252	252	16.5858	19.6027	6.55315	6.29656	18.0943	6.42486	1.4938	0.000979984	0.0113109	UP
ENSGALT00000083033	ENSGALG00000010493	INPP5A	inositol polyphosphate-5-phosphatase A [Source:HGNC Symbol;Acc:HGNC:6076]	6:35098018-35309850	3990	2054	958	408	519	21.6499	13.2658	5.57615	6.81546	17.4579	6.1958	1.49452	0.000542827	0.00706982	UP
ENSGALT00000084831	ENSGALG00000004848	YBX1	nuclease-sensitive element-binding protein 1 [Source:RefSeq peptide;Acc:NP_989745]	21:6406975-6414941	1315	1239	1121	376	381	39.6255	47.1001	15.5923	15.181	43.3628	15.3866	1.49478	0.000320783	0.00459421	UP
ENSGALT00000044632	ENSGALG00000027471	MFAP5	microfibrillar associated protein 5 [Source:HGNC Symbol;Acc:HGNC:29673]	1:75972581-75982809	456	1757	943	368	469	162.045	114.259	44.0079	53.8901	138.152	48.949	1.4969	0.000486882	0.0064622	UP
ENSGALT00000084578	ENSGALG00000040586	-	-	26:519002-524226	1363	671	619	196	218	20.7041	25.0921	7.84166	8.38035	22.8981	8.111	1.49727	0.00179087	0.0183088	UP
ENSGALT00000081517	ENSGALG00000001331	ST14	suppression of tumorigenicity 14 [Source:HGNC Symbol;Acc:HGNC:11344]	24:1572101-1582952	3174	2154	1460	569	563	28.5409	25.4149	9.7758	9.29399	26.9779	9.5349	1.50049	0.000156859	0.00251833	UP
ENSGALT00000086080	ENSGALG00000034300	-	-	AADN04003573.1:11628-12589	962	2347	1844	611	715	102.605	105.908	34.6348	38.9432	104.256	36.789	1.50279	0.000133294	0.00219976	UP
ENSGALT00000025009	ENSGALG00000015511	-	-	1:96489993-96603886	4575	2334	1907	748	592	21.4555	23.0304	8.91574	6.78003	22.243	7.84789	1.50297	0.0001934	0.00300623	UP
ENSGALT00000045711	ENSGALG00000028284	PTX3	pentraxin 3 [Source:HGNC Symbol;Acc:HGNC:9692]	9:22816706-22822292	2279	12430	10226	2665	4551	229.38	247.915	63.7676	104.632	238.648	84.1996	1.503	0.000229086	0.00348526	UP
ENSGALT00000011871	ENSGALG00000007337	LPP	Lipoma-preferred partner homolog [Source:UniProtKB/Swiss-Prot;Acc:Q5F464]	9:14391788-14675571	2949	8590	6907	2295	2610	122.503	129.407	42.438	46.3731	125.955	44.4056	1.50409	8.04484e-05	0.00143674	UP
ENSGALT00000024991	ENSGALG00000015497	VGLL3	vestigial like family member 3 [Source:HGNC Symbol;Acc:HGNC:24327]	1:92953376-92971050	852	3270	2719	884	1014	161.413	176.324	56.5796	62.359	168.868	59.4693	1.50568	9.14317e-05	0.00161161	UP
ENSGALT00000024844	ENSGALG00000015403	EPHA3	EPH receptor A3 [Source:HGNC Symbol;Acc:HGNC:3387]	1:89165149-89382603	3240	3936	4417	1231	1468	51.0904	75.3224	20.7186	23.7401	63.2064	22.2293	1.50761	0.000195625	0.00303306	UP
ENSGALT00000082585	ENSGALG00000042807	-	-	AADN04004088.1:5346-15580	2891	20268	13946	4984	5703	294.844	266.528	94.0107	103.361	280.686	98.6858	1.50804	7.07682e-05	0.00129133	UP
ENSGALT00000026949	ENSGALG00000016698	SHOX	short stature homeobox [Source:HGNC Symbol;Acc:HGNC:10853]	1:129773258-129781085	907	1177	891	293	357	54.5756	54.2765	17.616	20.6234	54.4261	19.1197	1.50924	0.00037375	0.00521366	UP
ENSGALT00000007996	ENSGALG00000004991	MKRN2	makorin ring finger protein 2 [Source:HGNC Symbol;Acc:HGNC:7113]	12:4932121-4941822	1659	554	513	168	171	14.0441	17.0849	5.52216	5.40072	15.5645	5.46144	1.5109	0.00251126	0.0237856	UP
ENSGALT00000023783	ENSGALG00000014749	EPHB6	EPH receptor B6 [Source:HGNC Symbol;Acc:HGNC:3396]	1:77978178-78032477	3700	736	636	200	234	8.36576	9.49723	2.94764	3.31371	8.9315	3.13068	1.51243	0.00134809	0.0146366	UP
ENSGALT00000014020	ENSGALG00000008609	PTK7	protein tyrosine kinase 7 (inactive) [Source:HGNC Symbol;Acc:HGNC:9618]	3:4399060-4424446	3768	15455	10323	3792	4197	172.499	151.369	54.8788	58.3618	161.934	56.6203	1.51602	8.00128e-05	0.00143106	UP
ENSGALT00000089656	ENSGALG00000003770	ANXA2	Annexin A2 [Source:UniProtKB/Swiss-Prot;Acc:P17785]	10:5025281-5044352	1635	3060	826	488	655	78.7105	27.9128	16.2761	20.9906	53.3117	18.6333	1.51657	0.00287255	0.0263763	UP
ENSGALT00000002032	ENSGALG00000001332	RBL1	RB transcriptional corepressor like 1 [Source:HGNC Symbol;Acc:HGNC:9893]	20:663124-682259	3570	559	653	194	195	6.58526	10.1062	2.96334	2.86199	8.34571	2.91266	1.5187	0.00229798	0.0222238	UP
ENSGALT00000012808	ENSGALG00000007887	AAGAB	alpha- and gamma-adaptin binding protein [Source:HGNC Symbol;Acc:HGNC:25662]	10:18879946-18896637	1630	963	655	206	296	24.8467	22.2022	6.89171	9.51491	23.5244	8.20331	1.51988	0.00106541	0.012099	UP
ENSGALT00000065908	ENSGALG00000034187	43351	septin 8 [Source:HGNC Symbol;Acc:HGNC:16511]	13:17080983-17109711	1766	3878	3016	1127	1013	92.352	94.3588	34.8001	30.0552	93.3554	32.4276	1.52551	9.01813e-05	0.00159418	UP
ENSGALT00000027160	ENSGALG00000016823	-	-	1:137305540-137345808	1522	566	615	171	205	15.6398	22.3256	6.12673	7.05734	18.9827	6.59203	1.52589	0.00213731	0.0210783	UP
ENSGALT00000008845	ENSGALG00000005512	-	-	15:7015758-7039441	3214	2809	1859	707	725	36.7566	31.9577	11.9956	11.8193	34.3571	11.9074	1.52875	0.000101083	0.00174755	UP
ENSGALT00000074687	ENSGALG00000028567	MYL9	Myosin regulatory light chain 2, smooth muscle major isoform [Source:UniProtKB/Swiss-Prot;Acc:P02612]	20:488111-490965	1035	1356	965	308	409	55.0996	51.5144	16.2277	20.7054	53.307	18.4666	1.52941	0.000297577	0.00432713	UP
ENSGALT00000047272	ENSGALG00000007485	TFRC	transferrin receptor protein 1 [Source:RefSeq peptide;Acc:NP_990587]	9:14984126-14998385	6735	2481	2838	891	797	15.4924	23.2818	7.21418	6.20042	19.3871	6.7073	1.53129	0.00017866	0.00280215	UP
ENSGALT00000022966	ENSGALG00000014201	PARVB	parvin beta [Source:HGNC Symbol;Acc:HGNC:14653]	1:69178093-69234452	1706	6158	5691	1829	1882	151.806	184.311	58.4631	57.8018	168.059	58.1325	1.53155	8.65536e-05	0.00153675	UP
ENSGALT00000005906	ENSGALG00000003720	FANCD2	Fanconi anemia complementation group D2 [Source:HGNC Symbol;Acc:HGNC:3585]	12:2737321-2782930	4332	382	391	101	143	3.70855	4.98689	1.2714	1.72961	4.34772	1.5005	1.53481	0.00535613	0.0431005	UP
ENSGALT00000089246	ENSGALG00000012163	BDNF	Brain-derived neurotrophic factor [Source:UniProtKB/Swiss-Prot;Acc:P25429]	5:3715527-3746382	1133	559	480	127	197	20.7497	23.4074	6.11252	9.1104	22.0785	7.61146	1.5364	0.0030127	0.0273945	UP
ENSGALT00000027999	ENSGALG00000017326	-	-	1:195423605-195462321	8459	5309	3426	1244	1419	26.3951	22.3774	8.01952	8.7895	24.3863	8.40451	1.53683	8.78966e-05	0.00155832	UP
ENSGALT00000022379	ENSGALG00000013780	AIG1	androgen induced 1 [Source:HGNC Symbol;Acc:HGNC:21607]	3:52657464-52777747	1393	453	313	89	146	13.6765	12.4147	3.48407	5.49163	13.0456	4.48785	1.53947	0.00573236	0.0453449	UP
ENSGALT00000006309	ENSGALG00000003958	PRMT3	protein arginine methyltransferase 3 [Source:HGNC Symbol;Acc:HGNC:30163]	5:2086559-2141355	2367	586	501	185	151	10.4119	11.6945	4.26207	3.34256	11.0532	3.80232	1.53951	0.00219496	0.0215009	UP
ENSGALT00000042841	ENSGALG00000027594	HIST1H2B5	Gallus gallus histone cluster 1, H2B-V (similar to human histone cluster 1, class H2B) (HIST1H2B5), mRNA. [Source:RefSeq mRNA;Acc:NM_001079721]	1:48199091-48199471	381	1045	925	331	279	115.351	134.14	47.3751	38.369	124.745	42.872	1.54088	0.00034945	0.00492834	UP
ENSGALT00000019060	ENSGALG00000011659	ACAT2	acetyl-CoA acetyltransferase 2 [Source:HGNC Symbol;Acc:HGNC:94]	3:45735280-45743220	1421	967	889	252	326	28.6195	34.566	9.67062	12.0206	31.5927	10.8456	1.54249	0.000499509	0.00659384	UP
ENSGALT00000014522	ENSGALG00000008936	-	-	17:1417241-1421885	1503	454	364	119	132	12.7036	13.3809	4.31753	4.60166	13.0422	4.4596	1.5482	0.00375748	0.0327009	UP
ENSGALT00000044862	ENSGALG00000026137	-	-	Z:78638971-78642380	1898	675	320	159	135	14.9567	9.31526	4.56823	3.72683	12.136	4.14753	1.54897	0.00408063	0.0348773	UP
ENSGALT00000006133	ENSGALG00000003860	MID2	midline 2 [Source:HGNC Symbol;Acc:HGNC:7096]	4:1738814-1777456	2202	1171	867	305	316	22.365	21.7542	7.55319	7.51918	22.0596	7.53618	1.5495	0.000252994	0.00378744	UP
ENSGALT00000081952	ENSGALG00000015111	-	-	Z:34723560-34781323	1774	431	365	128	116	10.2177	11.3679	3.93462	3.42614	10.7928	3.68038	1.55214	0.00402418	0.0344638	UP
ENSGALT00000024539	ENSGALG00000015208	ROR2	receptor tyrosine kinase like orphan receptor 2 [Source:HGNC Symbol;Acc:HGNC:10257]	Z:44469527-44620288	2805	1243	945	309	358	18.6366	18.614	6.00721	6.68731	18.6253	6.34726	1.55306	0.000208521	0.00321255	UP
ENSGALT00000087280	ENSGALG00000028664	-	-	25:1801173-1802313	553	588	542	152	197	44.7179	54.1522	14.9888	18.6656	49.435	16.8272	1.55474	0.00180147	0.0183639	UP
ENSGALT00000068430	ENSGALG00000009303	avenaII	enabled homolog (Drosophila) [Source:HGNC Symbol;Acc:HGNC:18271]	3:17375282-17391324	1758	383	302	96	113	9.1624	9.4914	2.97783	3.36792	9.3269	3.17287	1.55561	0.00606195	0.0472949	UP
ENSGALT00000086056	ENSGALG00000012348	MCM6	minichromosome maintenance complex component 6 [Source:HGNC Symbol;Acc:HGNC:6949]	7:30817926-30831187	4232	1538	1622	497	484	15.2841	21.1761	6.4041	5.99239	18.2301	6.19825	1.55639	0.000154752	0.00248974	UP
ENSGALT00000021867	ENSGALG00000013406	EOGT	EGF domain-specific O-linked N-acetylglucosamine transferase [Source:RefSeq peptide;Acc:NP_001026580]	12:15302691-15316402	1593	830	517	202	201	21.9125	17.9315	6.91484	6.61121	19.922	6.76303	1.55862	0.00126899	0.0139772	UP
ENSGALT00000057780	ENSGALG00000034502	SCD5	stearoyl-CoA desaturase 5 [Source:HGNC Symbol;Acc:HGNC:21088]	4:46680013-46697220	1891	1110	782	172	403	24.6866	22.8485	4.96003	11.1664	23.7675	8.06322	1.55956	0.00173779	0.0178562	UP
ENSGALT00000026488	ENSGALG00000016420	SH3KBP1	SH3 domain containing kinase binding protein 1 [Source:HGNC Symbol;Acc:HGNC:13867]	1:119981518-120203381	2979	1806	1667	515	552	25.4963	30.9177	9.42722	9.70888	28.207	9.56805	1.55975	9.82957e-05	0.00170908	UP
ENSGALT00000024790	ENSGALG00000015360	KIAA1524	KIAA1524 [Source:HGNC Symbol;Acc:HGNC:29302]	1:87568051-87602011	4148	602	735	205	213	6.10361	9.79017	2.69502	2.69055	7.94689	2.69279	1.56129	0.00150699	0.0159446	UP
ENSGALT00000058465	ENSGALG00000011329	AFDN	afadin, adherens junction formation factor [Source:HGNC Symbol;Acc:HGNC:7137]	3:42235566-42347326	5655	1799	2140	308	933	13.3791	20.9085	2.97006	8.6447	17.1438	5.80738	1.56173	0.00250769	0.0237719	UP
ENSGALT00000056155	ENSGALG00000029182	-	-	AADN04001035.1:11904-18695	1431	146274	98276	33073	40429	4298.89	3794.46	1260.32	1480.31	4046.68	1370.32	1.56223	3.46812e-05	0.000703507	UP
ENSGALT00000004272	ENSGALG00000002708	LINGO1	Leucine-rich repeat and immunoglobulin-like domain-containing nogo receptor-interacting protein 1 [Source:UniProtKB/Swiss-Prot;Acc:Q50L44]	10:2667332-2767927	2569	1616	1341	475	420	26.4549	28.8407	10.0827	8.56616	27.6478	9.32443	1.56808	0.000107023	0.00183518	UP
ENSGALT00000052628	ENSGALG00000009222	FNDC3B	fibronectin type III domain containing 3B [Source:HGNC Symbol;Acc:HGNC:24670]	9:19399383-19543362	3835	511	492	129	179	5.60382	7.08829	1.8343	2.44561	6.34606	2.13996	1.56828	0.00254462	0.0240454	UP
ENSGALT00000016778	ENSGALG00000010311	NAV3	neuron navigator 3 [Source:HGNC Symbol;Acc:HGNC:15998]	1:38668218-38924294	9981	12606	11416	3685	3604	53.1169	63.1948	20.1331	18.9196	58.1559	19.5263	1.5745	4.35599e-05	0.00085099	UP
ENSGALT00000042831	ENSGALG00000028236	PRRX2	paired related homeobox 2 [Source:HGNC Symbol;Acc:HGNC:21338]	17:6120498-6136674	2883	2548	1578	450	777	37.1693	30.2416	8.51167	14.1214	33.7054	11.3165	1.57455	0.000210128	0.00323116	UP
ENSGALT00000013007	ENSGALG00000008015	-	Ubiquitin-conjugating enzyme E2 variant 1 [Source:UniProtKB/Swiss-Prot;Acc:Q90879]	20:13956578-13970798	2090	531	592	108	240	10.6851	15.6501	2.8179	6.01679	13.1676	4.41734	1.57574	0.00432289	0.0364867	UP
ENSGALT00000088611	ENSGALG00000037540	PLEKHO1	pleckstrin homology domain containing O1 [Source:HGNC Symbol;Acc:HGNC:24310]	25:124544-135381	1676	914	695	204	279	22.9352	22.9114	6.63748	8.7223	22.9233	7.67989	1.57766	0.000586261	0.00751885	UP
ENSGALT00000066965	ENSGALG00000040541	SLC5A6	solute carrier family 5 member 6 [Source:HGNC Symbol;Acc:HGNC:11041]	3:104961749-104964410	1590	895	703	234	244	23.6731	24.4287	8.02538	8.0407	24.0509	8.03304	1.58207	0.000487984	0.00646624	UP
ENSGALT00000021064	ENSGALG00000012915	-	-	2:108339012-108349903	2607	900	1101	311	305	14.5188	23.3339	6.50529	6.12999	18.9264	6.31764	1.58294	0.000422354	0.00574495	UP
ENSGALT00000080871	ENSGALG00000034251	SLC9A1	solute carrier family 9 member A1 [Source:HGNC Symbol;Acc:HGNC:11071]	23:1893446-1911287	2412	3631	2785	943	971	63.3109	63.7954	21.3197	21.0932	63.5531	21.2065	1.58346	4.49897e-05	0.000876112	UP
ENSGALT00000014971	ENSGALG00000009192	SLITRK2	SLIT and NTRK like family member 2 [Source:HGNC Symbol;Acc:HGNC:13449]	4:19424229-19426802	2550	998	868	252	310	16.4596	18.8071	5.389	6.36974	17.6333	5.87937	1.58457	0.0003162	0.00454097	UP
ENSGALT00000085512	ENSGALG00000004834	COPS3	COP9 signalosome complex subunit 3 [Source:UniProtKB/Swiss-Prot;Acc:Q5ZJF1]	14:4771083-4781731	1681	718	1213	295	310	17.9633	39.869	9.56978	9.6626	28.9161	9.61619	1.58834	0.00109556	0.0123922	UP
ENSGALT00000047818	ENSGALG00000040480	mage	Gallus gallus necdin-like 2 (NDNL2), mRNA. [Source:RefSeq mRNA;Acc:NM_001105064]	AADN04000849.1:32287-34585	982	649	577	134	236	27.7947	32.4643	7.44118	12.5922	30.1295	10.0167	1.58877	0.00178684	0.0182753	UP
ENSGALT00000011065	ENSGALG00000006838	-	-	15:8958506-8971843	2618	439	318	96	128	7.0522	6.71118	1.99962	2.56178	6.88169	2.2807	1.59329	0.00383461	0.0331706	UP
ENSGALT00000014276	ENSGALG00000008779	ACTR2	Actin-related protein 2 [Source:UniProtKB/Swiss-Prot;Acc:P53488]	3:10012981-10031445	1557	7377	5896	1886	2051	199.26	209.224	66.0542	69.0204	204.242	67.5373	1.59652	3.69331e-05	0.0007357	UP
ENSGALT00000013018	ENSGALG00000008023	TMEM94	transmembrane protein 94 [Source:HGNC Symbol;Acc:HGNC:28983]	18:10888731-10927259	5033	1380	1043	408	303	11.5314	11.4498	4.42059	3.1544	11.4906	3.7875	1.60114	0.000192684	0.00299892	UP
ENSGALT00000074697	ENSGALG00000007431	MAGI1	membrane associated guanylate kinase, WW and PDZ domain containing 1 [Source:HGNC Symbol;Acc:HGNC:946]	12:14044842-14316669	2919	457	322	91	138	6.58433	6.09486	1.70003	2.47712	6.3396	2.08857	1.60187	0.00381799	0.0330857	UP
ENSGALT00000042655	ENSGALG00000027064	-	Histone H3.2 [Source:UniProtKB/Swiss-Prot;Acc:P84229]	1:48196308-48197130	823	503	443	155	125	25.7038	29.7403	10.2702	7.95815	27.7221	9.11419	1.60485	0.00217925	0.02139	UP
ENSGALT00000060832	ENSGALG00000036189	angiopoietin-2B	angiopoietin 2 [Source:HGNC Symbol;Acc:HGNC:485]	3:88967352-88991324	2581	828	753	233	237	13.4918	16.1194	4.92283	4.81128	14.8056	4.86705	1.60502	0.000478076	0.0063592	UP
ENSGALT00000016124	ENSGALG00000009915	EML4	echinoderm microtubule associated protein like 4 [Source:HGNC Symbol;Acc:HGNC:1316]	3:23653116-23805917	4806	5602	4672	1395	1643	49.0217	53.7107	15.8284	17.9124	51.3662	16.8704	1.60632	3.60532e-05	0.000724099	UP
ENSGALT00000019622	ENSGALG00000012024	MKL1	megakaryoblastic leukemia (translocation) 1 [Source:HGNC Symbol;Acc:HGNC:14334]	1:50007129-50093845	3474	4301	3615	1066	1275	52.0678	57.4937	16.733	19.2301	54.7807	17.9816	1.60715	4.18005e-05	0.000821234	UP
ENSGALT00000048962	ENSGALG00000011019	ROR1	receptor tyrosine kinase like orphan receptor 1 [Source:HGNC Symbol;Acc:HGNC:10256]	8:27993878-28121620	2829	1667	1622	478	503	24.7817	31.6781	9.21388	9.31614	28.2299	9.26501	1.60736	7.19397e-05	0.00130858	UP
ENSGALT00000081157	ENSGALG00000009298	TNIK	TRAF2 and NCK interacting kinase [Source:HGNC Symbol;Acc:HGNC:30765]	9:19734841-19784548	3279	2692	1912	426	922	34.5273	32.2172	7.0846	14.733	33.3723	10.9088	1.61316	0.000314163	0.00451705	UP
ENSGALT00000014108	ENSGALG00000008663	DDAH1	dimethylarginine dimethylaminohydrolase 1 [Source:HGNC Symbol;Acc:HGNC:2715]	8:16296875-16342908	1141	7197	5329	1759	1891	265.274	258.049	84.0673	86.8373	261.662	85.4523	1.61451	3.41222e-05	0.000694483	UP
ENSGALT00000062100	ENSGALG00000035187	FHL3	four and a half LIM domains 3 [Source:HGNC Symbol;Acc:HGNC:3704]	23:3494006-3519669	2139	7697	4627	1517	2029	151.335	119.517	38.6743	49.7018	135.426	44.188	1.61578	5.92426e-05	0.00110844	UP
ENSGALT00000046749	ENSGALG00000015451	ZNF462	zinc finger protein 462 [Source:HGNC Symbol;Acc:HGNC:21684]	Z:55489590-55547342	7272	3826	3373	748	1384	22.1269	25.6274	5.60912	9.97201	23.8771	7.79057	1.61583	0.000139677	0.00228957	UP
ENSGALT00000056361	ENSGALG00000003922	TOP2A	topoisomerase (DNA) II alpha [Source:HGNC Symbol;Acc:HGNC:11989]	27:4839030-4856730	5774	3336	3219	1095	836	24.2984	30.8025	10.3415	7.5863	27.5505	8.96391	1.61988	6.13786e-05	0.00114139	UP
ENSGALT00000009723	ENSGALG00000006037	MCM2	DNA replication licensing factor MCM2 [Source:RefSeq peptide;Acc:NP_001006139]	12:9749558-9760977	3724	641	608	165	204	7.23898	9.0206	2.41614	2.87025	8.12979	2.6432	1.62093	0.000930282	0.0108713	UP
ENSGALT00000009265	ENSGALG00000005768	ETV5	ETS variant 5 [Source:HGNC Symbol;Acc:HGNC:3494]	9:5114528-5123909	2452	800	577	210	188	13.7214	13.0016	4.6703	4.01733	13.3615	4.34382	1.62105	0.000665121	0.00834986	UP
ENSGALT00000018836	ENSGALG00000011548	PPP1R13B	protein phosphatase 1 regulatory subunit 13B [Source:HGNC Symbol;Acc:HGNC:14950]	5:50573878-50636169	3285	1952	1723	532	546	24.9904	28.9796	8.83128	8.7088	26.985	8.77004	1.6215	4.75681e-05	0.000915338	UP
ENSGALT00000027705	ENSGALG00000017154	ZC3H12C	zinc finger CCCH-type containing 12C [Source:HGNC Symbol;Acc:HGNC:29362]	1:179682113-179698604	2574	2073	1643	525	556	33.8704	35.2672	11.1224	11.3179	34.5688	11.2202	1.62338	4.31783e-05	0.000844215	UP
ENSGALT00000013800	ENSGALG00000008469	SPINT1	serine peptidase inhibitor, Kunitz type 1 [Source:HGNC Symbol;Acc:HGNC:11246]	5:24244965-24261221	1668	1326	839	316	302	33.4331	27.7912	10.3309	9.48663	30.6122	9.90877	1.62733	0.000154034	0.00247983	UP
ENSGALT00000027842	ENSGALG00000017227	SLC36A4	solute carrier family 36 member 4 [Source:HGNC Symbol;Acc:HGNC:19660]	1:186091071-186192966	1485	425	332	111	108	12.0363	12.3525	4.0761	3.81063	12.1944	3.94337	1.62871	0.00299564	0.027268	UP
ENSGALT00000013830	ENSGALG00000008486	CACNA2D1	calcium channel, voltage-dependent, alpha 2/delta subunit 1 preproprotein [Source:RefSeq peptide;Acc:NP_001170793]	1:10220631-10584619	7718	2218	1945	532	685	12.0861	13.9238	3.75884	4.65036	13.0049	4.2046	1.62902	4.69097e-05	0.000905319	UP
ENSGALT00000009003	ENSGALG00000005609	-	-	20:8519646-8532665	6096	386	332	102	107	2.663	3.00909	0.91244	0.919685	2.83605	0.916062	1.63036	0.00391463	0.0336877	UP
ENSGALT00000020649	ENSGALG00000012655	POLR3B	RNA polymerase III subunit B [Source:HGNC Symbol;Acc:HGNC:30348]	1:53861738-53929245	3857	1395	1238	391	375	15.2109	17.7342	5.52808	5.09427	16.4726	5.31118	1.63296	8.74285e-05	0.00155115	UP
ENSGALT00000019859	ENSGALG00000012159	ACTR3	Actin-related protein 3 [Source:UniProtKB/Swiss-Prot;Acc:Q90WD0]	7:29763772-29789814	2173	8978	8358	2460	2585	173.76	212.512	61.7337	62.3306	193.136	62.0322	1.63853	2.29685e-05	0.000490868	UP
ENSGALT00000006667	ENSGALG00000004195	-	-	4:1283433-1300499	4420	1221	1505	377	429	11.6178	18.8129	4.65121	5.08553	15.2153	4.86837	1.64402	0.000157207	0.00252091	UP
ENSGALT00000015383	ENSGALG00000009452	GALNT16	polypeptide N-acetylgalactosaminyltransferase 16 [Source:HGNC Symbol;Acc:HGNC:23233]	5:28045229-28102157	1692	2440	1774	527	673	60.6483	57.9289	16.9847	20.8408	59.2886	18.9128	1.64839	3.63299e-05	0.000729054	UP
ENSGALT00000075282	ENSGALG00000010186	-	Calpain-1 catalytic subunit [Source:UniProtKB/Swiss-Prot;Acc:P00789]	3:30406110-30416492	3380	18313	13957	4250	4955	227.862	228.148	68.5677	76.8117	228.005	72.6897	1.64924	1.44331e-05	0.000328653	UP
ENSGALT00000017238	ENSGALG00000010593	GALC	galactosylceramidase [Source:HGNC Symbol;Acc:HGNC:4115]	5:42900089-42935408	2028	6457	4334	1512	1531	133.904	118.076	40.6566	39.5556	125.99	40.1061	1.65141	2.44018e-05	0.000518314	UP
ENSGALT00000036438	ENSGALG00000017142	PSPC1	Paraspeckle component 1 [Source:UniProtKB/Swiss-Prot;Acc:Q5ZK88]	1:179181002-179219889	1979	510	356	113	132	10.8381	9.93908	3.11371	3.49485	10.3886	3.30428	1.65259	0.0019541	0.0196151	UP
ENSGALT00000016682	ENSGALG00000010256	TIPARP	TCDD inducible poly(ADP-ribose) polymerase [Source:HGNC Symbol;Acc:HGNC:23696]	9:22949726-22968865	2291	4095	3144	993	1063	75.1723	75.8227	23.6359	24.3113	75.4975	23.9736	1.65498	2.11377e-05	0.000456552	UP
ENSGALT00000045484	ENSGALG00000026313	RND3	Rho family GTPase 3 [Source:HGNC Symbol;Acc:HGNC:671]	7:35198328-35212195	2610	2861	2237	639	813	46.1006	47.3552	13.3508	16.3211	46.7279	14.836	1.65518	2.75373e-05	0.000575871	UP
ENSGALT00000024978	ENSGALG00000015489	FAXC	failed axon connections homolog [Source:HGNC Symbol;Acc:HGNC:20742]	3:71749519-71765684	1227	470	423	122	134	16.1095	19.0475	5.42205	5.72216	17.5785	5.5721	1.65752	0.00164006	0.017039	UP
ENSGALT00000009680	ENSGALG00000006016	PASK	PAS domain containing serine/threonine kinase [Source:HGNC Symbol;Acc:HGNC:17270]	9:4902979-4922208	6338	628	600	155	199	4.16713	5.23047	1.33361	1.64514	4.6988	1.48937	1.65759	0.000778172	0.0094428	UP
ENSGALT00000012849	ENSGALG00000007912	ATP9A	ATPase phospholipid transporting 9A (putative) [Source:HGNC Symbol;Acc:HGNC:13540]	20:13326260-13374406	3241	655	429	152	151	8.49946	7.31341	2.55748	2.44117	7.90644	2.49933	1.66149	0.00107301	0.0121712	UP
ENSGALT00000085140	ENSGALG00000010140	EIF2B3	eukaryotic translation initiation factor 2B subunit gamma [Source:HGNC Symbol;Acc:HGNC:3259]	8:20893514-20987615	1564	666	433	177	129	17.9088	15.2965	6.17141	4.32169	16.6027	5.24655	1.66197	0.00143187	0.0153747	UP
ENSGALT00000043224	ENSGALG00000027571	-	Histone H2B 1/2/3/4/6 [Source:UniProtKB/Swiss-Prot;Acc:P0C1H3]	1:48178033-48179113	1081	412	350	116	100	16.0288	17.8889	5.85166	4.84704	16.9589	5.34935	1.6646	0.00256163	0.0241593	UP
ENSGALT00000076208	ENSGALG00000036117	FAM46B	family with sequence similarity 46 member B [Source:HGNC Symbol;Acc:HGNC:28273]	23:1880995-1884789	1191	558	441	120	163	19.7039	20.4583	5.49436	7.17095	20.0811	6.33266	1.66495	0.00136003	0.0147268	UP
ENSGALT00000070123	ENSGALG00000040620	LSAMP	Limbic system-associated membrane protein [Source:UniProtKB/Swiss-Prot;Acc:Q98919]	1:81944958-82236106	2067	2470	1986	630	629	50.2557	53.0861	16.6206	15.9445	51.6709	16.2826	1.66602	2.62826e-05	0.000552479	UP
ENSGALT00000000519	ENSGALG00000000379	-	-	27:2474195-2491225	3457	6164	4628	1513	1521	74.9881	73.9666	23.8664	23.0532	74.4774	23.4598	1.66661	1.74145e-05	0.000385718	UP
ENSGALT00000008246	ENSGALG00000005135	SERPINE2	serpin family E member 2 [Source:HGNC Symbol;Acc:HGNC:8951]	9:8320170-8343266	2038	20289	15206	4810	5171	418.683	412.242	128.703	132.945	415.463	130.824	1.66709	1.17993e-05	0.00027697	UP
ENSGALT00000001864	ENSGALG00000001229	SKI	SKI proto-oncogene [Source:HGNC Symbol;Acc:HGNC:10896]	21:1663140-1753291	2253	1874	1380	444	469	34.9814	33.8423	10.7466	10.9072	34.4119	10.8269	1.66829	3.50727e-05	0.000707324	UP
ENSGALT00000072084	ENSGALG00000011570	ILF2	interleukin enhancer binding factor 2 [Source:HGNC Symbol;Acc:HGNC:6037]	25:1701032-1705561	1364	402	360	145	70	12.3948	14.5824	5.79698	2.68896	13.4886	4.24297	1.6686	0.00537996	0.0432351	UP
ENSGALT00000051168	ENSGALG00000002594	TFPI	tissue factor pathway inhibitor [Source:HGNC Symbol;Acc:HGNC:11760]	7:1064556-1083113	1018	583	473	172	125	24.0852	25.6717	9.21357	6.43375	24.8785	7.82366	1.66898	0.00139822	0.0150666	UP
ENSGALT00000027789	ENSGALG00000017195	PGR	progesterone receptor [Source:HGNC Symbol;Acc:HGNC:8910]	1:183242907-183281319	4825	569	455	143	145	4.95957	5.21022	1.61617	1.5746	5.0849	1.59538	1.67231	0.00107999	0.0122332	UP
ENSGALT00000024967	ENSGALG00000015480	POGLUT1	protein O-glucosyltransferase 1 [Source:HGNC Symbol;Acc:HGNC:22954]	1:92291341-92306928	3319	1422	1034	338	348	18.0186	17.2129	5.55338	5.4938	17.6158	5.52359	1.67319	6.12906e-05	0.00114062	UP
ENSGALT00000083544	ENSGALG00000015069	B4GALT4	beta-1,4-galactosyltransferase 4 [Source:HGNC Symbol;Acc:HGNC:927]	1:80609017-80621090	1795	597	335	92	165	13.9875	10.3115	2.79492	4.81637	12.1495	3.80564	1.67468	0.00263753	0.0247792	UP
ENSGALT00000049092	ENSGALG00000001513	CNTRL	centriolin [Source:HGNC Symbol;Acc:HGNC:1858]	17:8830009-8862193	7595	605	526	143	177	3.35009	3.82648	1.02673	1.22109	3.58829	1.12391	1.67477	0.000816862	0.00982567	UP
ENSGALT00000087515	ENSGALG00000026055	PALM	paralemmin [Source:HGNC Symbol;Acc:HGNC:8594]	28:2775252-2789928	3046	449	327	93	124	6.19934	5.93143	1.66494	2.13301	6.06539	1.89898	1.67538	0.00229922	0.022227	UP
ENSGALT00000053589	ENSGALG00000042534	NFATC1	nuclear factor of activated T-cells 1 [Source:HGNC Symbol;Acc:HGNC:7775]	2:56746642-56868269	3248	2317	2094	505	745	30.0012	35.6207	8.47857	12.0182	32.811	10.2484	1.67878	4.49193e-05	0.000875441	UP
ENSGALT00000017215	ENSGALG00000010579	STON2	stonin 2 [Source:HGNC Symbol;Acc:HGNC:30652]	5:40913516-40968803	2794	1643	1266	403	409	24.7309	25.0351	7.8655	7.67004	24.883	7.76777	1.67959	3.67575e-05	0.000734004	UP
ENSGALT00000048664	ENSGALG00000001774	NEO1	neogenin 1 [Source:HGNC Symbol;Acc:HGNC:7754]	10:1761030-1938673	4419	1422	1073	361	333	13.5333	13.4158	4.45482	3.94839	13.4746	4.20161	1.68123	5.77769e-05	0.00108519	UP
ENSGALT00000066854	ENSGALG00000043178	-	-	1:576992-635071	5820	1490	866	232	415	10.7669	8.22123	2.17376	3.73616	9.49409	2.95496	1.68389	0.000249493	0.00374424	UP
ENSGALT00000052037	ENSGALG00000039722	-	-	1:48095494-48095874	381	445	430	117	130	49.1207	62.357	16.7459	17.878	55.7389	17.3119	1.68692	0.00158066	0.0165633	UP
ENSGALT00000088408	ENSGALG00000040586	-	-	26:519120-524231	1250	720	632	180	199	24.2243	27.935	7.85252	8.34149	26.0797	8.09701	1.68747	0.00047445	0.00632132	UP
ENSGALT00000023786	ENSGALG00000014751	-	-	Z:20383073-20503317	2172	3101	2263	748	735	60.0442	57.5661	18.7797	17.7308	58.8051	18.2553	1.68763	1.62923e-05	0.000363579	UP
ENSGALT00000080172	ENSGALG00000033919	-	-	1:155624-364584	1803	628	384	127	150	14.6485	11.7673	3.84109	4.3591	13.2079	4.1001	1.68767	0.00123208	0.0136387	UP
ENSGALT00000021576	ENSGALG00000013207	CTNNAL1	catenin alpha like 1 [Source:HGNC Symbol;Acc:HGNC:2512]	2:88796613-88854209	2397	637	600	149	199	11.1764	13.8301	3.38973	4.34997	12.5032	3.86985	1.69195	0.000634834	0.00802343	UP
ENSGALT00000027547	ENSGALG00000017050	SMAD9	SMAD family member 9 [Source:HGNC Symbol;Acc:HGNC:6774]	1:172377182-172398079	1454	555	470	126	160	16.0531	17.8598	4.72555	5.76577	16.9564	5.24566	1.69263	0.00102812	0.0117828	UP
ENSGALT00000058071	ENSGALG00000009298	TNIK	TRAF2 and NCK interacting kinase [Source:HGNC Symbol;Acc:HGNC:30765]	9:19651404-19784548	4295	6423	4417	1698	1266	62.8932	56.8206	21.5587	15.4444	59.8569	18.5015	1.69387	2.95649e-05	0.000612483	UP
ENSGALT00000090374	ENSGALG00000030280	PABPC1	polyadenylate-binding protein 1 [Source:RefSeq peptide;Acc:NP_001026768]	2:129199349-129208499	1888	1470	1662	372	519	32.745	48.6374	10.7445	14.4034	40.6912	12.574	1.69428	7.89468e-05	0.00141616	UP
ENSGALT00000058182	ENSGALG00000036645	KIF15	kinesin family member 15 [Source:HGNC Symbol;Acc:HGNC:17273]	2:43344133-43378973	4209	282	400	96	100	2.81773	5.25077	1.24377	1.24487	4.03425	1.24432	1.69694	0.00480277	0.0396436	UP
ENSGALT00000036805	ENSGALG00000017398	-	-	2:106389909-106404267	2292	723	878	205	251	13.2664	21.1652	4.87738	5.73798	17.2158	5.30768	1.69758	0.000393852	0.00542874	UP
ENSGALT00000060730	ENSGALG00000009896	TRERF1	transcriptional regulating factor 1 [Source:HGNC Symbol;Acc:HGNC:18273]	3:22909658-22981871	3657	660	352	138	134	7.59011	5.31813	2.05779	1.9199	6.45412	1.98885	1.69829	0.00139219	0.0150149	UP
ENSGALT00000038221	ENSGALG00000008912	-	-	2:20693000-20774649	4107	437	215	86	88	4.47493	2.89238	1.14188	1.12269	3.68365	1.13229	1.7019	0.00493218	0.0404648	UP
ENSGALT00000047145	ENSGALG00000014751	-	-	Z:20503180-20519927	1208	2495	1929	568	647	86.8626	88.2281	25.6406	28.0632	87.5454	26.8519	1.705	1.83034e-05	0.000402599	UP
ENSGALT00000002248	ENSGALG00000001483	-	-	21:2097421-2103217	1372	287	249	68	80	8.79747	10.0274	2.70274	3.05518	9.41241	2.87896	1.70902	0.00624885	0.048458	UP
ENSGALT00000005663	ENSGALG00000003578	FN1	fibronectin 1 [Source:HGNC Symbol;Acc:HGNC:3778]	7:4391168-4439659	7443	1288	1342	396	334	7.27775	9.962	2.90131	2.35125	8.61987	2.62628	1.71464	6.49563e-05	0.00119695	UP
ENSGALT00000056559	ENSGALG00000001547	CAPZA1	F-actin-capping protein subunit alpha-1 [Source:UniProtKB/Swiss-Prot;Acc:P13127]	26:3532931-3542982	2290	3585	2951	823	966	65.839	71.1993	19.598	22.1025	68.5191	20.8503	1.71644	1.2119e-05	0.000282297	UP
ENSGALT00000008412	ENSGALG00000005236	FARSB	phenylalanyl-tRNA synthetase beta subunit [Source:HGNC Symbol;Acc:HGNC:17800]	9:7993564-8027901	1892	1147	943	274	297	25.496	27.538	7.89728	8.22499	26.517	8.06113	1.71786	5.71268e-05	0.00107464	UP
ENSGALT00000046878	ENSGALG00000042670	-	-	AADN04006861.1:3148-3762	444	1048	651	194	262	99.2676	81.0102	23.8268	30.9185	90.1389	27.3727	1.71941	0.000226118	0.00344656	UP
ENSGALT00000010597	ENSGALG00000006564	-	-	9:4355112-4368727	1122	1039	979	232	325	38.945	48.2094	11.2757	15.1772	43.5772	13.2264	1.72015	9.31116e-05	0.00163177	UP
ENSGALT00000087272	ENSGALG00000043938	-	-	LGE64:799440-805308	2328	345	371	87	112	6.23255	8.80506	2.0379	2.52079	7.5188	2.27935	1.72188	0.00298855	0.0272359	UP
ENSGALT00000083617	ENSGALG00000015339	RPL24	ribosomal protein L24 [Source:HGNC Symbol;Acc:HGNC:10325]	1:85343221-85347358	661	594	587	198	126	37.7933	49.0657	16.3347	9.98782	43.4295	13.1613	1.72238	0.00102773	0.0117828	UP
ENSGALT00000046346	ENSGALG00000012211	PDLIM5	PDZ and LIM domain 5 [Source:HGNC Symbol;Acc:HGNC:17468]	4:58569569-58639742	1626	838	610	202	188	21.6747	20.7277	6.77451	6.05812	21.2012	6.41631	1.72433	0.000293931	0.00428435	UP
ENSGALT00000068743	ENSGALG00000042396	SLC12A7	solute carrier family 12 member 7 [Source:HGNC Symbol;Acc:HGNC:10915]	2:55625685-55700342	4289	894	712	178	259	8.76619	9.17203	2.26313	3.16406	8.96911	2.7136	1.72476	0.00024796	0.00372813	UP
ENSGALT00000028102	ENSGALG00000017414	JUP	junction plakoglobin [Source:HGNC Symbol;Acc:HGNC:6207]	27:5081253-5088427	3079	4894	2686	1185	811	66.8472	48.199	20.9873	13.801	57.5231	17.3942	1.72554	5.08856e-05	0.000968458	UP
ENSGALT00000037297	ENSGALG00000012921	ETV6	ETS variant 6 [Source:HGNC Symbol;Acc:HGNC:3495]	1:71540993-71673765	5462	2336	1894	500	649	17.9867	19.1589	4.9919	6.22578	18.5728	5.60884	1.72741	1.64836e-05	0.000366769	UP
ENSGALT00000053234	ENSGALG00000034218	-	-	33:664989-673960	1185	460	603	161	135	16.3256	28.1152	7.40892	5.96922	22.2204	6.68907	1.73201	0.00131223	0.0143613	UP
ENSGALT00000005664	ENSGALG00000003578	FN1	fibronectin 1 [Source:HGNC Symbol;Acc:HGNC:3778]	7:4390375-4439458	8308	1217142	923890	292952	279636	6161.32	6144.2	1922.86	1763.59	6152.76	1843.22	1.739	4.10749e-06	0.000110602	UP
ENSGALT00000008172	ENSGALG00000005095	SLC25A25	solute carrier family 25 member 25 [Source:HGNC Symbol;Acc:HGNC:20663]	17:5334872-5342323	1527	2311	2024	554	616	63.6488	73.2341	19.7842	21.137	68.4414	20.4606	1.74202	1.27144e-05	0.000294757	UP
ENSGALT00000065472	ENSGALG00000043100	SRPX	sushi repeat containing protein, X-linked [Source:HGNC Symbol;Acc:HGNC:11309]	1:112995140-113035746	1782	428	292	84	107	10.101	9.0535	2.5705	3.14613	9.57726	2.85831	1.74445	0.00244835	0.0233168	UP
ENSGALT00000078840	ENSGALG00000034297	TBX2	T-box 2 [Source:HGNC Symbol;Acc:HGNC:11597]	19:7640741-7649750	3359	400	313	80	111	5.00817	5.14845	1.29876	1.73146	5.07831	1.51511	1.74493	0.00245068	0.0233298	UP
ENSGALT00000008115	ENSGALG00000005061	PPM1E	protein phosphatase, Mg2+/Mn2+ dependent 1E [Source:HGNC Symbol;Acc:HGNC:19322]	19:7163175-7171399	1854	2962	2672	718	800	67.19	79.6285	21.1184	22.609	73.4092	21.8637	1.74742	1.00002e-05	0.000240539	UP
ENSGALT00000012422	ENSGALG00000007665	-	-	15:10059096-10072074	4317	405	480	110	133	3.94551	6.14329	1.3895	1.61424	5.0444	1.50187	1.74792	0.00136386	0.0147617	UP
ENSGALT00000008888	ENSGALG00000005540	MICAL2	microtubule associated monooxygenase, calponin and LIM domain containing 2 [Source:HGNC Symbol;Acc:HGNC:24693]	5:8028138-8078046	2979	11263	9249	2632	2828	159.006	171.54	48.1795	49.7404	165.273	48.96	1.75518	5.36703e-06	0.000140026	UP
ENSGALT00000037674	ENSGALG00000011426	-	-	3:42650863-42672063	1783	345	287	81	87	8.13761	8.89349	2.4773	2.55662	8.51555	2.51696	1.75842	0.00299552	0.027268	UP
ENSGALT00000053549	ENSGALG00000043687	-	-	AADN04010788.1:11-4594	1395	371	273	76	94	11.1848	10.8126	2.97089	3.53065	10.9987	3.25077	1.75848	0.00285086	0.0262664	UP
ENSGALT00000015673	ENSGALG00000009621	ACTB	Actin, cytoplasmic 1 Actin, cytoplasmic 1, N-terminally processed [Source:UniProtKB/Swiss-Prot;Acc:P60706]	14:4191291-4195531	1822	135912	98720	41625	19610	3137.17	2993.63	1245.81	563.936	3065.4	904.875	1.76029	8.79783e-05	0.00155864	UP
ENSGALT00000065256	ENSGALG00000010055	DAAM2	dishevelled associated activator of morphogenesis 2 [Source:HGNC Symbol;Acc:HGNC:18143]	3:28817332-29002390	6300	3881	4112	906	1255	25.9079	36.0624	7.84215	10.4377	30.9851	9.13991	1.76132	1.93598e-05	0.000422651	UP
ENSGALT00000065141	ENSGALG00000038343	HIST2H2AA4	histone H2A.J [Source:RefSeq peptide;Acc:NP_001025924]	1:48125079-48125942	864	1479	1020	297	358	71.9919	65.2271	18.7452	21.7105	68.6095	20.2279	1.76207	2.99164e-05	0.000618187	UP
ENSGALT00000004669	ENSGALG00000002955	ADAMTSL2	ADAMTS like 2 [Source:HGNC Symbol;Acc:HGNC:14631]	17:7448443-7466142	2844	92593	73076	20045	23747	1369.23	1419.67	384.347	437.502	1394.45	410.924	1.76275	2.91292e-06	8.25451e-05	UP
ENSGALT00000008749	ENSGALG00000005451	HELLS	helicase, lymphoid-specific [Source:HGNC Symbol;Acc:HGNC:4861]	6:16489304-16504200	2374	605	723	189	171	10.7178	16.8267	4.34138	3.77413	13.7722	4.05775	1.76301	0.000464988	0.00624309	UP
ENSGALT00000027718	ENSGALG00000017163	ACAT1	acetyl-CoA acetyltransferase 1 [Source:HGNC Symbol;Acc:HGNC:93]	1:180368164-180380540	1564	1205	1077	321	283	32.4026	38.047	11.1922	9.48091	35.2248	10.3366	1.76884	3.43933e-05	0.000698249	UP
ENSGALT00000070308	ENSGALG00000041834	AEBP1	AE binding protein 1 [Source:HGNC Symbol;Acc:HGNC:303]	22:4713252-4725845	6950	647	696	113	250	3.91515	5.53307	0.886624	1.88476	4.72411	1.38569	1.76944	0.00106566	0.012099	UP
ENSGALT00000074464	ENSGALG00000040844	p95-APP2	GIT ArfGAP 2 [Source:HGNC Symbol;Acc:HGNC:4273]	15:6912286-6935598	3114	2644	2095	534	705	35.7085	37.1713	9.35125	11.8624	36.4399	10.6068	1.78053	9.16113e-06	0.000223896	UP
ENSGALT00000085898	ENSGALG00000033471	CALD1	caldesmon [Source:RefSeq peptide;Acc:NP_989489]	1:62436030-62493489	1730	1591	1556	375	458	38.677	49.6941	11.8204	13.8714	44.1856	12.8459	1.78227	1.76497e-05	0.000390572	UP
ENSGALT00000056820	ENSGALG00000033522	-	-	27:5499722-5504344	3655	2088	1203	389	451	24.0255	18.1853	5.80376	6.46532	21.1054	6.13454	1.78258	2.06493e-05	0.000447192	UP
ENSGALT00000045583	ENSGALG00000012821	-	Tubulin beta-2 chain [Source:UniProtKB/Swiss-Prot;Acc:P32882]	2:66523794-66526459	1341	2473	1964	543	613	77.5576	80.9197	22.081	23.9515	79.2387	23.0162	1.78355	7.80973e-06	0.000193786	UP
ENSGALT00000030003	ENSGALG00000014069	TP53I11	tumor protein p53 inducible protein 11 [Source:HGNC Symbol;Acc:HGNC:16842]	5:22182447-22198834	1059	430	230	86	81	17.0766	11.9998	4.42843	4.00765	14.5382	4.21804	1.7852	0.0029516	0.0269598	UP
ENSGALT00000055893	ENSGALG00000006829	SMG1	SMG1, nonsense mediated mRNA decay associated PI3K related kinase [Source:HGNC Symbol;Acc:HGNC:30045]	14:8372762-8430577	11013	1050	369	143	208	4.00971	1.85124	0.708074	0.989598	2.93047	0.848836	1.78758	0.0011892	0.0132604	UP
ENSGALT00000072305	ENSGALG00000041548	-	-	AADN04015470.1:141-5479	753	3615	3078	840	905	201.903	225.848	60.8319	62.973	213.875	61.9024	1.7887	5.3318e-06	0.000139256	UP
ENSGALT00000026909	ENSGALG00000016676	MCM3	minichromosome maintenance complex component 3 [Source:HGNC Symbol;Acc:HGNC:6945]	3:108001150-108010607	3403	1147	1281	336	306	14.1752	20.7983	5.38424	4.71151	17.4868	5.04788	1.79252	4.25723e-05	0.000834257	UP
ENSGALT00000060264	ENSGALG00000007659	HYOU1	hypoxia up-regulated protein 1 precursor [Source:RefSeq peptide;Acc:NP_001006588]	24:5645603-5662009	5501	3429	2047	575	815	26.2153	20.5598	5.69998	7.76277	23.3875	6.73138	1.79677	1.24852e-05	0.000289994	UP
ENSGALT00000017169	ENSGALG00000010551	CDC42EP3	CDC42 effector protein 3 [Source:HGNC Symbol;Acc:HGNC:16943]	3:31854446-31855207	762	597	569	135	170	32.9495	41.2571	9.66106	11.6895	37.1033	10.6753	1.79727	0.000390178	0.00539642	UP
ENSGALT00000060610	ENSGALG00000036073	-	-	AADN04006861.1:7170-9289	991	32978	18220	5645	7263	1399.52	1015.82	310.626	384.01	1207.67	347.318	1.7979	6.89461e-06	0.000173736	UP
ENSGALT00000067796	ENSGALG00000032687	PHLDA2	pleckstrin homology like domain family A member 2 [Source:HGNC Symbol;Acc:HGNC:12385]	5:13148444-13149910	991	1638	1350	376	395	69.5135	75.2665	20.69	20.8845	72.39	20.7873	1.80009	1.04008e-05	0.000248867	UP
ENSGALT00000018712	ENSGALG00000011476	43354	septin 11 [Source:HGNC Symbol;Acc:HGNC:25589]	4:49987231-50032045	1329	1288	534	232	217	40.7587	22.2003	9.5194	8.55532	31.4795	9.03736	1.80044	0.00027546	0.00405641	UP
ENSGALT00000046539	ENSGALG00000043377	-	-	AADN04001035.1:1532-3013	318	14772	7537	2465	3118	1953.63	1309.52	422.705	513.747	1631.57	468.226	1.80099	1.15126e-05	0.000271025	UP
ENSGALT00000027875	ENSGALG00000017244	PRSS23	protease, serine 23 [Source:HGNC Symbol;Acc:HGNC:14370]	1:188867453-188868571	1119	3004	2211	657	677	112.901	109.169	32.0171	31.7	111.035	31.8586	1.80126	4.83586e-06	0.000127951	UP
ENSGALT00000080435	ENSGALG00000032640	CRIM1	cysteine-rich motor neuron 1 protein precursor [Source:RefSeq peptide;Acc:NP_989756]	3:32367191-32528059	3360	1246	1199	450	181	15.5958	19.7161	7.30332	2.82253	17.656	5.06293	1.80211	0.000487985	0.00646624	UP
ENSGALT00000084103	ENSGALG00000006022	-	proteasome subunit alpha type-1 [Source:RefSeq peptide;Acc:NP_990351]	5:10409525-10416980	1633	748	174	85	136	19.2639	5.88715	2.83844	4.3637	12.5755	3.60107	1.80412	0.00639488	0.0493702	UP
ENSGALT00000006290	ENSGALG00000003944	FAM189A1	family with sequence similarity 189 member A1 [Source:HGNC Symbol;Acc:HGNC:29075]	10:5835736-5905378	2103	685	593	154	176	13.6987	15.5796	3.99328	4.38504	14.6392	4.18916	1.8051	0.000230025	0.00349735	UP
ENSGALT00000053402	ENSGALG00000035156	DCTN1	Gallus gallus dynactin 1 (DCTN1), mRNA. [Source:RefSeq mRNA;Acc:NM_001031367]	AADN04000623.1:61018-76835	4146	609	345	111	128	6.17757	4.59761	1.45996	1.61764	5.38759	1.5388	1.80783	0.000784843	0.00950008	UP
ENSGALT00000080967	ENSGALG00000042491	-	-	1:48160103-48160539	437	1195	1194	276	346	115.005	150.961	34.4409	41.4855	132.983	37.9632	1.80857	2.64448e-05	0.000555409	UP
ENSGALT00000015047	ENSGALG00000009248	HSPA12A	heat shock protein family A (Hsp70) member 12A [Source:HGNC Symbol;Acc:HGNC:19022]	6:28905280-28952030	2013	2688	2075	534	683	56.1584	56.9529	14.4659	17.7778	56.5557	16.1218	1.81066	6.06913e-06	0.00015551	UP
ENSGALT00000084354	ENSGALG00000007965	HN1	hematological and neurological expressed 1 [Source:HGNC Symbol;Acc:HGNC:14569]	18:10753882-10763111	1549	802	658	69	306	21.7747	23.4702	2.42911	10.3507	22.6224	6.38991	1.82389	0.00383109	0.033152	UP
ENSGALT00000012197	ENSGALG00000007543	APCDD1L	APC down-regulated 1 like [Source:HGNC Symbol;Acc:HGNC:26892]	20:11368023-11381833	1491	1395	975	240	356	39.3483	36.1301	8.77771	12.5104	37.7392	10.6441	1.82601	3.179e-05	0.000651375	UP
ENSGALT00000033235	ENSGALG00000007609	-	-	6:22356954-22376065	4185	496	664	152	151	4.98443	8.76626	1.98059	1.89053	6.87534	1.93556	1.82868	0.000536935	0.00700433	UP
ENSGALT00000058392	ENSGALG00000042628	-	-	27:4266387-4277582	6740	966	694	201	215	6.02763	5.68907	1.62623	1.67139	5.85835	1.64881	1.82907	7.82964e-05	0.00140552	UP
ENSGALT00000003754	ENSGALG00000002375	NOTCH1	notch 1 [Source:HGNC Symbol;Acc:HGNC:7881]	17:8295293-8329319	9401	6541	4761	1398	1420	29.2617	27.9812	8.10924	7.91434	28.6214	8.01179	1.8369	2.54677e-06	7.33649e-05	UP
ENSGALT00000027863	ENSGALG00000017235	NOX4	NADPH oxidase 4 [Source:RefSeq peptide;Acc:NP_001095299]	1:187793324-187896831	1749	1008	790	216	233	24.2382	24.9562	6.73459	6.98019	24.5972	6.85739	1.84276	4.69713e-05	0.000905319	UP
ENSGALT00000006425	ENSGALG00000004034	CAPZB	F-actin-capping protein subunit beta isoforms 1 and 2 [Source:UniProtKB/Swiss-Prot;Acc:P14315]	21:4679440-4732261	1455	1464	1024	269	348	42.3163	38.8847	10.0818	12.5319	40.6005	11.3068	1.8443	1.58063e-05	0.000354566	UP
ENSGALT00000079270	ENSGALG00000042077	HIC1	HIC ZBTB transcriptional repressor 1 [Source:HGNC Symbol;Acc:HGNC:4909]	19:5521562-5525889	3588	4546	3586	791	1245	53.2852	55.2204	12.0218	18.181	54.2528	15.1014	1.84501	7.75814e-06	0.000193097	UP
ENSGALT00000044183	ENSGALG00000029066	-	-	23:2236856-2256453	2217	2743	1775	557	554	52.0343	44.2358	13.7005	13.0932	48.135	13.3968	1.8452	5.10205e-06	0.000134409	UP
ENSGALT00000039775	ENSGALG00000002937	PSME3	Proteasome activator complex subunit 3 [Source:UniProtKB/Swiss-Prot;Acc:Q5F3J5]	27:5483531-5490234	2511	4871	3709	585	1562	81.5832	81.6116	12.7045	32.5938	81.5974	22.6491	1.84907	0.000136346	0.00224253	UP
ENSGALT00000006172	ENSGALG00000003881	ERCC6L	ERCC excision repair 6 like, spindle assembly checkpoint helicase [Source:HGNC Symbol;Acc:HGNC:20794]	4:1683333-1687408	3843	285	311	86	65	3.11891	4.47128	1.22032	0.88623	3.7951	1.05328	1.84925	0.00328612	0.0293652	UP
ENSGALT00000084796	ENSGALG00000030376	DHRS3	dehydrogenase/reductase 3 [Source:HGNC Symbol;Acc:HGNC:17693]	21:5315704-5342428	4799	414	362	97	97	3.6281	4.16773	1.10222	1.05906	3.89792	1.08064	1.85082	0.00088906	0.0104852	UP
ENSGALT00000057153	ENSGALG00000029261	RTN4	reticulon 4 [Source:HGNC Symbol;Acc:HGNC:14085]	3:2513852-2558812	4035	4691	4251	1041	1200	48.8935	58.2089	14.0687	15.5825	53.5512	14.8256	1.85283	3.23664e-06	9.00415e-05	UP
ENSGALT00000019527	ENSGALG00000011970	CHADL	chondroadherin like [Source:HGNC Symbol;Acc:HGNC:25165]	1:49788795-49792401	2691	750	551	141	180	11.7213	11.313	2.85728	3.50476	11.5172	3.18102	1.85623	0.000167031	0.00265223	UP
ENSGALT00000050640	ENSGALG00000010854	HDAC9	histone deacetylase 9 [Source:HGNC Symbol;Acc:HGNC:14065]	2:29159908-29604413	3786	343	297	78	81	3.81015	4.33428	1.12347	1.121	4.07222	1.12224	1.85944	0.00182161	0.0185224	UP
[truncated: 1,387 more rows]

## Sheet: AbPre VS AbAd
transcript id	gene id	gene name	description	locus	length	Ab-Preadipocyte1_count	Ab-Preadipocyte2_count	Ab-Adipocyte1_count	Ab-Adipocyte2_count	Ab-Preadipocyte1_FPKM	Ab-Preadipocyte2_FPKM	Ab-Adipocyte1_FPKM	Ab-Adipocyte2_FPKM	AbPre	AbAd	log2FC	Pvalue	Qvalue	updown
[truncated: 3,260 more rows]

[truncated: 2 more sheets: IMPre VS AbPre, IMAd VS AbAd]
