# Supplementary material for: Identification of differentially expressed genes and pathways between intramuscular and abdominal fat-derived preadipocyte differentiation of chickens in vitro
Source: BMC Genomics. 2019 Oct 15;20:743. doi: 10.1186/s12864-019-6116-0 (PMC6794883; doi:10.1186/s12864-019-6116-0)
Supplement: Supplementary file 3 — Additional file 3: Table S3. DENGs among four groups [file 12864_2019_6116_MOESM3_ESM.xlsx]

## Sheet: IMPre VS IMAd
Table S3. DENGs between different groups.
gene_id	IM-Preadipocyte2-1_count	IM-Preadipocyte2-2_count	IM-Adipocyte1_count	IM-Adipocyte2_count	IM-Preadipocyte2-1_FPKM	IM-Preadipocyte2-2_FPKM	IM-Adipocyte1_FPKM	IM-Adipocyte2_FPKM	IMPre	IMAd	log2FC	Pvalue	Qvalue	updown
MSTRG.10592	109	53	8944	11116	0.695911	0.415985	82.2111	88.9292	0.555948	85.5701	-7.26601	5.55088e-76	1.85344e-72	DOWN
MSTRG.11303	1198	960	7	4	848.994	836.356	7.14172	3.55214	842.675	5.34693	7.30012	3.4887e-67	5.82439e-64	UP
MSTRG.7295	4	1	594	634	0.254224	0.0781184	54.352	50.4911	0.166171	52.4216	-8.30135	4.08118e-62	4.54235e-59	DOWN
MSTRG.15755	1027	1193	3	6	71.5791	102.218	0.301006	0.524022	86.8987	0.412514	7.71875	3.10059e-60	2.58822e-57	UP
MSTRG.15612	10236	6427	173	197	3775.24	2914.03	91.861	91.0435	3344.64	91.4522	5.19269	7.18502e-57	4.79815e-54	UP
MSTRG.5380	4128	2705	72	85	796.752	641.834	20.0072	20.5575	719.293	20.2823	5.14828	3.82295e-55	2.12747e-52	UP
MSTRG.717	5798	4894	191	183	71.6346	74.3328	3.39741	2.83311	72.9837	3.11526	4.55015	6.49902e-50	3.10003e-47	UP
MSTRG.6229	346	296	0	1	79.0485	83.1345	0	0.286165	81.0915	0.143083	9.14656	3.79251e-47	1.5829e-44	UP
MSTRG.16439	10	9	418	455	9.56387	10.5812	575.527	545.252	10.0725	560.389	-5.79793	4.39434e-47	1.6303e-44	DOWN
MSTRG.17819	1	0	212	245	0.275292	0	84.007	84.4975	0.137646	84.2522	-9.25761	3.85714e-46	1.2879e-43	DOWN
MSTRG.11305	592	385	3	7	170.463	136.283	1.24357	2.52559	153.373	1.88458	6.34666	2.03364e-45	6.17303e-43	UP
MSTRG.15756	627	658	8	10	37.0696	47.8243	0.680943	0.740855	42.447	0.710899	5.89987	9.54034e-45	2.6546e-42	UP
MSTRG.18213	2325	2175	74	98	182.482	209.859	8.36183	9.63808	196.171	8.99995	4.44605	1.20848e-44	3.10392e-42	UP
MSTRG.21023	57	23	850	898	7.13897	3.54127	153.268	140.931	5.34012	147.099	-4.78377	1.73322e-38	4.13372e-36	DOWN
MSTRG.11020	545	430	14	19	54.0594	52.4342	1.99934	2.36157	53.2468	2.18045	4.60999	9.10916e-37	2.0277e-34	UP
MSTRG.12245	570	376	11	17	33.2753	26.984	0.924487	1.24356	30.1296	1.08402	4.79671	2.01412e-36	4.11541e-34	UP
MSTRG.958	254	167	2280	2636	31.114	25.1484	402.094	404.609	28.1312	403.351	-3.84179	2.0953e-36	4.11541e-34	DOWN
MSTRG.11304	195	186	1	1	61.6532	72.2946	0.455288	0.396023	66.9739	0.425656	7.29777	3.41809e-36	6.34055e-34	UP
MSTRG.7817	504	427	4712	5013	28.4455	29.6267	382.877	354.526	29.0361	368.701	-3.66653	6.42775e-36	1.12959e-33	DOWN
MSTRG.18388	122	104	1494	1264	23.1678	24.279	408.458	300.774	23.7234	354.616	-3.90187	6.26089e-34	1.04525e-31	DOWN
MSTRG.3607	13283	6749	441	527	7126.99	4451.66	340.659	354.314	5789.33	347.486	4.05837	1.07181e-33	1.70418e-31	UP
MSTRG.2318	420	487	17	9	35.8215	51.0616	2.08746	0.96183	43.4415	1.52465	4.83253	4.75897e-31	7.22282e-29	UP
MSTRG.14138	365	498	10	11	21.8368	36.6267	0.861362	0.824622	29.2317	0.842992	5.11587	5.16228e-31	7.49428e-29	UP
MSTRG.19245	280	269	6	11	76.0795	89.8533	2.34727	3.74514	82.9664	3.0462	4.76744	6.95311e-31	9.67351e-29	UP
MSTRG.14879	10	3	276	189	1.68618	0.621899	66.9988	39.9317	1.15404	53.4652	-5.53384	5.72072e-29	7.6406e-27	DOWN
MSTRG.1374	46	28	482	426	4.63106	3.46536	69.8616	53.74	4.04821	61.8008	-3.93227	1.49501e-28	1.85878e-26	DOWN
MSTRG.18848	0	0	83	109	0	0	125.297	143.215	0	134.256	#NAME?	1.50306e-28	1.85878e-26	DOWN
MSTRG.1692	165	110	2	3	59.4341	48.7096	1.0374	1.35392	54.0718	1.19566	5.499	5.0845e-28	5.85418e-26	UP
MSTRG.1922	690	855	43	43	37.0056	56.3711	3.32013	2.88972	46.6883	3.10492	3.91043	5.02417e-28	5.85418e-26	UP
MSTRG.18819	473	545	27	31	80.3282	113.782	6.60142	6.5968	97.0553	6.59911	3.87846	6.68382e-27	7.43909e-25	UP
MSTRG.9474	1239	736	79	80	61.4348	44.8634	5.63948	4.97052	53.1491	5.305	3.32462	3.44966e-26	3.71562e-24	UP
MSTRG.11300	116	104	0	1	96.4719	106.328	0	1.0417	101.4	0.520849	7.60498	4.2468e-26	4.3243e-24	UP
MSTRG.20576	425	415	21	33	366.011	439.365	26.0375	35.6111	402.688	30.8243	3.70752	4.27379e-26	4.3243e-24	UP
MSTRG.19415	834	463	38	42	65.9093	44.9815	4.32354	4.15906	55.4454	4.2413	3.70849	7.00001e-26	6.87442e-24	UP
MSTRG.18563	29	16	240	299	2.87219	1.94812	34.2213	37.1068	2.41016	35.664	-3.88727	7.73068e-26	7.37507e-24	DOWN
MSTRG.1691	178	141	8	4	44.1248	42.9687	2.85511	1.24252	43.5468	2.04881	4.4097	1.20639e-25	1.11893e-23	UP
MSTRG.13427	10	3	109	153	2.28595	0.843107	35.8714	43.8237	1.56453	39.8476	-4.67069	1.74402e-25	1.57386e-23	DOWN
MSTRG.4026	2	1	78	142	0.315116	0.193621	17.6898	28.0293	0.254368	22.8595	-6.48973	5.84371e-25	5.13478e-23	DOWN
MSTRG.17788	3	0	75	93	0.435807	0	15.6868	16.9299	0.217903	16.3084	-6.22578	1.47879e-23	1.26607e-21	DOWN
MSTRG.80	517	523	25	49	84.145	104.643	5.85803	9.99321	94.3941	7.92562	3.5741	5.04124e-23	4.20818e-21	UP
MSTRG.19584	100	72	0	0	61.7386	54.6462	0	0	58.1924	0	Inf	5.3086e-23	4.32328e-21	UP
MSTRG.14196	3	4	98	97	1.1406	1.86975	53.6464	46.2151	1.50518	49.9307	-5.05192	8.01637e-23	6.37302e-21	DOWN
MSTRG.17789	1	0	53	71	0.214689	0	16.3785	19.0965	0.107345	17.7375	-7.36841	1.86891e-22	1.45123e-20	DOWN
MSTRG.3099	9	4	142	105	4.65815	2.5451	105.809	68.0956	3.60162	86.9524	-4.59351	1.98137e-22	1.50359e-20	DOWN
MSTRG.20098	17	8	205	153	4.402	2.54665	76.4228	49.6428	3.47433	63.0328	-4.1813	2.91697e-22	2.16439e-20	DOWN
MSTRG.10892	3062	3002	326	422	58.006	69.9118	8.89111	10.0172	63.9589	9.45417	2.75812	1.29612e-21	9.40817e-20	UP
MSTRG.13098	2	0	68	60	0.190172	0	9.30701	7.14748	0.0950858	8.22724	-6.43503	1.68169e-21	1.19472e-19	DOWN
MSTRG.2224	12	5	141	110	3.86021	1.97727	65.3013	44.3398	2.91874	54.8206	-4.2313	1.96198e-21	1.3648e-19	DOWN
MSTRG.714	139	147	8	6	53.5232	69.5853	4.43494	2.89508	61.5543	3.66501	4.06997	2.16182e-21	1.47313e-19	UP
MSTRG.9471	811	448	48	27	58.4652	39.7032	4.98182	2.43895	49.0842	3.71038	3.72562	2.37491e-21	1.58597e-19	UP
MSTRG.11598	232	173	1133	1096	7.35049	6.73823	51.6808	43.5118	7.04436	47.5963	-2.75631	2.76689e-21	1.77666e-19	DOWN
MSTRG.20478	20	9	199	158	6.8465	3.78752	98.0762	67.7745	5.31701	82.9254	-3.96313	2.75919e-21	1.77666e-19	DOWN
MSTRG.104	4	0	72	84	0.629756	0	16.3199	16.5716	0.314878	16.4457	-5.70678	4.00519e-21	2.52327e-19	DOWN
MSTRG.14312	22	10	199	166	5.56426	3.10916	72.4606	52.6083	4.33671	62.5344	-3.84998	4.1641e-21	2.5748e-19	DOWN
MSTRG.9472	327	202	21	16	47.2072	35.8496	4.3647	2.89428	41.5284	3.62949	3.51626	4.66123e-21	2.82979e-19	UP
MSTRG.22051	5629	5151	716	786	186.465	209.763	34.1468	32.6254	198.114	33.3861	2.56901	6.62928e-21	3.95271e-19	UP
MSTRG.2460	129	115	6	6	62.8181	68.8439	4.20675	3.66123	65.831	3.93399	4.0647	7.99565e-21	4.68377e-19	UP
MSTRG.7520	7	4	84	115	0.575759	0.404482	9.94733	11.8529	0.49012	10.9001	-4.47506	1.13585e-20	6.53898e-19	DOWN
MSTRG.22262	336	249	27	27	81.7625	74.4879	9.459	8.23267	78.1252	8.84583	3.14272	1.21884e-20	6.89781e-19	UP
MSTRG.18922	145	105	7	7	338.848	301.645	23.55	20.497	320.246	22.0235	3.86207	2.7965e-20	1.55625e-18	UP
MSTRG.716	140	121	3	11	26.6159	28.2794	0.821056	2.62042	27.4476	1.72074	3.99558	4.52185e-20	2.47516e-18	UP
MSTRG.14452	2	6	80	98	0.867094	3.19709	49.9242	53.2286	2.03209	51.5764	-4.66567	4.89647e-20	2.63699e-18	DOWN
MSTRG.2319	83	97	2	0	35.2392	50.6281	1.22276	0	42.9337	0.61138	6.1339	9.28885e-20	4.92309e-18	UP
MSTRG.21582	0	0	57	49	0	0	47.0356	35.1923	0	41.114	#NAME?	2.34377e-19	1.22279e-17	DOWN
MSTRG.8191	32	25	223	201	7.02511	6.74719	70.4822	55.2927	6.88615	62.8875	-3.191	2.93304e-19	1.50668e-17	DOWN
MSTRG.10334	73	52	0	0	99.2383	86.9032	0	0	93.0708	0	Inf	5.28042e-19	2.67141e-17	UP
MSTRG.21651	268	171	1150	1079	39.8564	31.263	246.224	201.072	35.5597	223.648	-2.65292	7.90641e-19	3.94022e-17	DOWN
MSTRG.20169	292	262	8	29	100.855	111.247	3.97808	12.5509	106.051	8.2645	3.68168	1.60098e-18	7.8613e-17	UP
MSTRG.19973	2	1	49	62	1.23861	0.761056	43.6807	48.1036	0.999835	45.8922	-5.52041	1.90224e-18	9.20517e-17	DOWN
MSTRG.17424	6013	4397	740	926	3472.25	3121.39	615.208	670.037	3296.82	642.623	2.35903	3.27705e-18	1.56315e-16	UP
MSTRG.5381	113	75	2	5	59.9475	48.9135	1.52788	3.32361	54.4305	2.42574	4.48792	5.7384e-18	2.69867e-16	UP
MSTRG.7755	175	135	663	763	15.9641	15.1395	87.0742	87.2164	15.5518	87.1453	-2.48634	1.02665e-17	4.76108e-16	DOWN
MSTRG.2127	1246	1065	136	207	82.8342	87.0388	13.0167	17.2436	84.9365	15.1302	2.48896	1.53351e-17	7.01423e-16	UP
MSTRG.2362	7	2	66	81	8.39859	2.9495	114.009	121.78	5.67404	117.894	-4.37697	1.56638e-17	7.06777e-16	DOWN
MSTRG.20236	78	93	2	2	51.8139	75.9464	1.91314	1.66481	63.8802	1.78897	5.15817	1.79094e-17	7.97326e-16	UP
MSTRG.9469	184	120	10	17	58.4367	46.8514	4.57254	6.76533	52.6441	5.66893	3.21512	2.21158e-17	9.7164e-16	UP
MSTRG.6853	5	0	50	66	3.0603	0	44.0578	50.6161	1.53015	47.3369	-4.95122	2.68336e-17	1.1636e-15	DOWN
MSTRG.17621	286	278	25	38	58.9001	70.3829	7.41249	9.80612	64.6415	8.60931	2.90849	2.92992e-17	1.25423e-15	UP
MSTRG.18390	18	6	123	102	19.0392	7.80139	187.302	135.187	13.4203	161.245	-3.58677	6.85402e-17	2.89691e-15	DOWN
MSTRG.20451	52	39	0	0	56.917	52.4783	0	0	54.6976	0	Inf	8.73898e-17	3.64743e-15	UP
MSTRG.18945	28	19	129	175	26.3033	21.942	174.468	205.996	24.1226	190.232	-2.9793	1.12466e-16	4.6361e-15	DOWN
MSTRG.20041	62	36	0	0	199.219	142.204	0	0	170.712	0	Inf	2.98084e-16	1.21379e-14	UP
MSTRG.11518	91	40	340	443	11.6239	6.28119	62.5256	70.9056	8.95253	66.7156	-2.89766	4.21609e-16	1.69609e-14	DOWN
MSTRG.16827	6418	4167	777	1016	74.0439	59.0996	12.9057	14.6876	66.5718	13.7966	2.27059	4.48271e-16	1.78188e-14	UP
MSTRG.20443	73	43	266	311	84.8284	61.4276	445.012	452.843	73.128	448.927	-2.61799	5.90121e-16	2.31813e-14	DOWN
MSTRG.16428	159	119	569	602	48.2739	44.4154	248.713	229.023	46.3446	238.868	-2.36574	7.0536e-16	2.7386e-14	DOWN
MSTRG.19206	859	736	3041	3252	291.238	306.764	1484.37	1381.57	299.001	1432.97	-2.26079	7.46849e-16	2.86636e-14	DOWN
MSTRG.12950	226	209	28	21	91.0316	103.491	16.2372	10.5993	97.2612	13.4183	2.85767	9.15426e-16	3.47342e-14	UP
MSTRG.15824	8135	6386	26263	31699	2750.42	2654.25	12783.7	13429.3	2702.34	13106.5	-2.278	9.78324e-16	3.67036e-14	DOWN
MSTRG.14145	1204	539	4963	4504	143.81	79.1448	853.446	674.105	111.477	763.775	-2.7764	9.96167e-16	3.69578e-14	DOWN
MSTRG.12276	121	94	10	4	36.5145	34.8724	4.34481	1.5126	35.6934	2.9287	3.60733	1.22595e-15	4.4744e-14	UP
MSTRG.17112	83	79	1	6	88.8988	104.02	1.54235	8.05287	96.4596	4.79761	4.32954	1.23429e-15	4.4744e-14	UP
MSTRG.2705	13	5	81	91	3.55164	1.67925	31.8594	31.1523	2.61544	31.5058	-3.59049	1.24624e-15	4.4744e-14	DOWN
MSTRG.18389	17	8	89	105	18.8756	10.9199	142.269	146.085	14.8978	144.177	-3.27467	1.40896e-15	5.00482e-14	DOWN
MSTRG.18396	169	91	12	6	46.8805	31.0325	4.79243	2.08563	38.9565	3.43903	3.50179	1.52826e-15	5.37142e-14	UP
MSTRG.10567	19	15	109	103	0.246976	0.239698	2.03989	1.67769	0.243337	1.85879	-2.93333	3.29037e-15	1.14443e-13	DOWN
MSTRG.18420	1	0	63	34	0.693746	0	62.9108	29.5506	0.346873	46.2307	-7.0583	3.44882e-15	1.18718e-13	DOWN
MSTRG.11857	7	5	66	69	1.22961	1.07974	16.6918	15.1881	1.15468	15.9399	-3.78708	3.58904e-15	1.21048e-13	DOWN
MSTRG.8250	27	18	113	138	2.52018	2.06547	15.1853	16.1406	2.29283	15.6629	-2.77216	3.55825e-15	1.21048e-13	DOWN
MSTRG.255	293	187	1026	940	54.7101	42.9252	275.815	219.935	48.8176	247.875	-2.34414	3.7046e-15	1.23696e-13	DOWN
MSTRG.8195	5	4	63	57	2.98283	2.93349	54.1068	42.6073	2.95816	48.357	-4.03096	3.74656e-15	1.23859e-13	DOWN
MSTRG.6581	58	54	2	0	66.5774	76.2015	3.30592	0	71.3894	1.65296	5.43259	3.93272e-15	1.28739e-13	UP
MSTRG.12456	2744	2447	9290	10568	493.47	540.981	2405.26	2381.42	517.225	2393.34	-2.21016	5.80388e-15	1.88147e-13	DOWN
MSTRG.15157	176	173	1007	716	22.3133	26.963	183.802	113.745	24.6381	148.774	-2.59415	7.1643e-15	2.30015e-13	DOWN
MSTRG.18425	267	191	764	989	21.542	18.9443	88.7437	99.9857	20.2431	94.3647	-2.22081	9.70989e-15	3.08774e-13	DOWN
MSTRG.18780	144	116	493	573	54.9497	54.4168	270.844	273.984	54.6833	272.414	-2.31663	1.08261e-14	3.41023e-13	DOWN
MSTRG.9470	113	117	12	5	39.3336	50.0662	6.01365	2.18073	44.6999	4.09719	3.44756	1.1572e-14	3.61112e-13	UP
MSTRG.14478	491	235	1696	1646	163.145	95.9911	811.311	685.312	129.568	748.312	-2.52993	1.21167e-14	3.74607e-13	DOWN
MSTRG.7593	29	16	111	140	1.04955	0.711877	5.78356	6.34889	0.880712	6.06623	-2.78406	1.24782e-14	3.82244e-13	DOWN
MSTRG.7659	167	137	11	25	35.0392	35.337	3.32271	6.57262	35.1881	4.94767	2.83027	1.30512e-14	3.96163e-13	UP
MSTRG.17210	39	34	190	185	16.8446	18.0533	118.148	100.124	17.4489	109.136	-2.64492	1.34263e-14	4.03876e-13	DOWN
MSTRG.8253	58	24	216	255	7.25995	3.69303	38.925	39.9956	5.47649	39.4603	-2.84908	1.38025e-14	4.11487e-13	DOWN
MSTRG.17947	32	14	143	134	30.5343	16.4224	196.447	160.219	23.4784	178.333	-2.92517	1.66984e-14	4.93417e-13	DOWN
MSTRG.9685	18	19	108	111	5.61582	7.2871	48.5095	43.3934	6.45146	45.9514	-2.83241	1.90056e-14	5.56663e-13	DOWN
MSTRG.18497	223	214	18	35	70.3488	82.992	8.17532	13.8352	76.6704	11.0053	2.80048	3.03757e-14	8.81951e-13	UP
MSTRG.17845	86	56	313	301	17.7414	14.2019	92.9617	77.8077	15.9716	85.3847	-2.41847	3.28375e-14	9.45209e-13	DOWN
MSTRG.7428	1	3	39	47	0.178096	0.656753	9.99776	10.4867	0.417425	10.2422	-4.61687	4.10856e-14	1.17252e-12	DOWN
MSTRG.20296	120	111	9	16	48.0843	54.6786	5.19212	8.03343	51.3814	6.61277	2.95792	5.2552e-14	1.48704e-12	UP
MSTRG.3310	283	267	43	40	78.8909	91.5004	17.2575	13.9722	85.1956	15.6148	2.44786	5.65716e-14	1.58733e-12	UP
MSTRG.19340	85	100	7	5	38.5583	55.7663	4.57146	2.84195	47.1623	3.70671	3.66942	8.0798e-14	2.23003e-12	UP
MSTRG.4463	7	3	47	66	14.0042	7.37918	135.376	165.457	10.6917	150.417	-3.8144	8.08126e-14	2.23003e-12	DOWN
MSTRG.15506	140	111	586	476	9.94891	9.69712	59.9536	42.3859	9.82302	51.1697	-2.38105	1.05441e-13	2.88581e-12	DOWN
MSTRG.18530	364	293	50	66	32.5679	32.2276	6.44068	7.39942	32.3977	6.92005	2.22704	1.43403e-13	3.89286e-12	UP
MSTRG.2194	8	16	142	90	2.11344	5.19641	54.0084	29.7927	3.65492	41.9006	-3.51906	1.53615e-13	4.13646e-12	DOWN
MSTRG.20117	211	223	27	34	55.3459	71.9082	10.1961	11.1751	63.627	10.6856	2.57397	1.57903e-13	4.21791e-12	UP
MSTRG.10507	11	21	117	106	3.81477	8.95329	58.4174	46.0638	6.38403	52.2406	-3.03263	1.85216e-13	4.89262e-12	DOWN
MSTRG.18339	7	3	45	68	4.18155	2.20336	38.7025	50.9013	3.19246	44.8019	-3.81082	1.86092e-13	4.89262e-12	DOWN
MSTRG.20083	102	125	8	13	30.2641	45.5943	3.41734	4.83325	37.9292	4.1253	3.20074	2.11827e-13	5.5257e-12	UP
MSTRG.20935	14	5	66	99	3.68029	1.61576	24.9781	32.6095	2.64802	28.7938	-3.44277	2.90577e-13	7.5212e-12	DOWN
MSTRG.19712	90	81	8	0	49.8015	55.1007	6.37324	0	52.4511	3.18662	4.04087	3.03285e-13	7.78976e-12	UP
MSTRG.19726	38	31	0	0	84.1646	84.407	0	0	84.2858	0	Inf	4.08138e-13	1.03442e-11	UP
MSTRG.20934	0	2	30	51	0	1.52881	26.8612	39.7432	0.764404	33.3022	-5.44514	4.08934e-13	1.03442e-11	DOWN
MSTRG.19341	102	89	9	11	42.0229	45.0763	5.33837	5.67864	43.5496	5.50851	2.98293	4.84997e-13	1.2176e-11	UP
MSTRG.22023	290	171	36	29	118.842	86.1469	21.2395	14.8913	102.494	18.0654	2.50424	7.49654e-13	1.86798e-11	UP
MSTRG.10672	1498	1843	310	311	71.9269	108.787	21.4295	18.7114	90.3569	20.0705	2.17056	8.92125e-13	2.20652e-11	UP
MSTRG.14499	100	66	6	8	43.3907	35.2057	3.74842	4.34978	39.2982	4.0491	3.27879	1.24371e-12	3.05348e-11	UP
MSTRG.11023	78	105	8	3	33.468	55.3854	4.94192	1.61279	44.4267	3.27736	3.76082	1.28898e-12	3.14154e-11	UP
MSTRG.10036	523	327	74	80	123.305	94.7766	25.118	23.6341	109.041	24.3761	2.16133	1.57845e-12	3.81916e-11	UP
MSTRG.18640	4	2	39	44	15.6365	9.60965	219.49	215.527	12.6231	217.508	-4.10693	1.9569e-12	4.70079e-11	DOWN
MSTRG.202	11	6	68	64	4.48818	3.00948	39.9454	32.7215	3.74883	36.3334	-3.27679	2.76567e-12	6.59612e-11	DOWN
MSTRG.19653	82	60	7	6	58.6504	52.7568	7.20796	5.37763	55.7036	6.29279	3.146	2.90941e-12	6.88974e-11	UP
MSTRG.8755	92	32	324	310	38.9046	16.6354	197.254	164.263	27.77	180.759	-2.70247	3.21251e-12	7.55392e-11	DOWN
MSTRG.14997	475	396	86	89	41.2042	42.2294	10.7404	9.67399	41.7168	10.2072	2.03104	3.25589e-12	7.60239e-11	UP
MSTRG.9478	114	83	13	5	47.242	42.2837	7.75613	2.59621	44.7628	5.17617	3.11234	3.65666e-12	8.47887e-11	UP
MSTRG.11856	12	3	53	83	2.47072	0.759411	15.7106	21.4136	1.61507	18.5621	-3.52269	3.83574e-12	8.83279e-11	DOWN
MSTRG.12911	365	390	70	69	58.3426	76.6355	16.1088	13.8201	67.4891	14.9645	2.17311	4.20108e-12	9.60781e-11	UP
MSTRG.17620	243	176	24	42	329.814	293.661	46.8968	71.4293	311.737	59.1631	2.39756	4.47859e-12	1.01728e-10	UP
MSTRG.14139	42	74	2	0	19.3316	41.8715	1.3256	0	30.6016	0.662798	5.52889	4.69598e-12	1.05945e-10	UP
MSTRG.20867	141	128	16	26	271.221	302.68	44.3092	62.6679	286.951	53.4885	2.4235	5.00036e-12	1.12055e-10	UP
MSTRG.10568	46	41	152	262	0.403755	0.442398	1.92076	2.88155	0.423076	2.40115	-2.50474	5.26679e-12	1.17239e-10	DOWN
MSTRG.9456	4	3	59	40	3.03771	2.80105	64.5074	38.0639	2.91938	51.2856	-4.13482	5.42619e-12	1.19987e-10	DOWN
MSTRG.20230	69	73	4	8	49.0625	63.811	4.09479	7.1281	56.4368	5.61145	3.33019	6.30677e-12	1.38541e-10	UP
MSTRG.12551	0	0	22	35	0	0	47.7238	66.0798	0	56.9018	#NAME?	7.90097e-12	1.72427e-10	DOWN
MSTRG.17981	70	38	192	235	12.4174	8.28675	49.0348	52.2358	10.3521	50.6353	-2.29022	1.13087e-11	2.45194e-10	DOWN
MSTRG.17117	116	115	16	19	64.9085	79.1069	12.8894	13.322	72.0077	13.1057	2.45796	1.17217e-11	2.52507e-10	UP
MSTRG.6522	41	45	1	2	28.815	38.8794	1.01204	1.76136	33.8472	1.3867	4.60931	1.35666e-11	2.90378e-10	UP
MSTRG.8665	644	454	1486	1842	111.489	96.6215	370.369	399.579	104.055	384.974	-1.88741	1.36902e-11	2.91158e-10	DOWN
MSTRG.17430	2	1	29	36	0.407713	0.250516	8.50965	9.19422	0.329114	8.85193	-4.74933	1.54757e-11	3.27047e-10	DOWN
MSTRG.16283	89	80	7	12	34.2546	37.8524	3.87869	5.78754	36.0535	4.83312	2.89911	2.00686e-11	4.21442e-10	UP
MSTRG.17157	28	23	92	124	19.7603	19.9543	93.475	109.655	19.8573	101.565	-2.35466	2.2771e-11	4.75202e-10	DOWN
MSTRG.20224	0	0	22	30	0	0	67.0038	79.5223	0	73.2631	#NAME?	2.30924e-11	4.78915e-10	DOWN
MSTRG.17672	10	6	55	55	31.7721	23.4334	251.572	218.957	27.6027	235.265	-3.0914	2.36988e-11	4.88458e-10	DOWN
MSTRG.18016	463	361	89	85	127.064	121.793	35.1645	29.23	124.429	32.1973	1.95031	2.75034e-11	5.63398e-10	UP
MSTRG.28	381	215	39	62	424.7	294.624	62.5878	86.5992	359.662	74.5935	2.26952	2.82824e-11	5.75823e-10	UP
MSTRG.19953	78	70	252	260	125.553	138.517	583.986	524.411	132.035	554.198	-2.06948	3.69032e-11	7.46787e-10	DOWN
MSTRG.1719	31	13	109	99	8.17679	4.21545	41.3927	32.721	6.19612	37.0569	-2.5803	3.72028e-11	7.48314e-10	DOWN
MSTRG.20410	7	10	57	56	4.35642	7.65087	51.0732	43.6721	6.00364	47.3726	-2.98014	3.95068e-11	7.89899e-10	DOWN
MSTRG.17976	26	24	102	104	14.7925	16.7858	83.5481	74.1423	15.7892	78.8452	-2.32009	4.00294e-11	7.95584e-10	DOWN
MSTRG.18628	60	30	1	2	44.7642	27.5156	1.07435	1.8698	36.1399	1.47207	4.61767	4.36102e-11	8.61624e-10	UP
MSTRG.17824	613	511	112	136	66.967	68.6267	17.6153	18.6168	67.7969	18.116	1.90395	4.52219e-11	8.88211e-10	UP
MSTRG.16909	84	56	7	8	49.6906	40.724	5.96139	5.93015	45.2073	5.94577	2.92662	4.81166e-11	9.3954e-10	UP
MSTRG.7597	25	21	111	91	6.29294	6.49844	40.2258	28.7026	6.39569	34.4642	-2.42993	4.88362e-11	9.48047e-10	DOWN
MSTRG.17877	192	144	26	37	445.002	410.294	86.7585	107.456	427.648	97.1072	2.13877	5.68871e-11	1.09795e-09	UP
MSTRG.7963	55	32	172	166	32.221	23.0459	145.068	121.856	27.6335	133.462	-2.27194	5.91694e-11	1.13544e-09	DOWN
MSTRG.9915	8616	6164	1817	1742	9706.28	8536.54	2946.95	2459.02	9121.41	2702.99	1.7547	6.51146e-11	1.24239e-09	UP
MSTRG.19377	834	550	108	177	108.875	88.2667	20.2981	28.9536	98.5709	24.6259	2.00099	6.62384e-11	1.25665e-09	UP
MSTRG.19633	127	111	20	22	106.245	114.156	24.0882	23.0618	110.201	23.575	2.2248	6.91693e-11	1.30484e-09	UP
MSTRG.19718	39	28	111	149	75.3595	66.5127	308.795	360.77	70.9361	334.782	-2.23863	7.91575e-11	1.48487e-09	DOWN
MSTRG.2753	94	130	15	12	14.7065	25.0034	3.37861	2.35259	19.8549	2.8656	2.79259	8.04804e-11	1.50125e-09	UP
MSTRG.18912	79	350	6	8	117.159	638.097	12.8115	14.8668	377.628	13.8392	4.77014	8.7146e-11	1.61656e-09	UP
MSTRG.17438	35	22	0	0	52.9228	40.8955	0	0	46.9092	0	Inf	8.82017e-11	1.6271e-09	UP
MSTRG.2258	103	60	262	281	13.5107	9.67521	49.4779	46.1863	11.5929	47.8321	-2.04473	9.39299e-11	1.72325e-09	DOWN
MSTRG.2341	417	293	1425	998	36.2508	31.3127	178.347	108.712	33.7817	143.53	-2.08704	9.74858e-11	1.77872e-09	DOWN
MSTRG.7557	52	40	4	2	64.3951	60.8954	7.13151	3.10359	62.6453	5.11755	3.61368	1.17464e-10	2.13159e-09	UP
MSTRG.11038	70	71	8	7	8.51815	10.6213	1.40155	1.06734	9.56974	1.23444	2.95462	1.33577e-10	2.41089e-09	UP
MSTRG.20582	11	6	47	123	3.21092	2.15303	19.7521	44.9905	2.68198	32.3713	-3.59335	1.37627e-10	2.47062e-09	DOWN
MSTRG.18194	331	262	49	75	159.174	154.888	33.9244	45.1929	157.031	39.5586	1.98898	1.42728e-10	2.5485e-09	UP
MSTRG.8114	8	6	48	49	7.61645	7.02212	65.7924	58.4563	7.31928	62.1244	-3.08539	1.44521e-10	2.56679e-09	DOWN
MSTRG.17725	22	11	71	97	18.2073	11.191	84.5952	100.591	14.6992	92.5931	-2.65517	1.53802e-10	2.71717e-09	DOWN
MSTRG.11599	23	9	91	82	12.9982	6.25282	74.041	58.069	9.62551	66.055	-2.77873	1.55355e-10	2.73016e-09	DOWN
MSTRG.2831	43	45	3	2	38.7637	49.8697	3.89325	2.25925	44.3167	3.07625	3.8486	1.64393e-10	2.87386e-09	UP
MSTRG.16321	7	10	48	60	8.0458	14.1303	79.4323	86.4186	11.088	82.9255	-2.90281	2.16625e-10	3.74772e-09	DOWN
MSTRG.5596	96	64	227	298	21.6527	17.7456	73.7114	84.2214	19.6991	78.9664	-2.00311	2.16397e-10	3.74772e-09	DOWN
MSTRG.9477	89	69	8	12	44.2799	42.2024	5.73031	7.48137	43.2412	6.60584	2.71059	2.38231e-10	4.10028e-09	UP
MSTRG.17073	253	151	604	604	41.0199	30.0971	140.988	122.71	35.5585	131.849	-1.89062	3.09922e-10	5.30681e-09	DOWN
MSTRG.17980	51	28	138	143	12.8874	8.69797	50.2044	45.2788	10.7927	47.7416	-2.1452	3.24903e-10	5.53495e-09	DOWN
MSTRG.17335	334	194	740	818	45.8311	32.7255	146.189	140.648	39.2783	143.419	-1.86843	3.40595e-10	5.77282e-09	DOWN
MSTRG.6364	29	22	82	120	1.78225	1.66213	7.25529	9.24096	1.72219	8.24813	-2.25982	3.56678e-10	6.01489e-09	DOWN
MSTRG.20225	759	618	166	183	227.589	227.808	71.6619	68.7587	227.699	70.2103	1.69737	3.77534e-10	6.3346e-09	UP
MSTRG.11220	31	39	1	0	43.3937	67.1134	2.01574	0	55.2535	1.00787	5.77669	4.71019e-10	7.86365e-09	UP
MSTRG.2090	23	17	81	92	6.8194	6.19655	34.5765	34.1805	6.50797	34.3785	-2.40123	4.92865e-10	8.18744e-09	DOWN
MSTRG.17846	20	2	87	80	10.8061	1.32821	67.6754	54.1628	6.06717	60.9191	-3.3278	5.60794e-10	9.26976e-09	DOWN
MSTRG.18247	41	68	4	1	24.9496	50.8698	3.50437	0.762217	37.9097	2.13329	4.15141	5.67917e-10	9.34126e-09	UP
MSTRG.13940	163	99	26	16	36.4253	27.1971	8.36502	4.48018	31.8112	6.4226	2.30831	6.22361e-10	1.01866e-08	UP
MSTRG.20100	39	49	3	2	9.4012	14.5208	1.04108	0.604137	11.961	0.822607	3.86199	7.21654e-10	1.17542e-08	UP
MSTRG.166	653	434	1497	1456	57.4498	46.9393	189.613	160.511	52.1945	175.062	-1.74589	7.33272e-10	1.18854e-08	DOWN
MSTRG.10540	45	40	133	147	11.3711	12.4258	48.3853	46.5454	11.8984	47.4653	-1.9961	7.57937e-10	1.22258e-08	DOWN
MSTRG.307	44	42	127	173	4.46678	5.24158	18.5617	22.0068	4.85418	20.2842	-2.06306	8.85127e-10	1.42088e-08	DOWN
MSTRG.18059	176	151	28	41	10.3349	10.9005	2.36713	3.01681	10.6177	2.69197	1.97974	9.11766e-10	1.45664e-08	UP
MSTRG.18162	76	57	182	278	5.38367	4.96381	18.5613	24.6763	5.17374	21.6188	-2.06301	9.63612e-10	1.52526e-08	DOWN
MSTRG.9479	116	79	17	6	52.23	43.7283	11.0201	3.38528	47.9791	7.2027	2.7358	9.63853e-10	1.52526e-08	UP
MSTRG.7584	63	30	2	3	47.2105	27.6371	2.15819	2.81669	37.4238	2.48744	3.91122	9.70633e-10	1.52875e-08	UP
MSTRG.12352	24	21	89	90	4.39429	4.7269	23.4607	20.6485	4.5606	22.0546	-2.27379	1.02913e-09	1.61327e-08	DOWN
MSTRG.20388	66	46	6	6	167.125	143.194	21.8751	19.0384	155.16	20.4568	2.9231	1.18189e-09	1.84408e-08	UP
MSTRG.18869	169	112	403	420	24.6748	20.1028	84.7112	76.8392	22.3888	80.7752	-1.85114	1.24252e-09	1.92967e-08	DOWN
MSTRG.13863	4186	3253	9696	9879	801.563	765.763	2673.01	2370.39	783.663	2521.7	-1.68609	1.59097e-09	2.45938e-08	DOWN
MSTRG.14094	357	173	774	846	19.7083	11.7408	61.5167	58.522	15.7246	60.0193	-1.93241	1.61583e-09	2.47596e-08	DOWN
MSTRG.5374	133	92	23	19	35.828	30.4669	8.91997	6.41351	33.1474	7.66674	2.11221	1.61653e-09	2.47596e-08	UP
MSTRG.7644	628	514	113	163	96.9823	97.5815	25.1236	31.5419	97.2819	28.3328	1.7797	1.8082e-09	2.75689e-08	UP
MSTRG.20392	31	29	1	0	36.1713	41.598	1.68024	0	38.8847	0.840122	5.53246	1.85199e-09	2.81082e-08	UP
MSTRG.18330	59	48	175	170	12.4967	12.4984	53.3639	45.1186	12.4975	49.2412	-1.97822	1.96245e-09	2.96499e-08	DOWN
MSTRG.7476	21	27	0	0	7.73516	12.226	0	0	9.98058	0	Inf	2.15342e-09	3.23885e-08	UP
MSTRG.19902	48	33	142	126	107.718	91.0401	458.786	354.314	99.3792	406.55	-2.03242	2.43163e-09	3.6409e-08	DOWN
MSTRG.3788	15	7	59	52	19.4855	11.1795	110.344	84.6449	15.3325	97.4945	-2.66873	2.54157e-09	3.78853e-08	DOWN
MSTRG.18342	9975	6850	2047	2513	5851.76	4940.11	1728.87	1847.28	5395.93	1788.08	1.59346	2.61193e-09	3.87611e-08	UP
MSTRG.19658	552	443	100	144	174.787	172.443	45.5869	57.1346	173.615	51.3607	1.75715	2.70322e-09	3.99383e-08	UP
MSTRG.20084	343	620	65	92	11.1313	24.7353	3.03695	3.74117	17.9333	3.38906	2.40368	2.85827e-09	4.20429e-08	UP
MSTRG.19970	173	82	364	468	338.142	197.032	1024.29	1146.21	267.587	1085.25	-2.01995	2.9794e-09	4.36325e-08	DOWN
MSTRG.19277	114	89	20	10	50.0023	47.9898	12.6295	5.49627	48.996	9.06288	2.43462	3.03582e-09	4.42646e-08	UP
MSTRG.8754	167	77	342	1033	59.125	33.5133	174.322	458.272	46.3192	316.297	-2.7716	3.27669e-09	4.7569e-08	DOWN
MSTRG.20601	6	4	32	42	5.61194	4.59914	43.0879	49.2208	5.10554	46.1544	-3.17633	3.59769e-09	5.2003e-08	DOWN
MSTRG.20368	201	148	42	31	127.148	115.093	38.2505	24.572	121.12	31.4112	1.94709	3.67822e-09	5.29378e-08	UP
MSTRG.860	9134	11812	2277	2783	297.517	472.984	106.779	113.588	385.251	110.183	1.80589	4.26105e-09	6.10629e-08	UP
MSTRG.19424	53	37	140	137	38.9256	33.4066	148.033	126.081	36.1661	137.057	-1.92206	4.68131e-09	6.67987e-08	DOWN
MSTRG.19040	349	294	67	94	130.823	135.48	36.1577	44.1522	133.152	40.155	1.72942	4.98214e-09	7.07887e-08	UP
MSTRG.17625	110	62	6	16	50.9341	35.2924	4.00009	9.28317	43.1133	6.64163	2.69852	5.13821e-09	7.2697e-08	UP
MSTRG.75	0	0	30	15	0	0	58.9995	25.6751	0	42.3373	#NAME?	6.18028e-09	8.70716e-08	DOWN
MSTRG.19066	133	119	380	339	15.2979	16.8267	62.9265	48.8593	16.0623	55.8929	-1.79899	6.7257e-09	9.43576e-08	DOWN
MSTRG.17482	45	41	2	6	18.9915	21.2716	1.21546	3.17307	20.1316	2.19427	3.19765	7.01918e-09	9.80629e-08	UP
MSTRG.18313	52	39	4	6	113.981	105.092	12.623	16.4803	109.537	14.5516	2.91216	7.06175e-09	9.82466e-08	UP
MSTRG.19398	11	8	48	49	1.70024	1.5202	10.6817	9.49064	1.61022	10.0862	-2.64705	7.65205e-09	1.06017e-07	DOWN
MSTRG.7477	42	64	5	4	21.1694	39.656	3.62842	2.52639	30.4127	3.0774	3.30489	7.95441e-09	1.09751e-07	UP
MSTRG.15024	39	44	2	5	72.7095	100.846	5.36939	11.6801	86.7776	8.52475	3.34759	8.01753e-09	1.10167e-07	UP
MSTRG.7197	35	24	101	92	6.25837	5.27565	26.001	20.6135	5.76701	23.3072	-2.01488	8.58091e-09	1.17425e-07	DOWN
MSTRG.14524	25	11	86	71	16.1764	8.74964	80.1143	57.5662	12.463	68.8403	-2.4656	8.84349e-09	1.20524e-07	DOWN
MSTRG.17946	23	33	110	99	19.7873	34.9018	136.248	106.725	27.3446	121.486	-2.15147	1.13666e-08	1.54281e-07	DOWN
MSTRG.17083	37	36	137	106	30.5317	36.5194	162.757	109.603	33.5255	136.18	-2.02219	1.1609e-08	1.56933e-07	DOWN
MSTRG.6973	7	11	76	44	3.65853	7.06764	57.1883	28.8166	5.36309	43.0024	-3.00328	1.17391e-08	1.58052e-07	DOWN
MSTRG.16375	7	2	26	55	0.781495	0.274453	4.1792	7.69434	0.527974	5.93677	-3.49114	1.21676e-08	1.63164e-07	DOWN
MSTRG.12958	2	2	21	32	0.877859	1.07879	13.268	17.5967	0.978323	15.4323	-3.9795	1.4463e-08	1.93168e-07	DOWN
MSTRG.2198	93	73	16	13	37.7827	36.4591	9.3584	6.61795	37.1209	7.98818	2.21629	1.63863e-08	2.17983e-07	UP
MSTRG.19177	125	71	13	20	36.9335	25.7893	5.53006	7.40462	31.3614	6.46734	2.27775	1.70538e-08	2.25963e-07	UP
MSTRG.400	5	4	39	30	4.39087	4.31824	49.3057	33.0108	4.35455	41.1583	-3.24059	1.95967e-08	2.5863e-07	DOWN
MSTRG.227	22	9	56	85	14.2789	7.18094	52.3269	69.1278	10.7299	60.7273	-2.50071	2.3066e-08	3.03218e-07	DOWN
MSTRG.19688	145	126	35	25	24.2082	25.8604	8.41257	5.2299	25.0343	6.82123	1.8758	2.31667e-08	3.03347e-07	UP
MSTRG.14861	2	1	22	21	0.417032	0.256242	6.60322	5.48589	0.336637	6.04456	-4.16637	2.35498e-08	3.07159e-07	DOWN
MSTRG.17948	17	15	60	70	16.0948	17.4578	81.7816	83.0422	16.7763	82.4119	-2.29643	2.6464e-08	3.43826e-07	DOWN
MSTRG.4760	11	15	53	66	4.68185	7.84857	32.4775	35.2001	6.26521	33.8388	-2.43325	2.76175e-08	3.57422e-07	DOWN
MSTRG.18689	72	31	187	162	36.7708	19.4629	137.494	103.67	28.1168	120.582	-2.10051	3.27276e-08	4.21921e-07	DOWN
MSTRG.12278	36	60	5	2	25.5122	52.272	5.10161	1.77607	38.8921	3.43884	3.49948	3.37629e-08	4.33594e-07	UP
MSTRG.18554	259	179	50	61	25.1985	21.4092	7.00357	7.43657	23.3039	7.22007	1.69049	4.29321e-08	5.49234e-07	UP
MSTRG.3721	314	165	740	595	448.42	289.676	1521.45	1064.73	369.048	1293.09	-1.80894	4.35707e-08	5.55277e-07	DOWN
MSTRG.20449	44	30	89	153	43.911	36.8061	127.875	191.329	40.3586	159.602	-1.98353	4.71123e-08	5.98129e-07	DOWN
MSTRG.10551	10	6	39	41	8.1726	6.02766	45.8857	41.9853	7.10013	43.9355	-2.62947	4.8077e-08	6.08065e-07	DOWN
MSTRG.1920	50	27	114	112	44.5062	29.5451	146.092	124.92	37.0256	135.506	-1.87176	5.56255e-08	7.00881e-07	DOWN
MSTRG.3919	3751	1262	384	545	63.3634	26.2073	9.33884	11.536	44.7854	10.4374	2.10126	5.68712e-08	7.13884e-07	UP
MSTRG.16913	6	7	36	39	5.93243	8.50838	51.2422	48.3156	7.22041	49.7789	-2.78538	5.77686e-08	7.19736e-07	DOWN
MSTRG.9760	9	3	29	44	16.3835	6.7141	76.0025	100.363	11.5488	88.1828	-2.93276	5.7647e-08	7.19736e-07	DOWN
MSTRG.11530	76	58	178	184	11.2788	10.5816	38.0313	34.2165	10.9302	36.1239	-1.72464	5.9597e-08	7.39756e-07	DOWN
MSTRG.2916	19	36	97	114	1.50783	3.5122	11.0828	11.3364	2.51002	11.2096	-2.15897	6.3662e-08	7.87286e-07	DOWN
MSTRG.8028	827	618	1658	1655	513.567	471.793	1482.33	1287.83	492.68	1385.08	-1.49125	6.69664e-08	8.25096e-07	DOWN
MSTRG.12891	1	0	19	18	2.02494	0	55.3792	45.6628	1.01247	50.521	-5.64093	6.74853e-08	8.28431e-07	DOWN
MSTRG.4124	7	9	44	42	1.38507	2.18929	12.5346	10.4136	1.78718	11.4741	-2.68263	6.88359e-08	8.41917e-07	DOWN
MSTRG.5375	38	36	5	2	12.3553	14.3894	2.3406	0.814855	13.3724	1.57773	3.08333	7.30925e-08	8.90714e-07	UP
MSTRG.291	18	25	79	81	13.4296	22.9298	84.8551	75.7239	18.1797	80.2895	-2.14289	8.99881e-08	1.09262e-06	DOWN
MSTRG.9467	54	26	1	5	26.2809	15.5558	0.700825	3.04902	20.9183	1.87492	3.47987	9.20139e-08	1.11317e-06	UP
MSTRG.19316	229	163	47	54	57.0674	49.9358	16.8624	16.8622	53.5016	16.8623	1.66578	9.63221e-08	1.16108e-06	UP
MSTRG.19217	283	217	64	72	49.4062	46.5722	16.0859	15.7505	47.9892	15.9182	1.59203	1.00048e-07	1.20165e-06	UP
MSTRG.11064	2131	2096	639	671	41.9341	50.7046	18.1032	16.5453	46.3194	17.3242	1.41882	1.02415e-07	1.22568e-06	UP
MSTRG.20383	81	70	16	12	53.5549	56.8968	15.2302	9.94212	55.2259	12.5862	2.13351	1.15172e-07	1.37342e-06	UP
MSTRG.5459	88	87	5	21	6.8173	8.28549	0.557683	2.03855	7.55139	1.29812	2.54032	1.2181e-07	1.44741e-06	UP
MSTRG.20400	111	93	24	24	53.1676	54.7621	16.5503	14.4046	53.9648	15.4774	1.80185	1.25645e-07	1.48769e-06	UP
MSTRG.9473	104	52	14	6	58.5414	35.9838	11.3459	4.23216	47.2626	7.78905	2.60118	1.36574e-07	1.61138e-06	UP
MSTRG.15471	32	36	4	1	5.63058	7.78717	1.01329	0.220396	6.70887	0.616845	3.44309	1.46323e-07	1.72032e-06	UP
MSTRG.20176	52	36	4	8	120.851	102.855	13.3838	23.2982	111.853	18.341	2.60846	1.6738e-07	1.96099e-06	UP
MSTRG.12243	50	19	1	2	22.6452	10.5785	0.652182	1.13505	16.6119	0.893618	4.21641	1.74181e-07	2.03354e-06	UP
MSTRG.1916	218	195	59	48	50.8738	55.9427	19.8225	14.0361	53.4083	16.9293	1.65754	1.86153e-07	2.16573e-06	UP
MSTRG.20456	5	3	22	43	6.46582	4.76947	40.9581	69.6749	5.61764	55.3165	-3.29967	1.88987e-07	2.19106e-06	DOWN
MSTRG.19554	1	1	18	20	0.452266	0.555782	11.7182	11.3319	0.504024	11.5251	-4.51514	1.91457e-07	2.21202e-06	DOWN
MSTRG.19695	11	3	37	37	3.45334	1.15795	16.7237	14.5555	2.30564	15.6396	-2.76196	2.05062e-07	2.36104e-06	DOWN
MSTRG.21543	67	39	128	165	9.17588	6.56615	25.2378	28.3154	7.87101	26.7766	-1.76635	2.08945e-07	2.39748e-06	DOWN
MSTRG.8931	91	55	8	17	28.2039	20.9556	3.56967	6.60219	24.5798	5.08593	2.27289	2.16015e-07	2.47011e-06	UP
MSTRG.19115	352	278	83	103	56.0113	54.3814	19.0143	20.537	55.1964	19.7757	1.48085	2.20166e-07	2.509e-06	UP
MSTRG.11259	228	168	425	524	9.5487	8.64949	25.6253	27.4985	9.09909	26.5619	-1.54556	2.22379e-07	2.52559e-06	DOWN
MSTRG.18509	13	4	39	40	7.41118	2.80337	32.009	28.5735	5.10727	30.2912	-2.56827	2.33572e-07	2.64372e-06	DOWN
MSTRG.11036	63	53	12	8	3.7601	3.88871	1.03112	0.598313	3.8244	0.814715	2.23087	2.62859e-07	2.96516e-06	UP
MSTRG.1837	28	26	1	2	31.4178	35.8648	1.61579	2.81211	33.6413	2.21395	3.92554	2.70138e-07	3.03701e-06	UP
MSTRG.20384	58	61	12	8	126.156	163.11	37.5776	21.8047	144.633	29.6911	2.28429	2.80499e-07	3.14291e-06	UP
MSTRG.17022	29	19	1	1	50.8271	40.9372	2.52384	2.19531	45.8822	2.35957	4.28134	2.84228e-07	3.17404e-06	UP
MSTRG.20284	15	5	64	39	14.4264	5.91164	88.6184	47.0009	10.169	67.8096	-2.73731	2.89764e-07	3.22508e-06	DOWN
MSTRG.18290	93	143	25	22	68.0676	128.667	26.3435	20.1766	98.3673	23.26	2.08033	3.43294e-07	3.80817e-06	UP
MSTRG.17519	24423	35641	69027	139768	29138.8	52275	118566	208953	40706.9	163760	-2.00823	3.52425e-07	3.89651e-06	DOWN
MSTRG.17970	122	105	10	34	78.76	83.3311	9.29471	27.5041	81.0456	18.3994	2.13907	3.54802e-07	3.90985e-06	UP
MSTRG.17471	12	167	1	1	34.5064	590.348	4.1408	3.6018	312.427	3.8713	6.33456	3.57064e-07	3.92184e-06	UP
MSTRG.4216	581	412	992	1166	36.0959	31.4667	88.7287	90.7713	33.7813	89.75	-1.40969	3.61244e-07	3.95473e-06	DOWN
MSTRG.6503	0	0	12	16	0	0	2.24224	2.60201	0	2.42213	#NAME?	3.96654e-07	4.3282e-06	DOWN
MSTRG.2152	12889	12730	3294	4703	612.902	744.17	225.51	280.23	678.536	252.87	1.42403	4.02112e-07	4.37346e-06	UP
MSTRG.18466	14	6	43	42	34.5241	18.1881	152.658	129.777	26.3561	141.218	-2.42171	4.12421e-07	4.47102e-06	DOWN
MSTRG.15826	52	42	100	186	23.0223	22.8594	63.7407	103.187	22.9408	83.464	-1.86324	4.43096e-07	4.78802e-06	DOWN
MSTRG.13513	275	202	467	600	53.9373	48.7057	131.869	147.46	51.3215	139.665	-1.44433	4.54298e-07	4.89323e-06	DOWN
MSTRG.18838	64	45	7	12	268.762	232.314	42.32	63.1472	250.538	52.7336	2.24824	4.58102e-07	4.91833e-06	UP
MSTRG.14675	138	81	244	284	54.8305	39.5641	139.574	141.394	47.1973	140.484	-1.57363	4.89283e-07	5.23627e-06	DOWN
MSTRG.13029	538	408	138	153	162.876	151.847	60.1485	58.0406	157.361	59.0946	1.41298	4.91232e-07	5.24034e-06	UP
MSTRG.17175	0	0	13	14	0	0	8.54051	8.00474	0	8.27262	#NAME?	5.15988e-07	5.4869e-06	DOWN
MSTRG.19083	1939	1362	491	602	1013.45	875.13	369.467	394.265	944.289	381.866	1.30616	5.47791e-07	5.80658e-06	UP
MSTRG.4043	0	0	12	15	0	0	42.8516	46.6206	0	44.7361	#NAME?	5.50121e-07	5.81283e-06	DOWN
MSTRG.20316	39	23	1	4	50.8185	36.8434	1.8764	6.53136	43.8309	4.20388	3.38216	5.76326e-07	6.07052e-06	UP
MSTRG.15177	407	200	649	830	93.4125	56.4302	214.45	238.702	74.9213	226.576	-1.59654	6.02363e-07	6.31159e-06	DOWN
MSTRG.17527	65	34	152	122	13.296	8.54995	44.7633	31.2705	10.923	38.0169	-1.79928	6.02994e-07	6.31159e-06	DOWN
MSTRG.18307	67	51	13	10	100.772	94.2981	28.1504	18.8471	97.535	23.4987	2.05334	6.12107e-07	6.32764e-06	UP
MSTRG.18952	186	155	48	48	315.563	323.277	117.242	102.042	319.42	109.642	1.54265	6.09179e-07	6.32764e-06	UP
MSTRG.19955	58	42	9	8	40.2624	35.8418	8.99485	6.95894	38.0521	7.9769	2.25408	6.10534e-07	6.32764e-06	UP
MSTRG.20431	94	73	14	23	85.5567	81.6808	18.3459	26.2318	83.6187	22.2888	1.9075	6.11593e-07	6.32764e-06	UP
MSTRG.21012	154	132	42	36	66.1112	69.6627	25.9585	19.3656	67.8869	22.662	1.58286	6.7933e-07	6.9823e-06	UP
MSTRG.9326	3	0	13	35	3.51474	0	21.9293	51.3852	1.75737	36.6573	-4.38261	6.79619e-07	6.9823e-06	DOWN
MSTRG.17878	63	69	148	202	8.77109	11.8095	29.6649	35.2395	10.2903	32.4522	-1.65703	7.25071e-07	7.42642e-06	DOWN
MSTRG.17622	15	93	1	2	60.5907	461.827	5.81684	10.1236	261.209	7.97022	5.03444	7.30234e-07	7.45643e-06	UP
MSTRG.19711	68	53	148	153	11.6016	11.1163	36.3532	32.7092	11.359	34.5312	-1.60407	7.40408e-07	7.53727e-06	DOWN
MSTRG.17945	20	16	63	57	23.0825	22.7016	104.68	82.432	22.892	93.5561	-2.03098	8.01016e-07	8.12946e-06	DOWN
MSTRG.10790	9	6	34	33	9.4841	7.77231	51.5823	43.5739	8.62821	47.5781	-2.46316	8.65718e-07	8.75949e-06	DOWN
MSTRG.5025	9	5	33	32	11.3443	7.7475	59.8845	50.5415	9.54589	55.213	-2.53206	8.95082e-07	9.02924e-06	DOWN
MSTRG.16194	148	108	36	36	121.771	109.239	42.6438	37.1157	115.505	39.8798	1.53423	8.99478e-07	9.04626e-06	UP
MSTRG.20391	202	181	51	60	723.012	796.423	262.804	269.101	759.718	265.953	1.51429	9.33122e-07	9.35644e-06	UP
MSTRG.20954	24	10	0	0	45.0415	23.0711	0	0	34.0563	0	Inf	9.40309e-07	9.40028e-06	UP
MSTRG.20424	293	270	72	99	35.8293	40.5888	12.6757	15.1695	38.2091	13.9226	1.45648	9.43415e-07	9.40317e-06	UP
MSTRG.17799	87	66	18	15	74.7731	69.7337	22.273	16.1542	72.2534	19.2136	1.91094	9.95004e-07	9.88785e-06	UP
MSTRG.2918	3	2	31	18	6.11701	5.01272	91.0076	45.9921	5.56487	68.4999	-3.62168	9.98868e-07	9.89679e-06	DOWN
MSTRG.16758	78	61	15	15	48.2613	46.399	13.3616	11.6296	47.3302	12.4956	1.92134	1.07066e-06	1.05768e-05	UP
MSTRG.11292	53	56	9	12	4.24383	5.51238	1.03754	1.20405	4.8781	1.1208	2.1218	1.17533e-06	1.15424e-05	UP
MSTRG.19530	22	12	62	54	9.29409	6.2322	37.7089	28.5852	7.76314	33.147	-2.09417	1.17351e-06	1.15424e-05	DOWN
MSTRG.19877	53	33	7	6	10.6086	8.12014	2.01714	1.50492	9.36435	1.76103	2.41076	1.29198e-06	1.26508e-05	UP
MSTRG.2747	198	152	364	410	8.14237	7.68424	21.5505	21.1269	7.91331	21.3387	-1.43112	1.33367e-06	1.30208e-05	DOWN
MSTRG.18887	16	13	0	0	4.03823	4.03359	0	0	4.03591	0	Inf	1.34285e-06	1.30722e-05	UP
MSTRG.18822	108	96	25	31	38.9686	42.5825	12.9868	14.0157	40.7755	13.5013	1.59461	1.35796e-06	1.3106e-05	UP
MSTRG.20158	6	21	76	63	9.47864	40.7816	172.843	124.703	25.1301	148.773	-2.56562	1.35803e-06	1.3106e-05	DOWN
MSTRG.21898	33	26	4	2	8.8419	8.56406	1.54298	0.671496	8.70298	1.10724	2.97454	1.35809e-06	1.3106e-05	UP
MSTRG.14897	14	16	0	0	2.48354	3.48927	0	0	2.9864	0	Inf	1.36278e-06	1.31134e-05	UP
MSTRG.18934	75	68	11	19	56.2029	62.6435	11.8672	17.8411	59.4232	14.8542	2.00016	1.40239e-06	1.34557e-05	UP
MSTRG.13183	4	1	21	20	4.22031	1.29682	31.8992	26.4411	2.75857	29.1702	-3.4025	1.40852e-06	1.34758e-05	DOWN
MSTRG.17827	446	488	138	149	67.2596	90.4714	29.962	28.1561	78.8655	29.059	1.44041	1.45306e-06	1.38622e-05	UP
MSTRG.14810	1613	1142	446	500	678.376	590.438	270.048	263.496	634.407	266.772	1.2498	1.53681e-06	1.45977e-05	UP
MSTRG.9031	46	50	6	10	81.2944	108.628	15.267	22.1454	94.9612	18.7062	2.34382	1.5389e-06	1.45977e-05	UP
MSTRG.3222	3538	3202	998	1316	23.4914	26.1363	9.54007	10.949	24.8138	10.2445	1.27629	1.62433e-06	1.53644e-05	UP
MSTRG.20502	54	40	118	107	115.968	105.603	364.837	287.936	110.786	326.386	-1.55881	1.65973e-06	1.5655e-05	DOWN
MSTRG.19945	193	104	300	408	14.2861	9.46373	31.9705	37.8429	11.8749	34.9067	-1.55558	1.67496e-06	1.5754e-05	DOWN
MSTRG.19026	174	180	31	61	13.5689	17.2559	3.48034	5.9606	15.4124	4.72047	1.70709	1.70637e-06	1.60044e-05	UP
MSTRG.21005	44	19	71	120	73.6181	39.0801	171.026	251.584	56.3491	211.305	-1.90686	1.91258e-06	1.78882e-05	DOWN
MSTRG.17737	28	22	0	4	80.7887	78.0353	0	14.4623	79.412	7.23115	3.45706	2.04487e-06	1.90721e-05	UP
MSTRG.8634	4	7	27	33	6.57583	14.1477	63.9032	67.9786	10.3617	65.9409	-2.66991	2.05397e-06	1.91036e-05	DOWN
MSTRG.18025	166	85	278	310	283.903	178.711	684.504	664.338	231.307	674.421	-1.54384	2.16362e-06	2.00675e-05	DOWN
MSTRG.19247	38	45	87	178	9.88805	14.3949	32.5921	58.038	12.1415	45.3151	-1.90005	2.20162e-06	2.03635e-05	DOWN
MSTRG.13014	35	23	79	80	8.16548	6.59654	26.5347	23.3871	7.38101	24.9609	-1.75778	2.38583e-06	2.20063e-05	DOWN
MSTRG.19551	314	272	95	95	377.818	402.34	164.568	143.234	390.079	153.901	1.34176	2.40408e-06	2.21136e-05	UP
MSTRG.19532	256	235	58	89	37.4416	42.2526	12.2128	16.3107	39.8471	14.2617	1.48233	2.46223e-06	2.25862e-05	UP
MSTRG.20399	95	71	207	179	83.8577	77.046	263.062	197.988	80.4519	230.525	-1.51873	2.56774e-06	2.34896e-05	DOWN
MSTRG.18152	363	260	589	678	62.4473	54.9861	145.879	146.152	58.7167	146.015	-1.31428	2.69572e-06	2.45929e-05	DOWN
MSTRG.11718	7218	4137	1630	2095	4046.88	2851.42	1315.71	1471.82	3449.15	1393.77	1.30725	2.95715e-06	2.68314e-05	UP
MSTRG.19408	44	23	93	83	22.0985	14.2007	67.246	52.2345	18.1496	59.7403	-1.71876	2.9544e-06	2.68314e-05	DOWN
MSTRG.6972	2	2	24	15	5.58191	6.85952	96.4162	52.4481	6.22072	74.4322	-3.58077	3.12894e-06	2.83131e-05	DOWN
MSTRG.1632	42	19	82	87	1.93516	1.07618	5.4394	5.02287	1.50567	5.23113	-1.79672	3.40572e-06	3.07343e-05	DOWN
MSTRG.18384	3394	2379	5587	5894	386.195	332.783	915.258	840.373	359.489	877.815	-1.28797	3.52004e-06	3.1639e-05	DOWN
MSTRG.19076	121	113	235	277	14.0895	16.1757	39.3958	40.4166	15.1326	39.9062	-1.39895	3.52492e-06	3.1639e-05	DOWN
MSTRG.20690	43	34	86	99	18.851	18.3238	54.279	54.3829	18.5874	54.3309	-1.54745	3.74657e-06	3.35383e-05	DOWN
MSTRG.8749	12	11	41	42	10.8522	12.229	53.3821	47.5941	11.5406	50.4881	-2.12923	3.79098e-06	3.38452e-05	DOWN
MSTRG.16672	28	38	82	99	59.0843	98.5752	249.116	261.768	78.8297	255.442	-1.69619	3.88508e-06	3.45927e-05	DOWN
MSTRG.17099	14	8	36	42	19.0631	13.3914	70.5711	71.6586	16.2272	71.1148	-2.13173	3.94442e-06	3.50277e-05	DOWN
MSTRG.1469	306	265	86	105	52.5137	55.9074	21.2482	22.5791	54.2106	21.9137	1.30674	3.98519e-06	3.52959e-05	UP
MSTRG.20573	101	88	26	26	346.869	371.537	128.557	111.889	359.203	120.223	1.57909	4.04473e-06	3.57284e-05	UP
MSTRG.20381	323	254	90	103	294.937	285.123	118.315	117.85	290.03	118.083	1.2964	4.1807e-06	3.68321e-05	UP
MSTRG.19488	424	372	125	145	59.1374	63.7839	25.1002	25.3415	61.4606	25.2208	1.28505	4.19491e-06	3.686e-05	UP
MSTRG.19549	179	147	49	52	113.316	114.4	44.6586	41.2486	113.858	42.9536	1.40638	4.21732e-06	3.69597e-05	UP
MSTRG.21074	156	161	51	42	86.7186	110.024	40.8156	29.2551	98.3711	35.0354	1.48942	4.34494e-06	3.79785e-05	UP
MSTRG.20468	171	142	53	37	144.192	147.199	64.3416	39.0943	145.695	51.718	1.49422	4.43154e-06	3.86342e-05	UP
MSTRG.19050	11	3	53	26	7.57381	2.53959	52.5387	22.4323	5.0567	37.4855	-2.89006	4.45341e-06	3.8666e-05	DOWN
MSTRG.3002	14	10	43	40	15.1098	13.2673	66.8122	54.0933	14.1886	60.4528	-2.09108	4.45834e-06	3.8666e-05	DOWN
MSTRG.3497	208	116	321	397	120.275	82.4599	267.231	287.654	101.367	277.442	-1.4526	4.64003e-06	4.01374e-05	DOWN
MSTRG.17038	41	31	115	78	73.8423	68.6367	298.187	176.029	71.2395	237.108	-1.73479	4.68033e-06	4.03814e-05	DOWN
MSTRG.13508	554	517	1002	1145	10.1433	11.6368	26.4124	26.269	10.8901	26.3407	-1.27428	5.18127e-06	4.45883e-05	DOWN
MSTRG.8439	62	42	7	14	26.2313	21.8447	4.26366	7.42185	24.038	5.84275	2.0406	5.23224e-06	4.49112e-05	UP
MSTRG.3599	211812	198775	73119	73356	28771.4	33192.8	14299.2	12485.7	30982.1	13392.4	1.21002	5.43362e-06	4.65201e-05	UP
MSTRG.3115	3885	3048	7133	6593	431.078	415.768	1139.48	916.675	423.423	1028.08	-1.27978	5.96983e-06	5.09802e-05	DOWN
MSTRG.11285	87	96	237	202	10.7865	14.6319	42.3037	31.3818	12.7092	36.8427	-1.53551	6.0309e-06	5.13703e-05	DOWN
MSTRG.8294	150	115	270	282	54.3075	51.1848	140.736	127.934	52.7462	134.335	-1.3487	6.48418e-06	5.50908e-05	DOWN
MSTRG.18700	30	26	0	6	17.6483	18.8029	0	4.42293	18.2256	2.21147	3.04289	6.61644e-06	5.60718e-05	UP
MSTRG.19501	498	245	726	870	185.284	112.058	388.879	405.596	148.671	397.238	-1.41788	6.76709e-06	5.72034e-05	DOWN
MSTRG.12317	136	97	30	41	109.043	95.6097	34.6301	41.1917	102.326	37.9109	1.43249	6.95286e-06	5.86252e-05	UP
MSTRG.16595	562	300	960	859	54.4655	35.742	133.945	104.315	45.1038	119.13	-1.40122	6.99807e-06	5.88578e-05	DOWN
MSTRG.7455	12	5	41	30	32.6262	16.7117	160.488	102.207	24.669	131.348	-2.41262	7.07399e-06	5.93469e-05	DOWN
MSTRG.19641	13	12	0	0	28.2765	32.0878	0	0	30.1822	0	Inf	7.76374e-06	6.48078e-05	UP
MSTRG.8110	273	148	65	53	268.034	178.633	91.8784	65.2033	223.334	78.5408	1.50769	7.75151e-06	6.48078e-05	UP
MSTRG.19345	5	4	31	21	8.06384	7.93045	71.9756	42.4375	7.99714	57.2065	-2.83862	8.19125e-06	6.8206e-05	DOWN
MSTRG.17172	18	16	0	2	41.2687	45.0964	0	5.74583	43.1825	2.87291	3.90986	8.39902e-06	6.9762e-05	UP
MSTRG.19733	94	73	16	27	34.4593	32.8982	8.4444	12.4024	33.6788	10.4234	1.69202	8.44304e-06	6.99536e-05	UP
MSTRG.18849	1562	2	2	3	243.391	0.383044	0.448765	0.585688	121.887	0.517227	7.88053	8.5374e-06	7.05603e-05	UP
MSTRG.18275	0	0	0	216	0	0	0	900.374	0	450.187	#NAME?	8.97712e-06	7.40113e-05	DOWN
MSTRG.21000	40	14	2	1	49.5347	21.3132	3.56653	1.55114	35.4239	2.55884	3.79117	9.11901e-06	7.4996e-05	UP
MSTRG.4335	3	3	17	21	5.15116	6.33355	42.0281	45.1864	5.74236	43.6073	-2.92485	9.47915e-06	7.77663e-05	DOWN
MSTRG.19950	80	47	165	135	17.0466	12.3117	50.618	36.0455	14.6791	43.3317	-1.56166	9.66638e-06	7.9108e-05	DOWN
MSTRG.12277	31	33	6	3	38.6714	50.6076	10.7767	4.68895	44.6395	7.73283	2.52925	9.87944e-06	8.06539e-05	UP
MSTRG.17074	16	9	35	48	15.0471	10.4052	47.3883	56.5645	12.7262	51.9764	-2.03006	1.01631e-05	8.27676e-05	DOWN
MSTRG.18529	60	45	9	15	8.44481	7.7862	1.82375	2.64547	8.11551	2.23461	1.86066	1.02109e-05	8.29546e-05	UP
MSTRG.4441	237	168	387	432	40.4352	35.2364	95.0587	92.3553	37.8358	93.707	-1.30841	1.04827e-05	8.49558e-05	DOWN
MSTRG.2252	57	34	0	11	5.17247	3.79297	0	1.25078	4.48272	0.625391	2.84154	1.06663e-05	8.62344e-05	UP
MSTRG.15148	30	26	71	73	28.0892	29.9269	95.7064	85.6459	29.0081	90.6762	-1.64427	1.18664e-05	9.57047e-05	DOWN
MSTRG.20087	130	76	27	32	258.26	185.61	77.2227	79.6591	221.935	78.4409	1.50046	1.23451e-05	9.93259e-05	UP
MSTRG.14333	2	2	23	13	0.593738	0.729634	9.8282	4.83495	0.661686	7.33157	-3.4699	1.23782e-05	9.93526e-05	DOWN
MSTRG.296	0	2	20	12	0	1.24125	14.539	7.5927	0.620623	11.0658	-4.15625	1.25057e-05	0.000100135	DOWN
MSTRG.19702	85	65	21	18	190.752	179.322	67.8491	50.6157	185.037	59.2324	1.64335	1.31783e-05	0.000105269	UP
MSTRG.17283	664	575	235	212	1686.41	1795.29	859.277	674.681	1740.85	766.979	1.18254	1.32477e-05	0.00010557	UP
MSTRG.15337	59	41	151	98	5.16024	4.40829	19.0135	10.7401	4.78426	14.8768	-1.6367	1.34942e-05	0.000107279	DOWN
MSTRG.18358	112	109	28	40	58.6833	70.209	21.1214	26.2615	64.4462	23.6915	1.44373	1.35875e-05	0.000107508	UP
MSTRG.19673	91	44	136	186	20.8746	12.408	44.9143	53.4632	16.6413	49.1887	-1.56356	1.35835e-05	0.000107508	DOWN
MSTRG.17219	5	3	22	22	6.9993	5.16299	44.3375	38.5885	6.08115	41.463	-2.76941	1.38579e-05	0.000109389	DOWN
MSTRG.14028	0	0	9	12	0	0	4.89173	5.67679	0	5.28426	#NAME?	1.40458e-05	0.000110611	DOWN
MSTRG.20389	100	52	12	22	389.123	248.75	67.226	107.269	318.937	87.2475	1.87009	1.41721e-05	0.000111343	UP
MSTRG.20390	111	115	254	229	59.1456	75.3304	194.851	152.898	67.238	173.875	-1.3707	1.42289e-05	0.000111526	DOWN
MSTRG.17273	23	12	0	2	62.9365	40.3686	0	6.85793	51.6525	3.42896	3.91299	1.58512e-05	0.000123951	UP
MSTRG.19935	91	37	179	146	17.898	8.94611	50.6857	35.9818	13.4221	43.3337	-1.69088	1.64429e-05	0.000128278	DOWN
MSTRG.14525	4495	3305	6395	8525	34.3511	31.0495	70.3594	81.6344	32.7003	75.9969	-1.21664	1.69899e-05	0.000132236	DOWN
MSTRG.18463	1277	852	377	418	3659.67	3001.66	1555.47	1501.05	3330.66	1528.26	1.12392	1.72627e-05	0.000134047	UP
MSTRG.17912	62	267	22	23	57.4796	304.301	29.3645	26.7192	180.89	28.0418	2.68946	1.77878e-05	0.000137804	UP
MSTRG.17695	4	1	19	16	8.52544	2.61972	58.3013	42.7306	5.57258	50.5159	-3.18032	1.82209e-05	0.000140832	DOWN
MSTRG.6641	71	59	162	131	11.0288	11.2666	36.229	25.4981	11.1477	30.8636	-1.46916	1.8489e-05	0.000142574	DOWN
MSTRG.17806	986	918	353	376	185.006	211.749	95.357	88.4022	198.377	91.8796	1.11043	2.00659e-05	0.000154378	UP
MSTRG.7754	137	108	34	47	31.8923	30.9072	11.3951	13.7098	31.3997	12.5525	1.32278	2.02853e-05	0.000155707	UP
MSTRG.18875	70	53	109	161	7.47295	6.95573	16.7529	21.5371	7.21434	19.145	-1.40803	2.09117e-05	0.000160147	DOWN
MSTRG.7818	0	0	13	8	0	0	2.92229	1.56522	0	2.24375	#NAME?	2.1355e-05	0.000163168	DOWN
MSTRG.18378	192	200	63	68	272.359	348.772	128.662	120.869	310.566	124.766	1.31568	2.2095e-05	0.000168437	UP
MSTRG.19939	56	98	19	10	23.8114	51.2269	11.631	5.32821	37.5192	8.47962	2.14556	2.2461e-05	0.000170659	UP
MSTRG.21747	5056	4007	1677	1877	687.99	670.296	328.533	320.042	679.143	324.287	1.06644	2.24888e-05	0.000170659	UP
MSTRG.19158	118	91	32	36	22.4484	21.2822	8.76445	8.58182	21.8653	8.67314	1.33402	2.29946e-05	0.000174102	UP
MSTRG.19994	24	14	55	49	13.682	9.81152	45.1409	35.0031	11.7467	40.072	-1.77033	2.36117e-05	0.000178369	DOWN
MSTRG.17242	85	69	151	170	85.5327	85.356	218.757	214.354	85.4444	216.555	-1.34168	2.36739e-05	0.000178436	DOWN
MSTRG.9917	159	94	36	44	80.5719	58.5581	26.2639	27.9386	69.565	27.1013	1.36	2.39471e-05	0.000180088	UP
MSTRG.5312	1971	449	4600	3264	272.264	76.2468	914.811	564.964	174.255	739.887	-2.0861	2.46812e-05	0.000185192	DOWN
MSTRG.19964	501	395	153	175	609.744	590.988	268.084	266.879	600.366	267.482	1.1664	2.48596e-05	0.000186112	UP
MSTRG.18038	14	88	4	1	58.2171	449.851	23.9465	5.20849	254.034	14.5775	4.12321	2.50643e-05	0.000186808	UP
MSTRG.19700	70	51	131	123	13.6757	12.2488	36.8462	30.1111	12.9622	33.4787	-1.36893	2.50119e-05	0.000186808	DOWN
MSTRG.19977	57	54	14	15	38.3748	44.6928	13.5701	12.6542	41.5338	13.1121	1.66338	2.61864e-05	0.000194735	UP
MSTRG.20375	117	94	186	244	130.763	129.152	299.285	341.71	129.957	320.497	-1.30227	2.80404e-05	0.00020806	DOWN
MSTRG.3981	144	87	37	35	24.5485	18.2327	9.08105	7.47647	21.3906	8.27876	1.36949	2.81236e-05	0.000208214	UP
MSTRG.19602	137	72	33	23	54.3063	35.0859	18.8328	11.4243	44.6961	15.1286	1.56287	2.82387e-05	0.000208604	UP
MSTRG.10933	160	162	312	335	17.5697	21.8691	49.3252	46.0952	19.7194	47.7102	-1.27468	2.84915e-05	0.000210007	DOWN
MSTRG.1354	22	14	2	0	10.7318	8.39537	1.40487	0	9.56357	0.702437	3.76711	2.92075e-05	0.000214338	UP
MSTRG.18517	6	29	0	0	17.5518	104.282	0	0	60.9168	0	Inf	2.9207e-05	0.000214338	UP
MSTRG.9468	23	27	3	3	29.6509	42.791	5.5677	4.84573	36.2209	5.20672	2.79838	2.94054e-05	0.000215317	UP
MSTRG.1054	35	44	9	5	21.4211	33.1059	7.93053	3.83438	27.2635	5.88245	2.21248	2.98166e-05	0.00021764	UP
MSTRG.20283	6	5	21	29	12.4451	12.7483	62.7065	75.3668	12.5967	69.0367	-2.45432	2.98529e-05	0.00021764	DOWN
MSTRG.21969	0	0	9	10	0	0	4.40197	4.25702	0	4.32949	#NAME?	3.08074e-05	0.000224108	DOWN
MSTRG.18090	12	15	36	49	10.0388	15.4262	43.3588	51.3655	12.7325	47.3621	-1.89521	3.1304e-05	0.000227226	DOWN
MSTRG.19587	29	16	56	62	13.7663	9.33725	38.2715	36.8786	11.5518	37.575	-1.70166	3.18595e-05	0.000230756	DOWN
MSTRG.19416	207	278	35	92	186.209	307.431	45.3279	103.701	246.82	74.5147	1.72786	3.263e-05	0.000235316	UP
MSTRG.921	13	21	1	1	23.364	46.3978	2.588	2.25112	34.8809	2.41956	3.84962	3.25787e-05	0.000235316	UP
MSTRG.7316	593	472	182	219	36.8739	36.081	16.2932	17.0638	36.4774	16.6785	1.12901	3.40705e-05	0.000245176	UP
MSTRG.17978	1383	1108	2122	2374	139.332	137.228	307.784	299.694	138.28	303.739	-1.13524	3.52529e-05	0.000252989	DOWN
MSTRG.6485	7496	5293	10919	12394	4334.53	3762.58	9090.03	8980.3	4048.55	9035.17	-1.15814	3.53078e-05	0.000252989	DOWN
MSTRG.17167	17	27	72	59	18.3706	35.8681	112.015	79.8898	27.1194	95.9523	-1.82299	3.56256e-05	0.00025472	DOWN
MSTRG.18760	513	520	200	149	21.0471	26.2271	11.8134	7.65999	23.6371	9.73671	1.27955	3.79404e-05	0.000270389	UP
MSTRG.19803	60	61	16	16	25.5378	31.9183	9.80449	8.53325	28.728	9.16887	1.64764	3.79791e-05	0.000270389	UP
MSTRG.20473	14	7	30	36	14.1048	8.67006	43.5139	45.447	11.3875	44.4804	-1.96573	3.89759e-05	0.000276894	DOWN
MSTRG.18282	1057	445	166	277	1228.27	635.699	277.715	403.335	931.985	340.525	1.45255	3.97299e-05	0.000281652	UP
MSTRG.5832	436	325	641	737	141.815	129.954	300.167	300.379	135.884	300.273	-1.1439	3.99952e-05	0.000282932	DOWN
MSTRG.19942	88	60	139	161	19.7068	16.5178	44.8143	45.1779	18.1123	44.9961	-1.31283	4.44407e-05	0.000313715	DOWN
MSTRG.19193	32	23	4	5	48.9099	43.2163	8.80196	9.57558	46.0631	9.18877	2.32567	4.49453e-05	0.000316609	UP
MSTRG.20572	146	91	34	44	292.788	224.344	98.1649	110.566	258.566	104.365	1.30889	4.63919e-05	0.00032611	UP
MSTRG.18762	0	0	7	12	0	0	6.77925	10.1156	0	8.44741	#NAME?	4.74609e-05	0.000332925	DOWN
MSTRG.11257	7	21	0	0	22.239	82.0215	0	0	52.1302	0	Inf	4.76471e-05	0.000333529	UP
MSTRG.1053	890	718	1367	1484	246.724	244.69	545.581	515.492	245.707	530.537	-1.11051	4.82269e-05	0.000336882	DOWN
MSTRG.14901	23	19	2	3	4.61455	4.68629	0.577832	0.754136	4.65042	0.665984	2.8038	4.86419e-05	0.000339071	UP
MSTRG.2360	658	473	211	226	258.294	228.255	119.245	111.164	243.274	115.204	1.07839	4.99167e-05	0.000347233	UP
MSTRG.122	375	303	671	581	67.2105	66.7605	173.14	130.482	66.9855	151.811	-1.18035	5.13957e-05	0.000356208	DOWN
MSTRG.452	685	521	231	241	72.2551	67.5597	35.08	31.8539	69.9074	33.467	1.06271	5.14203e-05	0.000356208	UP
MSTRG.20229	50	52	5	17	54.8699	70.1521	7.8999	23.3767	62.511	15.6383	1.99903	5.16204e-05	0.000356854	UP
MSTRG.9354	244	169	335	469	57.9131	49.3112	114.473	139.485	53.6121	126.979	-1.24396	5.17384e-05	0.000356931	DOWN
MSTRG.18452	53	52	99	115	7.3033	8.8089	19.6403	19.8568	8.0561	19.7486	-1.29359	5.48272e-05	0.000377027	DOWN
MSTRG.19787	75	52	16	19	152.937	130.355	46.972	48.5484	141.646	47.7602	1.56841	5.48773e-05	0.000377027	UP
MSTRG.13481	2	1	19	10	1.06993	0.657407	14.6305	6.70226	0.863666	10.6664	-3.62645	5.49986e-05	0.000377085	DOWN
MSTRG.17909	325	309	117	120	582.861	681.258	302.091	269.668	632.059	285.88	1.14465	5.58412e-05	0.000382077	UP
MSTRG.15025	13	8	0	0	44.8286	33.914	0	0	39.3713	0	Inf	5.6778e-05	0.000387693	UP
MSTRG.20138	69	53	17	17	42.7863	40.4022	15.1768	13.2092	41.5942	14.193	1.5512	5.71132e-05	0.000389186	UP
MSTRG.18745	144	119	242	255	42.8007	43.4816	103.556	94.972	43.1412	99.2639	-1.2022	5.76215e-05	0.00039185	DOWN
MSTRG.21553	0	0	6	14	0	0	17.5315	35.6	0	26.5657	#NAME?	5.95649e-05	0.000404242	DOWN
MSTRG.9525	0	0	10	8	0	0	50.0543	34.8518	0	42.453	#NAME?	6.00218e-05	0.000406517	DOWN
MSTRG.7588	12	14	1	0	3.80395	5.45574	0.456479	0	4.62984	0.228239	4.34234	6.07073e-05	0.000410328	UP
MSTRG.14417	18	14	1	2	41.3805	39.5652	3.3104	5.7614	40.4728	4.5359	3.15749	6.1065e-05	0.000411911	UP
MSTRG.18421	372	259	126	88	329.053	281.64	160.46	97.5376	305.347	128.999	1.24309	6.14875e-05	0.000413925	UP
MSTRG.5447	2	0	9	14	5.73278	0	37.1342	50.273	2.86639	43.7036	-3.93045	6.41104e-05	0.000430713	DOWN
MSTRG.19544	61	52	17	15	174.815	183.201	70.1415	53.8656	179.008	62.0036	1.5296	6.49404e-05	0.000435414	UP
MSTRG.18023	559	537	193	237	373.379	440.945	185.595	198.36	407.162	191.978	1.08467	6.51362e-05	0.000435851	UP
MSTRG.13398	10	14	36	38	3.83333	6.59718	19.8671	18.2519	5.21525	19.0595	-1.8697	6.54015e-05	0.000436751	DOWN
MSTRG.19553	328	309	112	131	47.9637	55.5482	23.5791	24.0037	51.756	23.7914	1.12129	7.31903e-05	0.00048779	UP
MSTRG.17442	281	184	58	100	203.039	163.442	60.3359	90.5403	183.241	75.4381	1.28038	7.45785e-05	0.000495434	UP
MSTRG.19446	114	0	0	0	433.652	0	0	0	216.826	0	Inf	7.46341e-05	0.000495434	UP
MSTRG.19191	39	28	3	10	42.2514	37.2913	4.67886	13.5757	39.7713	9.12729	2.12347	7.76688e-05	0.000514556	UP
MSTRG.8748	636	416	133	234	52.2275	41.9959	15.724	24.0782	47.1117	19.9011	1.24323	8.07636e-05	0.000533999	UP
MSTRG.19548	88	87	25	31	53.4738	64.99	21.8711	23.6039	59.2319	22.7375	1.3813	8.16078e-05	0.000538515	UP
MSTRG.2817	1	1	14	11	0.0964697	0.11855	1.9441	1.32943	0.10751	1.63676	-3.9283	8.40508e-05	0.000553542	DOWN
MSTRG.17252	25	20	49	62	28.5427	28.0703	80.5418	88.6972	28.3065	84.6195	-1.57986	8.764e-05	0.000576043	DOWN
MSTRG.11802	8	10	23	39	8.31649	12.7796	34.4228	50.8025	10.548	42.6126	-2.01431	9.02304e-05	0.000591904	DOWN
MSTRG.15822	21	9	32	57	9.59294	5.05411	21.0451	32.6266	7.32352	26.8358	-1.87355	9.07459e-05	0.000594118	DOWN
MSTRG.18062	13	5	31	29	15.9824	7.55662	54.8683	44.674	11.7695	49.7712	-2.08026	9.1865e-05	0.000596902	DOWN
MSTRG.18818	105	89	35	30	29.3572	30.5907	14.0884	10.5104	29.9739	12.2994	1.28512	9.18081e-05	0.000596902	UP
MSTRG.19993	8	7	21	33	9.8925	10.6417	37.3863	51.1326	10.2671	44.2594	-2.10796	9.1886e-05	0.000596902	DOWN
MSTRG.9789	35	17	3	4	48.2759	28.8265	5.95699	6.91368	38.5512	6.43534	2.58269	9.1554e-05	0.000596902	UP
MSTRG.77	11	6	31	26	18.7368	12.5637	76.0224	55.4951	15.6502	65.7587	-2.071	9.27344e-05	0.000601243	DOWN
MSTRG.21076	12	9	27	37	24.4697	22.5613	79.2646	94.5405	23.5155	86.9026	-1.88579	9.33448e-05	0.000604028	DOWN
MSTRG.11258	40	25	63	83	2.88115	2.21373	6.53306	7.49122	2.54744	7.01214	-1.46081	0.000102837	0.000664044	DOWN
MSTRG.17039	7	2	19	22	6.57564	2.3093	25.6965	25.8966	4.44247	25.7965	-2.53774	0.000103177	0.000664044	DOWN
MSTRG.18331	27	23	89	50	10.3918	10.8825	49.3165	24.1139	10.6371	36.7152	-1.78727	0.000103216	0.000664044	DOWN
MSTRG.2409	24	17	1	4	14.7634	12.8559	0.885814	3.08333	13.8097	1.98457	2.79878	0.000106244	0.000682211	UP
MSTRG.18847	1575	1056	502	565	161.456	133.079	74.0881	72.5756	147.268	73.3318	1.00593	0.000107866	0.000691296	UP
MSTRG.17658	4	2	12	23	9.14589	5.62074	39.5021	65.8977	7.38331	52.6999	-2.83546	0.000108527	0.000694198	DOWN
MSTRG.13091	7	2	21	20	23.7512	8.34117	102.588	85.0347	16.0462	93.8113	-2.54753	0.000113234	0.000721585	DOWN
MSTRG.18440	382	337	628	634	76.1027	82.5351	180.122	158.268	79.3189	169.195	-1.09295	0.000113241	0.000721585	DOWN
MSTRG.19715	91	0	0	0	317.671	0	0	0	158.836	0	Inf	0.000119681	0.000761169	UP
MSTRG.18916	30	21	2	6	35.1018	30.2065	3.36976	8.79706	32.6542	6.08341	2.42431	0.000121728	0.000772719	UP
MSTRG.18879	72	32	93	133	55.2227	30.1723	102.693	127.822	42.6975	115.258	-1.43264	0.000122983	0.000779201	DOWN
MSTRG.13495	54	31	10	10	16.2265	11.4516	4.32634	3.76542	13.8391	4.04588	1.77422	0.000124546	0.000787614	UP
MSTRG.19869	303	345	126	113	59.9139	83.8641	35.8696	27.9983	71.889	31.934	1.17068	0.00012527	0.000790694	UP
MSTRG.11511	0	0	4	19	0	0	11.0522	45.6926	0	28.3724	#NAME?	0.000126698	0.000795197	DOWN
MSTRG.20162	34	28	5	8	43.8994	44.4431	9.29471	12.9434	44.1712	11.1191	1.99007	0.000126673	0.000795197	UP
MSTRG.9337	19	16	32	76	10.0481	10.4025	24.3645	50.3639	10.2253	37.3642	-1.86951	0.000126352	0.000795197	DOWN
MSTRG.7854	23	33	3	6	41.8676	73.848	7.8617	13.6864	57.8578	10.7741	2.42495	0.000130527	0.000817693	UP
MSTRG.18418	32	32	5	9	54.8384	67.4152	12.3366	19.326	61.1268	15.8313	1.94903	0.000131251	0.000820689	UP
MSTRG.6851	0	0	16	5	0	0	48.729	13.253	0	30.991	#NAME?	0.000132184	0.000824976	DOWN
MSTRG.14215	0	0	5	14	0	0	16.1551	39.3672	0	27.7611	#NAME?	0.000137803	0.000856293	DOWN
MSTRG.21801	351	241	501	526	87.8831	74.18	180.595	165.026	81.0316	172.811	-1.09264	0.000137971	0.000856293	DOWN
MSTRG.5831	5	0	14	17	2.33054	0	9.39469	9.92867	1.16527	9.66168	-3.05161	0.000144894	0.000895927	DOWN
MSTRG.21014	348	223	99	120	829.223	653.233	339.623	358.295	741.228	348.959	1.08686	0.000146188	0.000902257	UP
MSTRG.17726	12	7	0	0	26.3714	18.9124	0	0	22.6419	0	Inf	0.000147473	0.000908512	UP
MSTRG.12314	52	61	19	11	31.7343	45.7648	16.6935	8.41174	38.7495	12.5526	1.62619	0.000148435	0.000912755	UP
MSTRG.18631	104	77	31	30	266.532	242.592	114.378	96.3398	254.562	105.359	1.2727	0.000150584	0.000924266	UP
MSTRG.21034	9	9	0	0	8.30762	10.2127	0	0	9.26017	0	Inf	0.000152423	0.000933836	UP
MSTRG.21058	421	328	153	141	56.285	53.9084	29.4491	23.621	55.0967	26.5351	1.05407	0.000156997	0.000960096	UP
MSTRG.18827	193	147	60	68	39.99	37.4442	17.8985	17.6551	38.7171	17.7768	1.12298	0.00016642	0.00101586	UP
MSTRG.1815	33	34	8	7	13.5562	17.1703	4.73132	3.6031	15.3632	4.16721	1.88233	0.000168492	0.00102653	UP
MSTRG.20072	71	89	23	25	29.4228	45.3406	13.722	12.9815	37.3817	13.3518	1.4853	0.000168782	0.00102653	UP
MSTRG.2228	408	258	125	132	42.3468	32.9194	18.6785	17.1673	37.6331	17.9229	1.0702	0.0001717	0.00104238	UP
MSTRG.19181	251	236	83	106	29.9803	34.6533	14.2728	15.8648	32.3168	15.0688	1.10072	0.000172717	0.00104475	UP
MSTRG.3225	3	6	18	21	4.07801	10.0268	35.2298	35.7726	7.05239	35.5012	-2.33168	0.000172425	0.00104475	DOWN
MSTRG.18814	152	92	40	47	132.381	98.5012	50.1549	51.2922	115.441	50.7236	1.18643	0.000175811	0.00106154	UP
MSTRG.17371	315	308	646	507	34.9385	41.9968	103.157	70.4644	38.4677	86.8105	-1.17422	0.000176283	0.00106247	DOWN
MSTRG.17965	96	101	181	197	80.0744	103.565	217.355	205.9	91.8197	211.628	-1.20465	0.00017701	0.00106493	DOWN
MSTRG.19314	63	54	13	22	56.4332	59.4645	16.7654	24.6934	57.9489	20.7294	1.4831	0.000179865	0.00108016	UP
MSTRG.20480	39	33	7	11	56.2633	58.5258	14.5385	19.8849	57.3945	17.2117	1.73752	0.000183166	0.00109801	UP
MSTRG.18490	1	1	13	10	0.333904	0.410329	6.24825	4.18331	0.372117	5.21578	-3.80905	0.000184476	0.00110388	DOWN
MSTRG.7831	1915	1577	2961	2929	723.916	732.863	1611.49	1387.41	728.389	1499.45	-1.04165	0.000192724	0.00115117	DOWN
MSTRG.17869	12	6	27	29	46.0605	28.3109	149.204	139.48	37.1857	144.342	-1.95667	0.000193977	0.00115659	DOWN
MSTRG.8666	38	39	89	74	141.382	178.38	476.726	344.99	159.881	410.858	-1.36164	0.000195975	0.00116642	DOWN
MSTRG.20038	581	448	193	228	928.162	879.827	443.89	456.405	903.994	450.148	1.00592	0.000198419	0.00117886	UP
MSTRG.256	0	0	13	5	0	0	49.7705	16.6597	0	33.2151	#NAME?	0.000202477	0.00120083	DOWN
MSTRG.17659	16	6	27	37	20.5023	9.45123	49.8098	59.4092	14.9767	54.6095	-1.86643	0.000203169	0.0012019	DOWN
MSTRG.4015	0	0	13	5	0	0	13.0566	4.37043	0	8.71351	#NAME?	0.000203377	0.0012019	DOWN
MSTRG.1827	1514	1194	2321	2230	70.0734	67.9365	154.658	129.33	69.0049	141.994	-1.04106	0.000205235	0.00121074	DOWN
MSTRG.20328	1	0	11	9	1.94154	0	30.7408	21.891	0.970768	26.3159	-4.76066	0.000207306	0.0012208	DOWN
MSTRG.19623	243	142	351	344	543.888	390.719	1131.05	964.781	467.303	1047.91	-1.16509	0.000207723	0.0012211	DOWN
MSTRG.7592	11	6	22	33	0.676301	0.453483	1.94742	2.54236	0.564892	2.24489	-1.9906	0.000209506	0.00122942	DOWN
MSTRG.17218	133	101	193	226	147.867	138.041	308.92	314.843	142.954	311.881	-1.12545	0.000214587	0.00125703	DOWN
MSTRG.18474	16	26	3	2	5.62474	11.2366	1.51826	0.881043	8.43065	1.19965	2.81303	0.000215789	0.00126162	UP
MSTRG.20415	10	7	29	25	31.7721	27.3415	132.648	99.5248	29.5568	116.087	-1.97364	0.00021617	0.00126162	DOWN
MSTRG.17969	128	83	24	47	85.4966	68.1533	23.0792	39.3375	76.8249	31.2083	1.29964	0.000217609	0.00126584	UP
MSTRG.19317	332	264	126	107	478.151	467.416	261.258	193.098	472.783	227.178	1.05736	0.000218486	0.00126874	UP
MSTRG.17494	61	59	17	19	49.3283	58.653	19.7921	19.2528	53.9906	19.5224	1.46758	0.000219282	0.00127115	UP
MSTRG.20822	15	14	1	2	9.58859	11.0019	0.920526	1.60208	10.2953	1.2613	3.02899	0.000224248	0.00129768	UP
MSTRG.20863	29	28	83	54	8.64687	10.2633	35.6293	20.1754	9.45508	27.9023	-1.56122	0.000228363	0.00131827	DOWN
MSTRG.21021	18	11	34	41	9.29927	6.98586	25.2885	26.5413	8.14257	25.9149	-1.67023	0.000228596	0.00131827	DOWN
MSTRG.11301	5	18	0	0	9.34268	41.3457	0	0	25.3442	0	Inf	0.000243279	0.00140053	UP
MSTRG.6448	37	25	51	97	19.4585	16.1631	38.6141	63.9218	17.8108	51.2679	-1.5253	0.00024969	0.00143496	DOWN
MSTRG.20360	62	62	119	116	60.943	74.9197	168.402	142.875	67.9314	155.639	-1.19605	0.000251079	0.00144047	DOWN
MSTRG.12494	463	443	693	854	52.9821	62.3194	114.17	122.454	57.6508	118.312	-1.03719	0.000258783	0.00148212	DOWN
MSTRG.18768	44	13	60	83	70.6901	25.676	138.781	167.091	48.183	152.936	-1.66633	0.000261276	0.00149384	DOWN
MSTRG.11807	20	6	32	41	5.64768	2.08279	13.0096	14.5076	3.86524	13.7586	-1.8317	0.000265117	0.00151062	DOWN
MSTRG.5389	164	90	46	45	42.6876	28.7987	17.2381	14.6771	35.7431	15.9576	1.16342	0.000264683	0.00151062	UP
MSTRG.13246	146	103	194	250	105.945	91.8834	202.675	227.319	98.9141	214.997	-1.12007	0.000266359	0.00151511	DOWN
MSTRG.20898	169	65	227	243	37.3724	17.6704	72.2702	67.3345	27.5214	69.8024	-1.34272	0.000274556	0.00155909	DOWN
MSTRG.891	6	5	21	21	12.789	13.1007	64.4396	56.0857	12.9448	60.2627	-2.21889	0.000275259	0.00156042	DOWN
MSTRG.1395	2	0	9	10	8.15818	0	52.8448	51.1047	4.07909	51.9748	-3.67149	0.000279145	0.00157977	DOWN
MSTRG.6656	2	0	9	10	2.22108	0	14.3871	13.9133	1.11054	14.1502	-3.67149	0.000281986	0.00159315	DOWN
MSTRG.19620	20	14	34	51	28.6098	24.6198	70.0232	91.416	26.6148	80.7196	-1.60069	0.000283241	0.00159754	DOWN
MSTRG.17560	7	14	34	32	7.5834	18.6457	53.0316	43.4411	13.1145	48.2364	-1.87896	0.000299354	0.00168557	DOWN
MSTRG.17982	3	6	19	18	5.029	12.365	45.8575	37.8117	8.69702	41.8346	-2.2661	0.000300631	0.00168991	DOWN
MSTRG.18998	6	5	16	28	10.0593	10.3045	38.6173	58.8192	10.1819	48.7182	-2.25845	0.000304701	0.00170991	DOWN
MSTRG.18773	328	217	109	109	212.72	173.008	101.773	88.5785	192.864	95.1757	1.01892	0.000310871	0.00174161	UP
MSTRG.12065	21	29	95	48	8.40287	14.265	54.7267	24.0666	11.3339	39.3966	-1.79743	0.000311496	0.00174219	DOWN
MSTRG.18907	5	40	1	1	13.9068	136.765	4.00504	3.48371	75.3359	3.74437	4.33054	0.00031578	0.00176319	UP
MSTRG.18895	43	35	8	13	28.1673	28.1848	7.54454	10.6705	28.176	9.10751	1.62934	0.000319117	0.00177885	UP
MSTRG.19309	15	44	5	2	27.1302	97.8353	13.0205	4.53296	62.4828	8.77674	2.8317	0.000325177	0.0018066	UP
MSTRG.20405	83	53	21	22	40.7925	32.0222	14.8592	13.5485	36.4073	14.2038	1.35795	0.000324931	0.0018066	UP
MSTRG.19664	205	157	69	73	325.653	306.6	157.805	145.309	316.127	151.557	1.06064	0.000326214	0.00180935	UP
MSTRG.19096	309	225	63	131	45.6497	40.8633	13.3995	24.2503	43.2565	18.8249	1.20027	0.000331156	0.00183372	UP
MSTRG.18462	2	57	1	0	7.22086	252.943	5.19803	0	130.082	2.59902	5.64531	0.000338296	0.00187015	UP
MSTRG.19975	90	87	33	29	43.3044	51.4612	22.86	17.4844	47.3828	20.1722	1.23199	0.000338924	0.00187053	UP
MSTRG.19222	9	7	0	0	17.6729	16.8986	0	0	17.2858	0	Inf	0.000353805	0.00194622	UP
MSTRG.18286	0	0	6	8	0	0	27.2422	31.6127	0	29.4275	#NAME?	0.000356751	0.0019592	DOWN
MSTRG.20037	16	9	24	47	36.0013	24.8952	77.7467	132.516	30.4483	105.132	-1.78776	0.000360293	0.0019754	DOWN
MSTRG.18675	2945	1926	4615	3659	249.67	200.729	563.279	388.697	225.2	475.988	-1.07972	0.000366071	0.00200051	DOWN
MSTRG.18971	23	10	36	45	19.6478	10.5016	44.2757	48.1699	15.0747	46.2228	-1.61647	0.000374757	0.00204129	DOWN
MSTRG.2407	250	133	73	63	25.8971	16.937	10.8869	8.17748	21.417	9.53221	1.16788	0.000377443	0.00205258	UP
MSTRG.19543	126	90	187	193	53.7105	47.1632	114.763	103.09	50.4368	108.926	-1.1108	0.000382685	0.0020777	DOWN
MSTRG.10619	1	3	14	13	0.210013	0.774448	4.23226	3.42036	0.492231	3.82631	-2.95855	0.0003985	0.00215655	DOWN
MSTRG.19734	264	212	97	95	722.412	713.162	382.141	325.741	717.787	353.941	1.02005	0.000398207	0.00215655	UP
MSTRG.20322	20	8	30	43	23.695	11.652	51.1713	63.8362	17.6735	57.5038	-1.70207	0.000405336	0.00219	DOWN
MSTRG.1896	2	4	15	14	2.59862	6.38808	28.0533	22.7884	4.49335	25.4208	-2.50015	0.00042059	0.00226143	DOWN
MSTRG.20553	33	28	4	10	107.667	112.304	18.7888	40.8838	109.986	29.8363	1.88218	0.000429628	0.00230631	UP
MSTRG.19423	3	6	21	16	5.26848	12.9539	53.0993	35.2107	9.11117	44.155	-2.27687	0.000435652	0.0023349	DOWN
MSTRG.7729	32	17	5	4	11.5021	7.512	2.58755	1.80166	9.50706	2.19461	2.11504	0.000462546	0.00247506	UP
MSTRG.14878	93	68	201	121	15.5021	13.9345	48.2366	25.2734	14.7183	36.755	-1.32033	0.000478291	0.00255114	DOWN
MSTRG.18546	13	15	34	38	49.8997	70.7792	187.89	182.766	60.3394	185.328	-1.61891	0.00047814	0.00255114	DOWN
MSTRG.18532	54	33	82	80	9.99292	7.50723	21.8466	18.5505	8.75008	20.1986	-1.20688	0.000497702	0.00265044	DOWN
MSTRG.19280	33	63	7	15	23.7032	55.6295	7.23847	13.5006	39.6663	10.3695	1.93556	0.000500338	0.00266024	UP
MSTRG.17436	7	9	0	0	9.67069	15.2858	0	0	12.4782	0	Inf	0.000502806	0.00266911	UP
MSTRG.17111	11	13	0	2	7.19424	10.4525	0	1.63913	8.82337	0.819567	3.4284	0.000504583	0.00267429	UP
MSTRG.15181	39	21	48	88	32.4341	21.4703	57.4716	91.7044	26.9522	74.588	-1.46854	0.000510412	0.00269662	DOWN
MSTRG.19692	1	2	14	10	0.831	2.0424	16.7467	10.4112	1.4367	13.5789	-3.24053	0.000517615	0.00272605	DOWN
MSTRG.18603	1	0	6	13	1.24043	0	10.7137	20.2022	0.620213	15.4579	-4.63944	0.000523838	0.00275015	DOWN
MSTRG.6360	149	185	65	59	44.194	67.4559	27.7563	21.9278	55.8249	24.842	1.16813	0.0005249	0.0027514	UP
MSTRG.18376	12	4	28	23	19.1342	7.84101	64.2775	45.955	13.4876	55.1162	-2.03084	0.000533516	0.00279218	DOWN
MSTRG.17809	152	99	48	48	364.236	291.639	165.596	144.128	327.938	154.862	1.08244	0.000538182	0.00280993	UP
MSTRG.19813	29	27	48	74	63.4029	72.5682	151.085	202.726	67.9855	176.906	-1.37968	0.000539432	0.00280993	DOWN
MSTRG.6913	30	29	53	72	9.66899	11.49	24.5926	29.0774	10.5795	26.835	-1.34284	0.000538947	0.00280993	DOWN
MSTRG.15816	25	6	53	36	24.717	7.2922	75.4402	44.5995	16.0046	60.0198	-1.90695	0.000542292	0.00282043	DOWN
MSTRG.20779	28	24	60	52	12.2432	12.9009	37.7713	28.4913	12.5721	33.1313	-1.39797	0.000558706	0.00290128	DOWN
MSTRG.19822	33	15	1	6	53.9373	30.1391	2.35364	12.2888	42.0382	7.3212	2.52155	0.000582372	0.00301479	UP
MSTRG.16974	135	83	165	222	152.488	115.253	268.322	314.212	133.87	291.267	-1.12151	0.00058955	0.00304723	DOWN
MSTRG.18542	20	11	1	3	55.625	37.6091	4.00504	10.4541	46.6171	7.22955	2.68888	0.000592672	0.00305863	UP
MSTRG.16122	8	7	18	29	1.11726	1.20188	3.61927	5.07492	1.15957	4.34709	-1.90646	0.000600716	0.00309536	DOWN
MSTRG.15332	16	13	29	40	3.42481	3.42087	8.93695	10.7286	3.42284	9.83277	-1.5224	0.000609053	0.00313348	DOWN
MSTRG.13434	29	11	2	3	10.9335	5.09812	1.08581	1.41711	8.0158	1.25146	2.67924	0.00061275	0.00314282	UP
MSTRG.8109	525	442	223	162	162.537	168.223	99.3954	62.8453	165.38	81.1204	1.02765	0.0006126	0.00314282	UP
MSTRG.19783	264	281	459	467	218.486	285.888	546.891	484.287	252.187	515.589	-1.03173	0.000626086	0.00320138	DOWN
MSTRG.18902	64	41	97	91	9.79964	7.71769	21.3833	17.4599	8.75867	19.4216	-1.14888	0.000645367	0.00329492	DOWN
MSTRG.19048	225	128	261	346	222.452	155.573	371.506	428.646	189.013	400.076	-1.08179	0.00065519	0.00333997	DOWN
MSTRG.18241	48	37	90	71	4.52668	4.28956	12.2196	8.39013	4.40812	10.3048	-1.22509	0.000664393	0.00337253	DOWN
MSTRG.19521	80	51	110	119	11.5119	9.0219	22.7889	21.4572	10.2669	22.1231	-1.10755	0.000662831	0.00337253	DOWN
MSTRG.2408	28	36	6	9	2.55259	4.0346	0.787551	1.02809	3.2936	0.90782	1.85919	0.000664608	0.00337253	UP
MSTRG.6098	19	18	3	3	22.7003	26.438	5.15993	4.49083	24.5691	4.82538	2.34813	0.000670725	0.00339841	UP
MSTRG.14181	128	109	192	208	35.2993	36.9533	76.2302	71.8766	36.1263	74.0534	-1.03552	0.000680822	0.00344434	DOWN
MSTRG.15342	948	3044	5449	6146	247.21	975.831	2045.72	2008.25	611.521	2026.98	-1.72886	0.000687044	0.00347056	DOWN
MSTRG.10570	11	4	17	34	0.891376	0.398492	1.98337	3.45246	0.644934	2.71791	-2.07528	0.000692912	0.00349491	DOWN
MSTRG.17203	43	34	10	13	34.2825	33.3239	11.4786	12.9871	33.8032	12.2329	1.4664	0.00069762	0.00351335	UP
MSTRG.19823	32	32	10	6	32.4313	39.8692	14.5917	7.61992	36.1503	11.1058	1.70269	0.000699373	0.00351688	UP
MSTRG.19017	4	49	1	2	4.07828	61.4169	1.46819	2.55524	32.7476	2.01172	4.02489	0.000718961	0.00360994	UP
MSTRG.11004	32	22	56	56	11.2775	9.53153	28.4135	24.73	10.4045	26.5717	-1.35268	0.000726496	0.0036423	DOWN
MSTRG.19428	48	40	7	18	18.7725	19.2316	3.94128	8.82099	19.002	6.38113	1.57427	0.000731141	0.00366009	UP
MSTRG.11799	1	2	8	17	1.05136	2.58401	12.1068	22.3918	1.81769	17.2493	-3.24636	0.000744727	0.00372252	DOWN
MSTRG.21526	6	10	0	0	4.54467	9.31083	0	0	6.92775	0	Inf	0.00075271	0.00375494	UP
MSTRG.21750	173	112	54	61	38.1972	30.4001	17.1653	16.8765	34.2986	17.0209	1.01084	0.000753462	0.00375494	UP
MSTRG.15001	7618	9241	13332	16141	329.976	492.075	831.393	876.07	411.025	853.731	-1.05455	0.000756367	0.0037638	DOWN
MSTRG.1767	220	167	274	372	111.683	104.221	200.257	236.634	107.952	218.445	-1.01688	0.000766586	0.00380897	DOWN
MSTRG.19047	125	100	32	56	275.418	270.865	101.508	154.61	273.142	128.059	1.09284	0.000780162	0.0038592	UP
MSTRG.16788	148	111	48	58	58.1233	53.5901	27.1394	28.5421	55.8567	27.8407	1.00453	0.000785797	0.00388132	UP
MSTRG.20058	165	101	49	56	290.992	218.972	124.413	123.753	254.982	124.083	1.03909	0.000791391	0.00390318	UP
MSTRG.7354	49	46	17	13	5.1297	5.92004	2.56225	1.70533	5.52487	2.13379	1.37252	0.00086076	0.00423281	UP
MSTRG.17889	175	79	35	54	50.7347	28.1559	14.6084	19.6169	39.4453	17.1127	1.20479	0.000863527	0.00424017	UP
MSTRG.15262	146	181	58	70	12.0184	18.3166	6.87378	7.22036	15.1675	7.04707	1.10589	0.000866366	0.00424786	UP
MSTRG.20666	6	1	12	19	7.14892	1.46439	20.5832	28.3654	4.30665	24.4743	-2.50663	0.000900842	0.00441043	DOWN
MSTRG.19696	158	146	269	241	50.123	56.9383	122.858	95.8	53.5306	109.329	-1.03024	0.000907337	0.00443572	DOWN
MSTRG.12697	11	11	0	2	40.2195	49.443	0	9.16361	44.8313	4.5818	3.29052	0.00091245	0.0044477	UP
MSTRG.18855	17	36	6	3	33.9317	88.334	17.2427	7.50232	61.1328	12.3725	2.30481	0.000921141	0.00448351	UP
MSTRG.15852	34173	23530	13134	5573	489.075	413.987	270.62	99.9422	451.531	185.281	1.28511	0.000936362	0.00455097	UP
MSTRG.20143	10	11	19	43	4.97546	6.72773	13.6093	26.8075	5.85159	20.2084	-1.78805	0.000983957	0.00477534	DOWN
MSTRG.10179	1	0	8	8	3.03018	0	34.8935	30.3708	1.51509	32.6321	-4.42882	0.000991953	0.00480716	DOWN
MSTRG.19082	12	10	1	1	21.0318	21.5457	2.52384	2.19531	21.2887	2.35957	3.17349	0.000995907	0.00481933	UP
MSTRG.17623	11	61	5	4	36.3071	247.522	23.7612	16.5444	141.914	20.1528	2.81597	0.000999183	0.00482265	UP
MSTRG.17685	129	162	49	66	164.062	253.281	89.719	105.178	208.672	97.4486	1.09852	0.000999483	0.00482265	UP
MSTRG.18349	44	45	10	18	14.8762	18.7036	4.86778	7.62564	16.7899	6.24671	1.42643	0.00100764	0.00485497	UP
MSTRG.21018	74	35	18	15	17.0626	9.92098	5.97538	4.33385	13.4918	5.15461	1.38814	0.00101454	0.00488119	UP
MSTRG.17882	0	0	6	6	0	0	5.05042	4.3955	0	4.72296	#NAME?	0.00106648	0.005109	DOWN
MSTRG.20160	7	7	0	0	9.13508	11.2311	0	0	10.1831	0	Inf	0.00107078	0.00512223	UP
MSTRG.5986	77	39	86	121	20.3292	12.6582	32.689	40.03	16.4937	36.3595	-1.14042	0.00107477	0.00513401	DOWN
MSTRG.20157	4	6	21	15	8.50408	15.681	64.2781	39.9605	12.0925	52.1193	-2.1077	0.00109942	0.00524424	DOWN
MSTRG.18353	67	65	19	28	35.5666	42.4178	14.5206	18.6248	38.9922	16.5727	1.23438	0.00111614	0.00531637	UP
MSTRG.16412	16	8	26	32	28.1004	17.273	65.7424	70.4232	22.6867	68.0828	-1.58544	0.00112985	0.00537404	DOWN
MSTRG.8750	68	45	19	20	47.4758	38.6234	19.0979	17.4969	43.0496	18.2974	1.23437	0.0011332	0.0053823	UP
MSTRG.20088	76	53	103	116	37.4604	32.1152	73.0917	71.645	34.7878	72.3683	-1.05678	0.00113626	0.00538916	DOWN
MSTRG.13494	17	26	3	5	21.9497	41.2691	5.57618	8.08896	31.6094	6.83257	2.20985	0.00114215	0.00540941	UP
MSTRG.18110	63	53	117	88	146.417	151.425	391.477	256.27	148.921	323.873	-1.12088	0.00117757	0.00556926	DOWN
MSTRG.11037	20	26	6	3	4.37484	6.9917	1.88968	0.822199	5.68327	1.35594	2.06743	0.00119989	0.00566681	UP
MSTRG.11081	28	23	57	47	12.7974	12.923	37.5069	26.9174	12.8602	32.2121	-1.3247	0.00120383	0.00566938	DOWN
MSTRG.17336	10	8	20	30	17.5999	17.3088	50.6752	66.1586	17.4543	58.4169	-1.7428	0.00120923	0.00568677	DOWN
MSTRG.20349	21	16	34	44	10.8622	10.1742	25.3194	28.5178	10.5182	26.9186	-1.35571	0.00121163	0.00569008	DOWN
MSTRG.16722	426	219	474	580	220.886	139.597	353.841	376.837	180.241	365.339	-1.01931	0.00124805	0.00585286	DOWN
MSTRG.8135	8	9	16	42	8.82478	12.2048	25.4101	58.0537	10.5148	41.7319	-1.98873	0.00128693	0.00602672	DOWN
MSTRG.5498	316	234	511	385	34.8716	31.7448	81.1851	53.237	33.3082	67.211	-1.01282	0.00130234	0.00608182	DOWN
MSTRG.7970	22	26	59	45	58.8723	85.5325	227.302	150.892	72.2024	189.097	-1.38901	0.00130189	0.00608182	DOWN
MSTRG.17570	23	18	40	44	10.8632	10.4515	27.1998	26.0408	10.6574	26.6203	-1.32068	0.00132599	0.006175	DOWN
MSTRG.18928	4	2	10	16	8.44061	5.1873	30.3812	42.3054	6.81395	36.3433	-2.41513	0.00133435	0.00619846	DOWN
MSTRG.20163	7	7	22	21	9.39526	11.5509	42.5135	35.3198	10.4731	38.9166	-1.8937	0.00133474	0.00619846	DOWN
MSTRG.17627	4	4	15	15	11.3863	13.998	61.4725	53.5041	12.6922	57.4883	-2.17933	0.00134115	0.00621958	DOWN
MSTRG.20306	30	25	4	10	58.1023	59.5232	11.1532	24.2689	58.8127	17.711	1.73148	0.00140821	0.00650368	UP
MSTRG.20455	7	12	0	1	3.89875	8.21685	0	0.697657	6.0578	0.348828	4.1182	0.00140828	0.00650368	UP
MSTRG.11034	15	17	2	3	4.78888	6.67231	0.919486	1.20003	5.73059	1.05976	2.43495	0.00143721	0.00660997	UP
MSTRG.18592	10	11	0	2	3.19036	4.31394	0	0.799533	3.75215	0.399766	3.23049	0.00144873	0.00665378	UP
MSTRG.5655	14	15	29	38	13.3742	17.6151	39.8842	45.4858	15.4946	42.685	-1.46196	0.00149697	0.00686593	DOWN
MSTRG.19883	30	31	55	64	9.71328	12.3389	25.6373	25.9649	11.0261	25.8011	-1.22651	0.0015197	0.00694156	DOWN
MSTRG.7910	1	2	9	12	2.39	5.87407	30.9626	35.9317	4.13203	33.4471	-3.01696	0.00152627	0.00696204	DOWN
MSTRG.18821	32	39	5	14	53.4351	80.0604	12.0209	29.2929	66.7478	20.6569	1.69209	0.00153758	0.00700406	UP
MSTRG.11858	5	10	0	0	2.71896	6.6847	0	0	4.70183	0	Inf	0.0015502	0.00704233	UP
MSTRG.17485	66	53	84	118	55.931	55.215	102.484	125.302	55.573	113.893	-1.03522	0.00154965	0.00704233	DOWN
MSTRG.17592	12	13	25	35	16.7149	22.2609	50.1347	61.0885	19.4879	55.6116	-1.51281	0.00155262	0.00704373	DOWN
MSTRG.13226	101	55	130	134	20.2163	13.5336	37.4625	33.6089	16.875	35.5357	-1.07438	0.0016531	0.00746914	DOWN
MSTRG.20045	9	0	14	22	25.197	0	56.4302	77.177	12.5985	66.8036	-2.40667	0.00169094	0.00762981	DOWN
MSTRG.1707	62	35	72	97	13.2746	9.21234	22.1937	26.0237	11.2434	24.1087	-1.10047	0.00172282	0.00775271	DOWN
MSTRG.18091	2	0	15	6	5.95404	0	64.2765	22.3785	2.97702	43.3275	-3.86334	0.00173323	0.00778902	DOWN
MSTRG.10101	6	2	18	13	17.196	7.04491	74.2683	46.6834	12.1205	60.4758	-2.31891	0.00173806	0.00780025	DOWN
MSTRG.18706	32	41	11	11	32.7443	51.5754	16.2047	14.1041	42.1598	15.1544	1.47613	0.00174652	0.00782769	UP
MSTRG.19592	34	35	9	12	41.3801	52.3663	15.77	18.3009	46.8732	17.0355	1.46022	0.00175202	0.00784183	UP
MSTRG.19304	31	15	2	7	106.035	63.0734	9.85111	30.0016	84.5539	19.9264	2.08519	0.00179323	0.00800483	UP
MSTRG.22171	0	0	5	6	0	0	28.9413	30.2269	0	29.5841	#NAME?	0.00184802	0.00823837	DOWN
MSTRG.19060	49	47	17	17	45.7271	53.9194	22.8404	19.8792	49.8233	21.3598	1.22192	0.00185704	0.00826755	UP
MSTRG.14829	0	0	5	6	0	0	9.46764	9.88817	0	9.6779	#NAME?	0.0018599	0.00826927	DOWN
MSTRG.19364	90	73	28	36	218.131	217.504	97.7017	109.332	217.817	103.517	1.07325	0.00190425	0.00842158	UP
MSTRG.20472	107	74	26	45	227.485	193.406	79.583	119.881	210.446	99.7322	1.07732	0.00190923	0.00843244	UP
MSTRG.10404	76	51	25	19	42.442	35.0126	20.1001	13.2957	38.7273	16.6979	1.21368	0.00193648	0.00854147	UP
MSTRG.19927	46	53	18	17	122.708	173.806	69.1303	56.8245	148.257	62.9774	1.2352	0.00197445	0.00868603	UP
MSTRG.10265	97	73	30	39	23.6855	21.9132	10.5465	11.9329	22.7994	11.2397	1.02039	0.00205111	0.00901139	UP
MSTRG.10283	19	11	3	1	4.32096	3.07528	0.982185	0.284861	3.69812	0.633523	2.54532	0.00205809	0.00901835	UP
MSTRG.20628	132	123	248	181	47.4868	54.3969	128.446	81.5913	50.9419	105.019	-1.04372	0.0020576	0.00901835	DOWN
MSTRG.20459	50	59	22	16	55.882	81.0632	35.3999	22.4068	68.4726	28.9033	1.24429	0.00212779	0.00931153	UP
MSTRG.1394	21	8	1	3	73.309	34.3327	5.0269	13.1214	53.8208	9.07413	2.56833	0.00221822	0.00965664	UP
MSTRG.18352	31	24	10	2	26.1918	24.928	12.1646	2.11749	25.5599	7.14104	1.83968	0.00223616	0.00970942	UP
MSTRG.18914	1	24	0	0	3.3938	100.111	0	0	51.7523	0	Inf	0.00233327	0.0101048	UP
MSTRG.19982	28	25	8	6	25.6777	28.185	10.5624	6.895	26.9314	8.72867	1.62545	0.00238905	0.0103329	UP
MSTRG.11991	3	0	7	11	1.02857	0	3.45539	4.72608	0.514284	4.09073	-2.99172	0.00242925	0.0104661	DOWN
MSTRG.18911	0	0	0	25	0	0	0	33.4253	0	16.7127	#NAME?	0.00246171	0.0105713	DOWN
MSTRG.19585	93	99	31	49	14.3385	18.7641	6.88098	9.46649	16.5513	8.17373	1.01788	0.00246315	0.0105713	UP
MSTRG.8209	4910	4235	9286	5801	337.336	357.689	918.501	499.403	347.512	708.952	-1.02862	0.00245732	0.0105713	DOWN
MSTRG.15394	0	0	3	9	0	0	8.05176	21.025	0	14.5384	#NAME?	0.00249642	0.0107003	DOWN
MSTRG.15203	339	477	632	755	27.4765	47.5282	73.7477	76.6789	37.5024	75.2133	-1.00401	0.00251947	0.0107715	DOWN
MSTRG.18612	66	72	148	100	21.6668	29.0572	69.949	41.1356	25.362	55.5423	-1.13092	0.00258178	0.0110238	DOWN
MSTRG.10569	14	13	26	35	0.80802	0.922364	2.1604	2.53115	0.865192	2.34578	-1.43897	0.00259059	0.0110472	DOWN
MSTRG.17346	16	22	34	47	53.2255	89.9701	162.838	195.916	71.5978	179.377	-1.32501	0.00263607	0.0111983	DOWN
MSTRG.17416	8	8	1	0	32.0106	39.353	5.76197	0	35.6818	2.88098	3.63056	0.00265731	0.0112741	UP
MSTRG.17574	91	45	113	112	125.928	76.5537	225.129	194.207	101.241	209.668	-1.05031	0.00275959	0.0116932	DOWN
MSTRG.20587	32	22	49	52	38.1786	32.2678	84.1668	77.7399	35.2232	80.9534	-1.20056	0.0028027	0.0118608	DOWN
MSTRG.20000	24	81	120	156	56.0847	232.698	403.726	456.802	144.391	430.264	-1.57524	0.00280761	0.0118666	DOWN
MSTRG.18984	24	19	35	49	27.4377	26.703	57.6068	70.1949	27.0703	63.9008	-1.23912	0.00284903	0.0120264	DOWN
MSTRG.18303	14	10	34	23	22.7515	19.9773	79.5475	46.8354	21.3644	63.1914	-1.56452	0.00290235	0.0122206	DOWN
MSTRG.19296	2	27	0	1	8.08049	134.078	0	5.05967	71.0794	2.52984	4.81232	0.00292461	0.0122988	UP
MSTRG.19802	39	36	14	11	20.4215	23.174	10.5545	7.21748	21.7978	8.886	1.29457	0.0029776	0.0124902	UP
MSTRG.18351	37	30	8	14	15.5997	15.5493	4.85595	7.39603	15.5745	6.12599	1.34617	0.00304991	0.0127775	UP
MSTRG.11308	14	9	0	3	1.94216	1.53483	0	0.521421	1.73849	0.26071	2.73732	0.00311935	0.013052	UP
MSTRG.20253	7	6	15	22	4.5396	4.78342	14.0052	17.8782	4.66151	15.9417	-1.77393	0.00312896	0.0130758	DOWN
MSTRG.6371	30	26	55	49	9.76171	10.4004	25.7651	19.9788	10.081	22.8719	-1.18193	0.00315075	0.0131504	DOWN
MSTRG.478	3	12	0	0	10.6919	52.5809	0	0	31.6364	0	Inf	0.00315986	0.013172	UP
MSTRG.17881	76	65	29	27	138.943	146.086	76.3301	61.8515	142.514	69.0908	1.04454	0.0031901	0.0132815	UP
MSTRG.18049	12	13	1	3	14.0989	18.7769	1.69188	4.41619	16.4379	3.05403	2.42824	0.00324706	0.0135018	UP
MSTRG.5497	101	69	160	120	12.8566	10.7976	29.3223	19.1406	11.8271	24.2314	-1.03478	0.00326067	0.0135415	DOWN
MSTRG.19324	38	45	5	19	70.5362	102.686	13.3624	44.1929	86.611	28.7776	1.5896	0.00327392	0.0135628	UP
MSTRG.18325	10	1	24	14	27.277	3.35256	94.2461	47.8482	15.3148	71.0472	-2.21385	0.00328202	0.0135795	DOWN
MSTRG.17525	2	0	19	4	2.44863	0	33.4833	6.13552	1.22432	19.8094	-4.01614	0.00329082	0.0135991	DOWN
MSTRG.18990	82	12	10	6	106.36	19.1349	18.6747	9.7521	62.7475	14.2134	2.14231	0.00341072	0.0140597	UP
MSTRG.19980	11	5	0	1	23.8643	13.3352	0	2.71747	18.5997	1.35874	3.77495	0.00347108	0.0142558	UP
MSTRG.18799	0	0	4	6	0	0	0.85869	1.12109	0	0.989889	#NAME?	0.0034905	0.0143179	DOWN
MSTRG.20270	7	5	13	23	10.7764	9.46291	28.8145	44.3703	10.1197	36.5924	-1.85438	0.00357086	0.0146296	DOWN
MSTRG.12236	72	75	17	38	44.0348	56.3898	14.9689	29.1214	50.2123	22.0452	1.18758	0.00359178	0.0146792	UP
MSTRG.14202	54	26	68	73	13.3784	7.91875	24.2542	22.6621	10.6486	23.4582	-1.13943	0.00359164	0.0146792	DOWN
MSTRG.20378	42	19	51	62	94.2544	52.417	164.774	174.344	73.3357	169.559	-1.2092	0.00360228	0.0147042	DOWN
MSTRG.10924	0	3	14	7	0	9.39571	51.3464	22.3436	4.69786	36.845	-2.97139	0.0037297	0.0152057	DOWN
MSTRG.13468	36	40	12	14	7.71945	10.5443	3.70457	3.76158	9.13189	3.73307	1.29055	0.00381576	0.0154743	UP
MSTRG.17792	50	73	21	23	14.8979	26.7392	9.00842	8.58731	20.8186	8.79786	1.24265	0.00385373	0.0155834	UP
MSTRG.13444	0	0	6	4	0	0	3.83473	2.22497	0	3.02985	#NAME?	0.0039433	0.015921	DOWN
MSTRG.20063	39	15	42	64	24.0602	11.3761	37.3047	49.4749	17.7182	43.3898	-1.29212	0.00395069	0.0159316	DOWN
MSTRG.6384	45	25	11	12	42.9391	29.3264	15.1111	14.3484	36.1327	14.7297	1.29457	0.00404505	0.0162337	UP
MSTRG.18039	3	4	16	10	9.32115	15.2799	71.5764	38.9369	12.3005	55.2567	-2.16743	0.00405021	0.0162349	DOWN
MSTRG.20565	3	2	8	13	10.2196	8.37467	39.2376	55.4951	9.29713	47.3664	-2.34901	0.00410405	0.016431	DOWN
MSTRG.16765	39	36	7	18	14.0479	15.9414	3.62999	8.1243	14.9946	5.87715	1.35126	0.00417697	0.0167029	UP
MSTRG.19355	12	10	26	24	8.02158	8.2176	25.0225	20.1029	8.11959	22.5627	-1.47446	0.00424831	0.0169678	DOWN
MSTRG.19629	26	0	0	0	80.2024	0	0	0	40.1012	0	Inf	0.00426112	0.0169987	UP
MSTRG.1631	35	36	59	65	0.990217	1.25211	2.40319	2.30435	1.12116	2.35377	-1.06998	0.00434507	0.0172922	DOWN
MSTRG.17032	3	1	14	6	9.05578	3.71049	60.8482	22.6971	6.38314	41.7726	-2.71022	0.00435036	0.0172927	DOWN
MSTRG.20137	29	18	6	7	33.1095	25.2638	9.86294	10.014	29.1866	9.93847	1.55421	0.00438675	0.0174166	UP
MSTRG.19273	58	46	24	15	29.2513	28.5197	17.426	9.47933	28.8855	13.4527	1.10245	0.00447735	0.0177131	UP
MSTRG.19636	20	15	3	5	22.2063	20.4741	4.79522	6.95608	21.3402	5.87565	1.86075	0.00452495	0.0178591	UP
MSTRG.19601	58	90	16	36	31.1594	59.4394	12.3751	24.2345	45.2994	18.3048	1.30727	0.00463807	0.0182624	UP
MSTRG.18405	7	12	1	1	19.8589	41.8537	4.08541	3.55362	30.8563	3.81951	3.0141	0.00464373	0.0182632	UP
MSTRG.6501	0	0	3	7	0	0	0.788369	1.60112	0	1.19474	#NAME?	0.00481209	0.018903	DOWN
MSTRG.17899	63	74	29	25	33.6538	48.5952	22.303	16.7337	41.1245	19.5183	1.07517	0.00489183	0.0191937	UP
MSTRG.18593	35	45	12	15	17.332	27.3949	8.55532	9.30778	22.3634	8.93155	1.32416	0.00491931	0.019278	UP
MSTRG.7181	1	2	8	10	0.943772	2.31957	10.8678	11.824	1.63167	11.3459	-2.79775	0.00493065	0.019278	DOWN
MSTRG.18599	8	10	18	28	15.5292	23.863	50.3053	68.1064	19.6961	59.2059	-1.58783	0.00497034	0.0194105	DOWN
MSTRG.11852	2	0	5	12	2.74136	0	9.86531	20.607	1.37068	15.2362	-3.47454	0.00500528	0.0194786	DOWN
MSTRG.2291	15	27	2	7	22.2448	49.2246	4.27111	13.0077	35.7347	8.6394	2.04832	0.00505954	0.0196668	UP
MSTRG.7050	28	16	44	37	10.9004	7.65749	24.6608	18.049	9.27893	21.3549	-1.20254	0.00512011	0.019833	DOWN
MSTRG.15550	3	0	9	7	3.17687	0	13.7225	9.28889	1.58844	11.5057	-2.85667	0.00520197	0.0201035	DOWN
MSTRG.20171	9	3	0	0	32.9082	13.4861	0	0	23.1971	0	Inf	0.00521391	0.0201263	UP
MSTRG.17122	6	5	0	0	0.763237	0.781836	0	0	0.772537	0	Inf	0.00528264	0.0203446	UP
MSTRG.20321	2	1	10	8	2.37329	1.45825	17.0815	11.8935	1.91577	14.4875	-2.91881	0.00531957	0.0204632	DOWN
MSTRG.18451	47	65	14	27	35.283	59.9856	15.1313	25.3974	47.6343	20.2643	1.23306	0.00549459	0.0210641	UP
MSTRG.19981	21	17	4	6	15.0839	15.0113	4.1364	5.4004	15.0476	4.7684	1.65796	0.00549471	0.0210641	UP
MSTRG.11306	6	9	1	0	10.2829	18.9606	2.46775	0	14.6217	1.23388	3.56684	0.0055359	0.0211977	UP
MSTRG.18781	2	4	8	18	2.92569	7.1921	16.8451	32.9874	5.0589	24.9163	-2.30019	0.00555472	0.0212454	DOWN
MSTRG.17595	15	18	33	33	10.7922	15.9211	34.1834	29.7514	13.3567	31.9674	-1.25904	0.00561513	0.0214519	DOWN
MSTRG.16736	48	33	55	83	23.5907	19.9381	38.9164	51.1148	21.7644	45.0156	-1.04845	0.00562433	0.0214625	DOWN
MSTRG.6348	25	12	6	1	5.77067	3.40524	1.99406	0.289124	4.58795	1.14159	2.00681	0.00583368	0.0221853	UP
MSTRG.19750	57	49	0	22	117.932	124.631	0	57.0357	121.282	28.5178	2.08843	0.00585295	0.0222332	UP
MSTRG.19019	1	34	1	1	2.41037	100.729	3.47028	3.01855	51.5697	3.24442	3.99049	0.00597022	0.0226272	UP
MSTRG.776	64	47	21	24	34.9132	31.5194	16.4932	16.4055	33.2163	16.4494	1.01386	0.00606824	0.0229466	UP
MSTRG.18357	39	33	10	16	85.9294	89.3848	31.7227	44.1734	87.6571	37.9481	1.20784	0.00612579	0.023138	UP
MSTRG.13105	3	9	0	0	1.12996	4.16762	0	0	2.64879	0	Inf	0.00615919	0.0232117	UP
MSTRG.19561	3	9	0	0	12.2931	45.3405	0	0	28.8168	0	Inf	0.00618975	0.0232743	UP
MSTRG.8736	20	6	26	31	24.6952	9.1073	46.2207	47.9636	16.9013	47.0921	-1.47835	0.00618869	0.0232743	DOWN
MSTRG.17958	3	9	0	0	1.32743	4.89592	0	0	3.11167	0	Inf	0.00621894	0.0233315	UP
MSTRG.21017	6	2	10	16	14.4193	5.90735	34.5984	48.1778	10.1633	41.3881	-2.02584	0.00634359	0.0237724	DOWN
MSTRG.19112	63	59	18	31	41.4281	47.6953	17.0414	25.5434	44.5617	21.2924	1.06547	0.0064344	0.0240667	UP
MSTRG.18491	11	4	1	0	27.6882	12.3781	3.62474	0	20.0332	1.81237	3.46644	0.00644798	0.0240826	UP
MSTRG.18673	41	24	51	59	101.993	73.395	182.653	183.911	87.6941	183.282	-1.06351	0.00650953	0.0242533	DOWN
MSTRG.20258	80	153	41	52	262.017	616.036	193.33	213.41	439.027	203.37	1.1102	0.00651731	0.0242533	UP
MSTRG.20969	29	49	12	14	55.5312	115.347	33.0819	33.591	85.4392	33.3364	1.3578	0.00653281	0.0242533	UP
MSTRG.10562	0	2	5	11	0	0.346913	1.01591	1.94515	0.173456	1.48053	-3.09347	0.00664031	0.0245537	DOWN
MSTRG.18334	83	57	20	37	112.653	95.1067	39.0807	62.9262	103.88	51.0034	1.02625	0.00670659	0.024744	UP
MSTRG.19586	44	36	15	15	95.4588	96.0152	46.8512	40.7781	95.737	43.8146	1.12766	0.00674489	0.0248578	UP
MSTRG.2686	1301	441	1422	1404	99.7487	41.5662	156.964	134.885	70.6575	145.925	-1.04631	0.00679321	0.0250083	DOWN
MSTRG.17159	4	7	19	13	4.83351	10.3991	33.054	19.6842	7.61632	26.3691	-1.79168	0.00685052	0.0251915	DOWN
MSTRG.20521	21	27	5	9	59.3803	93.8548	20.3554	31.8879	76.6176	26.1216	1.55243	0.00691077	0.0253851	UP
MSTRG.17528	4	2	17	7	4.79255	2.94533	29.3247	10.509	3.86894	19.9169	-2.36398	0.00706023	0.0258772	DOWN
MSTRG.19795	3	0	6	9	4.18532	0	12.0529	15.7341	2.09266	13.8935	-2.731	0.00707669	0.0259091	DOWN
MSTRG.1425	0	1	7	5	0	3.02216	24.7787	15.4042	1.51108	20.0914	-3.73293	0.00715919	0.0261538	DOWN
MSTRG.6420	21	21	40	38	15.2649	18.7658	41.8602	34.6113	17.0153	38.2358	-1.16809	0.00718826	0.0262313	DOWN
MSTRG.17724	6	8	1	0	19.2077	31.4824	4.60957	0	25.345	2.30479	3.459	0.00771793	0.0281027	UP
MSTRG.6235	20	32	5	10	28.4181	55.897	10.2289	17.8053	42.1576	14.0171	1.5886	0.00771185	0.0281027	UP
MSTRG.20486	7	12	16	35	7.33062	15.4497	24.1239	45.9295	11.3902	35.0267	-1.62067	0.00785317	0.0285329	DOWN
MSTRG.18652	26	15	30	47	74.5124	52.8453	123.779	168.779	63.6788	146.279	-1.19984	0.0079039	0.0286248	DOWN
MSTRG.20474	11	4	16	20	10.7997	4.82803	22.6161	24.6049	7.81386	23.6105	-1.59532	0.00790417	0.0286248	DOWN
MSTRG.13462	0	1	4	8	0	0.319047	1.49482	2.60215	0.159524	2.04849	-3.68272	0.00800111	0.0289444	DOWN
MSTRG.19732	0	1	4	8	0	0.603035	2.82538	4.91835	0.301517	3.87187	-3.68272	0.00803034	0.0290187	DOWN
MSTRG.17953	21	24	9	0	25.9303	36.4304	15.9996	0	31.1803	7.99979	1.9626	0.00804864	0.0290534	UP
MSTRG.19435	30	37	10	14	45.3633	68.7782	21.7705	26.5255	57.0707	24.148	1.24085	0.00810099	0.0292108	UP
MSTRG.19716	22	0	0	0	78.0859	0	0	0	39.043	0	Inf	0.00812275	0.0292577	UP
MSTRG.944	13	9	1	3	8.17482	6.95736	0.905513	2.36359	7.56609	1.63455	2.21065	0.00828684	0.0297845	UP
MSTRG.12481	13	8	20	26	4.33996	3.28329	9.61253	10.8762	3.81162	10.2444	-1.42636	0.00833563	0.0298955	DOWN
MSTRG.18261	7	10	0	2	9.29233	16.3195	0	3.32701	12.8059	1.6635	2.94451	0.00839561	0.0300783	UP
MSTRG.17995	4	11	1	0	13.5184	45.7003	4.86668	0	29.6094	2.43334	3.60504	0.00860603	0.0307991	UP
MSTRG.10389	2	0	5	10	1.14039	0	4.10391	7.14367	0.570196	5.62379	-3.30201	0.00862707	0.0308413	DOWN
MSTRG.7586	40	43	14	18	29.6861	39.232	14.9592	16.739	34.459	15.8491	1.12048	0.00866693	0.0309507	UP
MSTRG.18597	8	2	23	10	30.707	9.43572	127.099	48.0986	20.0714	87.599	-2.12578	0.00879388	0.0313036	DOWN
MSTRG.20115	35	19	70	35	18.2481	12.178	52.5443	22.866	15.2131	37.7051	-1.30945	0.00882418	0.031378	DOWN
MSTRG.17848	13	8	24	21	48.5807	36.7526	129.121	98.3353	42.6667	113.728	-1.41441	0.00884887	0.0314323	DOWN
MSTRG.18372	36	22	7	12	26.6942	20.0545	7.47258	11.1501	23.3744	9.31135	1.32786	0.00892567	0.0316714	UP
MSTRG.16616	19	16	29	35	28.9357	29.9563	63.5855	66.7916	29.446	65.1886	-1.14655	0.00899965	0.0319	DOWN
MSTRG.19185	3	14	1	0	7.18835	41.2417	3.45067	0	24.215	1.72534	3.81095	0.00902649	0.0319274	UP
MSTRG.13638	35	46	9	20	17.3017	27.9546	6.40543	12.3885	22.6281	9.39697	1.26785	0.0090622	0.0319521	UP
MSTRG.15333	11	2	24	13	5.11284	1.14263	16.0606	7.57166	3.12773	11.8161	-1.91757	0.00905575	0.0319521	DOWN
MSTRG.21871	4	17	25	34	4.84732	25.3262	43.6172	51.6291	15.0867	47.6232	-1.65838	0.00905115	0.0319521	DOWN
MSTRG.20508	82	25	91	91	70.9067	26.5761	113.288	98.6013	48.7414	105.945	-1.12009	0.00912812	0.0321506	DOWN
MSTRG.17851	5	5	15	13	3.24032	3.98324	13.9945	10.5564	3.61178	12.2754	-1.76499	0.00933465	0.0328089	DOWN
MSTRG.16773	20	25	4	9	38.7343	59.5232	11.1532	21.841	49.1288	16.4971	1.57436	0.00937708	0.0328769	UP
MSTRG.17160	6	4	10	19	2.01665	1.6527	4.83885	8.00164	1.83468	6.42024	-1.8071	0.00938432	0.0328769	DOWN
MSTRG.17914	5	2	10	12	0.718181	0.353081	2.06794	2.15979	0.535631	2.11387	-1.98057	0.00939339	0.0328769	DOWN
MSTRG.11073	29	23	46	41	22.1625	21.6081	50.6117	39.262	21.8853	44.9369	-1.03794	0.00949671	0.033169	DOWN
MSTRG.19269	8	6	23	14	19.0091	17.5258	78.6806	41.6829	18.2675	60.1818	-1.72005	0.00955849	0.033315	DOWN
MSTRG.19542	20	0	0	0	58.3011	0	0	0	29.1506	0	Inf	0.00954906	0.033315	UP
MSTRG.1674	4	2	15	7	1.10095	0.676604	5.94381	2.41415	0.888777	4.17898	-2.23326	0.00970985	0.0338073	DOWN
MSTRG.55	0	1	11	3	0	0.895745	11.541	2.73925	0.447872	7.14013	-3.99479	0.00986702	0.0342474	DOWN
MSTRG.1507	2	3	15	7	2.33733	4.3096	25.2325	10.2485	3.32347	17.7405	-2.41629	0.0104868	0.0363607	DOWN
MSTRG.12313	46	34	13	18	42.0035	38.1665	17.0902	20.595	40.085	18.8426	1.08907	0.0105745	0.0365887	UP
MSTRG.18587	42	43	13	21	58.7924	73.9969	26.1993	36.8352	66.3946	31.5172	1.07493	0.0108605	0.0374234	UP
MSTRG.18011	11	17	3	3	25.3558	48.1748	9.9553	8.66437	36.7653	9.30983	1.98152	0.0111005	0.0381324	UP
MSTRG.1378	4	6	0	0	2.12336	3.91534	0	0	3.01935	0	Inf	0.0115446	0.0394239	UP
MSTRG.16992	36	21	11	8	40.1818	28.8154	17.676	11.1892	34.4986	14.4326	1.25721	0.0115278	0.0394239	UP
MSTRG.17805	9	4	18	13	11.3443	6.19824	32.6648	20.5324	8.77126	26.5986	-1.60049	0.0115473	0.0394239	DOWN
MSTRG.18665	27	18	31	48	86.7554	71.1021	143.406	193.262	78.9288	168.334	-1.0927	0.0115143	0.0394239	DOWN
MSTRG.9858	9	2	0	0	2.46998	0.674634	0	0	1.57231	0	Inf	0.0115017	0.0394239	UP
MSTRG.20346	16	20	32	35	17.6496	27.1213	50.8202	48.3783	22.3854	49.5992	-1.14776	0.0117396	0.0399987	DOWN
MSTRG.20064	12	17	25	33	11.6336	20.2609	34.8938	40.0879	15.9473	37.4909	-1.23323	0.0117794	0.0400525	DOWN
MSTRG.18564	35	29	15	6	3.12918	3.18737	1.93073	0.672204	3.15828	1.30147	1.279	0.0120063	0.0407823	UP
MSTRG.14770	14	18	3	5	8.1456	12.8745	2.51272	3.64502	10.51	3.07887	1.77129	0.0120612	0.0409271	UP
MSTRG.19914	42	25	15	8	96.0328	70.2727	49.3769	22.9214	83.1527	36.1491	1.2018	0.0123955	0.0418913	UP
MSTRG.18385	20	20	25	53	10.021	12.3191	18.0343	33.2756	11.1701	25.655	-1.1996	0.0124795	0.04209	DOWN
MSTRG.20953	17	13	1	6	38.5587	36.2484	3.26614	17.0531	37.4036	10.1596	1.88033	0.0125556	0.0423037	UP
MSTRG.17394	18	18	5	6	23.3477	28.7018	9.33735	9.7521	26.0248	9.54472	1.44711	0.012618	0.0424712	UP
MSTRG.17720	9	6	1	1	25.5341	20.9255	4.08541	3.55362	23.2298	3.81951	2.60452	0.0126342	0.0424829	UP
MSTRG.18690	61	28	53	96	17.6425	9.95537	22.0688	34.7911	13.7989	28.4299	-1.04286	0.0128216	0.0430264	DOWN
MSTRG.19693	0	0	7	2	0	0	15.2382	3.78958	0	9.5139	#NAME?	0.0128168	0.0430264	DOWN
MSTRG.19056	24	21	35	41	16.4848	17.7326	34.6107	35.2881	17.1087	34.9494	-1.03054	0.0132316	0.0441361	DOWN
MSTRG.1405	10	5	13	22	3.80752	2.34024	7.12603	10.4958	3.07388	8.81091	-1.51923	0.0132527	0.0441625	DOWN
MSTRG.18506	27	23	8	9	5.8787	6.15632	2.50774	2.45543	6.01751	2.48159	1.2779	0.0133392	0.0444064	UP
MSTRG.9475	5	13	2	0	14.2814	45.6461	8.22584	0	29.9638	4.11292	2.86498	0.0134663	0.0447165	UP
MSTRG.19451	8	8	15	22	8.54692	10.5074	23.0716	29.4517	9.52713	26.2616	-1.46284	0.0135679	0.0449883	DOWN
MSTRG.14304	22	30	45	46	21.0638	35.3106	62.0288	55.1865	28.1872	58.6076	-1.05605	0.0136643	0.045263	DOWN
MSTRG.18953	34	18	11	4	56.7754	36.9507	26.4443	8.36991	46.8631	17.4071	1.42877	0.0140362	0.0462654	UP
MSTRG.9559	11	23	6	1	3.27401	8.4158	2.57128	0.372818	5.84491	1.47205	1.98935	0.014061	0.0463014	UP
MSTRG.6354	0	2	6	7	0	0.44472	1.56284	1.58678	0.22236	1.57481	-2.82421	0.0140959	0.0463705	DOWN
MSTRG.18289	5	3	5	25	7.22586	5.3301	10.4031	45.2694	6.27798	27.8362	-2.14859	0.0141596	0.0465029	DOWN
MSTRG.7221	34	23	7	13	90.984	75.6626	26.9673	43.5908	83.3233	35.279	1.23991	0.0141639	0.0465029	UP
MSTRG.14928	19	20	7	5	45.9179	59.4195	24.3551	15.1409	52.6687	19.748	1.41524	0.0144243	0.0472648	UP
MSTRG.17072	6	12	13	35	12.5062	30.7476	39.0093	91.4076	21.6269	65.2085	-1.59223	0.0144751	0.0473848	DOWN
MSTRG.20371	18	17	42	25	22.6213	26.2642	75.991	39.3676	24.4428	57.6793	-1.23865	0.0147108	0.0480152	DOWN
MSTRG.18037	24	41	58	59	35.7171	75.0105	124.271	110.024	55.3638	117.147	-1.08131	0.0147334	0.048042	DOWN
MSTRG.7201	9	6	0	2	31.2898	25.6423	0	8.71294	28.466	4.35647	2.70801	0.0147997	0.0482109	UP
MSTRG.18569	2	22	28	50	7.85603	106.215	158.313	246.052	57.0354	202.182	-1.82573	0.0150612	0.0489196	DOWN
MSTRG.19588	8	6	29	10	9.46479	8.72624	49.3963	14.8254	9.09551	32.1108	-1.81983	0.015117	0.0490531	DOWN
MSTRG.18375	35	22	12	8	32.5188	25.1286	16.0518	9.31416	28.8237	12.683	1.18436	0.0151333	0.0490584	UP
MSTRG.12955	0	0	1	10	0	0	1.1176	9.72533	0	5.42147	#NAME?	0.0153306	0.0496419	DOWN
MSTRG.19274	26	21	34	44	16.8364	16.7174	31.6975	35.7017	16.7769	33.6996	-1.00626	0.0153893	0.0497433	DOWN
MSTRG.18692	34	23	54	40	20.1129	16.726	45.9897	29.6495	18.4194	37.8196	-1.0379	0.0154818	0.0499455	DOWN

## Sheet: AbPre VS AbAd
gene_id	Ab-Preadipocyte1_count	Ab-Preadipocyte2_count	Ab-Adipocyte1_count	Ab-Adipocyte2_count	Ab-Preadipocyte1_FPKM	Ab-Preadipocyte2_FPKM	Ab-Adipocyte1_FPKM	Ab-Adipocyte2_FPKM	AbPre	AbAd	log2FC	Pvalue	Qvalue	updown
MSTRG.1976	4077	4094	3	0	94.5335	90.0316	0.105357	0	92.2825	0.0526785	10.7746	5.0403e-50	1.70614e-46	UP
MSTRG.21078	8839	8285	8	27	1424.25	1266.12	1.95206	4.13876	1345.19	3.04541	8.78695	1.45065e-44	2.45522e-41	UP
MSTRG.1977	1481	1147	0	3	167.799	123.253	0	0.323342	145.526	0.161671	9.814	7.34765e-42	8.2906e-39	UP
MSTRG.1978	1011	846	0	2	187.253	148.611	0	0.352445	167.932	0.176222	9.89627	5.70988e-40	4.83199e-37	UP
MSTRG.14138	1049	872	1	2	66.9244	52.7627	0.096662	0.121401	59.8435	0.109031	9.10031	1.40454e-39	9.50876e-37	UP
MSTRG.20834	504	461	0	1	191.965	166.53	0	0.3622	179.248	0.1811	9.95095	4.41353e-35	2.48997e-32	UP
MSTRG.18360	259	262	0	0	95.4339	91.5599	0	0	93.4969	0	Inf	5.85611e-32	2.83185e-29	UP
MSTRG.20453	788	834	8	4	161.454	162.066	2.48219	0.779567	161.76	1.63088	6.63206	6.39779e-31	2.70706e-28	UP
MSTRG.1695	258	255	0	1	67.084	62.8844	0	0.247262	64.9842	0.123631	9.0379	1.35478e-30	5.09547e-28	UP
MSTRG.5320	784	759	12	14	86.8907	79.7814	2.01401	1.47606	83.3361	1.74503	5.57761	3.12688e-28	1.05845e-25	UP
MSTRG.18346	154	125	0	0	135.25	104.119	0	0	119.684	0	Inf	6.8528e-25	2.10879e-22	UP
MSTRG.13268	118	128	0	0	201.781	207.592	0	0	204.687	0	Inf	6.80485e-24	1.91954e-21	UP
MSTRG.21014	304	284	2	8	772.464	684.423	7.69584	19.3384	728.443	13.5171	5.75196	1.11195e-23	2.89536e-21	UP
MSTRG.18418	125	110	0	0	228.433	190.653	0	0	209.543	0	Inf	3.11386e-23	7.52888e-21	UP
MSTRG.16788	337	308	7	10	141.134	122.336	4.43969	3.98417	131.735	4.21193	4.96701	1.37478e-21	3.10242e-19	UP
MSTRG.18804	96	104	0	0	134.015	137.694	0	0	135.854	0	Inf	2.46633e-21	5.21783e-19	UP
MSTRG.14412	3842	3431	110	187	838.469	710.154	36.3547	38.8229	774.312	37.5888	4.36454	3.62733e-21	7.22265e-19	UP
MSTRG.16817	103	108	0	1	66.6478	66.2785	0	0.615325	66.4631	0.307662	7.75506	7.75886e-21	1.4591e-18	UP
MSTRG.21898	234	179	5	5	66.8588	48.5064	2.16362	1.3591	57.6826	1.76136	5.03338	3.43485e-20	6.11945e-18	UP
MSTRG.20568	117	92	0	1	235.719	175.791	0	1.91587	205.755	0.957934	7.74679	1.26096e-19	2.13417e-17	UP
MSTRG.17792	250	210	6	10	79.4341	63.2831	2.88695	3.02277	71.3586	2.95486	4.59392	1.33005e-19	2.14392e-17	UP
MSTRG.20835	75	95	0	0	109.251	131.246	0	0	120.249	0	Inf	8.30505e-19	1.27785e-16	UP
MSTRG.20573	254	213	7	13	930.233	739.841	38.8248	45.293	835.037	42.0589	4.31136	1.61028e-18	2.36991e-16	UP
MSTRG.9445	175	141	4	6	54.7954	41.8725	1.89666	1.78717	48.334	1.84191	4.71376	2.09017e-18	2.94801e-16	UP
MSTRG.14139	91	73	0	0	44.6655	33.9825	0	0	39.324	0	Inf	1.07193e-17	1.45139e-15	UP
MSTRG.5250	95	103	2	1	26.6966	27.4519	0.851109	0.267233	27.0742	0.559171	5.59749	1.16785e-17	1.52045e-15	UP
MSTRG.10068	274	210	10	10	242.761	176.461	13.4168	8.42881	209.611	10.9228	4.2623	2.26968e-17	2.84551e-15	UP
MSTRG.19510	68	64	0	0	161.028	143.739	0	0	152.383	0	Inf	3.90211e-17	4.71737e-15	UP
MSTRG.12352	965	757	36	74	188.417	140.181	10.6446	13.7448	164.299	12.1947	3.752	1.59199e-16	1.85824e-14	UP
MSTRG.20388	57	70	1	1	153.916	179.271	4.09125	2.56783	166.594	3.32954	5.64486	7.41971e-15	8.37191e-13	UP
MSTRG.10988	204	222	4	20	87.2928	90.0957	2.59198	8.14131	88.6942	5.36664	4.04675	7.7653e-15	8.47921e-13	UP
MSTRG.17878	252	218	13	23	37.4131	30.696	2.92284	3.24837	34.0545	3.08561	3.46422	8.70285e-15	9.20599e-13	UP
MSTRG.9244	822	786	37	93	964.432	874.63	65.7418	103.801	919.531	84.7712	3.43925	1.48214e-14	1.52031e-12	UP
MSTRG.19504	40	47	0	0	145.903	162.593	0	0	154.248	0	Inf	1.77245e-14	1.76463e-12	UP
MSTRG.12041	143	141	6	14	41.6476	38.9471	2.64622	3.87882	40.2974	3.26252	3.62663	2.103e-14	2.0339e-12	UP
MSTRG.19927	99	75	1	5	281.619	202.345	4.30997	13.5312	241.982	8.92056	4.76162	2.39213e-14	2.24926e-12	UP
MSTRG.19716	56	39	0	0	211.956	139.997	0	0	175.977	0	Inf	5.20476e-14	4.76166e-12	UP
MSTRG.17003	38	42	0	0	24.1564	25.322	0	0	24.7392	0	Inf	1.16207e-13	1.03516e-11	UP
MSTRG.20296	206	206	15	15	88.0238	83.4837	9.70648	6.09723	85.7537	7.90185	3.43994	1.65343e-13	1.43509e-11	UP
MSTRG.18633	61	37	0	0	77.8285	44.7721	0	0	61.3003	0	Inf	1.79852e-13	1.522e-11	UP
MSTRG.10619	343	305	22	28	76.8009	64.7702	7.45999	5.96416	70.7856	6.71207	3.39862	2.66494e-13	2.2002e-11	UP
MSTRG.222	421	337	27	16	100.114	76.0056	9.72354	3.6196	88.0599	6.67157	3.72239	2.9858e-12	2.40641e-10	UP
MSTRG.18879	95	67	4	1	77.7001	51.9729	4.95429	0.77778	64.8365	2.86603	4.49968	3.42489e-12	2.69611e-10	UP
MSTRG.17806	560	423	39	59	112.049	80.2717	11.8174	11.2303	96.1603	11.5238	3.06082	3.9384e-12	3.02988e-10	UP
MSTRG.10179	2	9	57	82	6.46188	27.5771	278.877	252.015	17.0195	265.446	-3.96316	4.77709e-12	3.59343e-10	DOWN
MSTRG.7592	728	653	22	91	47.7311	40.6055	2.18441	5.6758	44.1683	3.9301	3.49037	5.18252e-12	3.81366e-10	UP
MSTRG.11695	37	46	0	2	39.4697	46.5389	0	2.02988	43.0043	1.01494	5.40501	1.57183e-11	1.13205e-09	UP
MSTRG.9658	42	47	0	3	114.783	121.822	0	7.79929	118.302	3.89965	4.92299	1.95972e-11	1.38201e-09	UP
MSTRG.9477	4	7	49	66	2.12238	3.52239	39.3697	33.311	2.82238	36.3404	-3.68659	2.32056e-11	1.60308e-09	DOWN
MSTRG.15024	43	49	2	0	85.4888	92.3931	6.02136	0	88.9409	3.01068	4.88469	5.69534e-11	3.85574e-09	UP
MSTRG.1117	710	627	72	92	90.3323	75.6579	13.8726	11.1349	82.9951	12.5038	2.73066	6.24457e-11	4.14468e-09	UP
MSTRG.17216	129	101	10	12	116.344	86.3924	13.6576	10.2954	101.368	11.9765	3.08133	8.8574e-11	5.76582e-09	UP
MSTRG.18700	86	73	3	9	53.9492	43.4326	2.85041	5.3708	48.6909	4.11061	3.56623	9.17926e-11	5.8626e-09	UP
MSTRG.10571	0	2	26	34	0	2.50498	51.9968	42.7129	1.25249	47.3548	-5.24064	1.0875e-10	6.78128e-09	DOWN
MSTRG.17888	2	5	36	52	2.2365	5.30256	60.9597	55.3124	3.76953	58.136	-3.94698	1.12187e-10	6.78128e-09	DOWN
MSTRG.18818	252	269	26	37	75.1345	76.0663	11.7395	10.4944	75.6004	11.117	2.76563	1.10699e-10	6.78128e-09	UP
MSTRG.18943	2380	2124	239	232	1422.96	1204.4	216.398	131.953	1313.68	174.176	2.915	1.18887e-10	7.04341e-09	UP
MSTRG.20057	452	392	40	68	402.043	330.69	53.8813	57.5385	366.366	55.7099	2.71728	1.20685e-10	7.04341e-09	UP
MSTRG.2753	318	272	26	42	53.0545	43.0393	6.56912	6.66595	48.0469	6.61754	2.86008	1.53989e-10	8.73104e-09	UP
MSTRG.7593	3530	3198	49	328	136.235	117.057	2.86383	12.0422	126.646	7.45301	4.08683	1.5476e-10	8.73104e-09	UP
MSTRG.9559	32	28	0	0	10.157	8.42902	0	0	9.29301	0	Inf	2.02645e-10	1.12451e-08	UP
MSTRG.13468	32	42	0	2	7.31735	9.10849	0	0.435122	8.21292	0.217561	5.2384	2.0777e-10	1.13436e-08	UP
MSTRG.19935	10	32	109	318	2.09732	6.36533	34.6212	63.448	4.23132	49.0346	-3.53462	2.65242e-10	1.42515e-08	DOWN
MSTRG.19839	29	29	0	0	84.8964	80.5171	0	0	82.7068	0	Inf	3.68459e-10	1.91882e-08	UP
MSTRG.21038	186	99	3	18	98.6832	49.8157	2.41073	9.08469	74.2494	5.74771	3.69132	3.64814e-10	1.91882e-08	UP
MSTRG.12958	5	10	40	113	2.33982	4.43846	28.3483	50.3058	3.38914	39.327	-3.53653	5.34371e-10	2.74067e-08	DOWN
MSTRG.1897	82	54	3	6	32.3071	20.178	1.7902	2.24875	26.2425	2.01947	3.69986	7.17108e-10	3.623e-08	UP
MSTRG.10621	70	47	4	1	43.1348	27.468	3.73259	0.585984	35.3014	2.15929	4.0311	7.37394e-10	3.6707e-08	UP
MSTRG.10801	23	33	105	184	7.02428	9.55828	48.5624	53.4569	8.29128	51.0096	-2.6211	9.62461e-10	4.72164e-08	DOWN
MSTRG.14901	246	188	15	41	52.6325	38.1487	4.86013	8.34477	45.3906	6.60245	2.78132	1.12696e-09	5.44967e-08	UP
MSTRG.11489	0	9	38	58	0	7.16953	48.3344	46.3425	3.58477	47.3384	-3.72306	1.45429e-09	6.83718e-08	DOWN
MSTRG.18100	127	135	14	23	138.748	139.882	23.1636	23.9037	139.315	23.5337	2.56555	1.45269e-09	6.83718e-08	UP
MSTRG.6364	1750	1465	48	5	114.688	91.0585	4.7639	0.311737	102.873	2.53782	5.34114	1.52815e-09	7.08603e-08	UP
MSTRG.7659	381	306	37	28	85.2462	64.9343	12.537	5.95973	75.0903	9.24835	3.02136	1.63564e-09	7.48193e-08	UP
MSTRG.5849	23	32	0	0	32.4585	42.8294	0	0	37.644	0	Inf	1.89837e-09	8.56797e-08	UP
MSTRG.11807	11	30	94	152	3.31253	8.56783	42.867	43.5427	5.94018	43.2049	-2.86262	2.58446e-09	1.15111e-07	DOWN
MSTRG.20101	360	318	41	47	117.905	98.7777	20.3354	14.6436	108.342	17.4895	2.63102	3.24097e-09	1.42476e-07	UP
MSTRG.9479	4	10	37	73	1.92073	4.5539	26.9039	33.3437	3.23731	30.1238	-3.21804	3.44225e-09	1.49385e-07	DOWN
MSTRG.2360	1784	1452	139	334	746.783	576.459	88.1159	133.003	661.621	110.56	2.58118	3.82466e-09	1.63879e-07	UP
MSTRG.18894	222	266	30	43	83.1209	94.4584	17.0104	15.3158	88.7896	16.1631	2.45768	3.91927e-09	1.65834e-07	UP
MSTRG.17370	7	8	36	67	6.83822	7.41213	53.2574	62.264	7.12518	57.7607	-3.01909	4.10403e-09	1.69416e-07	DOWN
MSTRG.19330	85	99	6	17	136.816	151.131	14.6248	26.0305	143.974	20.3277	2.82429	4.07216e-09	1.69416e-07	UP
MSTRG.13098	1	22	115	486	0.101335	2.11532	17.6555	46.8701	1.10833	32.2628	-4.86342	4.24613e-09	1.73171e-07	DOWN
MSTRG.18491	30	22	0	0	80.5285	56.0089	0	0	68.2687	0	Inf	4.35541e-09	1.75513e-07	UP
MSTRG.21074	403	371	47	70	238.894	208.582	42.1924	39.4744	223.738	40.8334	2.45399	4.47869e-09	1.78357e-07	UP
MSTRG.14094	581	596	47	133	34.2034	33.2768	4.19013	7.44838	33.7401	5.81925	2.53556	4.91441e-09	1.93434e-07	UP
MSTRG.11004	127	120	5	26	47.729	42.7722	2.84587	9.29533	45.2506	6.0706	2.89803	5.10436e-09	1.986e-07	UP
MSTRG.19525	28	22	0	0	69.0158	51.4305	0	0	60.2231	0	Inf	5.73206e-09	2.20489e-07	UP
MSTRG.20136	22	26	0	0	34.4305	38.5931	0	0	36.5118	0	Inf	6.64103e-09	2.52583e-07	UP
MSTRG.10389	3	9	30	80	1.82362	5.18924	27.6191	46.2654	3.50643	36.9423	-3.3972	6.96205e-09	2.58973e-07	DOWN
MSTRG.2408	72	77	7	8	6.9996	7.09958	1.0306	0.739868	7.04959	0.885234	2.99341	6.9224e-09	2.58973e-07	UP
MSTRG.7428	34	25	0	1	6.45589	4.50228	0	0.180568	5.47908	0.0902838	5.92332	7.36069e-09	2.70825e-07	UP
MSTRG.3981	265	278	23	59	48.1747	47.9314	6.33189	10.2034	48.0531	8.26763	2.53908	7.55222e-09	2.74884e-07	UP
MSTRG.16118	121	135	11	28	13.8411	14.6462	1.90556	3.04694	14.2437	2.47625	2.52409	7.80762e-09	2.81157e-07	UP
MSTRG.18971	6	28	89	162	5.46624	24.1921	122.782	140.39	14.8291	131.586	-3.1495	8.67285e-09	3.09027e-07	DOWN
MSTRG.13700	166	87	11	17	15.709	7.80837	1.57644	1.53041	11.7587	1.55342	2.92021	1.1881e-08	4.1893e-07	UP
MSTRG.11488	1	8	49	44	0.591377	4.48897	43.9014	24.7634	2.54017	34.3324	-3.75657	1.36775e-08	4.77304e-07	DOWN
MSTRG.20160	2	4	26	37	2.78358	5.27972	54.7966	48.9845	4.03165	51.8905	-3.68603	1.6585e-08	5.72861e-07	DOWN
MSTRG.19658	147	128	15	30	49.6361	40.9916	7.67025	9.63663	45.3138	8.65344	2.38861	2.06943e-08	7.07578e-07	UP
MSTRG.11009	4	0	31	30	3.74602	0	43.9625	26.7252	1.87301	35.3439	-4.23803	2.1658e-08	7.33124e-07	DOWN
MSTRG.9578	118	111	10	27	14.299	12.757	1.83504	3.11252	13.528	2.47378	2.45116	2.38851e-08	8.00506e-07	UP
MSTRG.16278	60	61	5	10	18.0018	17.358	2.27198	2.85433	17.6799	2.56315	2.78612	2.90346e-08	9.6355e-07	UP
MSTRG.17953	25	34	1	0	32.9188	42.4593	1.99501	0	37.6891	0.997504	5.23968	3.20691e-08	1.04379e-06	UP
MSTRG.9473	2	17	58	92	1.20061	9.67831	52.7238	52.5343	5.43946	52.629	-3.27432	3.19544e-08	1.04379e-06	DOWN
MSTRG.11808	0	5	23	39	0	6.80916	50.0119	53.2718	3.40458	51.6419	-3.92299	3.28328e-08	1.05847e-06	DOWN
MSTRG.20084	470	633	82	111	16.2653	20.7764	4.29752	3.6543	18.5209	3.97591	2.2198	3.84364e-08	1.22743e-06	UP
MSTRG.5251	19	25	0	0	12.303	15.3535	0	0	13.8282	0	Inf	4.43584e-08	1.4033e-06	UP
MSTRG.7295	3	12	34	114	0.203307	0.771368	3.48967	7.35006	0.487338	5.41987	-3.47526	4.49053e-08	1.40745e-06	DOWN
MSTRG.19550	41	37	3	2	153.892	131.715	17.0551	7.14249	142.804	12.0988	3.5611	4.59654e-08	1.42589e-06	UP
MSTRG.21969	10	20	85	78	3.62264	6.87188	46.6332	26.8809	5.24726	36.757	-2.80838	4.63363e-08	1.42589e-06	DOWN
MSTRG.12633	46	46	5	1	47.2851	44.8466	7.7841	0.977528	46.0659	4.38082	3.39443	4.69214e-08	1.43089e-06	UP
MSTRG.13616	128	307	698	3298	4.21292	9.5833	34.7912	103.262	6.89811	69.0266	-3.32288	5.75585e-08	1.7396e-06	DOWN
MSTRG.18536	31	26	0	2	45.746	36.3896	0	2.80806	41.0678	1.40403	4.87036	6.09157e-08	1.82478e-06	UP
MSTRG.18247	35	36	3	0	22.7123	22.156	2.94856	0	22.4342	1.47428	3.92762	7.00838e-08	2.081e-06	UP
MSTRG.19040	387	359	57	66	154.697	136.103	34.5053	25.0974	145.4	29.8013	2.28657	7.75442e-08	2.26282e-06	UP
MSTRG.19940	4	5	26	41	3.18263	3.77288	31.3261	31.0305	3.47776	31.1783	-3.16431	7.73102e-08	2.26282e-06	DOWN
MSTRG.20575	20	46	1	0	19.7937	43.1784	1.49953	0	31.486	0.749765	5.39213	8.41694e-08	2.43516e-06	UP
MSTRG.14997	124	111	16	5	11.4705	9.73833	2.24145	0.440015	10.6044	1.34073	2.98357	8.93278e-08	2.54096e-06	UP
MSTRG.8250	53	101	305	368	5.27543	9.53473	45.9753	34.8458	7.40508	40.4106	-2.44814	8.86407e-08	2.54096e-06	DOWN
MSTRG.15410	0	2	13	36	0	0.68227	7.08107	12.318	0.341135	9.69952	-4.8295	9.44457e-08	2.66416e-06	DOWN
MSTRG.2392	1871	1691	264	404	1515.22	1298.81	323.776	311.242	1407.02	317.509	2.14777	1.05192e-07	2.91865e-06	UP
MSTRG.7653	3	6	28	39	2.28029	4.32582	32.2332	28.2027	3.30305	30.218	-3.19353	1.04576e-07	2.91865e-06	DOWN
MSTRG.9472	8	46	147	254	1.23152	6.71631	34.2711	37.1982	3.97391	35.7347	-3.16869	1.0649e-07	2.93064e-06	DOWN
MSTRG.20478	21	41	88	210	7.6661	14.195	48.6489	72.927	10.9306	60.788	-2.47542	1.08862e-07	2.97175e-06	DOWN
MSTRG.10567	56	356	1310	5518	0.776266	4.68029	27.4999	72.7643	2.72828	50.1321	-4.19967	1.14351e-07	3.09661e-06	DOWN
MSTRG.11493	12	55	245	255	2.28048	9.91315	70.5103	46.1003	6.09681	58.3053	-3.2575	1.19506e-07	3.21055e-06	DOWN
MSTRG.19340	3	6	21	62	1.45109	2.75279	15.3838	28.5313	2.10194	21.9576	-3.38492	1.36978e-07	3.65096e-06	DOWN
MSTRG.21039	64	55	5	11	234.389	191.039	27.7328	38.324	212.714	33.0284	2.68713	1.44263e-07	3.81507e-06	UP
MSTRG.9470	7	21	50	106	2.59836	7.39312	28.1066	37.43	4.99574	32.7683	-2.71353	1.49085e-07	3.91204e-06	DOWN
MSTRG.20087	265	255	39	57	561.399	512.353	125.121	114.873	536.876	119.997	2.16159	1.52313e-07	3.96599e-06	UP
MSTRG.20843	54	58	3	12	27.3506	27.8614	2.30139	5.78178	27.606	4.04159	2.77199	1.56937e-07	4.0552e-06	UP
MSTRG.11292	76	77	6	17	6.48943	6.23575	0.775832	1.38089	6.36259	1.07836	2.56077	1.58363e-07	4.06105e-06	UP
MSTRG.3365	5	11	29	77	7.37825	15.3956	64.8093	108.094	11.3869	86.4514	-2.92451	1.751e-07	4.45649e-06	DOWN
MSTRG.18603	0	2	25	20	0	2.50864	50.069	25.1619	1.25432	37.6155	-4.90635	1.86826e-07	4.71945e-06	DOWN
MSTRG.17112	25	27	1	0	28.5546	29.2484	1.73052	0	28.9015	0.865259	5.06187	2.03193e-07	5.09488e-06	UP
MSTRG.20257	301	290	40	69	864.392	789.849	173.96	188.498	827.12	181.229	2.19029	2.13071e-07	5.30328e-06	UP
MSTRG.20431	12	15	51	73	11.6471	13.8083	74.9624	67.403	12.7277	71.1827	-2.48356	2.17069e-07	5.36336e-06	DOWN
MSTRG.19813	63	71	195	318	146.881	156.994	688.488	705.287	151.938	696.887	-2.19745	2.25592e-07	5.53354e-06	DOWN
MSTRG.19436	16	21	0	0	40.0934	49.9087	0	0	45.001	0	Inf	2.36824e-07	5.76727e-06	UP
MSTRG.20222	21	17	0	0	60.1158	46.1558	0	0	53.1358	0	Inf	2.43911e-07	5.89742e-06	UP
MSTRG.1916	18	46	129	160	4.47952	10.8569	48.6162	37.8778	7.66823	43.247	-2.49563	2.50277e-07	6.00843e-06	DOWN
MSTRG.18396	5	30	94	133	1.47903	8.41653	42.11	37.427	4.94778	39.7685	-3.00677	2.56836e-07	6.12246e-06	DOWN
MSTRG.17148	381	343	57	77	267.794	228.65	60.6726	51.4851	248.222	56.0788	2.1461	2.72017e-07	6.43901e-06	UP
MSTRG.20121	28	15	0	0	63.6402	32.3349	0	0	47.9876	0	Inf	3.04568e-07	7.15946e-06	UP
MSTRG.16375	387	775	1531	6052	46.0751	87.5103	276.038	685.441	66.7927	480.74	-2.84749	3.44465e-07	8.04147e-06	DOWN
MSTRG.18083	22	32	80	114	34.1938	47.1712	188.304	168.559	40.6825	178.432	-2.13289	3.64895e-07	8.46007e-06	DOWN
MSTRG.10171	53	39	5	4	29.413	20.5272	4.20246	2.11153	24.9701	3.15699	2.98358	3.78631e-07	8.65992e-06	UP
MSTRG.10569	68	257	650	1505	4.1851	15.0014	60.5827	88.1147	9.59325	74.3487	-2.95422	3.77e-07	8.65992e-06	DOWN
MSTRG.2747	122	346	789	1779	5.35005	14.3905	52.3979	74.2146	9.87027	63.3062	-2.68119	3.88796e-07	8.83271e-06	DOWN
MSTRG.16890	236	212	39	48	294.056	250.527	73.5905	56.8952	272.291	65.2428	2.06126	4.01999e-07	9.07177e-06	UP
MSTRG.6193	96	104	15	22	49.9376	51.3085	11.8163	10.8868	50.623	11.3515	2.1569	4.25623e-07	9.54127e-06	UP
MSTRG.3299	1	12	52	49	0.556783	6.33956	43.8643	25.9644	3.44817	34.9143	-3.33992	4.33359e-07	9.65079e-06	DOWN
MSTRG.20315	67	55	4	13	249.414	194.184	22.5491	46.0386	221.799	34.2939	2.69323	4.45355e-07	9.85312e-06	UP
MSTRG.18970	2	10	25	62	1.91666	9.0885	36.2788	56.5186	5.50258	46.3987	-3.07591	4.70021e-07	1.03313e-05	DOWN
MSTRG.15549	2	11	38	46	1.12241	5.85452	32.2929	24.5562	3.48847	28.4245	-3.02647	4.73453e-07	1.03396e-05	DOWN
MSTRG.14733	19	16	0	0	2.87509	2.2963	0	0	2.58569	0	Inf	5.04808e-07	1.09537e-05	UP
MSTRG.2115	31	165	538	927	2.66841	13.4703	70.1317	75.9082	8.06937	73.02	-3.17776	5.14675e-07	1.10967e-05	DOWN
MSTRG.12165	0	0	12	18	0	0	14.8629	14.0049	0	14.4339	#NAME?	5.18579e-07	1.11101e-05	DOWN
MSTRG.9377	124	108	16	31	73.0275	60.3238	14.2703	17.3677	66.6756	15.819	2.0755	6.11223e-07	1.30125e-05	UP
MSTRG.2388	29	21	0	2	29.8102	20.4739	0	1.95607	25.1421	0.978035	4.68407	6.47029e-07	1.36887e-05	UP
MSTRG.5497	62	74	162	397	8.41606	9.52697	33.3022	51.2656	8.97152	42.2839	-2.23668	7.11872e-07	1.4967e-05	DOWN
MSTRG.19750	37	38	0	8	81.6349	79.5156	0	16.7914	80.5752	8.3957	3.26261	7.51094e-07	1.56942e-05	UP
MSTRG.19364	153	153	28	31	395.438	375.041	109.593	76.2193	385.239	92.9061	2.05191	8.52986e-07	1.77138e-05	UP
MSTRG.2916	39	158	421	692	3.30055	12.6816	53.9559	55.7108	7.9911	54.8334	-2.77859	8.95905e-07	1.84917e-05	DOWN
MSTRG.1257	7	23	51	96	5.91794	18.442	65.2944	77.2074	12.18	71.2509	-2.5484	9.14781e-07	1.87669e-05	DOWN
MSTRG.20253	97	86	10	25	67.0838	56.4092	10.4729	16.4477	61.7465	13.4603	2.19764	9.78937e-07	1.99621e-05	UP
MSTRG.20176	16	28	0	1	39.654	65.8156	0	2.35678	52.7348	1.17839	5.48387	9.85782e-07	1.99813e-05	UP
MSTRG.19641	38	11	0	0	88.1398	24.1987	0	0	56.1692	0	Inf	1.00408e-06	2.02311e-05	UP
MSTRG.7354	56	91	159	660	6.2517	9.63496	26.881	70.0919	7.94333	48.4865	-2.60977	1.01208e-06	2.02715e-05	DOWN
MSTRG.16311	17	25	56	101	11.5191	16.0666	57.4644	65.1047	13.7928	61.2846	-2.15161	1.05168e-06	2.09407e-05	DOWN
MSTRG.19069	3	21	48	120	3.57987	23.7692	86.7495	136.233	13.6745	111.491	-3.02737	1.11306e-06	2.20333e-05	DOWN
MSTRG.233	219	270	34	69	11.4559	13.3952	2.69338	3.43358	12.4255	3.06348	2.02006	1.17051e-06	2.30359e-05	UP
MSTRG.10568	136	990	3104	12029	1.27295	8.78836	43.9979	107.107	5.03065	75.5522	-3.90866	1.28504e-06	2.51438e-05	DOWN
MSTRG.12955	6	13	29	82	4.96613	10.2044	36.3477	64.5602	7.58526	50.454	-2.7337	1.30687e-06	2.54238e-05	DOWN
MSTRG.15181	25	31	81	104	22.1718	26.0742	108.788	87.7415	24.123	98.2647	-2.02626	1.37295e-06	2.65567e-05	DOWN
MSTRG.19939	51	51	8	1	23.1252	21.9322	5.49317	0.43119	22.5287	2.96218	2.92703	1.42197e-06	2.73488e-05	UP
MSTRG.17866	26	89	263	315	11.1784	36.291	171.24	128.835	23.7347	150.038	-2.66025	1.44302e-06	2.75968e-05	DOWN
MSTRG.18382	6	10	29	48	12.116	19.1508	88.6787	92.2008	15.6334	90.4397	-2.53233	1.52318e-06	2.8966e-05	DOWN
MSTRG.22032	16	16	0	0	3.90338	3.70207	0	0	3.80272	0	Inf	1.54409e-06	2.91997e-05	UP
MSTRG.7729	92	104	14	27	35.2639	37.8074	8.12689	9.84533	36.5356	8.98611	2.02354	1.8102e-06	3.40418e-05	UP
MSTRG.19515	39	37	91	151	5.89172	5.30117	20.8187	21.7003	5.59645	21.2595	-1.92552	1.85324e-06	3.46586e-05	DOWN
MSTRG.19386	5497	6135	1044	1353	2547.42	2696.44	732.68	596.469	2621.93	664.575	1.98013	2.12198e-06	3.94664e-05	UP
MSTRG.10570	23	144	391	879	1.98757	11.802	51.169	72.2596	6.8948	61.7143	-3.16202	2.16481e-06	4.00246e-05	DOWN
MSTRG.20867	247	143	32	34	506.656	278.199	99.4035	66.3454	392.427	82.8745	2.24343	2.17564e-06	4.00246e-05	UP
MSTRG.18640	18	69	207	238	75.0371	272.802	1306.79	943.817	173.919	1125.3	-2.69382	2.19016e-06	4.0074e-05	DOWN
MSTRG.18347	19	13	0	0	58.0651	37.6804	0	0	47.8727	0	Inf	2.23855e-06	4.07391e-05	UP
MSTRG.20245	19	13	0	0	50.8499	32.9982	0	0	41.9241	0	Inf	2.25982e-06	4.09064e-05	UP
MSTRG.15550	0	5	26	25	0	5.35552	44.4666	26.8585	2.67776	35.6626	-3.73531	2.32799e-06	4.19162e-05	DOWN
MSTRG.20456	14	15	44	68	19.3055	19.6178	91.8852	89.2022	19.4617	90.5437	-2.21798	2.45922e-06	4.40448e-05	DOWN
MSTRG.1389	44	39	5	6	3.51302	2.95316	0.604591	0.455704	3.23309	0.530147	2.60845	2.58168e-06	4.59946e-05	UP
MSTRG.18628	2	10	23	51	1.59132	7.54577	27.7111	38.5994	4.56854	33.1552	-2.85943	2.69837e-06	4.78219e-05	DOWN
MSTRG.1661	94	329	892	1160	20.6891	68.6768	297.315	242.877	44.6829	270.096	-2.59568	2.78648e-06	4.91262e-05	DOWN
MSTRG.15826	42	97	186	395	19.8294	43.4341	132.987	177.407	31.6318	155.197	-2.29466	2.83884e-06	4.979e-05	DOWN
MSTRG.18838	117	80	13	25	523.95	339.779	88.1628	106.503	431.865	97.333	2.14958	2.96939e-06	5.14753e-05	UP
MSTRG.3369	18	54	110	189	5.44583	15.4945	50.3981	54.3954	10.4702	52.3967	-2.32319	2.97173e-06	5.14753e-05	DOWN
MSTRG.5655	13	12	33	73	13.2434	11.594	50.9094	70.7428	12.4187	60.8261	-2.29217	2.98055e-06	5.14753e-05	DOWN
MSTRG.18613	30	25	2	2	63.5553	50.2315	6.41621	4.03124	56.8934	5.22372	3.44511	3.09944e-06	5.32569e-05	UP
MSTRG.7181	1	13	28	79	1.0058	12.4065	42.6669	75.6204	6.70613	59.1436	-3.14067	3.15129e-06	5.38744e-05	DOWN
MSTRG.18960	9	26	58	89	18.6305	51.0453	181.819	175.258	34.8379	178.538	-2.3575	3.25355e-06	5.53431e-05	DOWN
MSTRG.20120	436	408	80	111	165.646	147.013	46.0282	40.1175	156.33	43.0728	1.85974	3.28013e-06	5.55162e-05	UP
MSTRG.17890	22	62	133	197	24.3584	65.1068	223.01	207.498	44.7326	215.254	-2.26664	3.78485e-06	6.37398e-05	DOWN
MSTRG.18410	59	91	0	16	152.489	223.063	0	39.3398	187.776	19.6699	3.25495	3.8863e-06	6.48035e-05	UP
MSTRG.19544	178	144	27	46	543.978	417.377	124.961	133.732	480.678	129.346	1.89383	3.87964e-06	6.48035e-05	UP
MSTRG.20668	138	267	494	916	27.2503	50.0042	147.727	172.07	38.6273	159.899	-2.04947	3.91293e-06	6.49277e-05	DOWN
MSTRG.17146	17	13	0	0	9.07788	6.58406	0	0	7.83097	0	Inf	3.94813e-06	6.51924e-05	UP
MSTRG.11258	51	243	602	1121	3.91736	17.7022	70.0253	81.9108	10.8098	75.9681	-2.81305	4.08752e-06	6.71662e-05	DOWN
MSTRG.13103	2	28	64	205	0.113132	1.50208	5.48202	11.0305	0.807605	8.25624	-3.35376	4.30877e-06	7.04599e-05	DOWN
MSTRG.14984	35	52	88	219	69.1288	97.4077	263.214	411.48	83.2682	337.347	-2.01839	4.48203e-06	7.29408e-05	DOWN
MSTRG.7390	10	8	23	73	44.3418	33.6453	154.448	307.939	38.9936	231.194	-2.5678	4.58906e-06	7.43253e-05	DOWN
MSTRG.3786	6	4	21	37	14.2094	8.98381	75.3083	83.3505	11.5966	79.3294	-2.77416	4.64804e-06	7.4922e-05	DOWN
MSTRG.18849	2203	4	2	1	366.059	0.630385	0.503255	0.158013	183.345	0.330634	9.11511	4.82981e-06	7.7483e-05	UP
MSTRG.17317	102	99	20	13	11.5712	10.6516	3.43599	1.40298	11.1114	2.41949	2.19926	4.88541e-06	7.80053e-05	UP
MSTRG.20270	11	36	84	105	18.0596	56.0535	208.843	163.987	37.0566	186.415	-2.33072	5.02587e-06	7.98712e-05	DOWN
MSTRG.11259	209	741	1730	2908	9.33403	31.3865	117.006	123.547	20.3602	120.276	-2.56253	5.12323e-06	8.06611e-05	DOWN
MSTRG.19424	145	254	459	855	113.564	188.673	544.407	637.022	151.118	590.715	-1.96679	5.12123e-06	8.06611e-05	DOWN
MSTRG.10877	12	18	0	0	11.5479	16.4289	0	0	13.9884	0	Inf	5.38615e-06	8.38815e-05	UP
MSTRG.2707	155	262	529	775	9.02385	14.4664	46.6395	42.9217	11.7451	44.7806	-1.93081	5.40212e-06	8.38815e-05	DOWN
MSTRG.5459	163	150	26	49	13.4657	11.7526	3.25277	3.85079	12.6091	3.55178	1.82785	5.35419e-06	8.38815e-05	UP
MSTRG.9471	27	144	393	564	2.07561	10.4992	45.7531	41.2462	6.28738	43.4997	-2.79047	5.8382e-06	9.02389e-05	DOWN
MSTRG.19383	19	69	130	291	2.70751	9.32545	28.0543	39.4481	6.01648	33.7512	-2.48795	6.61831e-06	0.000101832	DOWN
MSTRG.19787	47	39	5	9	102.202	80.4311	16.4664	18.6171	91.3166	17.5417	2.38009	6.92468e-06	0.000106064	UP
MSTRG.19063	51	47	6	13	163.02	142.484	29.043	39.5314	152.752	34.2872	2.15545	7.20047e-06	0.000109791	UP
MSTRG.20553	46	50	7	11	160.042	164.988	36.8836	36.4078	162.515	36.6457	2.14886	7.64122e-06	0.000115989	UP
MSTRG.18673	17	57	104	204	45.0966	143.409	417.804	514.809	94.2528	466.307	-2.30667	7.83552e-06	0.000118001	DOWN
MSTRG.19946	351	323	58	103	526.556	459.559	131.766	146.99	493.057	139.378	1.82275	7.8435e-06	0.000118001	UP
MSTRG.2318	29	27	3	2	2.63754	2.32905	0.413261	0.173069	2.4833	0.293165	3.08247	8.07913e-06	0.000121008	UP
MSTRG.17946	8	22	47	71	7.33916	19.143	65.2998	61.9658	13.2411	63.6328	-2.26475	8.50125e-06	0.00012677	DOWN
MSTRG.11799	5	8	19	46	5.60455	8.50512	32.2529	49.0515	7.05483	40.6522	-2.52665	8.70943e-06	0.000129305	DOWN
MSTRG.20395	393	301	67	87	113.544	82.4784	29.3147	23.9116	98.0112	26.6131	1.88081	8.81559e-06	0.000130309	UP
MSTRG.17868	6	37	86	134	3.69753	21.6236	80.2536	78.5504	12.6606	79.402	-2.64883	9.11503e-06	0.000133569	DOWN
MSTRG.7745	26	260	709	2548	0.638196	6.05282	26.3552	59.4972	3.34551	42.9262	-3.68156	9.09253e-06	0.000133569	DOWN
MSTRG.19277	15	11	35	60	7.01582	4.87978	24.7917	26.6971	5.9478	25.7444	-2.11383	9.20171e-06	0.000134258	DOWN
MSTRG.13481	124	104	18	37	70.7252	56.2582	15.5479	20.0756	63.4917	17.8117	1.83374	9.34692e-06	0.000135557	UP
MSTRG.18875	101	132	276	392	11.4981	14.2522	47.5833	42.4529	12.8752	45.0181	-1.80591	9.42217e-06	0.000135557	DOWN
MSTRG.20514	166	141	32	36	457.812	368.81	133.649	94.4502	413.311	114.05	1.85757	9.41275e-06	0.000135557	UP
MSTRG.991	12	68	166	270	2.7274	14.6583	57.137	58.3782	8.69285	57.7576	-2.73211	9.45092e-06	0.000135557	DOWN
MSTRG.20822	36	29	2	6	24.5405	18.7489	2.0646	3.89083	21.6447	2.97771	2.86174	9.68641e-06	0.000138283	UP
MSTRG.2545	4	1	14	29	2.05489	0.487197	10.8912	14.1712	1.27104	12.5312	-3.30144	9.72272e-06	0.000138283	DOWN
MSTRG.12265	31	48	77	192	2.23001	3.27482	8.38841	13.1391	2.75242	10.7637	-1.96741	9.90262e-06	0.000139706	DOWN
MSTRG.21951	3	5	23	27	3.91	6.18122	45.3998	33.4798	5.04561	39.4398	-2.96655	9.90532e-06	0.000139706	DOWN
MSTRG.1663	75	259	637	781	20.9656	68.6671	269.665	207.689	44.8163	238.677	-2.41296	9.97791e-06	0.000140146	DOWN
MSTRG.2478	196	206	7	58	45.0917	44.9479	2.43889	12.6935	45.0198	7.5662	2.57292	1.00217e-05	0.00014018	UP
MSTRG.18627	74	62	13	10	49.6954	39.4894	13.2212	6.38887	44.5924	9.80501	2.18521	1.03444e-05	0.000144097	UP
MSTRG.21060	15	12	0	0	44.3418	33.6453	0	0	38.9936	0	Inf	1.08913e-05	0.000151094	UP
MSTRG.9474	32	211	618	895	1.69204	10.5813	49.4861	45.0188	6.13667	47.2524	-2.94486	1.20756e-05	0.00016684	DOWN
MSTRG.18307	164	125	30	33	263.039	190.146	72.8674	50.3513	226.593	61.6093	1.87888	1.24358e-05	0.000171118	UP
MSTRG.13537	56	70	10	0	96.1244	113.958	25.9936	0	105.041	12.9968	3.01473	1.25587e-05	0.0001721	UP
MSTRG.19816	8	16	28	88	7.65758	14.5262	40.59	80.1348	11.0919	60.3624	-2.44414	1.26088e-05	0.0001721	DOWN
MSTRG.10572	19	116	237	655	2.53163	14.6591	47.823	83.0245	8.59539	65.4237	-2.92818	1.27008e-05	0.00017266	DOWN
MSTRG.3599	159953	146843	32411	28880	23169.4	20173.3	7109.74	3979.56	21671.3	5544.65	1.96662	1.37106e-05	0.000185642	UP
MSTRG.14513	100	164	257	592	9.5643	14.8765	37.2245	53.8632	12.2204	45.5438	-1.89797	1.38382e-05	0.000186623	DOWN
MSTRG.4558	0	15	106	48	0	5.34884	60.3536	17.1679	2.67442	38.7608	-3.8573	1.40235e-05	0.000188371	DOWN
MSTRG.13014	42	70	133	190	10.4492	16.517	50.1098	44.9677	13.4831	47.5387	-1.81795	1.41912e-05	0.000189871	DOWN
MSTRG.20384	32	24	1	5	74.2242	52.7972	3.51428	11.0331	63.5107	7.27369	3.12624	1.43042e-05	0.000190629	UP
MSTRG.20040	160	149	33	43	251.277	221.931	78.4853	64.2414	236.604	71.3633	1.72922	1.49883e-05	0.000198962	UP
MSTRG.19398	35	90	150	331	5.76913	14.0696	37.4431	51.9021	9.91938	44.6726	-2.17107	1.53188e-05	0.000202556	DOWN
MSTRG.20387	20	60	115	174	9.85374	28.0372	85.8063	81.5542	18.9455	83.6802	-2.14303	1.55315e-05	0.000204569	DOWN
MSTRG.20934	10	20	42	63	6.63177	12.58	42.1825	39.7462	9.60587	40.9643	-2.09238	1.5761e-05	0.000206786	DOWN
MSTRG.19625	327	325	64	97	641.655	604.837	190.182	181.067	623.246	185.625	1.74741	1.59911e-05	0.000208995	UP
MSTRG.13122	2	4	14	32	4.85074	9.20058	51.4195	73.8257	7.02566	62.6226	-3.15598	1.69138e-05	0.000219987	DOWN
MSTRG.7644	553	546	104	189	91.0688	85.2785	25.9369	29.609	88.1737	27.7729	1.66667	1.69621e-05	0.000219987	UP
MSTRG.6645	0	5	21	23	0	6.59965	44.2581	30.4497	3.29982	37.3539	-3.5008	1.77578e-05	0.000229428	DOWN
MSTRG.20413	60	68	10	17	86.1513	92.6032	21.7438	23.2209	89.3772	22.4824	1.99111	1.86036e-05	0.000239442	UP
MSTRG.11065	5	5	41	23	3.45785	3.27964	42.9407	15.1317	3.36875	29.0362	-3.10757	1.93184e-05	0.0002477	DOWN
MSTRG.11490	0	6	20	27	0	9.07888	48.3221	40.9788	4.53944	44.6504	-3.29809	1.94135e-05	0.000247979	DOWN
MSTRG.2955	4900	4632	965	1356	19105.7	17129.2	5698.14	5029.7	18117.4	5363.92	1.75602	1.97676e-05	0.000251554	UP
MSTRG.18546	13	18	38	64	53.2135	69.8786	235.548	249.208	61.546	242.378	-1.97752	2.02935e-05	0.000257279	DOWN
MSTRG.7817	1041	1654	3465	4564	62.6536	94.4132	315.819	261.311	78.5334	288.565	-1.87752	2.0378e-05	0.000257387	DOWN
MSTRG.19687	65	85	15	15	85.8381	106.46	29.998	18.8435	96.1491	24.4208	1.97717	2.11285e-05	0.000263025	UP
MSTRG.19744	34	81	234	186	9.56637	21.6154	99.7076	49.7856	15.5909	74.7466	-2.26131	2.11353e-05	0.000263025	DOWN
MSTRG.6510	0	0	14	10	0	0	42.1527	18.9139	0	30.5333	#NAME?	2.09958e-05	0.000263025	DOWN
MSTRG.7	2	11	24	40	4.40225	22.9623	79.9953	83.7505	13.6823	81.8729	-2.58108	2.10027e-05	0.000263025	DOWN
MSTRG.17482	2	10	19	46	0.900163	4.26843	12.9493	19.6938	2.5843	16.3216	-2.65894	2.22365e-05	0.000275717	DOWN
MSTRG.2460	40	40	5	10	20.7714	19.6999	3.93227	4.94019	20.2357	4.43623	2.1895	2.43313e-05	0.000300589	UP
MSTRG.21008	16	10	0	0	54.4125	32.2539	0	0	43.3332	0	Inf	2.50075e-05	0.000307819	UP
MSTRG.3300	0	25	137	97	0	5.68031	49.703	22.106	2.84015	35.9045	-3.66012	2.55035e-05	0.000312787	DOWN
MSTRG.19582	17	20	36	98	12.1277	13.5324	38.893	66.5088	12.8301	52.7009	-2.0383	2.64224e-05	0.000322887	DOWN
MSTRG.19080	9	17	0	0	24.8976	44.6031	0	0	34.7504	0	Inf	2.68882e-05	0.000327398	UP
MSTRG.7050	150	158	23	58	62.2715	62.2093	14.4596	22.9054	62.2404	18.6825	1.73616	2.79709e-05	0.00033936	UP
MSTRG.20386	11	21	40	67	14.0153	25.3761	77.1792	81.2063	19.6957	79.1927	-2.00749	2.90648e-05	0.000351373	DOWN
MSTRG.16122	20	36	56	120	2.97851	5.08487	12.6301	17.0011	4.03169	14.8156	-1.87766	2.95996e-05	0.000355301	DOWN
MSTRG.16225	130	224	351	665	11.4506	18.7126	46.8199	55.7213	15.0816	51.2706	-1.76534	2.95011e-05	0.000355301	DOWN
MSTRG.18623	1871	1642	404	415	778.876	648.291	254.692	164.346	713.583	209.519	1.768	2.99826e-05	0.000358626	UP
MSTRG.12052	13	11	0	0	11.8193	9.48492	0	0	10.6521	0	Inf	3.01904e-05	0.00035984	UP
MSTRG.17677	28	15	1	2	37.9742	19.2943	2.05483	2.58072	28.6343	2.31777	3.62693	3.05441e-05	0.000361718	UP
MSTRG.19783	908	789	158	299	801.339	660.403	211.167	251.025	730.871	231.096	1.66112	3.05617e-05	0.000361718	UP
MSTRG.8114	1	2	17	14	1.01483	1.92582	26.1373	13.5214	1.47033	19.8294	-3.75343	3.08369e-05	0.000363704	DOWN
MSTRG.18509	0	0	4	28	0	0	3.68242	16.193	0	9.93772	#NAME?	3.24037e-05	0.000380856	DOWN
MSTRG.18559	18	20	1	2	29.1811	30.751	2.45622	3.08484	29.9661	2.77053	3.4351	3.26005e-05	0.000381843	UP
MSTRG.17877	202	158	33	61	499.258	370.366	123.518	143.422	434.812	133.47	1.70388	3.35266e-05	0.000390222	UP
MSTRG.18084	26	27	50	103	19.4859	19.192	56.7488	73.4343	19.3389	65.0916	-1.75096	3.35464e-05	0.000390222	DOWN
MSTRG.12456	3008	4947	8244	15379	576.854	899.772	2394.23	2805.64	738.313	2599.94	-1.81617	3.41163e-05	0.000395492	DOWN
MSTRG.146	140	218	351	621	11.6689	17.2331	44.3048	49.2394	14.451	46.7721	-1.69448	3.4665e-05	0.000400481	DOWN
MSTRG.6959	18	18	31	129	8.88812	8.42968	23.1811	60.5945	8.6589	41.8878	-2.27427	3.54623e-05	0.000408299	DOWN
MSTRG.7286	3	36	96	128	0.910584	10.3643	44.1316	36.9627	5.63742	40.5472	-2.84649	3.59041e-05	0.000411984	DOWN
MSTRG.7818	2	74	255	752	0.333025	11.6856	64.2974	119.11	6.0093	91.7038	-3.93171	3.86504e-05	0.000441998	DOWN
MSTRG.241	21	8	0	0	4.95736	1.79114	0	0	3.37425	0	Inf	3.91971e-05	0.000446741	UP
MSTRG.21070	114	101	20	38	288.861	242.722	76.7468	91.597	265.792	84.1719	1.65888	3.96538e-05	0.000450429	UP
MSTRG.10756	1183	1108	262	170	53.1771	47.237	17.8353	7.26951	50.207	12.5524	1.99993	4.12596e-05	0.000466441	UP
MSTRG.19078	7	9	24	36	9.5221	11.6114	49.4407	46.586	10.5668	48.0133	-2.1839	4.13389e-05	0.000466441	DOWN
MSTRG.21005	31	52	79	157	55.3103	87.9936	213.459	266.478	71.6519	239.969	-1.74377	4.15232e-05	0.000466964	DOWN
MSTRG.18555	442	440	91	154	77.9397	73.5853	24.3006	25.8329	75.7625	25.0668	1.59571	4.20125e-05	0.000470902	UP
MSTRG.11492	16	150	546	537	1.24537	11.073	64.3584	39.7616	6.15919	52.06	-3.07936	4.21596e-05	0.000470991	DOWN
MSTRG.19416	117	111	28	22	112.235	100.987	40.676	20.0764	106.611	30.3762	1.81135	4.40866e-05	0.000489961	UP
MSTRG.20328	1	2	16	14	2.06914	3.92656	50.1583	27.5689	2.99785	38.8636	-3.69642	4.41471e-05	0.000489961	DOWN
MSTRG.17181	10	26	37	115	5.55976	13.7104	31.1536	60.8251	9.63508	45.9893	-2.25493	4.42993e-05	0.000490043	DOWN
MSTRG.10899	189	292	449	882	59.8629	87.7165	215.368	265.755	73.7897	240.562	-1.70492	4.48557e-05	0.000494582	DOWN
MSTRG.18675	1801	3641	5777	11951	162.82	312.188	790.926	1027.81	237.504	909.369	-1.93691	4.61887e-05	0.000507626	DOWN
MSTRG.7361	96	77	6	31	61.3287	46.6537	5.80449	18.8395	53.9912	12.322	2.13149	4.69768e-05	0.000514617	UP
MSTRG.20451	57	57	12	10	66.5313	63.1	21.2107	11.1043	64.8157	16.1575	2.00414	4.7561e-05	0.000519335	UP
MSTRG.17331	11	11	0	0	10.248	9.71935	0	0	9.9837	0	Inf	5.44742e-05	0.000592911	UP
MSTRG.19947	74	55	10	19	63.0317	44.4318	12.8989	15.396	53.7318	14.1474	1.92524	5.83469e-05	0.000631185	UP
MSTRG.3134	0	16	60	51	0	7.50534	44.9396	23.9954	3.75267	34.4675	-3.19925	5.83637e-05	0.000631185	DOWN
MSTRG.104	7	47	102	140	1.17524	7.48385	25.9338	22.3599	4.32954	24.1469	-2.47955	6.30867e-05	0.000677932	DOWN
MSTRG.6229	7	20	32	72	1.70541	4.62135	11.8063	16.6869	3.16338	14.2466	-2.17108	6.30365e-05	0.000677932	DOWN
MSTRG.17615	9	13	0	0	36.5091	50.0153	0	0	43.2622	0	Inf	6.42658e-05	0.000688417	UP
MSTRG.19077	208	320	497	903	50.8941	74.2602	184.162	210.188	62.5772	197.175	-1.65577	6.69864e-05	0.000715296	DOWN
MSTRG.14215	0	0	13	8	0	0	47.1135	18.2129	0	32.6632	#NAME?	6.98947e-05	0.000744005	DOWN
MSTRG.19332	43	42	7	11	153.139	141.863	37.7548	37.2679	147.501	37.5114	1.97533	7.0182e-05	0.000744721	UP
MSTRG.11495	16	117	331	360	1.86878	12.9605	58.5463	39.9992	7.41463	49.2728	-2.73234	7.13218e-05	0.00075445	DOWN
MSTRG.17201	6	10	33	30	8.76895	13.8603	73.0331	41.7069	11.3146	57.37	-2.34211	7.20543e-05	0.000759825	DOWN
MSTRG.20898	95	237	578	484	22.4026	53.0062	206.416	108.577	37.7044	157.496	-2.06251	7.33654e-05	0.000771248	DOWN
MSTRG.18912	22	13	0	2	34.7916	19.499	0	3.00934	27.1453	1.50467	4.17318	7.44933e-05	0.00078068	UP
MSTRG.18193	958	931	189	357	1056.83	974.075	315.749	374.649	1015.45	345.199	1.55662	7.48288e-05	0.000781777	UP
MSTRG.15177	227	419	705	1037	55.5581	97.261	261.307	241.444	76.4096	251.376	-1.71802	7.54351e-05	0.000785685	DOWN
MSTRG.19423	20	41	65	107	37.4565	72.8266	184.357	190.637	55.1415	187.497	-1.76566	7.67594e-05	0.000797026	DOWN
MSTRG.20459	30	45	7	1	35.7551	50.8657	12.6347	1.13337	43.3104	6.88403	2.65339	7.71672e-05	0.000798811	UP
MSTRG.6799	74	101	159	322	12.809	16.5809	41.6795	53.022	14.6949	47.3508	-1.68807	8.00742e-05	0.000826375	DOWN
MSTRG.19096	343	323	72	116	54.0362	48.2609	17.1777	17.3846	51.1485	17.2812	1.56549	8.57773e-05	0.000881799	UP
MSTRG.20032	105	184	372	396	24.1502	40.1375	129.573	86.6445	32.1439	108.109	-1.74986	8.60581e-05	0.000881799	DOWN
MSTRG.8755	43	73	106	208	19.3905	31.2212	72.3883	89.2282	25.3059	80.8082	-1.67503	8.62261e-05	0.000881799	DOWN
MSTRG.10892	3496	2878	761	813	70.6238	55.1408	23.2811	15.6238	62.8823	19.4525	1.6927	8.83115e-05	0.000900405	UP
MSTRG.17186	9	26	33	123	4.9583	13.5851	27.532	64.4616	9.27172	45.9968	-2.31062	9.17086e-05	0.000932233	DOWN
MSTRG.10470	1836	2855	4352	8832	88.7578	130.901	318.612	406.171	109.829	362.392	-1.72229	9.37875e-05	0.000950511	DOWN
MSTRG.19806	161	171	33	63	54.7312	55.1325	16.9889	20.3735	54.9318	18.6812	1.55606	9.46751e-05	0.000956642	UP
MSTRG.18902	54	158	334	340	8.81737	24.4683	82.5906	52.8129	16.6428	67.7017	-2.02429	0.000104001	0.00104775	DOWN
MSTRG.13862	39	54	70	213	19.0392	25.002	51.7509	98.9178	22.0206	75.3344	-1.77446	0.000105332	0.00105264	DOWN
MSTRG.17283	207	253	56	68	560.633	649.877	229.686	175.2	605.255	202.443	1.58003	0.000105528	0.00105264	UP
MSTRG.18227	29	28	78	75	20.8033	19.0505	84.737	51.1816	19.9269	67.9593	-1.76995	0.000104912	0.00105264	DOWN
MSTRG.20206	15	19	1	2	64.6124	77.6244	6.52652	8.19686	71.1184	7.36169	3.27211	0.00010573	0.00105264	UP
MSTRG.17485	402	379	94	127	363.284	324.834	128.644	109.179	344.059	118.912	1.53276	0.000106378	0.00105598	UP
MSTRG.19761	12	9	0	0	49.1179	34.9393	0	0	42.0286	0	Inf	0.000108566	0.00107455	UP
MSTRG.6411	2	10	26	28	2.23098	10.579	43.9184	29.7105	6.40497	36.8144	-2.52301	0.000109205	0.00107772	DOWN
MSTRG.20619	5	10	27	30	22.1709	42.0566	181.315	126.552	32.1137	153.934	-2.26105	0.000109816	0.0010806	DOWN
MSTRG.17313	467	437	107	155	193.605	171.824	67.1776	61.1292	182.714	64.1534	1.50999	0.000110244	0.00108167	UP
MSTRG.14879	0	26	57	155	0	4.43387	15.5209	26.5124	2.21694	21.0166	-3.24489	0.000112283	0.00109849	DOWN
MSTRG.20521	35	43	8	6	105.537	122.971	36.5296	17.2104	114.254	26.87	2.08817	0.000115613	0.00112781	UP
MSTRG.20897	179	171	43	55	24.7512	22.4255	9.0043	7.23468	23.5884	8.11949	1.53861	0.000116535	0.00113354	UP
MSTRG.8736	8	14	23	53	10.5333	17.4838	45.8624	66.3884	14.0086	56.1254	-2.00235	0.000117345	0.00113815	DOWN
MSTRG.11064	33	331	1674	880	0.692485	6.58758	53.1975	17.5669	3.64003	35.3822	-3.281	0.000120221	0.00116271	DOWN
MSTRG.19481	81	102	160	330	294.265	351.444	880.266	1140.47	322.854	1010.37	-1.64593	0.000122715	0.00118345	DOWN
MSTRG.992	1	1	13	13	2.4773	2.35056	48.7915	30.6503	2.41393	39.7209	-4.04044	0.000127011	0.0012214	DOWN
MSTRG.20439	37	42	8	7	124.425	133.952	40.7393	22.3917	129.189	31.5655	2.03306	0.00013249	0.00127048	UP
MSTRG.19725	20	35	46	116	11.56	19.1869	40.2661	63.7844	15.3735	52.0252	-1.75877	0.000132987	0.00127164	DOWN
MSTRG.18631	173	169	40	59	472.794	438.041	165.551	153.39	455.417	159.47	1.5139	0.000134186	0.0012795	UP
MSTRG.9467	2	20	55	51	1.03805	9.84457	43.2277	25.1793	5.44131	34.2035	-2.65212	0.000136486	0.00129777	DOWN
MSTRG.20397	156	171	44	30	108.635	112.939	46.4024	19.8742	110.787	33.1383	1.74122	0.000138982	0.00131779	UP
MSTRG.11257	12	13	0	1	40.6557	41.773	0	3.22181	41.2144	1.61091	4.6772	0.00014172	0.00134001	UP
MSTRG.18282	226	301	50	99	280.053	353.753	93.8299	116.703	316.903	105.267	1.58999	0.000147244	0.00138836	UP
MSTRG.17768	10	27	1	0	6.48905	16.6175	0.983192	0	11.5533	0.491596	4.55468	0.000148943	0.00140047	UP
MSTRG.20382	10	9	0	0	10.0844	8.60823	0	0	9.34633	0	Inf	0.000149709	0.00140378	UP
MSTRG.19443	0	0	8	9	0	0	20.994	14.8366	0	17.9153	#NAME?	0.000152786	0.00142083	DOWN
MSTRG.5498	241	278	389	1002	28.3605	31.0273	69.3245	112.171	29.6939	90.7478	-1.6117	0.000152453	0.00142083	DOWN
MSTRG.5499	14	18	31	60	29.0468	35.4201	97.4032	118.422	32.2334	107.913	-1.74324	0.000152206	0.00142083	DOWN
MSTRG.19245	24	11	1	0	6.95392	3.0229	0.439004	0	4.98841	0.219502	4.50627	0.000153471	0.00142329	UP
MSTRG.18385	28	43	77	95	14.9609	21.7904	62.3061	48.2875	18.3756	55.2968	-1.5894	0.000159159	0.00147201	DOWN
MSTRG.19050	1	13	43	31	0.733941	9.05309	47.8134	21.6532	4.89351	34.7333	-2.82738	0.000160095	0.00147662	DOWN
MSTRG.18043	93	87	13	38	63.111	55.9942	13.36	24.5312	59.5526	18.9456	1.6523	0.000167475	0.0015405	UP
MSTRG.18692	15	38	49	117	9.46207	22.7346	46.8098	70.2112	16.0983	58.5105	-1.86179	0.000168578	0.00154644	DOWN
MSTRG.5374	30	33	0	10	8.61801	8.99067	0	2.73287	8.80434	1.36644	2.6878	0.000178154	0.00162987	UP
MSTRG.19918	647	683	179	192	222.284	222.549	93.1311	62.7511	222.416	77.9411	1.51281	0.000189296	0.00172713	UP
MSTRG.17199	4	3	15	21	8.41547	5.98573	47.7875	42.0255	7.2006	44.9065	-2.64073	0.000197142	0.00179388	DOWN
MSTRG.3554	117	144	199	466	24.5621	28.6711	63.2659	93.0636	26.6166	78.1647	-1.55419	0.000200537	0.00181988	DOWN
MSTRG.10800	38	64	83	180	16.1156	25.7422	53.3068	72.6191	20.9289	62.963	-1.58901	0.000202974	0.00183331	DOWN
MSTRG.12915	8	10	0	0	15.8346	18.7736	0	0	17.3041	0	Inf	0.000203099	0.00183331	UP
MSTRG.19311	3014	2735	618	1101	3755.44	3232.04	1166.13	1305.03	3493.74	1235.58	1.49959	0.000207316	0.00186639	UP
MSTRG.11494	22	183	515	500	1.95797	15.447	69.4123	42.3327	8.70247	55.8725	-2.68264	0.00020888	0.00187548	DOWN
MSTRG.17242	47	50	90	131	50.4342	50.8859	146.255	133.725	50.6601	139.99	-1.46641	0.00020974	0.00187823	DOWN
MSTRG.18229	2	2	8	23	4.14983	3.93557	25.135	45.3952	4.0427	35.2651	-3.12485	0.000211061	0.00188507	DOWN
MSTRG.147	198	249	349	741	18.169	21.6704	48.4987	64.6844	19.9197	56.5916	-1.50639	0.000212896	0.00189646	DOWN
MSTRG.18388	275	465	677	1155	55.6893	89.3086	207.619	222.503	72.499	215.061	-1.56871	0.000219427	0.00194673	DOWN
MSTRG.4941	0	1	9	11	0	1.0592	15.2215	11.6865	0.529601	13.454	-4.66699	0.00021969	0.00194673	DOWN
MSTRG.17947	26	46	60	125	26.4561	44.3926	92.4572	120.998	35.4243	106.728	-1.59112	0.000221991	0.00196198	DOWN
MSTRG.11306	2	6	13	31	3.65521	10.3994	35.9776	53.8925	7.02732	44.935	-2.67679	0.000225918	0.00199069	DOWN
MSTRG.18342	3303	3149	808	1045	2066.31	1868.36	765.486	621.897	1967.33	693.691	1.50388	0.000226416	0.00199069	UP
MSTRG.17909	531	545	132	207	1015.52	988.535	382.302	376.6	1002.03	379.451	1.40094	0.000228148	0.00199909	UP
MSTRG.2194	6	16	27	45	1.69043	4.27507	11.5193	12.0599	2.98275	11.7896	-1.9828	0.000228552	0.00199909	DOWN
MSTRG.17157	22	26	138	46	16.5564	18.5581	157.278	32.9323	17.5572	95.105	-2.43745	0.000229701	0.00200397	DOWN
MSTRG.19953	165	158	39	58	283.222	257.218	101.379	94.7075	270.22	98.0432	1.46265	0.000230854	0.00200884	UP
MSTRG.19726	75	0	0	0	177.141	0	0	0	88.5703	0	Inf	0.000234845	0.00203833	UP
MSTRG.4760	30	54	74	136	13.6167	23.2457	50.865	58.7222	18.4312	54.7936	-1.57186	0.000236925	0.00205112	DOWN
MSTRG.8	6	21	30	65	11.9559	39.6851	90.5225	123.205	25.8205	106.864	-2.04918	0.000244619	0.00211234	DOWN
MSTRG.11305	7	2	12	41	2.14942	0.582453	5.57988	11.9761	1.36594	8.77801	-2.684	0.000246261	0.00212111	DOWN
MSTRG.17867	15	87	173	231	10.0807	55.4534	176.074	147.685	32.767	161.879	-2.3046	0.000248802	0.00213755	DOWN
MSTRG.16923	207	171	50	62	196.28	153.781	71.7986	55.9261	175.031	63.8624	1.45457	0.000249678	0.00213965	UP
MSTRG.20437	38	39	5	13	156.248	152.088	31.1364	50.8517	154.168	40.9941	1.91101	0.000254614	0.00217643	UP
MSTRG.1896	0	23	135	54	0	30.2189	283.214	71.1624	15.1094	177.188	-3.55176	0.000258362	0.00220291	DOWN
MSTRG.8197	43	44	0	15	11.1231	10.7947	0	3.69111	10.9589	1.84556	2.56997	0.000261221	0.00222169	UP
MSTRG.15001	7705	11722	25278	23858	355.898	513.519	1768.22	1048.34	434.709	1408.28	-1.69581	0.000263456	0.0022295	DOWN
MSTRG.20127	78	36	11	8	56.6279	24.7877	12.094	5.52526	40.7078	8.80965	2.20815	0.000263413	0.0022295	UP
MSTRG.17861	347	351	87	128	527.554	506.112	200.307	185.124	516.833	192.716	1.42322	0.000270888	0.00228668	UP
MSTRG.18677	633	494	85	251	207.843	153.837	42.2661	78.401	180.84	60.3336	1.58368	0.000281914	0.00237383	UP
MSTRG.17691	588	583	129	248	102.23	96.1327	33.965	41.0173	99.1813	37.4912	1.40352	0.000286927	0.00241005	UP
MSTRG.20498	14	24	34	78	10.0431	16.329	36.9363	53.2289	13.1861	45.0826	-1.77355	0.00028859	0.00241801	DOWN
MSTRG.17512	456	458	117	169	338.666	322.608	131.593	119.402	330.637	125.497	1.39759	0.000301912	0.00252339	UP
MSTRG.21487	76	101	183	230	5.00685	6.31066	18.2576	14.4144	5.65875	16.336	-1.5295	0.000311007	0.00258834	DOWN
MSTRG.21526	93	56	10	28	75.1134	42.8969	12.2309	21.5136	59.0051	16.8722	1.80619	0.000311212	0.00258834	UP
MSTRG.18662	242	201	55	77	446.76	351.931	153.767	135.227	399.345	144.497	1.4666	0.000317679	0.0026188	UP
MSTRG.19852	261	214	59	82	521.191	405.295	178.422	155.771	463.243	167.097	1.47109	0.000316581	0.0026188	UP
MSTRG.20236	10	13	0	1	7.08358	8.73407	0	0.673629	7.90882	0.336815	4.55344	0.000317969	0.0026188	UP
MSTRG.21476	280	271	72	83	124.527	114.307	48.4927	35.1153	119.417	41.804	1.51429	0.000316484	0.0026188	UP
MSTRG.17182	9	45	52	185	3.78675	17.9568	33.1328	74.0463	10.8718	53.5895	-2.30137	0.000318889	0.00262	DOWN
MSTRG.17151	5	8	17	31	5.19273	7.88017	26.7375	30.6277	6.53645	28.6826	-2.1336	0.000322546	0.00264363	DOWN
MSTRG.19111	28	61	73	170	16.1949	33.4618	63.9408	93.5369	24.8284	78.7388	-1.66509	0.000324173	0.00265055	DOWN
MSTRG.7825	378	380	86	157	131.666	125.536	45.3647	52.0232	128.601	48.694	1.40109	0.000325777	0.00265724	UP
MSTRG.19956	43	38	6	14	184.348	154.509	38.9534	57.0976	169.428	48.0255	1.8188	0.000330113	0.00268614	UP
MSTRG.8623	1341	2918	5327	5978	795.45	1641.62	4785.27	3373.31	1218.53	4079.29	-1.74317	0.000335926	0.00272688	DOWN
MSTRG.9789	17	14	0	3	25.0048	19.5307	0	4.19767	22.2677	2.09883	3.40729	0.000337534	0.00273338	UP
MSTRG.18402	0	4	17	13	0	3.39448	23.0349	11.0657	1.69724	17.0503	-3.32854	0.000357761	0.00289026	DOWN
MSTRG.20704	692	610	154	265	701.771	586.707	236.51	255.653	644.239	246.082	1.38846	0.000361121	0.00291047	UP
MSTRG.17162	145	137	29	61	12.547	11.2433	3.80027	5.02128	11.8952	4.41078	1.43127	0.000362131	0.00291167	UP
MSTRG.20467	68	76	99	288	307.563	326.018	678.106	1239.17	316.791	958.64	-1.59746	0.000365419	0.00293114	DOWN
MSTRG.15852	5720	9164	1659	2679	87.2973	132.645	38.3434	38.895	109.971	38.6192	1.50974	0.000366894	0.00293602	UP
MSTRG.17945	20	14	32	65	24.6142	16.342	59.6421	76.1022	20.4781	67.8721	-1.72874	0.000378171	0.00301912	DOWN
MSTRG.17620	119	126	26	54	172.234	172.961	56.9885	74.3505	172.598	65.6695	1.39412	0.000380883	0.00301941	UP
MSTRG.19337	212	282	378	765	65.3182	82.4042	176.372	224.221	73.8612	200.296	-1.43925	0.000379729	0.00301941	DOWN
MSTRG.21757	50	52	83	145	37.5349	37.023	94.3596	103.55	37.279	98.9549	-1.40841	0.000380215	0.00301941	DOWN
MSTRG.15471	105	78	23	28	19.7019	13.8808	6.53547	4.99797	16.7914	5.76672	1.5419	0.000395704	0.00312957	UP
MSTRG.11598	276	467	529	1520	9.32503	14.9644	27.0667	48.8541	12.1447	37.9604	-1.64417	0.000399634	0.00315329	DOWN
MSTRG.11008	16	32	47	77	47.768	90.6061	212.494	218.684	69.1871	215.589	-1.63971	0.000411895	0.00324121	DOWN
MSTRG.19645	60	55	110	142	15.9868	13.8989	44.3859	35.9931	14.9428	40.1895	-1.42736	0.000412691	0.00324121	DOWN
MSTRG.9469	2	41	97	124	0.677397	13.1693	49.7497	39.9502	6.92336	44.85	-2.69556	0.00041373	0.00324184	DOWN
MSTRG.15612	1448	1182	161	588	569.502	440.906	95.8942	219.999	505.204	157.946	1.67743	0.000417377	0.00326287	UP
MSTRG.13183	6	13	40	28	6.75122	13.8724	68.1558	29.9692	10.3118	49.0625	-2.25032	0.000422157	0.00329263	DOWN
MSTRG.7472	17	11	0	2	27.758	17.0352	0	3.10711	22.3966	1.55356	3.84963	0.000427565	0.00332714	UP
MSTRG.894	3735	5495	8372	12963	40.1696	56.0501	136.356	132.626	48.1098	134.491	-1.48311	0.000433653	0.00336678	DOWN
MSTRG.18652	11	14	26	43	33.6177	40.5789	120.33	125.01	37.0983	122.67	-1.72536	0.000436729	0.00337517	DOWN
MSTRG.8191	34	78	101	191	7.95959	17.3187	35.8077	42.5369	12.6392	39.1723	-1.63193	0.000435785	0.00337517	DOWN
MSTRG.3392	29	34	7	3	10.7205	11.9205	3.91897	1.05499	11.3205	2.48698	2.18647	0.000438525	0.00338134	UP
MSTRG.3225	21	33	43	96	30.4432	45.3712	94.4008	132.391	37.9072	113.396	-1.58082	0.000439606	0.00338197	DOWN
MSTRG.14145	4344	6917	9158	18839	553.303	835.59	1766.5	2282.69	694.447	2024.6	-1.5437	0.000442043	0.00339301	DOWN
MSTRG.15822	17	34	41	100	8.28106	15.7079	30.2458	46.3402	11.9945	38.293	-1.67471	0.000444842	0.00340676	DOWN
MSTRG.19508	148	115	30	53	119.217	87.8566	36.5959	40.6134	103.537	38.6047	1.42329	0.000452076	0.00344657	UP
MSTRG.20410	16	18	31	55	10.619	11.3303	31.1576	34.7244	10.9746	32.941	-1.58571	0.000451072	0.00344657	DOWN
MSTRG.11303	12	10	0	1	9.06856	7.16754	0	0.71865	8.11805	0.359325	4.49777	0.00045336	0.00344859	UP
MSTRG.18814	66	81	11	32	61.297	71.3485	15.4714	28.2721	66.3227	21.8717	1.60044	0.000457379	0.00347136	UP
MSTRG.18301	64	58	12	22	69.0035	59.3092	19.5928	22.565	64.1564	21.0789	1.60579	0.000458892	0.00347505	UP
MSTRG.55	12	6	0	0	9.32566	4.42244	0	0	6.87405	0	Inf	0.000465088	0.00351411	UP
MSTRG.11397	12	6	0	0	18.461	8.75463	0	0	13.6078	0	Inf	0.000470011	0.00353553	UP
MSTRG.21651	304	444	544	1290	48.2113	66.782	130.651	194.617	57.4966	162.634	-1.50008	0.000469471	0.00353553	DOWN
MSTRG.20454	14	9	0	1	43.2232	26.3535	0	2.93592	34.7884	1.46796	4.56672	0.000475125	0.00355818	UP
MSTRG.22188	1215	1611	2948	3472	768.052	965.856	2822.16	2087.9	866.954	2455.03	-1.50171	0.000474674	0.00355818	DOWN
MSTRG.18929	16	31	60	62	14.5757	26.7832	82.7739	53.7296	20.6795	68.2518	-1.72267	0.000482055	0.00360211	DOWN
MSTRG.22171	0	1	6	13	0	4.06613	38.9534	53.0207	2.03307	45.9871	-4.4995	0.000488076	0.00363907	DOWN
MSTRG.11491	26	338	990	1075	0.890012	10.9734	51.3213	35.0064	5.93171	43.1639	-2.8633	0.000496459	0.00369343	DOWN
MSTRG.11599	26	44	50	132	15.6692	25.1493	45.6335	75.6767	20.4092	60.6551	-1.57141	0.000499068	0.0037027	DOWN
MSTRG.145	434	681	1031	1462	21.4076	31.8587	77.0153	68.6028	26.6331	72.8091	-1.4509	0.000499891	0.0037027	DOWN
MSTRG.19622	145	117	34	48	51.8852	39.7068	18.4243	16.3394	45.796	17.3818	1.39764	0.000503797	0.00372348	UP
MSTRG.19633	26	25	2	8	23.1947	21.1527	2.70189	6.78942	22.1737	4.74566	2.22417	0.00051193	0.00377534	UP
MSTRG.18691	175	250	331	614	22.9127	31.0443	65.6305	76.4757	26.9785	71.0531	-1.39709	0.000514077	0.00378293	DOWN
MSTRG.20180	37	34	6	12	36.3018	31.6373	8.91449	11.1998	33.9696	10.0572	1.75602	0.000521877	0.003832	UP
MSTRG.616	3530	909	342	577	117.48	28.6916	17.2367	18.2676	73.0857	17.7521	2.0416	0.000525203	0.00384808	UP
MSTRG.3980	94	119	197	277	15.9236	19.1189	50.538	44.6385	17.5212	47.5883	-1.4415	0.000532933	0.00389628	DOWN
MSTRG.18425	839	1253	2117	2612	72.1852	102.244	275.833	213.784	87.2148	244.809	-1.48901	0.000545864	0.00398222	DOWN
MSTRG.17219	15	18	25	72	22.3904	25.4838	56.5136	102.242	23.9371	79.3776	-1.72948	0.000553514	0.00402219	DOWN
MSTRG.19307	65	147	220	309	8.81281	18.9024	45.1712	39.8541	13.8576	42.5126	-1.61722	0.000553719	0.00402219	DOWN
MSTRG.19547	11	6	0	0	43.0773	22.2845	0	0	32.6809	0	Inf	0.000561945	0.00406628	UP
MSTRG.20304	2035	2489	649	613	358.84	416.259	173.309	102.829	387.55	138.069	1.48899	0.000562192	0.00406628	UP
MSTRG.17976	81	76	102	329	49.1428	43.7315	93.7166	189.884	46.4371	141.8	-1.61051	0.000564073	0.00407119	DOWN
MSTRG.18471	105	83	27	22	45.5554	34.1531	17.7402	9.08013	39.8543	13.4102	1.57141	0.000568735	0.0040961	UP
MSTRG.19170	210	758	98	98	176.383	603.823	124.654	78.3038	390.103	101.479	1.94268	0.000574839	0.00413128	UP
MSTRG.10575	1	5	10	25	2.24371	10.6446	33.9916	53.3837	6.44415	43.6876	-2.76116	0.000585221	0.00418811	DOWN
MSTRG.18535	34	26	5	8	58.1396	42.1679	12.949	13.0141	50.1537	12.9816	1.94989	0.000584651	0.00418811	UP
MSTRG.22168	130	191	196	708	16.5327	23.0376	37.7483	85.6546	19.7852	61.7015	-1.64088	0.000590734	0.00421864	DOWN
MSTRG.21553	0	4	14	13	0	8.21009	45.8839	26.7641	4.10504	36.324	-3.14545	0.000592384	0.00422151	DOWN
MSTRG.20039	82	88	19	36	56.1522	57.1523	19.7033	23.4517	56.6522	21.5775	1.39261	0.000595356	0.00423378	UP
MSTRG.19341	4	15	20	49	1.75748	6.25027	13.3068	20.479	4.00388	16.8929	-2.07694	0.000598391	0.00424644	DOWN
MSTRG.19905	33	49	60	125	14.3036	20.1432	39.384	51.5416	17.2234	45.4628	-1.40032	0.000652455	0.00462042	DOWN
MSTRG.19903	19	22	37	64	14.2989	15.703	42.1688	45.8194	15.0009	43.9941	-1.55226	0.00065895	0.00465667	DOWN
MSTRG.19897	175	259	392	529	35.646	50.0353	120.92	102.505	42.8406	111.713	-1.38274	0.000662478	0.00467185	DOWN
MSTRG.2090	52	89	96	259	16.4414	26.6886	45.9672	77.9026	21.565	61.9349	-1.52206	0.000665092	0.00468053	DOWN
MSTRG.10928	121	142	189	403	20.5705	22.8956	48.6589	65.1752	21.7331	56.9171	-1.38897	0.000699499	0.00491246	DOWN
MSTRG.20984	102	105	28	41	36.629	35.7616	15.2273	14.0062	36.1953	14.6168	1.30818	0.000708931	0.00495813	UP
MSTRG.912	533	969	1495	1933	13.678	23.5842	58.1	47.1893	18.6311	52.6446	-1.49857	0.000708777	0.00495813	DOWN
MSTRG.18959	4	11	23	27	9.04663	23.5937	78.7687	58.0874	16.3202	68.4281	-2.06793	0.000717036	0.00500447	DOWN
MSTRG.12950	39	62	85	133	16.752	25.2575	55.2911	54.3456	21.0047	54.8183	-1.38394	0.000722523	0.00503239	DOWN
MSTRG.17402	13	5	0	0	42.6093	15.5426	0	0	29.076	0	Inf	0.000728133	0.00506105	UP
MSTRG.8253	141	145	175	587	18.8207	18.3563	35.3748	74.5369	18.5885	54.9558	-1.56386	0.000742625	0.0051512	DOWN
MSTRG.17122	75	66	16	27	10.1732	8.49064	3.28673	3.48403	9.3319	3.38538	1.46285	0.000745074	0.00515762	UP
MSTRG.19484	21	29	35	103	13.647	17.8734	34.4449	63.6747	15.7602	49.0598	-1.63826	0.000748046	0.00516763	DOWN
MSTRG.20143	10	29	62	51	5.30542	14.5923	49.8148	25.7405	9.94884	37.7776	-1.92493	0.000757705	0.00522369	DOWN
MSTRG.20481	0	12	27	29	0	25.0498	89.996	60.7188	12.5249	75.3574	-2.58895	0.000770167	0.00529773	DOWN
MSTRG.6022	4783	4219	1055	1887	948.417	793.434	316.804	355.948	870.925	336.376	1.37247	0.000771575	0.00529773	UP
MSTRG.22087	12	12	21	44	22.1532	21.0111	58.7097	77.2719	21.5822	67.9908	-1.6555	0.000795383	0.00545014	DOWN
MSTRG.18657	56	54	15	14	105.978	96.9218	42.9887	25.2042	101.45	34.0965	1.57308	0.000801302	0.00547961	UP
MSTRG.7300	115	113	32	43	19.628	18.2919	8.27112	6.9817	18.96	7.62641	1.31388	0.000819047	0.00558967	UP
MSTRG.19846	373	496	131	125	21.9528	27.6862	11.676	6.99852	24.8195	9.33724	1.41041	0.000821321	0.00559391	UP
MSTRG.19373	1360	1285	356	534	1664.75	1491.82	659.932	621.823	1578.28	640.878	1.30023	0.000833101	0.00566253	UP
MSTRG.20474	16	23	43	52	16.752	22.8391	68.1784	51.7913	19.7955	59.9849	-1.59942	0.000834743	0.00566253	DOWN
MSTRG.9468	0	7	19	19	0	9.12717	39.5563	24.8488	4.56358	32.2026	-2.81894	0.000840307	0.00568888	DOWN
MSTRG.17672	26	18	30	106	88.0878	57.8396	153.922	341.636	72.9637	247.779	-1.7638	0.000844659	0.00570197	DOWN
MSTRG.19902	71	91	9	38	169.91	206.54	32.6176	86.5083	188.225	59.5629	1.65997	0.000845609	0.00570197	UP
MSTRG.14141	0	0	5	8	0	0	3.34473	3.36156	0	3.35315	#NAME?	0.000854894	0.00575311	DOWN
MSTRG.20243	163	170	45	67	97.0697	96.0168	40.5832	37.9568	96.5433	39.27	1.29775	0.000859997	0.00577597	UP
MSTRG.18189	20	10	1	2	4.43527	2.10334	0.336006	0.422001	3.26931	0.379004	3.1087	0.000867606	0.00581554	UP
MSTRG.14354	5	11	0	0	1.75034	3.65228	0	0	2.70131	0	Inf	0.000879222	0.0058586	UP
MSTRG.15148	18	28	44	65	17.9725	26.5151	66.5306	61.7385	22.2438	64.1345	-1.5277	0.000878772	0.0058586	DOWN
MSTRG.19206	11490	10921	3158	3671	4154.2	3744.82	1729.09	1262.6	3949.51	1495.85	1.40071	0.000878293	0.0058586	UP
MSTRG.2602	6	8	10	54	8.28699	10.4788	20.9139	70.9451	9.38291	45.9295	-2.29131	0.000887892	0.00590475	DOWN
MSTRG.16913	0	13	27	32	0	12.9993	43.11	32.0944	6.49965	37.6022	-2.53238	0.0009087	0.00603128	DOWN
MSTRG.18599	18	16	2	2	37.261	31.4125	6.26938	3.939	34.3367	5.10419	2.75	0.000916102	0.00606851	UP
MSTRG.18241	135	187	211	543	13.5764	17.836	32.1348	51.948	15.7062	42.0414	-1.42047	0.000942386	0.00622469	DOWN
MSTRG.20262	79	78	19	32	127.84	119.713	46.5618	49.2612	123.776	47.9115	1.36929	0.000943358	0.00622469	UP
MSTRG.17605	36	34	8	10	65.6556	58.8096	22.0945	17.3504	62.2326	19.7225	1.65783	0.000961024	0.00631663	UP
MSTRG.20560	98	78	24	31	278.776	210.439	103.39	83.8892	244.607	93.6397	1.38528	0.000959302	0.00631663	UP
MSTRG.14675	120	191	323	343	50.8438	76.7525	207.252	138.251	63.7982	172.751	-1.43711	0.00096611	0.00633775	DOWN
MSTRG.19304	44	30	8	10	160.494	103.781	44.189	34.7009	132.138	39.4449	1.74413	0.000968088	0.00633845	UP
MSTRG.14196	22	46	69	88	8.92013	17.6894	42.3684	33.9433	13.3048	38.1558	-1.51996	0.000987145	0.00644476	DOWN
MSTRG.19269	45	38	9	14	114.024	91.3204	34.5363	33.7468	102.672	34.1415	1.58845	0.000988133	0.00644476	UP
MSTRG.18378	256	256	72	92	387.252	367.279	164.94	132.39	377.265	148.665	1.34351	0.00100402	0.00652326	UP
MSTRG.20349	11	34	65	59	6.06759	17.7863	54.2954	30.9585	11.927	42.627	-1.83754	0.00100232	0.00652326	DOWN
MSTRG.17948	5	26	37	63	5.04784	24.896	56.5703	60.5064	14.9719	58.5383	-1.96712	0.00101442	0.00657815	DOWN
MSTRG.20055	69	89	15	36	193.841	237.131	63.8156	96.2102	215.486	80.0129	1.42929	0.00102745	0.00664993	UP
MSTRG.18780	551	899	1138	2047	224.216	346.958	701.288	792.408	285.587	746.848	-1.38689	0.00105582	0.00682053	DOWN
MSTRG.18792	224	267	69	88	662.187	748.593	308.902	247.475	705.39	278.188	1.34236	0.00106813	0.00688688	UP
MSTRG.17526	28	69	101	126	12.1539	28.4059	66.392	52.0286	20.2799	59.2103	-1.54579	0.00108225	0.00696466	DOWN
MSTRG.3942	0	2	5	20	0	1.65468	6.6056	16.5967	0.827342	11.6011	-3.80964	0.0011213	0.00720228	DOWN
MSTRG.11804	462	636	791	1573	11.8409	15.4597	30.7013	38.3518	13.6503	34.5266	-1.33878	0.00115236	0.00737381	DOWN
MSTRG.17664	658	931	1327	1983	974.179	1307.27	2975.25	2792.88	1140.72	2884.06	-1.33815	0.00115112	0.00737381	DOWN
MSTRG.20225	545	526	159	209	174.268	159.518	76.9943	63.5747	166.893	70.2845	1.24764	0.00118241	0.00755183	UP
MSTRG.2116	0	1	17	5	0	2.5842	70.1456	12.9606	1.2921	41.5531	-5.00717	0.00119334	0.00760724	DOWN
MSTRG.20549	1441	1293	402	510	1079.97	919.068	456.261	363.608	999.518	409.934	1.28584	0.00120294	0.00765402	UP
MSTRG.12568	6	15	15	64	1.99558	4.73136	7.55464	20.2481	3.36347	13.9014	-2.0472	0.00121152	0.0076942	DOWN
MSTRG.18045	83	69	20	28	231.732	182.71	84.5636	74.3679	207.221	79.4658	1.38276	0.00121696	0.00771426	UP
MSTRG.12314	61	80	17	28	39.6982	49.378	16.7542	17.3347	44.5381	17.0444	1.38574	0.0012514	0.00791775	UP
MSTRG.4026	95	198	271	376	15.9585	31.5455	68.9409	60.0858	23.752	64.5134	-1.44155	0.00125716	0.00793934	DOWN
MSTRG.17883	15	12	22	50	3.9501	2.99722	8.7739	12.5261	3.47366	10.65	-1.61633	0.00127144	0.00801454	DOWN
MSTRG.19397	64	78	93	216	17.1081	19.7753	37.6483	54.928	18.4417	46.2882	-1.32767	0.00127902	0.00804734	DOWN
MSTRG.17845	94	156	165	433	20.679	32.5482	54.9699	90.6159	26.6136	72.7929	-1.45163	0.0012841	0.00806435	DOWN
MSTRG.18961	10	26	49	47	17.4628	43.0633	129.585	78.0805	30.2631	103.833	-1.77863	0.001291	0.00809267	DOWN
MSTRG.20513	77	47	10	26	25.237	14.6098	4.96326	8.10647	19.9234	6.53487	1.60823	0.00129524	0.00810425	UP
MSTRG.2228	547	496	153	211	60.5425	52.0662	25.645	22.2162	56.3044	23.9306	1.23439	0.00129781	0.00810534	UP
MSTRG.12914	10	18	1	2	10.6797	18.2328	1.61815	2.03228	14.4563	1.82521	2.98556	0.00130732	0.00814969	UP
MSTRG.17377	413	530	114	226	107.263	130.551	44.8377	55.8375	118.907	50.3376	1.24012	0.00133252	0.00827674	UP
MSTRG.8283	150	146	17	76	47.8792	44.1985	8.21748	23.0773	46.0389	15.6474	1.55693	0.00133259	0.00827674	UP
MSTRG.19688	38	51	11	15	6.76531	8.61145	2.96579	2.54041	7.68838	2.7531	1.48162	0.00133505	0.0082768	UP
MSTRG.13944	8	5	17	27	4.80505	2.84845	15.4637	15.4283	3.82675	15.446	-2.01304	0.00135733	0.00839954	DOWN
MSTRG.11971	40	70	81	156	16.0603	26.656	49.2515	59.5846	21.3581	54.418	-1.3493	0.00136209	0.00840453	DOWN
MSTRG.17848	19	22	2	5	75.7148	83.1497	12.0693	18.9555	79.4323	15.5124	2.3563	0.0013631	0.00840453	UP
MSTRG.3407	25	27	43	72	49.7038	50.9116	129.464	136.172	50.3077	132.818	-1.4006	0.00137543	0.00846512	DOWN
MSTRG.19057	54	39	0	18	167.863	114.981	0	53.2281	141.422	26.6141	2.40974	0.00138061	0.00848162	UP
MSTRG.2407	17	26	39	59	1.87788	2.724	6.5242	6.20002	2.30094	6.36211	-1.46728	0.00139028	0.00851015	DOWN
MSTRG.7597	47	43	59	141	12.616	10.9469	23.9838	36.0048	11.7815	29.9943	-1.34817	0.00138991	0.00851015	DOWN
MSTRG.15025	6	8	0	0	22.065	27.9009	0	0	24.983	0	Inf	0.00141129	0.00862314	UP
MSTRG.18384	3335	4510	6012	10841	404.671	519.021	1104.75	1251.39	461.846	1178.07	-1.35094	0.00141946	0.00864185	DOWN
MSTRG.5375	6	8	0	0	2.08048	2.63075	0	0	2.35562	0	Inf	0.0014178	0.00864185	UP
MSTRG.1211	11	8	22	30	15.9725	11.0171	48.3762	41.4391	13.4948	44.9076	-1.73456	0.00144595	0.0087873	DOWN
MSTRG.1379	8	6	0	0	7.75607	5.51739	0	0	6.63673	0	Inf	0.00151091	0.00916567	UP
MSTRG.19517	342	312	94	132	165.794	143.45	69.0099	60.8739	154.622	64.9419	1.25152	0.00152015	0.0092052	UP
MSTRG.19032	10	14	24	35	12.7226	16.8936	46.242	42.3608	14.8081	44.3014	-1.58097	0.00157051	0.00949315	DOWN
MSTRG.11081	132	127	43	29	64.3355	58.706	31.7382	13.4458	61.5207	22.592	1.44526	0.00159192	0.00957129	UP
MSTRG.19955	36	19	3	8	26.6491	13.3397	3.36358	5.63377	19.9944	4.49868	2.15202	0.00159172	0.00957129	UP
MSTRG.850	113	172	278	301	16.1051	23.2496	60.0026	40.8102	19.6774	50.4064	-1.35707	0.0015876	0.00957129	DOWN
MSTRG.7201	13	10	0	2	48.1974	35.162	0	7.05468	41.6797	3.52734	3.56269	0.00161638	0.00970112	UP
MSTRG.21753	64	59	14	0	57.0384	49.8704	18.896	0	53.4544	9.44801	2.50023	0.00162132	0.00971357	UP
MSTRG.1034	41	35	5	17	107.191	86.7847	19.7977	42.2808	96.9878	31.0393	1.64371	0.00164374	0.00983052	UP
MSTRG.15620	72	86	96	250	23.2944	26.3888	47.0359	76.9437	24.8416	61.9898	-1.31927	0.00167852	0.0100208	DOWN
MSTRG.20316	16	14	3	0	22.2331	18.4506	6.31381	0	20.3418	3.15691	2.68787	0.00168561	0.0100454	UP
MSTRG.19601	35	67	64	192	20.0513	36.4041	55.5249	104.638	28.2277	80.0816	-1.50436	0.0016992	0.0101086	DOWN
MSTRG.19883	77	75	101	212	26.5856	24.5594	52.8095	69.6315	25.5725	61.2205	-1.25942	0.00170322	0.0101147	DOWN
MSTRG.18067	25	43	4	13	3.54916	5.78957	0.859925	1.75571	4.66937	1.30782	1.83607	0.00172748	0.0102409	UP
MSTRG.15039	16	3	0	0	2.95201	0.524957	0	0	1.73848	0	Inf	0.00173585	0.0102725	UP
MSTRG.12707	1872	1914	610	552	1661.83	1611.48	820.067	466.16	1636.65	643.114	1.3476	0.00175852	0.0103703	UP
MSTRG.20468	249	257	81	64	223.901	219.176	110.302	54.7464	221.538	82.5241	1.42467	0.00175809	0.0103703	UP
MSTRG.2118	1283	1167	348	529	118.307	102.061	48.5965	46.4041	110.184	47.5003	1.21391	0.00184426	0.0108571	UP
MSTRG.2705	33	44	44	147	9.61406	12.1575	19.4128	40.7405	10.8858	30.0767	-1.4662	0.00186025	0.0109322	DOWN
MSTRG.18781	0	9	11	41	0	13.3131	25.9813	60.8305	6.65654	43.4059	-2.70505	0.00188027	0.0110307	DOWN
MSTRG.18644	42	37	10	12	63.6402	53.1716	22.9457	17.2969	58.4059	20.1213	1.53739	0.00192255	0.0112592	UP
MSTRG.17972	172	241	319	478	24.8428	33.0135	69.7754	65.6773	28.9281	67.7263	-1.22724	0.00193408	0.0113072	DOWN
MSTRG.19796	23	33	3	11	53.9013	73.3461	10.6484	24.5234	63.6237	17.5859	1.85514	0.00196633	0.0114759	UP
MSTRG.17021	204	207	262	576	24.2876	23.3736	47.2384	65.237	23.8306	56.2377	-1.23872	0.00199147	0.0116027	DOWN
MSTRG.20501	19	20	34	52	11.7159	11.6967	31.7496	30.5029	11.7063	31.1262	-1.41084	0.00200188	0.0116432	DOWN
MSTRG.16776	328	296	86	138	197.937	169.413	78.5939	79.2226	183.675	78.9082	1.21891	0.00202341	0.0117483	UP
MSTRG.20391	206	200	60	84	786.271	724.001	346.812	305.003	755.136	325.907	1.21227	0.00203758	0.0118103	UP
MSTRG.17949	3	4	10	20	9.79618	12.3892	49.4534	62.1326	11.0927	55.793	-2.33047	0.00206026	0.0119213	DOWN
MSTRG.2013	0	8	24	17	0	11.8748	56.8825	25.31	5.9374	41.0962	-2.7911	0.002103	0.0121479	DOWN
MSTRG.16175	1	20	53	34	1.19132	22.6075	95.6603	38.5485	11.8994	67.1044	-2.49552	0.00214307	0.0123372	DOWN
MSTRG.19579	4	5	15	18	10.4889	12.4341	59.5612	44.8968	11.4615	52.229	-2.18806	0.00214148	0.0123372	DOWN
MSTRG.19612	111	116	30	54	62.6779	62.1229	25.6537	29.0069	62.4004	27.3303	1.19105	0.00218047	0.0125312	UP
MSTRG.17721	17	19	2	4	35.2705	37.3879	6.28376	7.89401	36.3292	7.08889	2.3575	0.00218744	0.01255	UP
MSTRG.19188	471	455	130	219	366.35	335.651	153.129	162.045	351	157.587	1.15533	0.0021914	0.0125514	UP
MSTRG.1920	21	49	46	131	19.9335	44.1121	66.1242	118.29	32.0228	92.2072	-1.52578	0.00219515	0.0125516	DOWN
MSTRG.5678	338	488	472	1502	256.504	351.237	542.449	1084.34	303.871	813.393	-1.4205	0.00221455	0.0126412	DOWN
MSTRG.19279	40	39	8	16	84.3446	77.9938	25.5452	32.0954	81.1692	28.8203	1.49385	0.0022187	0.0126436	UP
MSTRG.20820	1139	1164	335	506	2725.75	2641.91	1214.08	1151.94	2683.83	1183.01	1.18183	0.00223664	0.0127244	UP
MSTRG.21747	7511	7268	2232	2814	1089.9	1000.24	490.48	388.443	1045.07	439.462	1.24979	0.00224222	0.0127348	UP
MSTRG.19068	60	117	113	309	10.6027	19.6091	30.2404	51.945	15.1059	41.0927	-1.44377	0.00225936	0.0127755	DOWN
MSTRG.19344	251	284	312	865	33.8582	36.3338	63.736	111	35.096	87.368	-1.3158	0.00225493	0.0127755	DOWN
MSTRG.9525	0	0	9	4	0	0	50.5305	14.1057	0	32.3181	#NAME?	0.00226072	0.0127755	DOWN
MSTRG.18803	32	41	9	12	54.3104	65.9948	23.1322	19.3738	60.1526	21.253	1.50096	0.00228801	0.0129082	UP
MSTRG.18567	18	18	3	3	38.0445	36.0822	9.60348	6.03169	37.0633	7.81759	2.2452	0.00230912	0.0130056	UP
MSTRG.11280	10	14	16	55	2.44545	3.24719	5.9257	12.7952	2.84632	9.36043	-1.71748	0.00233918	0.013153	DOWN
MSTRG.18878	61	76	22	19	38.0031	44.9061	20.7564	11.2607	41.4546	16.0086	1.37269	0.00236396	0.0132703	UP
MSTRG.12276	0	0	4	7	0	0	1.94929	2.14278	0	2.04603	#NAME?	0.00237443	0.013307	DOWN
MSTRG.12458	7	6	0	0	12.2717	9.97621	0	0	11.124	0	Inf	0.00237909	0.0133111	UP
MSTRG.13530	256	272	83	91	77.2695	77.8642	37.9391	26.1291	77.5669	32.0341	1.27583	0.00239434	0.0133744	UP
MSTRG.11824	240	200	68	82	135.435	107.042	58.1128	44.0201	121.239	51.0664	1.2474	0.00246651	0.0137322	UP
MSTRG.202	31	52	55	118	13.4884	21.4587	36.2414	48.8427	17.4736	42.542	-1.28372	0.00246529	0.0137322	DOWN
MSTRG.19514	414	425	123	190	579.724	564.434	260.835	253.1	572.079	256.967	1.15463	0.00248887	0.0138338	UP
MSTRG.20830	48	58	14	19	40.1667	46.0319	17.7423	15.1254	43.0993	16.4338	1.39099	0.0025057	0.0139046	UP
MSTRG.18930	16	38	39	92	13.218	29.773	48.7915	72.3006	21.4955	60.5461	-1.494	0.00257957	0.0142911	DOWN
MSTRG.6322	45	43	12	16	40.666	36.8543	16.4219	13.7552	38.7602	15.0885	1.36112	0.00260604	0.0144141	UP
MSTRG.18651	0	0	26	0	0	0	69.566	0	0	34.783	#NAME?	0.0026302	0.014511	DOWN
MSTRG.18924	146	233	272	480	43.559	65.93	122.895	136.233	54.7445	129.564	-1.24288	0.0026407	0.014511	DOWN
MSTRG.19638	18	29	47	54	10.458	15.9793	41.3523	29.8453	13.2186	35.5988	-1.42925	0.00263935	0.014511	DOWN
MSTRG.20306	28	21	5	5	57.8283	41.1348	15.6393	9.82399	49.4815	12.7316	1.95847	0.00263354	0.014511	UP
MSTRG.144	1254	1736	2161	3857	41.0763	53.9319	107.198	120.187	47.5041	113.693	-1.25902	0.00265434	0.0145582	DOWN
MSTRG.15556	25	31	6	8	22.281	26.2027	8.0977	6.78273	24.2418	7.44021	1.70408	0.00265789	0.0145582	UP
MSTRG.19408	30	77	85	154	16.0676	39.1128	68.942	78.4622	27.5902	73.7021	-1.41755	0.00267472	0.0146267	DOWN
MSTRG.19312	100	63	22	32	59.9464	35.8186	19.9724	18.2485	47.8825	19.1104	1.32514	0.00270247	0.0147546	UP
MSTRG.20427	79	71	23	27	154.681	131.848	68.198	50.2922	143.265	59.2451	1.27391	0.00271339	0.0147666	UP
MSTRG.21021	22	26	25	115	12.1199	13.5851	20.857	60.2694	12.8525	40.5632	-1.65812	0.00271228	0.0147666	DOWN
MSTRG.17210	87	98	127	236	40.0712	42.8094	88.5838	103.405	41.4403	95.9943	-1.21191	0.0027319	0.0148435	DOWN
MSTRG.7520	11	297	891	805	0.964884	24.7075	118.355	67.1709	12.8362	92.7629	-2.85333	0.00278262	0.0150948	DOWN
MSTRG.19048	341	270	98	104	359.519	269.98	156.471	104.308	314.75	130.389	1.27138	0.00293179	0.015859	UP
MSTRG.9354	468	447	139	210	118.453	107.302	53.2788	50.5633	112.878	51.921	1.12037	0.00293286	0.015859	UP
MSTRG.18611	0	0	25	0	0	0	92.56	0	0	46.28	#NAME?	0.00296411	0.0160024	DOWN
MSTRG.958	6685	7396	2325	1471	873.245	916.291	459.935	182.795	894.768	321.365	1.4773	0.00299896	0.0161648	UP
MSTRG.9337	8	6	11	36	4.51148	3.2093	9.39475	19.314	3.86039	14.3544	-1.89467	0.00300794	0.0161874	DOWN
MSTRG.20295	1869	1866	604	721	253.097	239.658	123.867	92.8815	246.377	108.374	1.18485	0.00307648	0.01653	UP
MSTRG.19518	8	2	66	5	14.5895	3.45949	182.288	8.67521	9.02451	95.4818	-3.4033	0.00312781	0.0167791	DOWN
MSTRG.17049	18	25	30	65	18.9338	24.9405	47.7875	65.0408	21.9371	56.4141	-1.36268	0.00317428	0.0169808	DOWN
MSTRG.19551	211	215	69	83	270.736	261.641	134.076	101.311	266.189	117.694	1.17741	0.00318045	0.0169808	UP
MSTRG.19973	2	1	1	46	1.32068	0.626244	1.00042	28.8939	0.97346	14.9471	-3.9406	0.00317563	0.0169808	DOWN
MSTRG.20924	0	7	10	25	0	17.612	40.1719	63.0898	8.80598	51.6309	-2.55168	0.00319128	0.0170118	DOWN
MSTRG.19139	14	5	0	1	19.7881	6.70277	0	1.3441	13.2454	0.67205	4.30078	0.0032477	0.0172582	UP
MSTRG.20418	37	20	5	9	42.9106	21.9988	8.78206	9.9291	32.4547	9.35558	1.79453	0.0032435	0.0172582	UP
MSTRG.12243	19	37	63	58	9.17633	16.9479	46.0783	26.6475	13.0621	36.3629	-1.47708	0.00325694	0.0172802	DOWN
MSTRG.10672	692	675	184	347	35.4321	32.7791	14.2675	16.9019	34.1056	15.5847	1.12988	0.00330183	0.0174909	UP
MSTRG.18094	15	10	0	3	34.2642	21.6655	0	6.5191	27.9648	3.25955	3.10087	0.00336319	0.0177881	UP
MSTRG.19773	38	36	6	17	77.4201	69.5619	18.5116	32.9486	73.491	25.7301	1.51411	0.00336925	0.0177924	UP
MSTRG.16365	164	184	61	36	57.2574	60.9266	32.252	11.9566	59.092	22.1043	1.41863	0.00337913	0.0178147	UP
MSTRG.1837	9	7	0	1	10.7692	7.94402	0	1.13786	9.35661	0.568931	4.03966	0.00338401	0.0178147	UP
MSTRG.15029	9	12	26	26	10.4245	13.1824	45.6054	28.6477	11.8034	37.1265	-1.65324	0.00349821	0.0183874	DOWN
MSTRG.20268	2236	2123	230	1173	425.737	383.373	66.3188	212.463	404.555	139.391	1.5372	0.00352129	0.0184799	UP
MSTRG.20374	17	26	3	6	35.9297	52.1187	9.60348	12.0634	44.0242	10.8334	2.02281	0.00352726	0.0184826	UP
MSTRG.17038	25	45	41	127	48.0154	81.9683	119.249	232.035	64.9918	175.642	-1.43431	0.00355893	0.0186197	DOWN
MSTRG.13427	17	9	0	3	4.14388	2.08073	0	0.695652	3.1123	0.347826	3.16154	0.00359014	0.018754	UP
MSTRG.18236	111	113	24	0	328.137	316.82	107.445	0	322.479	53.7223	2.58561	0.00361462	0.0188528	UP
MSTRG.20588	69	65	18	30	171.005	152.784	67.5586	70.7303	161.894	69.1444	1.22737	0.00363707	0.0189408	UP
MSTRG.19485	149	178	168	584	41.8716	47.4412	71.4963	156.121	44.6564	113.809	-1.34967	0.00367082	0.0190871	DOWN
MSTRG.17781	971	1177	1442	2711	87.845	100.99	197.562	233.315	94.4173	215.438	-1.19015	0.00371207	0.019272	DOWN
MSTRG.20480	78	60	20	27	119.997	87.5448	46.5963	39.5153	103.771	43.0558	1.26912	0.00373034	0.0193372	UP
MSTRG.2319	6	6	0	0	2.71671	2.57644	0	0	2.64657	0	Inf	0.00377723	0.0195503	UP
MSTRG.17957	18	29	42	55	19.9792	30.5274	70.5975	58.0728	25.2533	64.3351	-1.34914	0.00378945	0.0195538	DOWN
MSTRG.17986	1	0	13	4	2.36087	0	46.4984	8.9864	1.18044	27.7424	-4.5547	0.00378681	0.0195538	DOWN
MSTRG.2252	10	9	19	29	0.967665	0.826015	2.78434	2.6696	0.89684	2.72697	-1.60438	0.00379878	0.0195721	DOWN
MSTRG.19317	293	242	79	115	449.994	352.498	183.742	168.018	401.246	175.88	1.1899	0.00383517	0.0197296	UP
MSTRG.2383	19	22	30	58	22.4964	24.7055	53.7922	65.3283	23.6009	59.5603	-1.33551	0.00387284	0.019863	DOWN
MSTRG.691	7874	9326	11855	21535	302.248	339.52	689.143	786.374	320.884	737.759	-1.2011	0.00387109	0.019863	DOWN
MSTRG.307	136	191	182	525	14.723	19.6107	29.8378	54.0669	17.1668	41.9523	-1.28913	0.00391147	0.0200307	DOWN
MSTRG.20212	37	32	7	15	36.4998	29.9386	10.4577	14.0761	33.2192	12.2669	1.43724	0.00392356	0.0200321	UP
MSTRG.3682	1	8	25	14	1.91166	14.5108	72.4043	25.4706	8.21125	48.9374	-2.57526	0.0039192	0.0200321	DOWN
MSTRG.17769	5	7	0	0	7.35426	9.76533	0	0	8.55979	0	Inf	0.00393457	0.020058	UP
MSTRG.21727	43	49	9	23	136.482	147.505	43.2612	69.4467	141.993	56.3539	1.33324	0.00396575	0.0201866	UP
MSTRG.19313	131	127	42	55	42.7036	39.2643	20.734	17.0556	40.9839	18.8948	1.11707	0.00397535	0.0202051	UP
MSTRG.291	35	44	49	108	27.8461	33.2006	59.0372	81.7398	30.5233	70.3885	-1.20543	0.00400816	0.0203413	DOWN
MSTRG.21012	207	198	68	78	94.7629	85.9677	47.1431	33.9684	90.3653	40.5558	1.15586	0.00403377	0.0204406	UP
MSTRG.21967	1	1	11	7	2.96464	2.81296	49.4071	19.7487	2.8888	34.5779	-3.58131	0.00404161	0.0204497	DOWN
MSTRG.19817	30	20	28	101	24.361	15.4031	34.4322	78.0204	19.882	56.2263	-1.49978	0.00411192	0.0207744	DOWN
MSTRG.6429	9	14	17	39	9.76202	14.4021	27.9237	40.2413	12.0821	34.0825	-1.49616	0.00411808	0.0207745	DOWN
MSTRG.17114	9	19	23	44	12.2798	24.5869	47.5226	57.109	18.4334	52.3158	-1.50493	0.00413451	0.0208264	DOWN
MSTRG.17788	76	157	316	193	11.7741	23.0684	74.1382	28.4439	17.4212	51.291	-1.55786	0.00414673	0.0208569	DOWN
MSTRG.18958	2	6	15	15	7.83258	22.2845	88.955	55.878	15.0586	72.4165	-2.26574	0.00422087	0.0211669	DOWN
MSTRG.21085	49	33	12	10	114.833	73.3461	42.5863	22.2949	94.0893	32.4406	1.53623	0.00422003	0.0211669	UP
MSTRG.121	5309	5361	1837	1530	1608.34	1540.32	842.778	440.932	1574.33	641.855	1.29442	0.0042531	0.021297	UP
MSTRG.17725	31	39	43	99	27.3584	32.6433	57.4694	83.1155	30.0008	70.2925	-1.22837	0.00428022	0.0213695	DOWN
MSTRG.8195	14	24	25	65	8.90604	14.4802	24.0838	39.3355	11.6931	31.7097	-1.43926	0.00427603	0.0213695	DOWN
MSTRG.19396	67	116	121	245	30.2131	49.6116	82.6318	105.101	39.9124	93.8662	-1.23377	0.00433369	0.0216046	DOWN
MSTRG.18913	1195	1378	457	326	21.3508	23.3506	12.3652	5.5409	22.3507	8.95306	1.31987	0.0043561	0.0216844	UP
MSTRG.21751	5561	4994	1800	1675	120.3	102.462	58.969	34.4701	111.381	46.7196	1.2534	0.00441917	0.0219661	UP
MSTRG.10652	32	21	5	9	20.019	12.4599	4.73721	5.35594	16.2394	5.04658	1.68612	0.00448472	0.0222333	UP
MSTRG.19671	11	12	0	3	38.5692	39.9048	0	10.0061	39.237	5.00303	2.97134	0.00448606	0.0222333	UP
MSTRG.19282	453	439	135	223	196.727	180.814	88.7849	92.127	188.77	90.4559	1.06134	0.0045187	0.0223623	UP
MSTRG.20517	94	94	21	53	27.3415	25.9312	9.25009	14.6652	26.6363	11.9577	1.15546	0.00456564	0.0225616	UP
MSTRG.20342	21	47	5	13	19.5438	41.4845	7.04734	11.5096	30.5142	9.27849	1.71752	0.00461555	0.022775	UP
MSTRG.21750	262	205	79	81	61.6876	45.7775	28.1686	18.1426	53.7326	23.1556	1.21443	0.00465132	0.0229181	UP
MSTRG.13461	1	1	6	10	0.845061	0.801826	7.68146	8.04282	0.823443	7.86214	-3.25518	0.00480263	0.0236292	DOWN
MSTRG.17300	26	26	32	83	13.3482	12.6599	24.8791	40.536	13.004	32.7076	-1.33066	0.00487697	0.0239602	DOWN
MSTRG.10540	91	109	140	225	24.5215	27.8568	57.1306	57.6768	26.1891	57.4037	-1.13218	0.00490442	0.0240601	DOWN
MSTRG.17436	3	6	11	21	4.41945	8.38391	24.5426	29.4315	6.40168	26.9871	-2.07575	0.00496433	0.0243188	DOWN
MSTRG.20996	7	12	16	33	6.77965	11.023	23.4681	30.4048	8.90131	26.9365	-1.59747	0.00501566	0.0245347	DOWN
MSTRG.20060	286	215	58	131	231.201	164.841	71.0051	100.742	198.021	85.8736	1.20537	0.00505681	0.0247003	UP
MSTRG.17674	28	30	42	69	23.1313	23.5048	52.5452	54.2255	23.318	53.3853	-1.195	0.0051057	0.0249032	DOWN
MSTRG.12753	4	6	30	10	4.97752	7.08078	56.5299	11.8374	6.02915	34.1837	-2.50328	0.00515832	0.0251236	DOWN
MSTRG.21543	147	170	170	485	21.4684	23.5469	37.5987	67.3816	22.5076	52.4901	-1.22163	0.00519887	0.0252847	DOWN
MSTRG.18214	25	42	5	15	25.67	40.9003	7.77527	14.6513	33.2852	11.2133	1.56967	0.00522083	0.0253551	UP
MSTRG.7857	23	43	41	99	11.7947	20.9134	31.8404	48.2956	16.354	40.068	-1.2928	0.00523553	0.0253901	DOWN
MSTRG.18671	6305	5863	1869	2778	2703.07	2383.93	1213.45	1132.97	2543.5	1173.21	1.11635	0.00527961	0.0255672	UP
MSTRG.17591	2	5	17	11	6.41605	15.2119	82.5827	33.5675	10.814	58.0751	-2.42502	0.00530906	0.0256365	DOWN
MSTRG.17987	15	33	47	56	7.05596	14.7226	33.4818	25.06	10.8893	29.2709	-1.42656	0.00530564	0.0256365	DOWN
MSTRG.9324	126	189	340	259	22.961	32.6653	93.8298	44.8991	27.8132	69.3644	-1.31843	0.00535156	0.0258049	DOWN
MSTRG.227	26	37	41	83	17.995	24.2872	42.9735	54.6477	21.1411	48.8106	-1.20714	0.00538845	0.0259458	DOWN
MSTRG.17335	394	507	611	1013	57.6529	70.3615	135.396	141.01	64.0072	138.203	-1.11048	0.00541387	0.0260312	DOWN
MSTRG.19583	23	52	40	146	17.3383	37.1773	45.6644	104.699	27.2578	75.1815	-1.46371	0.00552746	0.0265397	DOWN
MSTRG.19920	24	19	4	6	76.4441	57.3983	19.2938	18.18	66.9212	18.7369	1.83658	0.00556301	0.0266725	UP
MSTRG.17022	0	5	6	21	0	8.86316	16.9817	37.3367	4.43158	27.1592	-2.61555	0.00560717	0.0268083	DOWN
MSTRG.20476	37	47	51	108	52.5436	63.3014	109.678	145.9	57.9225	127.789	-1.14157	0.00560574	0.0268083	DOWN
MSTRG.18228	3	15	24	27	2.20972	10.4799	26.7737	18.921	6.34481	22.8473	-1.84838	0.00567949	0.0271158	DOWN
MSTRG.12933	25	16	38	47	20.0846	12.1912	46.231	35.9198	16.1379	41.0754	-1.34782	0.00575245	0.0274254	DOWN
MSTRG.19600	60	59	18	24	39.4443	36.7866	17.9207	15.0091	38.1155	16.4649	1.21098	0.00581114	0.0276663	UP
MSTRG.1631	111	91	14	60	3.3489	2.60388	0.639678	1.72205	2.97639	1.18086	1.33372	0.0058356	0.0277437	UP
MSTRG.12861	99	86	20	53	52.5866	43.3254	16.0884	26.7815	47.956	21.435	1.16175	0.00589233	0.0279741	UP
MSTRG.11991	13	9	21	30	4.75351	3.12109	11.628	10.4351	3.9373	11.0316	-1.48636	0.0059181	0.0280179	DOWN
MSTRG.21019	40	72	17	17	42.7705	73.0163	27.5276	17.2922	57.8934	22.4099	1.36927	0.00591666	0.0280179	UP
MSTRG.17073	293	399	453	797	50.6587	65.4277	118.611	131.087	58.0432	124.849	-1.10499	0.00598402	0.0282904	DOWN
MSTRG.20258	115	63	15	47	401.655	208.688	79.3383	156.161	305.172	117.75	1.3739	0.00603295	0.0284819	UP
MSTRG.11021	0	13	31	20	0	1.04335	3.97267	1.60998	0.521675	2.79132	-2.41973	0.00608173	0.0286324	DOWN
MSTRG.20038	461	503	171	201	785.345	812.699	441.159	325.741	799.022	383.45	1.0592	0.0060756	0.0286324	UP
MSTRG.447	7	7	23	16	9.29838	8.81891	46.2665	20.2187	9.05864	33.2426	-1.87567	0.00611109	0.0287306	DOWN
MSTRG.20079	41	53	15	16	61.1006	74.9105	33.8527	22.6836	68.0056	28.2682	1.26647	0.006134	0.0287983	UP
MSTRG.18556	45	44	10	22	48.3453	44.8327	16.2691	22.4846	46.589	19.3769	1.26565	0.00615314	0.0288482	UP
MSTRG.11022	1	3	9	9	1.62046	4.61266	22.0958	13.8794	3.11656	17.9876	-2.52898	0.00617409	0.0288664	DOWN
MSTRG.16812	64	73	86	158	21.5942	23.3606	43.9434	50.7144	22.4774	47.3289	-1.07425	0.00616932	0.0288664	DOWN
MSTRG.19719	5	6	0	0	2.96193	3.37114	0	0	3.16653	0	Inf	0.00619072	0.0289042	UP
MSTRG.12697	1	4	6	18	3.89748	14.7923	35.4274	66.7646	9.34489	51.096	-2.45096	0.00622685	0.028993	DOWN
MSTRG.17453	5	6	0	0	5.00317	5.69438	0	0	5.34878	0	Inf	0.0062231	0.028993	UP
MSTRG.12317	106	107	39	39	90.6306	86.7669	50.4978	31.7214	88.6987	41.1096	1.10944	0.00624288	0.0290277	UP
MSTRG.17789	53	124	248	142	12.1314	26.9192	85.9665	30.9202	19.5253	58.4433	-1.5817	0.00629092	0.0292109	DOWN
MSTRG.21059	24	42	49	77	15.0243	24.9365	46.4535	45.8556	19.9804	46.1545	-1.20789	0.00634158	0.0294058	DOWN
MSTRG.18554	186	275	296	532	19.2975	27.0596	46.5071	52.5067	23.1786	49.5069	-1.09484	0.00635542	0.0294157	DOWN
MSTRG.18690	192	204	60	99	59.2165	59.6724	28.024	29.0465	59.4444	28.5353	1.0588	0.00636978	0.0294157	UP
MSTRG.21112	6	5	0	0	12.2528	9.68345	0	0	10.9681	0	Inf	0.0063694	0.0294157	UP
MSTRG.18160	16	13	3	2	29.0054	22.3515	8.23705	3.44958	25.6785	5.84332	2.1357	0.00644362	0.0297161	UP
MSTRG.18806	93	115	135	243	35.3921	41.5073	77.8035	87.9728	38.4497	82.8881	-1.10819	0.00647935	0.0298403	DOWN
MSTRG.17150	14	17	26	38	14.6071	16.8226	41.0816	37.7164	15.7149	39.399	-1.32603	0.00650581	0.0299214	DOWN
MSTRG.18685	78	92	27	39	81.0085	90.62	42.4665	38.5318	85.8142	40.4992	1.08332	0.00658028	0.0302229	UP
MSTRG.9194	46	40	53	107	29.7009	24.4949	51.8245	65.723	27.0979	58.7737	-1.11699	0.00668762	0.0306743	DOWN
MSTRG.143	93	150	173	280	24.0707	36.8213	67.8097	68.9417	30.446	68.3757	-1.16723	0.00675216	0.0309283	DOWN
MSTRG.21073	321	282	84	160	159.022	132.497	63.0189	75.403	145.759	69.2109	1.07452	0.00677763	0.0310031	UP
MSTRG.19764	313	253	96	116	218.978	167.872	101.711	77.2023	193.425	89.4566	1.11251	0.00678793	0.0310083	UP
MSTRG.20029	96	96	20	58	69.2515	65.6793	21.849	39.8013	67.4654	30.8252	1.13004	0.00680326	0.0310365	UP
MSTRG.21188	1	2	11	8	3.50471	6.65081	58.4076	26.684	5.07776	42.5458	-3.06675	0.00682294	0.0310843	DOWN
MSTRG.17889	45	145	164	255	13.9121	42.5156	76.7825	74.9957	28.2138	75.8891	-1.42749	0.00684887	0.0311605	DOWN
MSTRG.12531	35	21	7	8	2.74954	1.56466	0.832803	0.59787	2.1571	0.715337	1.5924	0.0068792	0.0311612	UP
MSTRG.142	6875	8288	10099	17569	119.508	136.64	265.854	290.528	128.074	278.191	-1.1191	0.00686575	0.0311612	DOWN
MSTRG.15	8	17	19	38	8.92282	17.9842	32.0938	40.3207	13.4535	36.2073	-1.42829	0.00688997	0.0311612	DOWN
MSTRG.17175	11	36	74	42	5.3528	16.614	54.5314	19.4421	10.9834	36.9867	-1.75168	0.00689506	0.0311612	DOWN
MSTRG.17784	124	139	156	340	84.1487	89.4628	160.32	219.492	86.8057	189.906	-1.12943	0.00687722	0.0311612	DOWN
MSTRG.13104	1	1	18	3	1.55899	1.47923	42.5153	4.45097	1.51911	23.4832	-3.95033	0.00690478	0.0311636	DOWN
MSTRG.5025	3	3	4	27	4.03201	3.82446	8.14181	34.5245	3.92823	21.3332	-2.44114	0.00702728	0.0316742	DOWN
MSTRG.19575	23	24	4	9	8.54452	8.45622	2.25028	3.18057	8.50037	2.71543	1.64635	0.00711202	0.0320135	UP
MSTRG.18224	182	193	49	109	129.431	130.175	52.7714	73.7408	129.803	63.2561	1.03705	0.00713314	0.032066	UP
MSTRG.20116	3	0	10	9	9.16737	0	46.2791	26.1645	4.58369	36.2218	-2.98228	0.00734816	0.0329887	DOWN
MSTRG.21837	0	7	19	12	0	12.8601	55.7346	22.1119	6.43006	38.9232	-2.59773	0.00738088	0.0330918	DOWN
MSTRG.7861	19	11	3	2	4.08055	2.24062	0.975852	0.408675	3.16058	0.692264	2.1908	0.00741252	0.0331897	UP
MSTRG.17869	39	34	10	14	159.636	131.989	61.9846	54.514	145.813	58.2493	1.3238	0.0074332	0.0332383	UP
MSTRG.3106	79	96	19	51	27.1928	31.3401	9.90413	16.7	29.2664	13.302	1.1376	0.00754261	0.033683	UP
MSTRG.13100	0	0	13	1	0	0	44.4112	2.1452	0	23.2782	#NAME?	0.007626	0.0340106	DOWN
MSTRG.19241	1323	1197	392	641	1961.93	1683.53	880.338	904.271	1822.73	892.305	1.03049	0.00767465	0.0341825	UP
MSTRG.17621	126	117	45	46	27.6714	24.3697	14.9662	9.61024	26.0206	12.2882	1.08238	0.00773273	0.0343959	UP
MSTRG.15824	12748	18673	21839	35393	4596.17	6385.13	11924.1	12139.1	5490.65	12031.6	-1.13178	0.00774688	0.0344136	DOWN
MSTRG.15394	2	4	17	8	3.97654	7.54245	51.1831	15.1307	5.7595	33.1569	-2.5253	0.00799551	0.0354225	DOWN
MSTRG.20294	100	80	29	41	335.034	254.205	147.141	130.673	294.62	138.907	1.08473	0.00800539	0.0354225	UP
MSTRG.6493	0	9	27	13	0	14.8492	71.1314	21.5142	7.4246	46.3228	-2.64134	0.00800044	0.0354225	DOWN
MSTRG.1865	298	243	74	144	79.355	61.3716	29.8422	36.4786	70.3633	33.1604	1.08536	0.00802338	0.0354558	UP
MSTRG.11588	185	197	65	88	77.6565	78.4289	41.3199	35.1403	78.0427	38.2301	1.02955	0.00807451	0.0356352	UP
MSTRG.19588	14	15	22	37	17.663	17.9488	42.034	44.4071	17.8059	43.2205	-1.27936	0.00814518	0.0358239	DOWN
MSTRG.19602	246	204	43	135	103.986	81.7846	27.5262	54.2865	92.8853	40.9064	1.18313	0.008149	0.0358239	UP
MSTRG.80	151	162	181	386	26.2076	26.6665	47.5739	63.7314	26.437	55.6527	-1.07389	0.00813152	0.0358239	DOWN
MSTRG.17431	2	3	15	7	4.52332	6.43465	51.3715	15.0584	5.47899	33.215	-2.59985	0.00822747	0.0361219	DOWN
MSTRG.256	1	3	10	8	2.83453	8.06853	42.9423	21.5814	5.45153	32.2619	-2.5651	0.00833061	0.0365274	DOWN
MSTRG.17659	7	31	30	65	9.56525	40.1748	62.0804	84.4941	24.87	73.2873	-1.55916	0.00837008	0.0366529	DOWN
MSTRG.10101	2	5	7	20	6.11259	14.4925	32.3977	58.1444	10.3025	45.2711	-2.13559	0.0084285	0.0368135	DOWN
MSTRG.19896	349	302	102	167	70.1252	57.5517	31.0376	31.9214	63.8385	31.4795	1.02001	0.00842716	0.0368135	UP
MSTRG.18502	62	55	15	29	74.8794	62.9995	27.4347	33.3183	68.9394	30.3765	1.18237	0.00844103	0.0368207	UP
MSTRG.16758	94	100	31	49	62.0219	62.5774	30.9758	30.7558	62.2997	30.8658	1.01322	0.00853167	0.0371682	UP
MSTRG.19966	60	45	15	22	28.2537	20.0974	10.6968	9.85532	24.1755	10.2761	1.23426	0.00854379	0.0371732	UP
MSTRG.6360	17	34	82	35	5.3769	10.1991	39.2772	10.531	7.78802	24.9041	-1.67705	0.0085567	0.0371815	DOWN
MSTRG.19945	162	289	277	549	12.7875	21.6356	33.1122	41.2247	17.2116	37.1685	-1.1107	0.00857542	0.0372151	DOWN
MSTRG.136	19	33	49	51	9.97519	16.4316	38.9584	25.4716	13.2034	32.215	-1.28682	0.00869921	0.037704	DOWN
MSTRG.17333	13	8	1	2	8.17246	4.76972	0.952446	1.19621	6.47109	1.07433	2.59058	0.00880524	0.0381147	UP
MSTRG.17093	55	46	15	21	71.3808	56.6213	29.4815	25.9268	64.001	27.7041	1.20799	0.00900061	0.0389107	UP
MSTRG.18990	9	6	36	12	12.4488	7.87114	75.4073	15.7894	10.16	45.5984	-2.16609	0.00909169	0.0392043	DOWN
MSTRG.7771	0	1	6	6	0	0.277386	2.65734	1.6693	0.138693	2.16332	-3.96328	0.00908853	0.0392043	DOWN
MSTRG.12494	551	718	1039	1118	67.2376	83.0973	192.006	129.783	75.1675	160.895	-1.09794	0.0091622	0.0394581	DOWN
MSTRG.11985	0	1	12	3	0	2.69797	51.6928	8.11813	1.34898	29.9055	-4.47046	0.00923813	0.0396338	DOWN
MSTRG.17014	92	75	29	35	93.9309	72.6249	44.8398	33.9939	83.2779	39.4168	1.07912	0.00923551	0.0396338	UP
MSTRG.18869	218	281	341	491	33.9417	41.4941	80.403	72.7237	37.7179	76.5633	-1.0214	0.00921481	0.0396338	DOWN
MSTRG.20976	248	204	78	99	169.697	132.39	80.827	64.4428	151.043	72.6349	1.05623	0.00925054	0.0396368	UP
MSTRG.849	287	343	442	612	22.8337	25.8815	53.2544	46.3193	24.3576	49.7868	-1.03139	0.00926304	0.0396402	DOWN
MSTRG.18016	168	251	302	412	49.1659	69.6677	133.845	114.701	59.4168	124.273	-1.06457	0.00929446	0.0396743	DOWN
MSTRG.19978	105	124	189	208	99.4586	111.397	271.114	187.426	105.428	229.27	-1.12079	0.00929402	0.0396743	DOWN
MSTRG.18029	23	21	5	7	52.0148	45.0426	17.125	15.0584	48.5287	16.0917	1.59252	0.00942863	0.0401964	UP
MSTRG.19107	234	269	316	531	28.9609	31.5755	59.2274	62.5183	30.2682	60.8728	-1.008	0.00945229	0.0402465	DOWN
MSTRG.20487	14	19	29	35	24.2149	31.1685	75.9619	57.5881	27.6917	66.775	-1.26985	0.00950136	0.040354	DOWN
MSTRG.22086	11	10	13	41	26.1864	22.5777	46.8655	92.8466	24.3821	69.856	-1.51856	0.00949913	0.040354	DOWN
MSTRG.7392	591	751	856	1443	23.8189	28.7063	52.2454	55.3244	26.2626	53.7849	-1.03419	0.00959375	0.0406953	DOWN
MSTRG.22059	4	7	13	19	11.1343	18.479	54.7966	50.3093	14.8067	52.5529	-1.82752	0.00961625	0.0407397	DOWN
MSTRG.20493	2	9	21	15	3.60424	15.3816	57.3063	25.7128	9.49294	41.5096	-2.12852	0.00969841	0.0409852	DOWN
MSTRG.20863	30	54	69	80	9.53888	16.2842	33.2246	24.1979	12.9116	28.7112	-1.15295	0.00969156	0.0409852	DOWN
MSTRG.18723	2	7	12	17	0.975378	3.23756	8.86163	7.88634	2.10647	8.37399	-1.99109	0.00975493	0.0410702	DOWN
MSTRG.19957	38	48	12	20	148.166	177.504	70.8548	74.1842	162.835	72.5195	1.16697	0.0097488	0.0410702	UP
MSTRG.17050	4	13	21	22	5.91283	18.2245	47.0062	30.9348	12.0687	38.9705	-1.69111	0.00984448	0.0413957	DOWN
MSTRG.19207	31	29	9	11	33.1078	29.374	14.5566	11.176	31.2409	12.8663	1.27984	0.00989708	0.0415653	UP
MSTRG.15644	1	1	6	8	1.5404	1.46159	14.002	11.7282	1.501	12.8651	-3.09947	0.010153	0.0425345	DOWN
MSTRG.481	8	3	0	0	2.7641	0.983141	0	0	1.87362	0	Inf	0.0101405	0.0425345	UP
MSTRG.11007	19	23	30	49	42.9681	49.3324	102.743	105.415	46.1502	104.079	-1.17327	0.0102811	0.042965	DOWN
MSTRG.1507	18	18	29	38	22.4284	21.2716	54.7219	45.0415	21.85	49.8817	-1.19088	0.0102735	0.042965	DOWN
MSTRG.14820	44	79	107	109	7.15744	12.188	26.3588	16.8672	9.67272	21.613	-1.15991	0.0103164	0.0430063	DOWN
MSTRG.19589	25	33	15	198	4.86873	6.09507	4.42381	36.6818	5.4819	20.5528	-1.90659	0.0103128	0.0430063	DOWN
MSTRG.19911	7	24	30	38	9.19041	29.8852	59.6476	47.4603	19.5378	53.554	-1.45472	0.0103372	0.04304	DOWN
MSTRG.20165	283	262	81	147	361.583	317.485	156.728	178.671	339.534	167.7	1.01767	0.0103596	0.0430802	UP
MSTRG.20666	7	35	38	64	8.89353	42.1735	73.1125	77.3524	25.5335	75.2324	-1.55896	0.0103983	0.043188	DOWN
MSTRG.17819	128	213	205	405	37.5691	59.2929	91.12	113.082	48.431	102.101	-1.07599	0.0104186	0.0432195	DOWN
MSTRG.13102	0	12	12	34	0	3.98431	6.36158	11.3229	1.99215	8.84223	-2.15008	0.0104797	0.0433738	DOWN
MSTRG.18765	21	26	31	57	33.5037	39.3418	74.8991	86.5091	36.4227	80.7041	-1.1478	0.0104815	0.0433738	DOWN
MSTRG.6169	52	61	50	195	12.4739	13.8781	18.1638	44.4989	13.176	31.3314	-1.2497	0.0105324	0.0435315	DOWN
MSTRG.15506	631	657	170	386	47.8176	47.2201	19.5096	27.8268	47.5189	23.6682	1.00555	0.0106603	0.0440061	UP
MSTRG.17336	11	12	25	25	20.6449	21.3598	71.0523	44.6341	21.0024	57.8432	-1.46159	0.0107096	0.044017	DOWN
MSTRG.2014	5	5	0	0	4.25882	4.03933	0	0	4.14908	0	Inf	0.0106989	0.044017	UP
MSTRG.2670	39	33	6	20	29.597	23.7514	6.89527	14.4385	26.6742	10.6669	1.3223	0.0107149	0.044017	UP
MSTRG.17430	71	165	246	205	15.4316	34.0124	80.9706	42.3859	24.722	61.6783	-1.31897	0.0107407	0.0440695	DOWN
MSTRG.20449	17	33	56	44	18.0917	33.3078	90.2529	44.545	25.6997	67.399	-1.39097	0.0109164	0.044736	DOWN
MSTRG.12552	9	7	15	24	10.3319	7.62142	26.0769	26.2088	8.97665	26.1429	-1.54217	0.0109764	0.0449275	DOWN
MSTRG.19110	909	87	1137	2502	83.0331	7.53714	157.285	217.416	45.2851	187.35	-2.04863	0.0110375	0.0451231	DOWN
MSTRG.17720	39	42	8	23	117.992	120.512	36.6518	66.195	119.252	51.4234	1.21352	0.0111397	0.0454858	UP
MSTRG.3497	238	316	312	659	146.758	184.805	291.352	386.568	165.781	338.96	-1.03183	0.0111748	0.0455745	DOWN
MSTRG.20832	10	12	1	3	43.281	49.2605	6.55775	12.352	46.2708	9.45487	2.29097	0.0112491	0.0458132	UP
MSTRG.20085	22	10	2	4	51.6904	22.2845	7.11616	8.93971	36.9875	8.02793	2.20394	0.0113137	0.0459748	UP
MSTRG.20507	22	15	4	5	84.3254	54.531	23.218	18.2327	69.4282	20.7253	1.74413	0.0113381	0.0460186	UP
MSTRG.20362	17	13	1	6	64.3428	46.667	5.7346	21.6031	55.5049	13.6688	2.02172	0.0114928	0.0465906	UP
MSTRG.20198	296	239	73	151	87.9054	67.317	32.831	42.6596	77.6112	37.7453	1.03997	0.0115805	0.0468341	UP
MSTRG.19497	50	62	65	127	51.1647	60.1723	100.729	123.63	55.6685	112.179	-1.01087	0.0116291	0.0469742	DOWN
MSTRG.17965	144	174	190	352	128.084	146.786	255.933	297.846	137.435	276.889	-1.01056	0.0116646	0.0470614	DOWN
MSTRG.18506	77	89	60	375	17.8784	19.5986	21.0971	82.829	18.7385	51.9631	-1.47148	0.0116989	0.0471439	DOWN
MSTRG.20556	6	4	0	0	9.94136	6.28538	0	0	8.11337	0	Inf	0.011722	0.0471806	UP
MSTRG.20356	117	162	54	51	88.4194	116.112	61.8006	36.6646	102.266	49.2326	1.05464	0.0117644	0.0472391	UP
MSTRG.18049	66	37	15	20	82.6915	43.966	28.4607	23.8376	63.3288	26.1491	1.2761	0.0117932	0.0472986	UP
MSTRG.5447	2	5	12	11	6.11259	14.4925	55.5349	31.9799	10.3025	43.7574	-2.08653	0.0119254	0.0476592	DOWN
MSTRG.18561	2	13	17	25	3.51326	21.6571	45.2201	41.7741	12.5852	43.4971	-1.78919	0.0119402	0.0476621	DOWN
MSTRG.18258	9	7	0	2	20.6114	15.2042	0	4.35783	17.9078	2.17891	3.03891	0.0120655	0.0479927	UP
MSTRG.19555	7	23	52	22	5.80935	18.1036	65.3537	17.3689	11.9565	41.3613	-1.79049	0.012056	0.0479927	DOWN
MSTRG.20238	11	9	0	3	49.7542	38.6079	0	12.9078	44.1811	6.45391	2.77518	0.012048	0.0479927	UP
MSTRG.14113	9	7	0	2	1.56688	1.15583	0	0.331282	1.36135	0.165641	3.03891	0.0121211	0.0481574	UP
MSTRG.21076	22	20	24	62	47.8385	41.2478	79.0338	128.254	44.5431	103.644	-1.21836	0.0121479	0.0482069	DOWN
MSTRG.17973	40	43	11	22	150.766	153.713	62.7882	78.8836	152.24	70.8359	1.10379	0.0121862	0.0483024	UP
MSTRG.19737	6	11	14	27	24.2321	42.1317	85.6226	103.728	33.1819	94.6751	-1.51259	0.0123528	0.0489054	DOWN
MSTRG.7245	1	22	37	33	0.777485	16.2296	43.5829	24.418	8.50353	34.0005	-1.99942	0.0124147	0.049036	DOWN
MSTRG.17161	189	170	39	116	17.4209	14.8614	5.44392	10.1714	16.1411	7.80769	1.04777	0.0124486	0.0491126	UP
MSTRG.17015	144	104	29	75	89.2203	61.1133	27.211	44.2055	75.1668	35.7083	1.07384	0.0125418	0.0493079	UP
MSTRG.20411	1	5	11	11	2.89812	13.7493	48.2986	30.3399	8.32369	39.3192	-2.23994	0.0125311	0.0493079	DOWN
MSTRG.18996	38	61	73	92	42.0226	63.9784	122.253	96.7839	53.0005	109.519	-1.0471	0.0125873	0.049372	DOWN
MSTRG.19752	48	57	56	131	77.9538	87.7962	137.729	202.389	82.875	170.059	-1.03702	0.0125808	0.049372	DOWN
MSTRG.7969	0	1	5	6	0	1.19326	9.52714	7.18099	0.59663	8.35406	-3.80757	0.0126108	0.0494068	DOWN
MSTRG.1246	8	8	12	28	34.134	32.3756	77.5393	113.657	33.2548	95.5979	-1.52342	0.0126567	0.0495295	DOWN
MSTRG.20506	27	15	38	44	19.6648	10.3618	41.9131	30.4857	15.0133	36.1994	-1.26973	0.012708	0.0496725	DOWN

## Sheet: ImPre VS AbPre
gene_id	Ab-Preadipocyte1_count	Ab-Preadipocyte2_count	IM-Preadipocyte2-1_count	IM-Preadipocyte2-2_count	Ab-Preadipocyte1_FPKM	Ab-Preadipocyte2_FPKM	IM-Preadipocyte2-1_FPKM	IM-Preadipocyte2-2_FPKM	AbPre	IMPre	log2FC	Pvalue	Qvalue	updown
MSTRG.1976	4077	4094	2	3	94.5335	90.0316	0.0434958	0.0801982	92.2825	0.061847	10.5431	2.56063e-75	8.76761e-72	UP
MSTRG.21078	8839	8285	11	15	1424.25	1266.12	1.66208	2.78628	1345.19	2.22418	9.24031	9.54012e-73	1.08885e-69	UP
MSTRG.22051	18	23	5629	5151	0.635858	0.770577	186.465	209.763	0.703217	198.114	-8.13815	6.9003e-73	1.08885e-69	DOWN
MSTRG.1977	1481	1147	0	0	167.799	123.253	0	0	145.526	0	Inf	4.64786e-57	3.97857e-54	UP
MSTRG.7593	3530	3198	29	16	136.235	117.057	1.04955	0.711877	126.646	0.880712	7.16792	7.5634e-54	5.17941e-51	UP
MSTRG.1978	1011	846	1	0	187.253	148.611	0.173721	0	167.932	0.0868603	10.9169	2.73588e-53	1.56127e-50	UP
MSTRG.16315	44	48	2826	2329	4.22711	4.3735	254.594	257.939	4.30031	256.266	-5.89706	4.13367e-52	2.02195e-49	DOWN
MSTRG.11303	12	10	1198	960	9.06856	7.16754	848.994	836.356	8.11805	842.675	-6.6977	5.3801e-51	2.30268e-48	DOWN
MSTRG.20453	788	834	3	1	161.454	162.066	0.57637	0.23616	161.76	0.406265	8.63722	9.49619e-48	3.61277e-45	UP
MSTRG.1922	5	2	690	855	0.28595	0.108485	37.0056	56.3711	0.197217	46.6883	-7.88713	7.68028e-47	2.62973e-44	DOWN
MSTRG.11020	4	3	545	430	0.423135	0.300966	54.0594	52.4342	0.362051	53.2468	-7.20036	6.08897e-44	1.89533e-41	DOWN
MSTRG.6364	1750	1465	29	22	114.688	91.0585	1.78225	1.66213	102.873	1.72219	5.90048	1.50745e-41	4.30127e-39	UP
MSTRG.13029	6	6	538	408	1.93718	1.83716	162.876	151.847	1.88717	157.361	-6.38171	8.28445e-41	2.182e-38	DOWN
MSTRG.7334	1330	1227	22	13	52.3388	45.7951	0.811873	0.589764	49.0669	0.700819	6.12957	9.52234e-41	2.32889e-38	UP
MSTRG.17424	180	204	6013	4397	110.842	119.142	3472.25	3121.39	114.992	3296.82	-4.84147	1.03745e-40	2.36816e-38	DOWN
MSTRG.15755	26	21	1027	1193	1.93242	1.48032	71.5791	102.218	1.70637	86.8987	-5.67033	1.33638e-40	2.85986e-38	DOWN
MSTRG.21956	437	447	0	0	59.8679	58.0794	0	0	58.9737	0	Inf	3.47549e-40	7.00004e-38	UP
MSTRG.5380	119	130	4128	2705	24.4929	25.3771	796.752	641.834	24.935	719.293	-4.85033	9.80224e-40	1.8646e-37	DOWN
MSTRG.11305	7	2	592	385	2.14942	0.582453	170.463	136.283	1.36594	153.373	-6.81101	1.39554e-39	2.51491e-37	DOWN
MSTRG.7333	5407	5478	109	49	4184.04	4020.35	79.0957	43.7116	4102.2	61.4036	6.06193	1.52883e-39	2.61736e-37	UP
MSTRG.11021	0	13	1081	666	0	1.04335	85.7808	64.9697	0.521675	75.3752	-7.1748	1.70202e-39	2.7751e-37	DOWN
MSTRG.20834	504	461	2	0	191.965	166.53	0.714485	0	179.248	0.357243	8.97083	2.4438e-39	3.80344e-37	UP
MSTRG.11022	1	3	351	423	1.62046	4.61266	533.599	790.534	3.11656	662.066	-7.73088	1.85746e-38	2.76519e-36	DOWN
MSTRG.7592	728	653	11	6	47.7311	40.6055	0.676301	0.453483	44.1683	0.564892	6.28889	3.68613e-37	5.25888e-35	UP
MSTRG.1695	258	255	0	0	67.084	62.8844	0	0	64.9842	0	Inf	1.98627e-36	2.7204e-34	UP
MSTRG.958	6685	7396	254	167	873.245	916.291	31.114	25.1484	894.768	28.1312	4.99127	2.77638e-36	3.65628e-34	UP
MSTRG.15756	16	8	627	658	1.00876	0.478369	37.0696	47.8243	0.743565	42.447	-5.83506	3.14892e-36	3.9933e-34	DOWN
MSTRG.18360	259	262	0	0	95.4339	91.5599	0	0	93.4969	0	Inf	3.73782e-36	4.48336e-34	UP
MSTRG.20576	7	8	425	415	6.42862	6.96815	366.011	439.365	6.69839	402.688	-5.90971	3.79724e-36	4.48336e-34	DOWN
MSTRG.3607	290	372	13283	6749	165.928	201.868	7126.99	4451.66	183.898	5789.33	-4.97642	1.52026e-35	1.73512e-33	DOWN
MSTRG.10619	343	305	1	3	76.8009	64.7702	0.210013	0.774448	70.7856	0.492231	7.16798	6.93013e-34	7.65444e-32	UP
MSTRG.11856	542	704	12	3	119.003	146.599	2.47072	0.759411	132.801	1.61507	6.36153	3.76632e-33	4.02996e-31	UP
MSTRG.2478	196	206	1	0	45.0917	44.9479	0.215781	0	45.0198	0.107891	8.70485	2.68761e-31	2.7886e-29	UP
MSTRG.11304	5	3	195	186	1.68575	0.959322	61.6532	72.2946	1.32254	66.9739	-5.66222	4.4796e-31	4.51122e-29	DOWN
MSTRG.7963	1313	1271	55	32	820.258	753.067	32.221	23.0459	786.662	27.6335	4.83126	2.32859e-30	2.27803e-28	UP
MSTRG.12352	965	757	24	21	188.417	140.181	4.39429	4.7269	164.299	4.5606	5.17096	3.28952e-30	3.1287e-28	UP
MSTRG.1691	0	5	178	141	0	1.25359	44.1248	42.9687	0.626793	43.5468	-6.11843	9.17325e-30	8.48897e-28	DOWN
MSTRG.16375	387	775	7	2	46.0751	87.5103	0.781495	0.274453	66.7927	0.527974	6.98308	1.91877e-29	1.72891e-27	UP
MSTRG.1692	1	2	165	110	0.383955	0.728623	59.4341	48.7096	0.556289	54.0718	-6.6029	3.63915e-28	3.19499e-26	DOWN
MSTRG.717	476	452	5798	4894	6.27139	5.64803	71.6346	74.3328	5.95971	72.9837	-3.61426	5.65374e-28	4.8396e-26	DOWN
MSTRG.18819	26	26	473	545	4.7086	4.46583	80.3282	113.782	4.58721	97.0553	-4.40312	6.66672e-28	5.56753e-26	DOWN
MSTRG.10988	204	222	5	1	87.2928	90.0957	2.00642	0.49321	88.6942	1.24982	6.14905	2.48223e-27	2.02361e-25	UP
MSTRG.222	421	337	3	7	100.114	76.0056	0.668947	1.91908	88.0599	1.29401	6.08856	6.6351e-27	5.28339e-25	UP
MSTRG.11857	252	323	7	5	47.2061	57.3854	1.22961	1.07974	52.2957	1.15468	5.50113	6.85546e-27	5.33479e-25	UP
MSTRG.9445	175	141	0	0	54.7954	41.8725	0	0	48.334	0	Inf	1.808e-26	1.37569e-24	UP
MSTRG.18922	0	3	145	105	0	7.09053	338.848	301.645	3.54526	320.246	-6.49714	4.50768e-26	3.35528e-24	DOWN
MSTRG.12276	0	0	121	94	0	0	36.5145	34.8724	0	35.6934	#NAME?	7.87039e-26	5.73366e-24	DOWN
MSTRG.17819	128	213	1	0	37.5691	59.2929	0.275292	0	48.431	0.137646	8.45882	3.66266e-25	2.6127e-23	UP
MSTRG.18162	1167	1202	76	57	88.1556	86.1163	5.38367	4.96381	87.1359	5.17374	4.07399	5.20982e-25	3.64049e-23	UP
MSTRG.2318	29	27	420	487	2.63754	2.32905	35.8215	51.0616	2.4833	43.4415	-4.12875	1.9285e-24	1.32064e-22	DOWN
MSTRG.6229	7	20	346	296	1.70541	4.62135	79.0485	83.1345	3.16338	81.0915	-4.68001	5.73911e-24	3.85308e-22	DOWN
MSTRG.714	5	5	139	147	2.05305	1.94724	53.5232	69.5853	2.00014	61.5543	-4.94368	6.00403e-24	3.95342e-22	DOWN
MSTRG.18346	154	125	0	0	135.25	104.119	0	0	119.684	0	Inf	8.01796e-24	5.1799e-22	UP
MSTRG.19206	11490	10921	859	736	4154.2	3744.82	291.238	306.764	3949.51	299.001	3.72345	1.57725e-22	1.00009e-20	UP
MSTRG.2620	1795	1467	122	100	17.4299	13.5102	1.1109	1.11941	15.47	1.11516	3.79416	4.07009e-22	2.53382e-20	UP
MSTRG.716	8	5	140	121	1.62179	0.961401	26.6159	28.2794	1.29159	27.4476	-4.40946	5.41845e-22	3.313e-20	DOWN
MSTRG.1117	710	627	51	31	90.3323	75.6579	6.08479	4.54682	82.9951	5.3158	3.96467	6.75542e-21	4.05799e-19	UP
MSTRG.18804	96	104	0	0	134.015	137.694	0	0	135.854	0	Inf	1.32526e-20	7.82362e-19	UP
MSTRG.7335	154	141	4	2	49.5227	43.0038	1.20623	0.741306	46.2633	0.973768	5.57015	1.47005e-20	8.53125e-19	UP
MSTRG.5250	95	103	0	0	26.6966	27.4519	0	0	27.0742	0	Inf	1.71089e-20	9.76347e-19	UP
MSTRG.18848	86	108	0	0	96.1616	114.533	0	0	105.347	0	Inf	3.46325e-20	1.94396e-18	UP
MSTRG.19245	24	11	280	269	6.95392	3.0229	76.0795	89.8533	4.98841	82.9664	-4.05588	5.99888e-20	3.31293e-18	DOWN
MSTRG.6193	96	104	1	0	49.9376	51.3085	0.487896	0	50.623	0.243948	7.69708	1.53089e-19	8.32025e-18	UP
MSTRG.20835	75	95	0	0	109.251	131.246	0	0	120.249	0	Inf	3.29917e-19	1.76506e-17	UP
MSTRG.13481	124	104	2	1	70.7252	56.2582	1.06993	0.657407	63.4917	0.863666	6.19995	9.38552e-19	4.94401e-17	UP
MSTRG.10334	1	1	73	52	1.44906	1.37493	99.2383	86.9032	1.41199	93.0708	-6.04252	1.15644e-18	5.99947e-17	DOWN
MSTRG.4026	95	198	2	1	15.9585	31.5455	0.315116	0.193621	23.752	0.254368	6.54498	1.3315e-18	6.80455e-17	UP
MSTRG.14499	3	3	100	66	1.388	1.31655	43.3907	35.2057	1.35228	39.2982	-4.861	2.72055e-18	1.35638e-16	DOWN
MSTRG.16817	103	108	3	0	66.6478	66.2785	1.82023	0	66.4631	0.910113	6.19036	2.73336e-18	1.35638e-16	UP
MSTRG.12041	143	141	6	4	41.6476	38.9471	1.63877	1.34302	40.2974	1.4909	4.75643	4.82494e-18	2.36009e-16	UP
MSTRG.20568	117	92	2	1	235.719	175.791	3.77929	2.32215	205.755	3.05072	6.07563	1.12898e-17	5.44453e-16	UP
MSTRG.11023	3	2	78	105	1.37256	0.867935	33.468	55.3854	1.12025	44.4267	-5.30954	1.69663e-17	8.0684e-16	DOWN
MSTRG.20224	68	65	0	0	153.398	139.068	0	0	146.233	0	Inf	3.86152e-17	1.81121e-15	UP
MSTRG.18563	283	317	29	16	29.8891	31.7533	2.87219	1.94812	30.8212	2.41016	3.67672	4.08046e-17	1.88804e-15	UP
MSTRG.19510	68	64	0	0	161.028	143.739	0	0	152.383	0	Inf	5.32024e-17	2.42887e-15	UP
MSTRG.5320	784	759	86	56	86.8907	79.7814	8.93807	7.15489	83.3361	8.04648	3.37251	6.2846e-17	2.83138e-15	UP
MSTRG.15612	1448	1182	10236	6427	569.502	440.906	3775.24	2914.03	505.204	3344.64	-2.72691	1.22099e-16	5.42942e-15	DOWN
MSTRG.19340	3	6	85	100	1.45109	2.75279	38.5583	55.7663	2.10194	47.1623	-4.48784	1.49082e-16	6.54433e-15	DOWN
MSTRG.19712	6	4	90	81	3.54076	2.23863	49.8015	55.1007	2.88969	52.4511	-4.18198	1.96542e-16	8.51846e-15	DOWN
MSTRG.2407	17	26	250	133	1.87788	2.724	25.8971	16.937	2.30094	21.417	-3.21847	4.00161e-16	1.71269e-14	DOWN
MSTRG.7477	0	0	42	64	0	0	21.1694	39.656	0	30.4127	#NAME?	5.3977e-16	2.28169e-14	DOWN
MSTRG.17788	76	157	3	0	11.7741	23.0684	0.435807	0	17.4212	0.217903	6.32101	1.09667e-15	4.57928e-14	UP
MSTRG.9479	4	10	116	79	1.92073	4.5539	52.23	43.7283	3.23731	47.9791	-3.88954	1.61718e-15	6.67136e-14	DOWN
MSTRG.20582	142	149	11	6	44.2025	43.9892	3.21092	2.15303	44.0958	2.68198	4.03927	1.74938e-15	7.13082e-14	UP
MSTRG.17430	71	165	2	1	15.4316	34.0124	0.407713	0.250516	24.722	0.329114	6.23106	2.56332e-15	1.03257e-13	UP
MSTRG.2319	6	6	83	97	2.71671	2.57644	35.2392	50.6281	2.64657	42.9337	-4.01991	5.52962e-15	2.20156e-13	DOWN
MSTRG.19584	8	7	100	72	5.26667	4.37094	61.7386	54.6462	4.81881	58.1924	-3.59408	6.98722e-15	2.74991e-13	DOWN
MSTRG.9477	4	7	89	69	2.12238	3.52239	44.2799	42.2024	2.82238	43.2412	-3.93742	8.28635e-15	3.22414e-13	DOWN
MSTRG.12278	0	1	36	60	0	0.716754	25.5122	52.272	0.358377	38.8921	-6.76186	1.02315e-14	3.93624e-13	DOWN
MSTRG.17789	53	124	1	0	12.1314	26.9192	0.214689	0	19.5253	0.107345	7.50695	1.3071e-14	4.9728e-13	UP
MSTRG.28	36	44	381	215	42.7926	49.6046	424.7	294.624	46.1986	359.662	-2.96072	1.38953e-14	5.22828e-13	DOWN
MSTRG.5381	6	10	113	75	3.39461	5.36557	59.9475	48.9135	4.38009	54.4305	-3.63538	1.42931e-14	5.3195e-13	DOWN
MSTRG.17760	5	2	64	50	2.73947	1.03931	32.8831	31.5818	1.88939	32.2324	-4.09252	1.63736e-14	6.02829e-13	DOWN
MSTRG.13700	166	87	5	1	15.709	7.80837	0.443726	0.109075	11.7587	0.2764	5.41082	2.07383e-14	7.55404e-13	UP
MSTRG.7584	1	1	63	30	0.798776	0.75791	47.2105	27.6371	0.778343	37.4238	-5.58741	3.96682e-14	1.42972e-12	DOWN
MSTRG.11071	119	119	708	484	21.9911	20.857	122.694	103.111	21.424	112.903	-2.39778	5.34036e-14	1.90473e-12	DOWN
MSTRG.17969	9	14	128	83	6.41065	9.45776	85.4966	68.1533	7.9342	76.8249	-3.27542	9.02192e-14	3.18465e-12	DOWN
MSTRG.14901	246	188	23	19	52.6325	38.1487	4.61455	4.68629	45.3906	4.65042	3.28696	1.44291e-13	5.04137e-12	UP
MSTRG.19383	19	69	486	407	2.70751	9.32545	64.9443	66.8608	6.01648	65.9025	-3.45334	1.59725e-13	5.52423e-12	DOWN
MSTRG.10068	274	210	14	23	242.761	176.461	11.632	23.4917	209.611	17.5619	3.5772	2.09714e-13	7.18061e-12	UP
MSTRG.18619	7	14	127	75	11.3684	21.5644	193.415	140.418	16.4664	166.916	-3.34153	3.36792e-13	1.14176e-11	DOWN
MSTRG.19277	15	11	114	89	7.01582	4.87978	50.0023	47.9898	5.9478	48.996	-3.04224	5.05935e-13	1.69835e-11	DOWN
MSTRG.20297	365	345	41	34	135.319	121.307	14.254	14.5314	128.313	14.3927	3.15626	5.80758e-13	1.9306e-11	UP
MSTRG.13508	3551	3878	554	517	69.3319	71.8113	10.1433	11.6368	70.5716	10.8901	2.69608	7.02884e-13	2.31411e-11	UP
MSTRG.19341	4	15	102	89	1.75748	6.25027	42.0229	45.0763	4.00388	43.5496	-3.44319	8.48096e-13	2.7656e-11	DOWN
MSTRG.16909	7	8	84	56	4.41576	4.78635	49.6906	40.724	4.60106	45.2073	-3.29652	1.00799e-12	3.25599e-11	DOWN
MSTRG.6360	17	34	149	185	5.3769	10.1991	44.194	67.4559	7.78802	55.8249	-2.84158	1.08816e-12	3.48211e-11	DOWN
MSTRG.9470	7	21	113	117	2.59836	7.39312	39.3336	50.0662	4.99574	44.6999	-3.1615	1.60381e-12	5.08468e-11	DOWN
MSTRG.11220	0	0	31	39	0	0	43.3937	67.1134	0	55.2535	#NAME?	1.62186e-12	5.09474e-11	DOWN
MSTRG.16812	64	73	3	3	21.5942	23.3606	0.949152	1.16702	22.4774	1.05808	4.40895	1.91544e-12	5.96224e-11	UP
MSTRG.1916	18	46	218	195	4.47952	10.8569	50.8738	55.9427	7.66823	53.4083	-2.8001	2.42045e-12	7.46632e-11	DOWN
MSTRG.18633	61	37	0	0	77.8285	44.7721	0	0	61.3003	0	Inf	2.59466e-12	7.93224e-11	UP
MSTRG.12277	0	0	31	33	0	0	38.6714	50.6076	0	44.6395	#NAME?	3.50058e-12	1.06071e-10	DOWN
MSTRG.561	114	101	0	8	12.8263	10.7776	0	1.03767	11.8019	0.518833	4.50761	6.03859e-12	1.8137e-10	UP
MSTRG.19074	58	53	2	2	34.4045	29.8168	1.11272	1.36741	32.1107	1.24006	4.69457	6.30348e-12	1.87679e-10	UP
MSTRG.17970	22	20	122	105	15.1452	13.0587	78.76	83.3311	14.1019	81.0456	-2.52284	1.06763e-11	3.15134e-10	DOWN
MSTRG.22168	130	191	21	7	16.5327	23.0376	2.50444	1.02632	19.7852	1.76538	3.48637	1.30592e-11	3.82177e-10	UP
MSTRG.11300	22	12	116	104	19.5106	10.0936	96.4719	106.328	14.8021	101.4	-2.77618	1.39887e-11	4.05908e-10	DOWN
MSTRG.9031	5	4	46	50	9.42264	7.14962	81.2944	108.628	8.28613	94.9612	-3.51857	1.65479e-11	4.76134e-10	DOWN
MSTRG.1389	44	39	0	0	3.51302	2.95316	0	0	3.23309	0	Inf	1.73176e-11	4.9413e-10	UP
MSTRG.19554	39	130	1	1	18.8058	59.4522	0.452266	0.555782	39.129	0.504024	6.2786	2.37258e-11	6.7138e-10	UP
MSTRG.20236	10	13	78	93	7.08358	8.73407	51.8139	75.9464	7.90882	63.8802	-3.01383	3.47764e-11	9.7602e-10	DOWN
MSTRG.20389	10	5	100	52	41.4942	19.6778	389.123	248.75	30.586	318.937	-3.38233	4.12279e-11	1.14768e-09	DOWN
MSTRG.20253	97	86	7	6	67.0838	56.4092	4.5396	4.78342	61.7465	4.66151	3.72749	4.73862e-11	1.30847e-09	UP
MSTRG.12950	39	62	226	209	16.752	25.2575	91.0316	103.491	21.0047	97.2612	-2.21115	4.89344e-11	1.34041e-09	DOWN
MSTRG.6581	5	9	58	54	6.12025	10.4487	66.5774	76.2015	8.28448	71.3894	-3.10723	5.23912e-11	1.42371e-09	DOWN
MSTRG.13537	56	70	6	1	96.1244	113.958	9.6585	1.97846	105.041	5.81848	4.17417	5.60155e-11	1.51021e-09	UP
MSTRG.7825	378	380	58	46	131.666	125.536	18.9452	18.4713	128.601	18.7083	2.78115	6.00598e-11	1.6066e-09	UP
MSTRG.14997	124	111	475	396	11.4705	9.73833	41.2042	42.2294	10.6044	41.7168	-1.97596	8.07049e-11	2.14212e-09	DOWN
MSTRG.19633	26	25	127	111	23.1947	21.1527	106.245	114.156	22.1737	110.201	-2.31321	8.36221e-11	2.20248e-09	DOWN
MSTRG.20431	12	15	94	73	11.6471	13.8083	85.5567	81.6808	12.7277	83.6187	-2.71586	9.26063e-11	2.42049e-09	DOWN
MSTRG.19073	73	98	7	6	33.5546	42.7224	3.01718	3.17922	38.1385	3.0982	3.62175	1.20265e-10	3.1196e-09	UP
MSTRG.20263	94	86	10	3	97.8505	84.9058	9.76197	3.60043	91.3782	6.6812	3.77367	1.34489e-10	3.46233e-09	UP
MSTRG.18420	37	45	1	0	27.3674	31.5675	0.693746	0	29.4674	0.346873	6.40857	1.47977e-10	3.78116e-09	UP
MSTRG.18672	51	45	2	2	61.6774	51.6137	2.26859	2.78783	56.6456	2.52821	4.48578	1.55888e-10	3.95379e-09	UP
MSTRG.15852	5720	9164	34173	23530	87.2973	132.645	489.075	413.987	109.971	451.531	-2.0377	1.63421e-10	4.11436e-09	DOWN
MSTRG.7557	6	5	52	40	7.92406	6.26244	64.3951	60.8954	7.09325	62.6453	-3.14269	1.71973e-10	4.29807e-09	DOWN
MSTRG.17625	10	15	110	62	4.93763	7.02473	50.9341	35.2924	5.98118	43.1133	-2.84963	1.86983e-10	4.60598e-09	DOWN
MSTRG.6322	45	43	2	0	40.666	36.8543	1.69521	0	38.7602	0.847603	5.51504	1.85765e-10	4.60598e-09	UP
MSTRG.19658	147	128	552	443	49.6361	40.9916	174.787	172.443	45.3138	173.615	-1.93787	2.10133e-10	5.13926e-09	DOWN
MSTRG.10324	60	76	339	231	10.0157	12.0324	53.0667	44.4536	11.0241	48.7601	-2.14504	2.81071e-10	6.82545e-09	DOWN
MSTRG.21898	234	179	33	26	66.8588	48.5064	8.8419	8.56406	57.6826	8.70298	2.72855	3.18045e-10	7.66891e-09	UP
MSTRG.19839	29	29	0	0	84.8964	80.5171	0	0	82.7068	0	Inf	3.79698e-10	9.02839e-09	UP
MSTRG.19907	42	46	163	165	23.2659	24.1672	84.6726	105.369	23.7165	95.0208	-2.00235	3.78945e-10	9.02839e-09	DOWN
MSTRG.9472	8	46	327	202	1.23152	6.71631	47.2072	35.8496	3.97391	41.5284	-3.38546	3.98365e-10	9.40691e-09	DOWN
MSTRG.17122	75	66	6	5	10.1732	8.49064	0.763237	0.781836	9.3319	0.772537	3.5945	4.01426e-10	9.41427e-09	UP
MSTRG.17485	402	379	66	53	363.284	324.834	55.931	55.215	344.059	55.573	2.6302	4.52734e-10	1.05453e-08	UP
MSTRG.7476	0	0	21	27	0	0	7.73516	12.226	0	9.98058	#NAME?	6.90536e-10	1.59756e-08	DOWN
MSTRG.7316	131	178	593	472	8.68658	11.1943	36.8739	36.081	9.94046	36.4774	-1.87562	7.27807e-10	1.67249e-08	DOWN
MSTRG.20392	3	0	31	29	3.73252	0	36.1713	41.598	1.86626	38.8847	-4.38098	9.94938e-10	2.27111e-08	DOWN
MSTRG.17987	15	33	123	109	7.05596	14.7226	54.2585	59.11	10.8893	56.6842	-2.38004	1.0419e-09	2.36256e-08	DOWN
MSTRG.17003	38	42	1	1	24.1564	25.322	0.596241	0.73271	24.7392	0.664476	5.21844	1.07765e-09	2.41169e-08	UP
MSTRG.7050	150	158	28	16	62.2715	62.2093	10.9004	7.65749	62.2404	9.27893	2.74582	1.07479e-09	2.41169e-08	UP
MSTRG.5849	23	32	0	0	32.4585	42.8294	0	0	37.644	0	Inf	1.28397e-09	2.85475e-08	UP
MSTRG.5389	25	32	164	90	6.93932	8.42395	42.6876	28.7987	7.68163	35.7431	-2.21818	1.40561e-09	3.10505e-08	DOWN
MSTRG.19518	8	2	41	60	14.5895	3.45949	70.1204	126.148	9.02451	98.1344	-3.44284	1.50865e-09	3.31129e-08	DOWN
MSTRG.80	151	162	517	523	26.2076	26.6665	84.145	104.643	26.437	94.3941	-1.83614	1.69208e-09	3.69023e-08	DOWN
MSTRG.20575	20	46	0	0	19.7937	43.1784	0	0	31.486	0	Inf	2.06568e-09	4.44835e-08	UP
MSTRG.912	533	969	135	97	13.678	23.5842	3.24875	2.86965	18.6311	3.0592	2.60649	2.0563e-09	4.44835e-08	UP
MSTRG.12551	21	34	0	0	33.7417	51.8109	0	0	42.7763	0	Inf	2.28355e-09	4.8868e-08	UP
MSTRG.12633	46	46	4	2	47.2851	44.8466	3.85583	2.36965	46.0659	3.11274	3.88744	2.91403e-09	6.19728e-08	UP
MSTRG.21000	0	0	40	14	0	0	49.5347	21.3132	0	35.4239	#NAME?	3.12989e-09	6.61527e-08	DOWN
MSTRG.19207	31	29	1	0	33.1078	29.374	1.00171	0	31.2409	0.500857	5.9629	3.77762e-09	7.93532e-08	UP
MSTRG.5334	40	61	5	2	16.5148	23.886	1.93591	0.951754	20.2004	1.44383	3.80641	4.58687e-09	9.57648e-08	UP
MSTRG.20601	53	60	6	4	52.859	56.7545	5.61194	4.59914	54.8068	5.10554	3.42422	4.6546e-09	9.65899e-08	UP
MSTRG.20169	67	88	292	262	24.6773	30.7403	100.855	111.247	27.7088	106.051	-1.93634	4.7606e-09	9.81946e-08	DOWN
MSTRG.14145	4344	6917	1204	539	553.303	835.59	143.81	79.1448	694.447	111.477	2.63912	4.91087e-09	1.00687e-07	UP
MSTRG.7755	658	1209	175	135	64.0094	111.544	15.9641	15.1395	87.7767	15.5518	2.49676	5.0763e-09	1.0346e-07	UP
MSTRG.18998	54	61	6	5	96.538	103.428	10.0593	10.3045	99.9828	10.1819	3.29567	6.03041e-09	1.22178e-07	UP
MSTRG.15506	631	657	140	111	47.8176	47.2201	9.94891	9.69712	47.5189	9.82302	2.27426	6.77716e-09	1.365e-07	UP
MSTRG.19525	28	22	0	0	69.0158	51.4305	0	0	60.2231	0	Inf	6.99466e-09	1.40057e-07	UP
MSTRG.17737	1	2	28	22	3.07556	5.83642	80.7887	78.0353	4.45599	79.412	-4.15554	7.36117e-09	1.46539e-07	DOWN
MSTRG.18590	1	0	39	16	1.7626	0	64.4889	32.5257	0.881301	48.5073	-5.78242	8.14711e-09	1.61247e-07	DOWN
MSTRG.18396	5	30	169	91	1.47903	8.41653	46.8805	31.0325	4.94778	38.9565	-2.97701	8.60684e-09	1.69367e-07	DOWN
MSTRG.20368	56	49	201	148	37.776	31.3489	127.148	115.093	34.5624	121.12	-1.80916	8.98436e-09	1.75785e-07	DOWN
MSTRG.13513	66	76	275	202	13.8042	15.076	53.9373	48.7057	14.4401	51.3215	-1.82948	1.17612e-08	2.28808e-07	DOWN
MSTRG.1663	75	259	13	11	20.9656	68.6671	3.40786	3.54474	44.8163	3.4763	3.6884	1.20201e-08	2.32524e-07	UP
MSTRG.18349	5	10	44	45	1.80266	3.41951	14.8762	18.7036	2.61108	16.7899	-2.68488	1.23775e-08	2.38094e-07	DOWN
MSTRG.19657	3	5	34	34	5.47085	8.64873	58.149	71.4852	7.05979	64.8171	-3.19868	1.45916e-08	2.79115e-07	DOWN
MSTRG.5374	30	33	133	92	8.61801	8.99067	35.828	30.4669	8.80434	33.1474	-1.91261	1.47802e-08	2.81152e-07	DOWN
MSTRG.18780	551	899	144	116	224.216	346.958	54.9497	54.4168	285.587	54.6833	2.38476	1.5432e-08	2.91929e-07	UP
MSTRG.18651	0	0	22	16	0	0	36.4503	32.5892	0	34.5197	#NAME?	1.57046e-08	2.95454e-07	DOWN
MSTRG.17482	2	10	45	41	0.900163	4.26843	18.9915	21.2716	2.5843	20.1316	-2.96162	1.90767e-08	3.56932e-07	DOWN
MSTRG.18912	22	13	79	350	34.7916	19.499	117.159	638.097	27.1453	377.628	-3.79819	2.27177e-08	4.22747e-07	DOWN
MSTRG.18290	13	32	93	143	10.1468	23.6874	68.0676	128.667	16.9171	98.3673	-2.5397	2.28559e-08	4.23019e-07	DOWN
MSTRG.11852	24	47	2	0	35.0729	65.1421	2.74136	0	50.1075	1.37068	5.19206	2.40199e-08	4.40458e-07	UP
MSTRG.6522	8	6	41	45	5.99537	4.26489	28.815	38.8794	5.13013	33.8472	-2.72197	2.40554e-08	4.40458e-07	DOWN
MSTRG.9698	39	32	126	116	15.6243	12.1584	47.3356	53.5734	13.8913	50.4545	-1.8608	2.46083e-08	4.48185e-07	DOWN
MSTRG.20387	20	60	200	155	9.85374	28.0372	92.4058	88.0384	18.9455	90.2221	-2.25163	2.72986e-08	4.94552e-07	DOWN
MSTRG.1661	94	329	20	16	20.6891	68.6768	4.12789	4.05977	44.6829	4.09383	3.4482	2.9544e-08	5.32414e-07	UP
MSTRG.16428	39	50	159	119	12.6269	15.3532	48.2739	44.4154	13.9901	46.3446	-1.728	3.10732e-08	5.57039e-07	DOWN
MSTRG.18064	19	26	0	0	11.3447	14.724	0	0	13.0343	0	Inf	3.41245e-08	6.08554e-07	UP
MSTRG.1354	0	1	22	14	0	0.493361	10.7318	8.39537	0.24668	9.56357	-5.27683	3.91839e-08	6.95159e-07	DOWN
MSTRG.16805	37	29	119	108	61.3009	45.5674	184.883	206.274	53.4342	195.579	-1.87191	4.0772e-08	7.19605e-07	DOWN
MSTRG.17283	207	253	664	575	560.633	649.877	1686.41	1795.29	605.255	1740.85	-1.52418	4.28989e-08	7.53262e-07	DOWN
MSTRG.7300	115	113	17	16	19.628	18.2919	2.72094	3.14824	18.96	2.93459	2.69173	4.31625e-08	7.54023e-07	UP
MSTRG.18803	32	41	3	0	54.3104	65.9948	4.77425	0	60.1526	2.38713	4.65528	4.48385e-08	7.79324e-07	UP
MSTRG.5251	19	25	0	0	12.303	15.3535	0	0	13.8282	0	Inf	4.55855e-08	7.88307e-07	UP
MSTRG.9473	2	17	104	52	1.20061	9.67831	58.5414	35.9838	5.43946	47.2626	-3.11916	5.11074e-08	8.79356e-07	DOWN
MSTRG.19846	373	496	1349	980	21.9528	27.6862	74.4527	66.4915	24.8195	70.4721	-1.50558	5.21404e-08	8.92644e-07	DOWN
MSTRG.8110	68	58	273	148	71.1952	57.5931	268.034	178.633	64.3941	223.334	-1.7942	6.01653e-08	1.02491e-06	DOWN
MSTRG.9471	27	144	811	448	2.07561	10.4992	58.4652	39.7032	6.28738	49.0842	-2.96473	6.5698e-08	1.11361e-06	DOWN
MSTRG.19688	38	51	145	126	6.76531	8.61145	24.2082	25.8604	7.68838	25.0343	-1.70315	7.12306e-08	1.20145e-06	DOWN
MSTRG.18628	2	10	60	30	1.59132	7.54577	44.7642	27.5156	4.56854	36.1399	-2.98379	7.4878e-08	1.25678e-06	DOWN
MSTRG.19076	524	572	121	113	65.0663	67.3632	14.0895	16.1757	66.2147	15.1326	2.12949	7.78729e-08	1.30067e-06	UP
MSTRG.19075	69	77	9	9	33.6298	35.5935	4.11353	5.05683	34.6116	4.58518	2.91621	8.80298e-08	1.46318e-06	UP
MSTRG.20262	79	78	13	8	127.84	119.713	19.7278	14.9246	123.776	17.3262	2.83671	8.95161e-08	1.47357e-06	UP
MSTRG.2460	40	40	129	115	20.7714	19.6999	62.8181	68.8439	20.2357	65.831	-1.70187	8.94297e-08	1.47357e-06	DOWN
MSTRG.17622	3	0	15	93	12.9216	0	60.5907	461.827	6.46081	261.209	-5.33734	9.75114e-08	1.59751e-06	DOWN
MSTRG.6348	0	0	25	12	0	0	5.77067	3.40524	0	4.58795	#NAME?	1.03272e-07	1.68382e-06	DOWN
MSTRG.5375	6	8	38	36	2.08048	2.63075	12.3553	14.3894	2.35562	13.3724	-2.50508	1.04497e-07	1.69573e-06	DOWN
MSTRG.10036	136	168	523	327	34.1927	40.0594	123.305	94.7766	37.126	109.041	-1.55437	1.34804e-07	2.17722e-06	DOWN
MSTRG.11064	33	331	2131	2096	0.692485	6.58758	41.9341	50.7046	3.64003	46.3194	-3.66959	1.46828e-07	2.36027e-06	DOWN
MSTRG.9474	32	211	1239	736	1.69204	10.5813	61.4348	44.8634	6.13667	53.1491	-3.11452	1.51052e-07	2.41683e-06	DOWN
MSTRG.18023	185	235	559	537	131.771	158.753	373.379	440.945	145.262	407.162	-1.48695	1.71987e-07	2.72795e-06	DOWN
MSTRG.18342	3303	3149	9975	6850	2066.31	1868.36	5851.76	4940.11	1967.33	5395.93	-1.45563	1.72887e-07	2.72795e-06	DOWN
MSTRG.2252	10	9	57	34	0.967665	0.826015	5.17247	3.79297	0.89684	4.48272	-2.32145	1.72476e-07	2.72795e-06	DOWN
MSTRG.894	3735	5495	1087	949	40.1696	56.0501	10.9629	11.7661	48.1098	11.3645	2.0818	1.74027e-07	2.73335e-06	UP
MSTRG.10569	68	257	14	13	4.1851	15.0014	0.80802	0.922364	9.59325	0.865192	3.47093	1.78514e-07	2.79102e-06	UP
MSTRG.21487	76	101	15	10	5.00685	6.31066	0.926666	0.759459	5.65875	0.843063	2.74677	1.83438e-07	2.85496e-06	UP
MSTRG.18425	839	1253	267	191	72.1852	102.244	21.542	18.9443	87.2148	20.2431	2.10714	1.88425e-07	2.91931e-06	UP
MSTRG.17471	2	0	12	167	6.13331	0	34.5064	590.348	3.06666	312.427	-6.67071	1.91397e-07	2.952e-06	DOWN
MSTRG.14417	0	0	18	14	0	0	41.3805	39.5652	0	40.4728	#NAME?	2.08483e-07	3.20111e-06	DOWN
MSTRG.20083	35	33	102	125	11.0741	9.90263	30.2641	45.5943	10.4884	37.9292	-1.85452	2.1084e-07	3.22285e-06	DOWN
MSTRG.18321	207	215	49	41	46.2235	45.5336	10.2607	10.5544	45.8786	10.4075	2.14019	2.52738e-07	3.84611e-06	UP
MSTRG.18510	0	0	24	11	0	0	64.0213	36.0716	0	50.0464	#NAME?	2.82194e-07	4.27536e-06	DOWN
MSTRG.18038	3	1	14	88	13.3017	4.20566	58.2171	449.851	8.75367	254.034	-4.85899	3.16444e-07	4.77314e-06	DOWN
MSTRG.19807	908	914	235	203	175.958	167.985	42.7051	45.3502	171.972	44.0276	1.96569	3.20232e-07	4.8091e-06	UP
MSTRG.19027	119	124	402	265	14.8335	14.6596	46.9906	38.0805	14.7465	42.5356	-1.5283	3.6024e-07	5.38629e-06	DOWN
MSTRG.17394	1	0	18	18	1.38259	0	23.3477	28.7018	0.691296	26.0248	-5.23444	4.33679e-07	6.45616e-06	DOWN
MSTRG.20222	21	17	0	0	60.1158	46.1558	0	0	53.1358	0	Inf	4.46642e-07	6.62036e-06	UP
MSTRG.21526	93	56	6	10	75.1134	42.8969	4.54467	9.31083	59.0051	6.92775	3.09038	4.58062e-07	6.76037e-06	UP
MSTRG.20303	23	16	0	0	11.9095	7.85762	0	0	9.88356	0	Inf	4.77294e-07	7.01397e-06	UP
MSTRG.11584	24	32	0	2	13.9795	17.6778	0	1.34275	15.8286	0.671376	4.55927	4.83661e-07	7.04704e-06	UP
MSTRG.19115	127	92	352	278	21.5501	14.8059	56.0113	54.3814	18.178	55.1964	-1.60238	4.83176e-07	7.04704e-06	DOWN
MSTRG.19692	27	33	1	2	23.9213	27.7293	0.831	2.0424	25.8253	1.4367	4.16795	5.10749e-07	7.41019e-06	UP
MSTRG.17317	102	99	18	15	11.5712	10.6516	1.9149	1.96165	11.1114	1.93827	2.51919	5.40146e-07	7.80363e-06	UP
MSTRG.6169	52	61	10	5	12.4739	13.8781	2.24958	1.38267	13.176	1.81613	2.85897	5.61101e-07	8.0723e-06	UP
MSTRG.6656	26	23	2	0	30.7846	25.8285	2.22108	0	28.3065	1.11054	4.6718	5.66384e-07	8.11421e-06	UP
MSTRG.4441	774	851	237	168	140.82	146.843	40.4352	35.2364	143.832	37.8358	1.92656	5.79773e-07	8.27143e-06	UP
MSTRG.19436	16	21	0	0	40.0934	49.9087	0	0	45.001	0	Inf	6.1838e-07	8.78561e-06	UP
MSTRG.6336	120	106	360	254	15.2954	12.8141	43.0298	37.3226	14.0547	40.1762	-1.51529	6.25493e-07	8.84995e-06	DOWN
MSTRG.19083	688	718	1939	1362	383.464	379.544	1013.45	875.13	381.504	944.289	-1.30753	6.34856e-07	8.94546e-06	DOWN
MSTRG.18641	802	903	1959	2173	252.782	269.937	579.021	789.572	261.36	684.297	-1.38859	6.39256e-07	8.97054e-06	DOWN
MSTRG.18708	287	377	804	873	29.6132	36.8932	77.7942	103.843	33.2532	90.8186	-1.44949	6.60554e-07	9.21335e-06	DOWN
MSTRG.19515	39	37	111	108	5.89172	5.30117	15.7247	18.8086	5.59645	17.2667	-1.62541	6.6194e-07	9.21335e-06	DOWN
MSTRG.17172	1	1	18	16	2.44382	2.31879	41.2687	45.0964	2.38131	43.1825	-4.18062	6.7663e-07	9.3606e-06	DOWN
MSTRG.18110	14	18	63	53	34.697	42.3101	146.417	151.425	38.5035	148.921	-1.95149	6.77987e-07	9.3606e-06	DOWN
MSTRG.17846	130	92	20	2	74.9027	50.2739	10.8061	1.32821	62.5883	6.06717	3.3668	6.81195e-07	9.36712e-06	UP
MSTRG.17464	10	12	57	33	16.067	18.2868	85.8832	61.1246	17.1769	73.5039	-2.09735	7.04116e-07	9.64357e-06	DOWN
MSTRG.11081	132	127	28	23	64.3355	58.706	12.7974	12.923	61.5207	12.8602	2.25816	7.29238e-07	9.94785e-06	UP
MSTRG.17703	1031	1120	2886	2142	385.866	397.556	1012.89	924.18	391.711	968.535	-1.30602	7.76105e-07	1.05452e-05	DOWN
MSTRG.9478	3	28	114	83	1.32562	11.7356	47.242	42.2837	6.53059	44.7628	-2.77702	8.41191e-07	1.13843e-05	DOWN
MSTRG.17175	11	36	0	0	5.3528	16.614	0	0	10.9834	0	Inf	1.00189e-06	1.34529e-05	UP
MSTRG.8283	150	146	33	30	47.8792	44.1985	9.87772	11.0392	46.0389	10.4585	2.13818	1.00108e-06	1.34529e-05	UP
MSTRG.17881	23	16	76	65	44.8403	29.5846	138.943	146.086	37.2125	142.514	-1.93725	1.02013e-06	1.36442e-05	DOWN
MSTRG.8037	32	16	1	0	66.8532	31.7027	1.95947	0	49.2779	0.979736	5.65241	1.07174e-06	1.42787e-05	UP
MSTRG.10621	70	47	8	7	43.1348	27.468	4.62279	4.97288	35.3014	4.79783	2.87927	1.1073e-06	1.46387e-05	UP
MSTRG.14496	3	3	31	19	1.42294	1.34969	13.7895	10.3899	1.38631	12.0897	-3.12445	1.1061e-06	1.46387e-05	DOWN
MSTRG.19718	6	7	39	28	12.3644	13.6804	75.3595	66.5127	13.0224	70.9361	-2.44553	1.12347e-06	1.47952e-05	DOWN
MSTRG.10672	692	675	1498	1843	35.4321	32.7791	71.9269	108.787	34.1056	90.3569	-1.40563	1.17134e-06	1.53665e-05	DOWN
MSTRG.13405	33896	28662	8210	7219	14395.4	11544.7	3269.68	3534.37	12970	3402.02	1.93072	1.26154e-06	1.64867e-05	UP
MSTRG.18952	39	79	186	155	70.5593	135.555	315.563	323.277	103.057	319.42	-1.63201	1.35379e-06	1.7625e-05	DOWN
MSTRG.17912	20	29	62	267	19.7721	27.191	57.4796	304.301	23.4816	180.89	-2.94552	1.38443e-06	1.79556e-05	DOWN
MSTRG.22262	101	126	336	249	26.2089	31.0099	81.7625	74.4879	28.6094	78.1252	-1.4493	1.39845e-06	1.8069e-05	DOWN
MSTRG.17022	0	5	29	19	0	8.86316	50.8271	40.9372	4.43158	45.8822	-3.37204	1.43304e-06	1.83464e-05	DOWN
MSTRG.18594	21	19	1	0	12.2165	10.483	0.545628	0	11.3497	0.272814	5.3786	1.43599e-06	1.83464e-05	UP
MSTRG.19550	41	37	4	3	153.892	131.715	14.0794	12.9825	142.804	13.5309	3.3997	1.43064e-06	1.83464e-05	UP
MSTRG.10312	4658	4532	12048	9294	6242.38	5760.27	15141	14358.6	6001.32	14749.8	-1.29734	1.44148e-06	1.83481e-05	DOWN
MSTRG.13444	18	16	0	0	8.52069	7.18329	0	0	7.85199	0	Inf	1.51259e-06	1.91818e-05	UP
MSTRG.17986	1	0	14	22	2.36087	0	31.0086	59.9018	1.18044	45.4552	-5.26705	1.57378e-06	1.98842e-05	DOWN
MSTRG.11530	260	346	76	58	41.1467	51.9326	11.2788	10.5816	46.5397	10.9302	2.09014	1.62589e-06	2.04671e-05	UP
MSTRG.18690	192	204	61	28	59.2165	59.6724	17.6425	9.95537	59.4444	13.7989	2.10699	1.67277e-06	2.09801e-05	UP
MSTRG.19530	119	87	22	12	53.6088	37.1714	9.29409	6.2322	45.3901	7.76314	2.54766	1.82411e-06	2.27947e-05	UP
MSTRG.6950	477	412	108	101	62.4988	51.198	13.2699	15.2557	56.8484	14.2628	1.99486	1.97146e-06	2.45465e-05	UP
MSTRG.1034	41	35	4	3	107.191	86.7847	9.80672	9.04269	96.9878	9.42471	3.36328	2.07511e-06	2.56504e-05	UP
MSTRG.12911	145	160	365	390	24.7156	25.8658	58.3426	76.6355	25.2907	67.4891	-1.41604	2.07039e-06	2.56504e-05	DOWN
MSTRG.136	19	33	1	1	9.97519	16.4316	0.492427	0.605134	13.2034	0.548781	4.58853	2.22546e-06	2.73118e-05	UP
MSTRG.22032	16	16	0	0	3.90338	3.70207	0	0	3.80272	0	Inf	2.22102e-06	2.73118e-05	UP
MSTRG.17112	25	27	83	79	28.5546	29.2484	88.8988	104.02	28.9015	96.4596	-1.73878	2.2637e-06	2.76571e-05	DOWN
MSTRG.17281	11	7	52	28	14.4634	8.72918	64.1143	42.4405	11.5963	53.2774	-2.19986	2.26976e-06	2.76571e-05	DOWN
MSTRG.1815	6	8	33	34	2.62856	3.32379	13.5562	17.1703	2.97618	15.3632	-2.36795	2.43185e-06	2.95272e-05	DOWN
MSTRG.19112	17	21	63	59	11.9209	13.9667	41.4281	47.6953	12.9438	44.5617	-1.78355	2.54901e-06	3.08403e-05	DOWN
MSTRG.921	1	1	13	21	1.91571	1.8177	23.364	46.3978	1.8667	34.8809	-4.22387	2.59934e-06	3.13385e-05	DOWN
MSTRG.15068	35	33	5	0	5.6669	5.06741	0.759187	0	5.36715	0.379593	3.82163	2.6737e-06	3.20835e-05	UP
MSTRG.17866	26	89	3	5	11.1784	36.291	1.20945	2.47817	23.7347	1.84381	3.68624	2.67987e-06	3.20835e-05	UP
MSTRG.17971	3	2	18	30	4.7606	3.01036	26.7884	54.8864	3.88548	40.8374	-3.39373	2.70359e-06	3.22546e-05	DOWN
MSTRG.17438	5	5	35	22	8.06215	7.64665	52.9228	40.8955	7.8544	46.9092	-2.5783	2.76474e-06	3.28697e-05	DOWN
MSTRG.10574	23	13	0	0	18.5933	9.96729	0	0	14.2803	0	Inf	2.79011e-06	3.30565e-05	UP
MSTRG.18282	226	301	1057	445	280.053	353.753	1228.27	635.699	316.903	931.985	-1.55626	2.86133e-06	3.37834e-05	DOWN
MSTRG.17891	92	77	16	13	21.8605	17.3527	3.56514	3.56105	19.6066	3.5631	2.46013	2.92374e-06	3.44017e-05	UP
MSTRG.18451	13	17	47	65	10.4072	12.9073	35.283	59.9856	11.6573	47.6343	-2.03077	3.12639e-06	3.66601e-05	DOWN
MSTRG.18197	307	440	1033	688	362.546	492.81	1143.97	936.642	427.678	1040.3	-1.28241	3.14471e-06	3.67491e-05	DOWN
MSTRG.7428	34	25	1	3	6.45589	4.50228	0.178096	0.656753	5.47908	0.417425	3.71435	3.62883e-06	4.22623e-05	UP
MSTRG.13398	77	71	10	14	31.475	27.5255	3.83333	6.59718	29.5002	5.21525	2.49992	3.65656e-06	4.24409e-05	UP
MSTRG.13268	118	128	25	26	201.781	207.592	40.0892	51.2548	204.687	45.672	2.16403	3.75724e-06	4.33458e-05	UP
MSTRG.17851	33	52	5	5	22.8049	34.0815	3.24032	3.98324	28.4432	3.61178	2.9773	3.75984e-06	4.33458e-05	UP
MSTRG.10568	136	990	46	41	1.27295	8.78836	0.403755	0.442398	5.03065	0.423076	3.57176	3.77846e-06	4.33752e-05	UP
MSTRG.6503	3	132	0	0	0.415169	17.3268	0	0	8.871	0	Inf	3.78773e-06	4.33752e-05	UP
MSTRG.20488	3	1	20	18	8.72521	2.75869	54.5519	60.3568	5.74195	57.4543	-3.3228	3.84157e-06	4.38451e-05	DOWN
MSTRG.19309	2	3	15	44	3.85784	5.48798	27.1302	97.8353	4.67291	62.4828	-3.74107	3.92637e-06	4.45162e-05	DOWN
MSTRG.7588	0	0	12	14	0	0	3.80395	5.45574	0	4.62984	#NAME?	3.92197e-06	4.45162e-05	DOWN
MSTRG.12265	31	48	5	3	2.23001	3.27482	0.337302	0.248809	2.75242	0.293056	3.23145	4.08246e-06	4.6066e-05	UP
MSTRG.18353	15	25	67	65	8.49099	13.4223	35.5666	42.4178	10.9567	38.9922	-1.83138	4.08997e-06	4.6066e-05	DOWN
MSTRG.18347	19	13	0	0	58.0651	37.6804	0	0	47.8727	0	Inf	4.19101e-06	4.70493e-05	UP
MSTRG.2392	1871	1691	534	452	1515.22	1298.81	405.537	421.987	1407.02	413.762	1.76577	4.21057e-06	4.71143e-05	UP
MSTRG.19377	308	311	834	550	42.8771	41.0618	108.875	88.2667	41.9695	98.5709	-1.23182	4.43902e-06	4.95088e-05	DOWN
MSTRG.11004	127	120	32	22	47.729	42.7722	11.2775	9.53153	45.2506	10.4045	2.12073	4.4644e-06	4.96303e-05	UP
MSTRG.16558	14	17	60	42	11.6081	13.3687	46.6516	40.1454	12.4884	43.3985	-1.79706	4.58787e-06	5.08377e-05	DOWN
MSTRG.21654	121	151	36	26	72.3435	85.6236	20.1838	17.9206	78.9835	19.0522	2.05159	4.66798e-06	5.15586e-05	UP
MSTRG.10567	56	356	19	15	0.776266	4.68029	0.246976	0.239698	2.72828	0.243337	3.48696	4.90161e-06	5.3965e-05	UP
MSTRG.2127	517	579	1246	1065	36.6517	38.93	82.8342	87.0388	37.7908	84.9365	-1.16835	4.92241e-06	5.40203e-05	DOWN
MSTRG.1897	82	54	13	8	32.3071	20.178	4.80306	3.63364	26.2425	4.21835	2.63716	5.03778e-06	5.51098e-05	UP
MSTRG.2341	1118	1415	417	293	103.642	124.409	36.2508	31.3127	114.025	33.7817	1.75504	5.95149e-06	6.48978e-05	UP
MSTRG.8750	8	22	68	45	5.95589	15.535	47.4758	38.6234	10.7454	43.0496	-2.00228	6.18022e-06	6.7178e-05	DOWN
MSTRG.16722	1274	1177	426	219	704.434	617.234	220.886	139.597	660.834	180.241	1.87436	6.36917e-06	6.90128e-05	UP
MSTRG.17768	10	27	0	0	6.48905	16.6175	0	0	11.5533	0	Inf	6.47071e-06	6.98919e-05	UP
MSTRG.13735	1061	1346	2820	2298	29.2516	35.1951	72.9074	73.0373	32.2234	72.9724	-1.17924	6.50359e-06	7.00261e-05	DOWN
MSTRG.19424	145	254	53	37	113.564	188.673	38.9256	33.4066	151.118	36.1661	2.06297	6.94905e-06	7.4588e-05	UP
MSTRG.19006	3583	3639	9304	6348	3107.54	2993.33	7567.07	6346.97	3050.43	6957.02	-1.18946	7.19767e-06	7.70151e-05	DOWN
MSTRG.10877	12	18	0	0	11.5479	16.4289	0	0	13.9884	0	Inf	7.34306e-06	7.80828e-05	UP
MSTRG.18907	0	0	5	40	0	0	13.9068	136.765	0	75.3359	#NAME?	7.32739e-06	7.80828e-05	DOWN
MSTRG.17802	430	448	839	1371	179.748	177.614	328.887	660.685	178.681	494.786	-1.46942	7.46152e-06	7.90967e-05	DOWN
MSTRG.19260	205	189	584	342	15.3397	13.4131	40.9793	29.5019	14.3764	35.2406	-1.29354	7.82187e-06	8.26607e-05	DOWN
MSTRG.11359	168	203	434	374	112.488	128.913	272.506	288.689	120.701	280.598	-1.21707	7.97798e-06	8.40511e-05	DOWN
MSTRG.17091	117	99	28	17	103.661	83.1887	23.2634	17.3637	93.4249	20.3135	2.20137	8.3694e-06	8.79044e-05	UP
MSTRG.18213	1051	1120	2325	2175	87.9653	88.9056	182.482	209.859	88.4355	196.171	-1.14941	8.41272e-06	8.80892e-05	DOWN
MSTRG.6464	20	31	76	76	6.93691	10.1977	24.7199	30.3893	8.56733	27.5546	-1.68538	9.17122e-06	9.57386e-05	DOWN
MSTRG.18661	2099	2166	5017	3801	2637.15	2580.97	5910.9	5505.28	2609.06	5708.09	-1.12948	9.40218e-06	9.78512e-05	DOWN
MSTRG.20381	131	122	323	254	127.559	112.668	294.937	285.123	120.114	290.03	-1.2718	9.80761e-06	0.000101761	DOWN
MSTRG.17273	3	0	23	12	8.75336	0	62.9365	40.3686	4.37668	51.6525	-3.56093	1.02542e-05	0.000105975	DOWN
MSTRG.4052	4	6	28	22	7.13738	10.1533	46.8479	45.2513	8.64534	46.0496	-2.41319	1.02756e-05	0.000105975	DOWN
MSTRG.17621	126	117	286	278	27.6714	24.3697	58.9001	70.3829	26.0206	64.6415	-1.31281	1.04771e-05	0.000107728	DOWN
MSTRG.17623	1	4	11	61	3.51835	13.3534	36.3071	247.522	8.43586	141.914	-4.07234	1.09571e-05	0.000112169	DOWN
MSTRG.19109	103	78	18	17	75.2006	54.0109	12.324	14.3086	64.6058	13.3163	2.27847	1.09745e-05	0.000112169	UP
MSTRG.9469	2	41	184	120	0.677397	13.1693	58.4367	46.8514	6.92336	52.6441	-2.92673	1.10604e-05	0.000112711	DOWN
MSTRG.20269	38	30	4	3	166.06	124.337	16.3919	15.1148	145.199	15.7534	3.2043	1.22823e-05	0.000124791	UP
MSTRG.20095	18	33	1	2	64.6153	112.348	3.36687	8.27497	88.4815	5.82092	3.92606	1.23837e-05	0.000125449	UP
MSTRG.20447	17	17	53	49	35.7626	33.9191	104.556	118.835	34.8409	111.695	-1.68072	1.33462e-05	0.0001348	DOWN
MSTRG.18450	2988	2914	7757	4823	1772.41	1639.37	4314.85	3298.08	1705.89	3806.47	-1.15793	1.50739e-05	0.000151803	DOWN
MSTRG.17303	18244	21595	51543	33350	22453.7	25207.1	59487.3	47317.6	23830.4	53402.5	-1.16411	1.53482e-05	0.000154112	DOWN
MSTRG.12	1083	1210	2663	1961	323.219	342.496	745.294	674.692	332.858	709.993	-1.0929	1.58917e-05	0.000159103	DOWN
MSTRG.21038	186	99	28	28	98.6832	49.8157	13.9307	17.1256	74.2494	15.5281	2.25749	1.61743e-05	0.00016146	UP
MSTRG.18640	18	69	4	2	75.0371	272.802	15.6365	9.60965	173.919	12.6231	3.78428	1.76218e-05	0.000175398	UP
MSTRG.21969	10	20	0	0	3.62264	6.87188	0	0	5.24726	0	Inf	1.77725e-05	0.000176385	UP
MSTRG.19532	110	104	256	235	17.1562	15.3837	37.4416	42.2526	16.2699	39.8471	-1.29227	1.99429e-05	0.000197354	DOWN
MSTRG.5986	197	261	77	39	55.464	69.6924	20.3292	12.6582	62.5782	16.4937	1.92374	2.06914e-05	0.000204171	UP
MSTRG.9468	0	7	23	27	0	9.12717	29.6509	42.791	4.56358	36.2209	-2.98858	2.12679e-05	0.000209257	DOWN
MSTRG.19446	0	0	114	0	0	0	433.652	0	0	216.826	#NAME?	2.28373e-05	0.000224055	DOWN
MSTRG.12914	10	18	0	0	10.6797	18.2328	0	0	14.4563	0	Inf	2.2939e-05	0.000224409	UP
MSTRG.11718	2555	2808	7218	4137	1527.59	1592.26	4046.88	2851.42	1559.92	3449.15	-1.14476	2.39198e-05	0.000233338	DOWN
MSTRG.18602	213	281	483	558	113.608	142.147	241.581	343.101	127.877	292.341	-1.1929	2.4131e-05	0.000234728	DOWN
MSTRG.17334	19	10	0	0	5.80651	2.89849	0	0	4.3525	0	Inf	2.4587e-05	0.000238487	UP
MSTRG.20076	60	42	13	2	63.0375	41.8504	12.8082	2.42194	52.444	7.61505	2.78385	2.46692e-05	0.000238608	UP
MSTRG.18241	135	187	48	37	13.5764	17.836	4.52668	4.28956	15.7062	4.40812	1.8331	2.7195e-05	0.000262117	UP
MSTRG.2258	313	315	103	60	43.7821	41.7893	13.5107	9.67521	42.7857	11.5929	1.88388	2.72528e-05	0.000262117	UP
MSTRG.5831	28	24	5	0	13.9169	11.3137	2.33054	0	12.6153	1.16527	3.43644	2.8952e-05	0.000277679	UP
MSTRG.19624	64	69	13	13	37.0403	37.8746	7.05555	8.67364	37.4574	7.8646	2.25181	2.92505e-05	0.000279759	UP
MSTRG.19198	644	779	265	135	72.9202	83.6569	28.1381	17.622	78.2885	22.8801	1.77471	2.95903e-05	0.00028222	UP
MSTRG.18760	221	292	513	520	9.66898	12.1164	21.0471	26.2271	10.8927	23.6371	-1.1177	3.12327e-05	0.000297058	DOWN
MSTRG.9226	61	81	213	118	41.6142	52.4083	136.263	92.8009	47.0112	114.532	-1.28467	3.17711e-05	0.000301341	DOWN
MSTRG.11588	185	197	702	279	77.6565	78.4289	276.333	135.012	78.0427	205.672	-1.39801	3.26029e-05	0.000308376	DOWN
MSTRG.14439	350	350	98	93	56.4162	53.5065	14.8132	17.2815	54.9614	16.0474	1.77608	3.67601e-05	0.00034674	UP
MSTRG.1707	232	154	62	35	52.9697	33.3474	13.2746	9.21234	43.1585	11.2434	1.94056	3.81871e-05	0.000359211	UP
MSTRG.307	136	191	44	42	14.723	19.6107	4.46678	5.24158	17.1668	4.85418	1.82232	3.83218e-05	0.00035949	UP
MSTRG.19715	0	0	91	0	0	0	317.671	0	0	158.836	#NAME?	3.87198e-05	0.000362231	DOWN
MSTRG.19017	0	1	4	49	0	1.03119	4.07828	61.4169	0.515597	32.7476	-5.989	3.96939e-05	0.000370332	DOWN
MSTRG.19131	144	258	61	38	40.0805	68.1073	15.9216	12.193	54.0939	14.0573	1.94414	4.01453e-05	0.000373526	UP
MSTRG.19398	35	90	11	8	5.76913	14.0696	1.70024	1.5202	9.91938	1.61022	2.62299	4.05229e-05	0.000376018	UP
MSTRG.7818	2	74	0	0	0.333025	11.6856	0	0	6.0093	0	Inf	4.17553e-05	0.000386406	UP
MSTRG.19269	45	38	8	6	114.024	91.3204	19.0091	17.5258	102.672	18.2675	2.4907	4.48548e-05	0.000413969	UP
MSTRG.17799	26	34	87	66	23.8292	29.5538	74.7731	69.7337	26.6915	72.2534	-1.43668	4.57759e-05	0.000421336	DOWN
MSTRG.7520	11	297	7	4	0.964884	24.7075	0.575759	0.404482	12.8362	0.49012	4.71094	4.68812e-05	0.000430352	UP
MSTRG.16996	22	15	2	0	18.0261	11.657	1.53705	0	14.8415	0.768524	4.27141	4.7927e-05	0.000438776	UP
MSTRG.18341	71	57	142	130	195.811	149.093	367.245	413.318	172.452	390.281	-1.17832	4.86335e-05	0.000444056	DOWN
MSTRG.21008	16	10	0	0	54.4125	32.2539	0	0	43.3332	0	Inf	4.91412e-05	0.000447499	UP
MSTRG.19080	9	17	0	0	24.8976	44.6031	0	0	34.7504	0	Inf	5.03348e-05	0.000457152	UP
MSTRG.2831	12	19	43	45	11.5357	17.3232	38.7637	49.8697	14.4294	44.3167	-1.61884	5.41512e-05	0.000490513	DOWN
MSTRG.19435	10	10	30	37	16.1243	15.2933	45.3633	68.7782	15.7088	57.0707	-1.86118	5.4372e-05	0.000490601	DOWN
MSTRG.20025	15	35	85	59	7.53393	16.6727	40.0356	34.1627	12.1033	37.0991	-1.61598	5.44475e-05	0.000490601	DOWN
MSTRG.8015	0	3	21	10	0	0.967254	6.69451	3.91888	0.483627	5.30669	-3.45585	5.46913e-05	0.000491504	DOWN
MSTRG.2409	5	3	24	17	3.27982	1.86647	14.7634	12.8559	2.57314	13.8097	-2.42408	5.85223e-05	0.000524556	DOWN
MSTRG.14196	22	46	3	4	8.92013	17.6894	1.1406	1.86975	13.3048	1.50518	3.14394	5.86989e-05	0.000524765	UP
MSTRG.18094	15	10	0	0	34.2642	21.6655	0	0	27.9648	0	Inf	6.10336e-05	0.000542966	UP
MSTRG.7210	882	887	315	241	48.6436	46.3963	16.2913	15.3226	47.52	15.807	1.58797	6.1052e-05	0.000542966	UP
MSTRG.20424	107	161	293	270	13.9529	19.9118	35.8293	40.5888	16.9323	38.2091	-1.17413	6.26369e-05	0.000554183	DOWN
MSTRG.8748	254	286	636	416	22.2427	23.7532	52.2275	41.9959	22.998	47.1117	-1.03458	6.25468e-05	0.000554183	DOWN
MSTRG.19555	7	23	0	0	5.80935	18.1036	0	0	11.9565	0	Inf	6.51026e-05	0.000574514	UP
MSTRG.17184	46	62	9	12	44.0327	56.2881	8.07905	13.2426	50.1604	10.6608	2.23423	6.74412e-05	0.000593621	UP
MSTRG.9699	4	3	24	15	3.71907	2.64528	20.9237	16.0763	3.18218	18.5	-2.53944	6.8767e-05	0.000603739	DOWN
MSTRG.19428	19	11	48	40	7.92405	4.35108	18.7725	19.2316	6.13756	19.002	-1.63042	6.96976e-05	0.000610344	DOWN
MSTRG.12531	35	21	4	2	2.74954	1.56466	0.29467	0.181094	2.1571	0.237882	3.18078	7.03924e-05	0.000613292	UP
MSTRG.5896	3266	3224	1117	943	3508.8	3285.03	1125.34	1167.92	3396.91	1146.63	1.56682	7.02949e-05	0.000613292	UP
MSTRG.8109	265	223	525	442	87.4881	69.8249	162.537	168.223	78.6565	165.38	-1.07215	7.12101e-05	0.000618841	DOWN
MSTRG.17111	0	2	11	13	0	1.32298	7.19424	10.4525	0.661491	8.82337	-3.73754	7.2185e-05	0.000625725	DOWN
MSTRG.1458	2565	2532	703	816	569.955	533.604	146.486	209.027	551.779	177.757	1.63419	7.37615e-05	0.00063617	UP
MSTRG.19940	4	5	20	20	3.18263	3.77288	14.9214	18.3432	3.47776	16.6323	-2.25776	7.3719e-05	0.00063617	DOWN
MSTRG.20107	0	0	8	11	0	0	24.5879	41.5608	0	33.0743	#NAME?	7.4946e-05	0.000644762	DOWN
MSTRG.17726	0	0	12	7	0	0	26.3714	18.9124	0	22.6419	#NAME?	7.62308e-05	0.000654171	DOWN
MSTRG.18411	0	13	188	16	0	38.862	555.671	58.1382	19.431	306.905	-3.98136	7.69997e-05	0.000659117	DOWN
MSTRG.7754	50	69	137	108	12.4121	16.2453	31.8923	30.9072	14.3287	31.3997	-1.13184	7.96123e-05	0.000679782	DOWN
MSTRG.17021	204	207	75	45	24.2876	23.3736	8.37347	6.17629	23.8306	7.27488	1.71182	8.01665e-05	0.000682812	UP
MSTRG.19425	467	690	199	143	68.5566	96.0691	27.3951	24.2008	82.3129	25.7979	1.67386	8.13509e-05	0.00069118	UP
MSTRG.18015	22	37	85	64	14.1241	22.529	51.174	47.3677	18.3266	49.2708	-1.4268	8.20655e-05	0.000695525	DOWN
MSTRG.17878	252	218	63	69	37.4131	30.696	8.77109	11.8095	34.0545	10.2903	1.72656	8.42028e-05	0.000711878	UP
MSTRG.10570	23	144	11	4	1.98757	11.802	0.891376	0.398492	6.8948	0.644934	3.41828	8.51573e-05	0.000715462	UP
MSTRG.17806	560	423	986	918	112.049	80.2717	185.006	211.749	96.1603	198.377	-1.04474	8.49935e-05	0.000715462	DOWN
MSTRG.7105	15	9	0	0	3.22295	1.83411	0	0	2.52853	0	Inf	8.52537e-05	0.000715462	UP
MSTRG.18793	6294	7138	2543	1793	12217.9	13141.6	4629.16	4012.44	12679.7	4320.8	1.55315	8.62617e-05	0.000722152	UP
MSTRG.17720	39	42	9	6	117.992	120.512	25.5341	20.9255	119.252	23.2298	2.35997	8.77891e-05	0.000733146	UP
MSTRG.8623	1341	2918	6623	3504	795.45	1641.62	3684.06	2396.12	1218.53	3040.09	-1.31897	9.0895e-05	0.000757237	DOWN
MSTRG.17560	0	0	7	14	0	0	7.5834	18.6457	0	13.1145	#NAME?	9.44908e-05	0.000785283	DOWN
MSTRG.1674	20	31	4	2	5.87004	8.62936	1.10095	0.676604	7.2497	0.888777	3.02803	9.94864e-05	0.000824797	UP
MSTRG.18016	168	251	463	361	49.1659	69.6677	127.064	121.793	59.4168	124.429	-1.06638	0.000101485	0.000837315	DOWN
MSTRG.20493	2	9	23	26	3.60424	15.3816	38.8652	54.0116	9.49294	46.4384	-2.29039	0.00010447	0.000859867	DOWN
MSTRG.1894	17	15	0	1	27.0262	22.6174	0	1.83242	24.8218	0.91621	4.75979	0.000107048	0.000876871	UP
MSTRG.2291	5	2	15	27	7.90711	2.99984	22.2448	49.2246	5.45348	35.7347	-2.71208	0.000106957	0.000876871	DOWN
MSTRG.17615	9	13	0	0	36.5091	50.0153	0	0	43.2622	0	Inf	0.000107458	0.000878132	UP
MSTRG.20198	296	239	86	66	87.9054	67.317	23.9503	22.5959	77.6112	23.2731	1.7376	0.000108712	0.000886261	UP
MSTRG.7397	101	87	208	160	8.8497	7.22978	17.0906	16.1616	8.03974	16.6261	-1.04823	0.000119987	0.00097586	DOWN
MSTRG.18805	149	207	41	54	66.5274	87.657	17.1667	27.7951	77.0922	22.4809	1.77788	0.000126635	0.00102587	UP
MSTRG.7729	92	104	32	17	35.2639	37.8074	11.5021	7.512	36.5356	9.50706	1.94223	0.000126736	0.00102587	UP
MSTRG.7432	1	1	13	9	3.73643	3.54526	45.5695	38.783	3.64084	42.1763	-3.53409	0.000128202	0.00103529	DOWN
MSTRG.18990	9	6	82	12	12.4488	7.87114	106.36	19.1349	10.16	62.7475	-2.62666	0.000147628	0.00118657	DOWN
MSTRG.14495	0	5	19	14	0	6.5794	24.7196	22.3919	3.2897	23.5558	-2.84005	0.00015461	0.00123688	DOWN
MSTRG.19366	21	15	1	1	47.6105	32.2539	2.12644	2.61315	39.9322	2.3698	4.07472	0.000159196	0.0012706	UP
MSTRG.21060	15	12	1	0	44.3418	33.6453	2.77272	0	38.9936	1.38636	4.81386	0.000160625	0.00127902	UP
MSTRG.17883	15	12	1	0	3.9501	2.99722	0.247002	0	3.47366	0.123501	4.81386	0.00016339	0.00129802	UP
MSTRG.19695	34	45	11	3	11.3826	14.2883	3.45334	1.15795	12.8355	2.30564	2.4769	0.0001653	0.00130693	UP
MSTRG.20489	6	10	46	17	24.4504	38.6466	175.772	79.8573	31.5485	127.814	-2.01841	0.000164909	0.00130693	DOWN
MSTRG.6501	3	38	0	0	0.583934	7.01558	0	0	3.79975	0	Inf	0.000165657	0.00130693	UP
MSTRG.19060	150	168	49	47	149.274	158.563	45.7271	53.9194	153.918	49.8233	1.62727	0.000167543	0.00131877	UP
MSTRG.18418	125	110	32	32	228.433	190.653	54.8384	67.4152	209.543	61.1268	1.77737	0.000169409	0.00132842	UP
MSTRG.19415	370	240	834	463	31.1813	19.1825	65.9093	44.9815	25.1819	55.4454	-1.13868	0.000169544	0.00132842	DOWN
MSTRG.17867	15	87	5	4	10.0807	55.4534	3.15125	3.09912	32.767	3.12518	3.39023	0.000170614	0.00133375	UP
MSTRG.19761	12	9	0	0	49.1179	34.9393	0	0	42.0286	0	Inf	0.000172318	0.001344	UP
MSTRG.11715	60	64	119	124	39.3015	39.7597	73.0963	93.6361	39.5306	83.3662	-1.07649	0.000176612	0.00137436	DOWN
MSTRG.3182	57	49	17	5	89.517	72.9842	25.0364	9.0522	81.2506	17.0443	2.25309	0.000184511	0.00142933	UP
MSTRG.16810	30	57	6	9	39.3877	70.9761	7.38756	13.6219	55.1819	10.5047	2.39316	0.000187375	0.00144498	UP
MSTRG.19416	117	111	207	278	112.235	100.987	186.209	307.431	106.611	246.82	-1.2111	0.000189432	0.00145756	DOWN
MSTRG.19084	64	84	140	145	32.8383	40.8776	67.3625	85.7688	36.858	76.5656	-1.05472	0.000191737	0.00146999	DOWN
MSTRG.20058	72	60	165	101	135.408	107.019	290.992	218.972	121.214	254.982	-1.07284	0.000191906	0.00146999	DOWN
MSTRG.19592	14	12	34	35	18.1699	14.7711	41.3801	52.3663	16.4705	46.8732	-1.50888	0.000201224	0.00153793	DOWN
MSTRG.17792	250	210	50	73	79.4341	63.2831	14.8979	26.7392	71.3586	20.8186	1.77722	0.000209954	0.00160107	UP
MSTRG.18542	3	2	20	11	8.89686	5.62593	55.625	37.6091	7.26139	46.6171	-2.68254	0.000223361	0.00169953	DOWN
MSTRG.18351	12	14	37	30	5.39516	5.96986	15.5997	15.5493	5.68251	15.5745	-1.45459	0.000227262	0.00172538	DOWN
MSTRG.17333	13	8	0	0	8.17246	4.76972	0	0	6.47109	0	Inf	0.000229592	0.00173921	UP
MSTRG.18352	4	12	31	24	3.60424	10.2544	26.1918	24.928	6.92933	25.5599	-1.88309	0.000232704	0.00175889	DOWN
MSTRG.1837	9	7	28	26	10.7692	7.94402	31.4178	35.8648	9.35661	33.6413	-1.84618	0.000240305	0.00181234	DOWN
MSTRG.16709	17	16	53	31	11.3995	10.1759	33.3277	23.9643	10.7877	28.646	-1.40895	0.000241602	0.00181812	DOWN
MSTRG.18261	0	0	7	10	0	0	9.29233	16.3195	0	12.8059	#NAME?	0.000243343	0.00182721	DOWN
MSTRG.19908	20	20	53	41	12.3071	11.6728	30.5844	29.0857	11.99	29.8351	-1.31518	0.000246187	0.00184451	DOWN
MSTRG.15157	631	488	176	173	85.3085	62.5728	22.3133	26.963	73.9406	24.6381	1.58547	0.00025534	0.00190892	UP
MSTRG.13530	256	272	72	82	77.2695	77.8642	20.3791	28.5325	77.5669	24.4558	1.66526	0.000260507	0.0019433	UP
MSTRG.19783	908	789	264	281	801.339	660.403	218.486	285.888	730.871	252.187	1.53512	0.000264613	0.00196964	UP
MSTRG.18540	128	132	40	38	43.3176	42.3674	12.6941	14.825	42.8425	13.7595	1.63861	0.000281626	0.00209173	UP
MSTRG.15264	356	338	111	105	77.7865	70.0443	22.7439	26.4486	73.9154	24.5962	1.58744	0.000285455	0.00211101	UP
MSTRG.17638	78	82	25	17	61.5156	61.3351	18.4893	15.4563	61.4253	16.9728	1.85561	0.00028542	0.00211101	UP
MSTRG.10572	19	116	10	5	2.53163	14.6591	1.24954	0.768017	8.59539	1.00878	3.09095	0.000287091	0.00211853	UP
MSTRG.13521	64	42	130	91	142.948	88.9709	272.289	234.315	115.959	253.302	-1.12724	0.000293893	0.00216406	DOWN
MSTRG.18517	2	0	6	29	6.23906	0	17.5518	104.282	3.11953	60.9168	-4.28744	0.000294668	0.00216512	DOWN
MSTRG.16735	369	451	148	117	45.8699	53.1717	17.2525	16.7667	49.5208	17.0096	1.54169	0.00029765	0.00218234	UP
MSTRG.17305	65	112	167	210	46.2257	75.5417	111.371	172.166	60.8837	141.768	-1.21941	0.000302292	0.00220693	DOWN
MSTRG.8253	141	145	58	24	18.8207	18.3563	7.25995	3.69303	18.5885	5.47649	1.76309	0.00030174	0.00220693	UP
MSTRG.15262	565	512	146	181	49.5969	42.6264	12.0184	18.3166	46.1116	15.1675	1.60415	0.000311747	0.00227111	UP
MSTRG.17216	129	101	42	22	116.344	86.3924	35.5216	22.8738	101.368	29.1977	1.79568	0.000336875	0.00244584	UP
MSTRG.3142	148	194	64	46	45.8966	57.0588	18.6116	16.445	51.4777	17.5283	1.55426	0.000337161	0.00244584	UP
MSTRG.18924	146	233	410	307	43.559	65.93	114.709	105.59	54.7445	110.149	-1.00868	0.000348407	0.00252208	DOWN
MSTRG.17527	141	176	65	34	30.7567	36.4112	13.296	8.54995	33.584	10.923	1.62041	0.000376397	0.00271895	UP
MSTRG.1394	1	3	21	8	3.72105	10.592	73.309	34.3327	7.15654	53.8208	-2.91083	0.000380111	0.00274	DOWN
MSTRG.18953	7	8	34	18	12.465	13.5111	56.7754	36.9507	12.988	46.8631	-1.85127	0.000389027	0.00279838	DOWN
MSTRG.14202	109	170	54	26	28.7969	42.5963	13.3784	7.91875	35.6966	10.6486	1.74513	0.000395985	0.00283651	UP
MSTRG.20071	0	1	71	0	0	0.541296	37.9991	0	0.270648	18.9995	-6.1334	0.000395902	0.00283651	DOWN
MSTRG.2360	1784	1452	658	473	746.783	576.459	258.294	228.255	661.621	243.274	1.44342	0.000401289	0.0028685	UP
MSTRG.20342	21	47	99	63	19.5438	41.4845	86.3996	67.5909	30.5142	76.9953	-1.33529	0.000404637	0.00288641	DOWN
MSTRG.202	31	52	11	6	13.4884	21.4587	4.48818	3.00948	17.4736	3.74883	2.22066	0.000406091	0.00289076	UP
MSTRG.20230	35	29	69	73	26.539	20.8548	49.0625	63.811	23.6969	56.4368	-1.25194	0.00040959	0.00290962	DOWN
MSTRG.17578	26	9	0	1	48.9989	16.0866	0	2.17218	32.5427	1.08609	4.90512	0.000411297	0.00291569	UP
MSTRG.17442	130	105	281	184	100.168	76.732	203.039	163.442	88.45	183.241	-1.0508	0.000421454	0.00298153	DOWN
MSTRG.6371	94	105	30	26	32.6168	34.5544	9.76171	10.4004	33.5856	10.081	1.7362	0.000431557	0.00303419	UP
MSTRG.6337	0	0	11	5	0	0	3.73088	2.08479	0	2.90784	#NAME?	0.000435267	0.00304776	DOWN
MSTRG.19765	28	18	4	2	23.4092	14.2728	3.13598	1.92726	18.841	2.53162	2.89575	0.000440137	0.00306931	UP
MSTRG.20487	14	19	43	34	24.2149	31.1685	69.745	67.7947	27.6917	68.7698	-1.31232	0.000439868	0.00306931	DOWN
MSTRG.11036	30	21	63	53	1.90939	1.26764	3.7601	3.88871	1.58852	3.8244	-1.26756	0.000447023	0.00311099	DOWN
MSTRG.12915	8	10	0	0	15.8346	18.7736	0	0	17.3041	0	Inf	0.000462155	0.00320977	UP
MSTRG.18906	30	31	7	4	107.691	105.539	23.5627	16.5532	106.615	20.058	2.41016	0.000473548	0.00328224	UP
MSTRG.19975	45	46	90	87	23.0895	22.3851	43.3044	51.4612	22.7373	47.3828	-1.0593	0.0004816	0.00333131	DOWN
MSTRG.18388	275	465	122	104	55.6893	89.3086	23.1678	24.279	72.499	23.7234	1.61165	0.000503606	0.00346254	UP
MSTRG.18674	37	50	12	9	36.2233	46.4251	11.0166	10.1574	41.3242	10.587	1.96469	0.000503411	0.00346254	UP
MSTRG.16311	17	25	5	0	11.5191	16.0666	3.17721	0	13.7928	1.58861	3.11808	0.000506083	0.0034726	UP
MSTRG.19930	18	21	63	31	15.2036	16.8226	49.8994	30.1848	16.0131	40.0421	-1.32226	0.000528707	0.00360616	DOWN
MSTRG.6959	18	18	4	0	8.88812	8.42968	1.85214	0	8.6589	0.926072	3.22499	0.000533636	0.00363254	UP
MSTRG.17151	5	8	27	17	5.19273	7.88017	26.2956	20.354	6.53645	23.3248	-1.83528	0.000550498	0.00373249	DOWN
MSTRG.1632	107	107	42	19	5.25726	4.98611	1.93516	1.07618	5.12169	1.50567	1.76621	0.000560227	0.00379095	UP
MSTRG.12955	6	13	0	0	4.96613	10.2044	0	0	7.58526	0	Inf	0.000572885	0.00386895	UP
MSTRG.19575	23	24	5	3	8.54452	8.45622	1.74192	1.28492	8.50037	1.51342	2.48971	0.000583913	0.00393566	UP
MSTRG.18467	52	95	161	116	41.226	71.432	119.697	106.02	56.329	112.858	-1.00256	0.000592516	0.00398581	DOWN
MSTRG.18762	14	6	0	0	10.0431	4.08226	0	0	7.06269	0	Inf	0.000596579	0.00400527	UP
MSTRG.19935	10	32	91	37	2.09732	6.36533	17.898	8.94611	4.23132	13.4221	-1.66543	0.000601185	0.00402829	DOWN
MSTRG.18509	0	0	13	4	0	0	7.41118	2.80337	0	5.10727	#NAME?	0.000603572	0.00403639	DOWN
MSTRG.17150	14	17	42	30	14.6071	16.8226	41.0936	36.0845	15.7149	38.589	-1.29606	0.000618662	0.00412923	DOWN
MSTRG.18184	45	49	16	8	33.5587	34.6569	11.1892	6.87785	34.1078	9.03353	1.91674	0.000624472	0.00415991	UP
MSTRG.18490	22	11	1	1	7.83188	3.71409	0.333904	0.410329	5.77298	0.372117	3.95549	0.000636522	0.00423194	UP
MSTRG.21543	147	170	67	39	21.4684	23.5469	9.17588	6.56615	22.5076	7.87101	1.51579	0.000646438	0.00428124	UP
MSTRG.21032	50	53	133	70	110.857	111.448	276.525	178.918	111.152	227.722	-1.03473	0.000667795	0.00441415	DOWN
MSTRG.20473	44	42	14	7	47.2714	42.7948	14.1048	8.67006	45.0331	11.3875	1.98354	0.000673656	0.00444431	UP
MSTRG.11034	2	5	15	17	0.680966	1.61452	4.78888	6.67231	1.14774	5.73059	-2.31989	0.000705791	0.00464736	DOWN
MSTRG.7586	17	20	40	43	13.454	15.0123	29.6861	39.232	14.2332	34.459	-1.27563	0.00071065	0.00467038	DOWN
MSTRG.7817	1041	1654	504	427	62.6536	94.4132	28.4455	29.6267	78.5334	29.0361	1.43546	0.000733931	0.00481414	UP
MSTRG.11858	0	0	5	10	0	0	2.71896	6.6847	0	4.70183	#NAME?	0.000760418	0.00496884	DOWN
MSTRG.11038	28	40	70	71	3.63345	4.92286	8.51815	10.6213	4.27816	9.56974	-1.16149	0.000778577	0.00505862	DOWN
MSTRG.20305	0	0	0	37	0	0	0	98.1796	0	49.0898	#NAME?	0.000776007	0.00505862	DOWN
MSTRG.20954	4	3	24	10	8.00587	5.69438	45.0415	23.0711	6.85013	34.0563	-2.31372	0.00077859	0.00505862	DOWN
MSTRG.19711	162	185	68	53	29.474	31.9225	11.6016	11.1163	30.6983	11.359	1.43433	0.000794728	0.00515369	UP
MSTRG.19423	20	41	3	6	37.4565	72.8266	5.26848	12.9539	55.1415	9.11117	2.59743	0.000799946	0.00517772	UP
MSTRG.12861	99	86	17	29	52.5866	43.3254	8.46797	17.7579	47.956	13.1129	1.87072	0.000823177	0.00531804	UP
MSTRG.10470	1836	2855	830	790	88.7578	130.901	37.6271	44.0272	109.829	40.8271	1.42766	0.000842866	0.00543498	UP
MSTRG.19443	0	0	36	0	0	0	58.5022	0	0	29.2511	#NAME?	0.000846181	0.0054461	DOWN
MSTRG.20935	25	81	14	5	7.00813	21.535	3.68029	1.61576	14.2716	2.64802	2.43015	0.000851519	0.00547017	UP
MSTRG.13226	209	248	101	55	44.6108	50.2051	20.2163	13.5336	47.408	16.875	1.49025	0.000872358	0.0055623	UP
MSTRG.19589	25	33	178	29	4.86873	6.09507	32.507	6.5106	5.4819	19.5088	-1.83138	0.000871842	0.0055623	DOWN
MSTRG.17941	32	38	4	9	30.993	34.9051	3.6329	10.0487	32.949	6.8408	2.268	0.000884603	0.00562989	UP
MSTRG.9467	2	20	54	26	1.03805	9.84457	26.2809	15.5558	5.44131	20.9183	-1.94274	0.000894902	0.00568487	DOWN
MSTRG.4043	6	11	0	0	15.8713	27.595	0	0	21.7331	0	Inf	0.000898157	0.00569498	UP
MSTRG.2705	33	44	13	5	9.61406	12.1575	3.55164	1.67925	10.8858	2.61544	2.05732	0.000904583	0.00572512	UP
MSTRG.21039	64	55	20	12	234.389	191.039	68.6868	50.665	212.714	59.6759	1.83369	0.000912601	0.00576522	UP
MSTRG.11397	12	6	0	0	18.461	8.75463	0	0	13.6078	0	Inf	0.000929662	0.00586218	UP
MSTRG.18932	756	705	289	247	524.041	463.484	187.858	197.379	493.763	192.619	1.35807	0.000949944	0.00597906	UP
MSTRG.13103	2	28	0	0	0.113132	1.50208	0	0	0.807605	0	Inf	0.000960731	0.00603586	UP
MSTRG.11497	12	6	0	0	32.696	15.5052	0	0	24.1006	0	Inf	0.000971612	0.00609304	UP
MSTRG.8197	43	44	11	11	11.1231	10.7947	2.66827	3.28018	10.9589	2.97422	1.88152	0.000993176	0.00620554	UP
MSTRG.20243	163	170	53	59	97.0697	96.0168	29.5978	40.5049	96.5433	35.0514	1.46171	0.000995798	0.00621058	UP
MSTRG.8931	33	39	91	55	10.9067	12.2248	28.2039	20.9556	11.5658	24.5798	-1.08761	0.00100063	0.00621807	DOWN
MSTRG.20400	66	38	111	93	33.7116	18.4085	53.1676	54.7621	26.06	53.9648	-1.05018	0.00103606	0.00642658	DOWN
MSTRG.18390	48	47	18	6	54.14	50.278	19.0392	7.80139	52.209	13.4203	1.95988	0.0010501	0.00650187	UP
MSTRG.20953	3	4	17	13	7.25546	9.17598	38.5587	36.2484	8.21572	37.4036	-2.18672	0.00105633	0.00652868	DOWN
MSTRG.19008	2	4	15	13	5.83654	11.0704	41.0453	43.7319	8.45346	42.3886	-2.32606	0.00107314	0.0066087	DOWN
MSTRG.20384	32	24	58	61	74.2242	52.7972	126.156	163.11	63.5107	144.633	-1.18733	0.00107684	0.00661959	DOWN
MSTRG.18462	0	4	2	57	0	14.6035	7.22086	252.943	7.30174	130.082	-4.15504	0.00108907	0.00667078	DOWN
MSTRG.19392	15	17	1	2	27.083	29.1122	1.69351	4.16226	28.0976	2.92789	3.26252	0.00108718	0.00667078	UP
MSTRG.19330	85	99	23	29	136.816	151.131	34.7158	53.8109	143.974	44.2634	1.70162	0.001097	0.00670735	UP
MSTRG.18960	9	26	3	0	18.6305	51.0453	5.82306	0	34.8379	2.91153	3.58081	0.00110945	0.0067714	UP
MSTRG.19547	11	6	0	0	43.0773	22.2845	0	0	32.6809	0	Inf	0.00111871	0.00681575	UP
MSTRG.3225	21	33	3	6	30.4432	45.3712	4.07801	10.0268	37.9072	7.05239	2.42629	0.00114345	0.00695414	UP
MSTRG.12552	9	7	0	0	10.3319	7.62142	0	0	8.97665	0	Inf	0.00115418	0.00699196	UP
MSTRG.17372	94	48	83	423	23.0439	11.1601	19.0807	119.544	17.102	69.3124	-2.01895	0.0011558	0.00699196	DOWN
MSTRG.10579	35	47	78	80	17.9382	22.8459	37.488	47.2673	20.3921	42.3776	-1.0553	0.00115986	0.00700414	DOWN
MSTRG.104	7	47	4	0	1.17524	7.48385	0.629756	0	4.32954	0.314878	3.78135	0.00116622	0.0070302	UP
MSTRG.18914	0	0	1	24	0	0	3.3938	100.111	0	51.7523	#NAME?	0.00117726	0.00708428	DOWN
MSTRG.21476	280	271	117	69	124.527	114.307	48.795	35.3762	119.417	42.0856	1.50461	0.00118544	0.00712095	UP
MSTRG.17763	38	40	12	8	74.7272	74.6028	22.1291	18.1366	74.665	20.1328	1.89088	0.0012038	0.0072186	UP
MSTRG.17579	19	9	2	0	58.6596	26.3535	5.79147	0	42.5066	2.89574	3.87568	0.00121299	0.007261	UP
MSTRG.18049	66	37	12	13	82.6915	43.966	14.0989	18.7769	63.3288	16.4379	1.94584	0.00123969	0.00739495	UP
MSTRG.2670	39	33	12	4	29.597	23.7514	8.53975	3.49951	26.6742	6.01963	2.1477	0.00124679	0.00742436	UP
MSTRG.20288	6	10	0	0	12.9238	20.4275	0	0	16.6756	0	Inf	0.00125936	0.00748617	UP
MSTRG.20506	27	15	53	41	19.6648	10.3618	36.1989	34.4251	15.0133	35.312	-1.23392	0.00130007	0.00770148	DOWN
MSTRG.20229	15	32	50	52	17.5532	35.5157	54.8699	70.1521	26.5345	62.511	-1.23624	0.0013042	0.00771255	DOWN
MSTRG.20060	286	215	96	73	231.201	164.841	72.7754	68.0308	198.021	70.4031	1.49194	0.00135037	0.00797184	UP
MSTRG.19296	1	0	2	27	4.30579	0	8.08049	134.078	2.15289	71.0794	-5.04508	0.00135642	0.00799377	DOWN
MSTRG.1134	18	26	54	38	18.7593	25.6991	52.7737	45.6535	22.2292	49.2136	-1.1466	0.00136894	0.00805369	DOWN
MSTRG.11721	4	16	30	28	7.32521	27.788	51.5158	59.1075	17.5566	55.3116	-1.65557	0.00140887	0.00826021	DOWN
MSTRG.19185	0	0	3	14	0	0	7.18835	41.2417	0	24.215	#NAME?	0.00141439	0.00827691	DOWN
MSTRG.3005	7	7	0	0	15.7517	14.9395	0	0	15.3456	0	Inf	0.00141655	0.00827691	UP
MSTRG.3919	237	1312	3751	1262	4.26924	22.415	63.3634	26.2073	13.3421	44.7854	-1.74704	0.00141972	0.0082813	DOWN
MSTRG.19736	13	5	0	0	40.8339	14.895	0	0	27.8645	0	Inf	0.00142663	0.00829332	UP
MSTRG.19776	7	7	0	0	17.3961	16.4991	0	0	16.9476	0	Inf	0.00142571	0.00829332	UP
MSTRG.17402	13	5	0	0	42.6093	15.5426	0	0	29.076	0	Inf	0.00143185	0.0083096	UP
MSTRG.1507	18	18	2	3	22.4284	21.2716	2.33733	4.3096	21.85	3.32347	2.71687	0.00146251	0.00847318	UP
MSTRG.18506	77	89	27	23	17.8784	19.5986	5.8787	6.15632	18.7385	6.01751	1.63877	0.00148228	0.00855872	UP
MSTRG.10551	27	44	10	6	23.5295	36.3672	8.1726	6.02766	29.9483	7.10013	2.07656	0.00149071	0.00856407	UP
MSTRG.14525	9351	11244	4495	3305	76.2047	86.9053	34.3511	31.0495	81.555	32.7003	1.31847	0.00149017	0.00856407	UP
MSTRG.19669	14	24	40	39	11.5551	18.7873	30.9592	37.1083	15.1712	34.0337	-1.16563	0.00148884	0.00856407	DOWN
MSTRG.19544	178	144	61	52	543.978	417.377	174.815	183.201	480.678	179.008	1.42504	0.00149748	0.00858854	UP
MSTRG.6852	11	9	1	0	22.7188	17.6292	1.9371	0	20.174	0.968551	4.38053	0.00150483	0.00861628	UP
MSTRG.2382	12	15	1	1	20.5588	24.3737	1.60691	1.97471	22.4663	1.79081	3.64907	0.00154314	0.0088062	UP
MSTRG.10592	263	225	109	53	1.79059	1.45286	0.695911	0.415985	1.62173	0.555948	1.54451	0.00154658	0.00881114	UP
MSTRG.17015	144	104	42	38	89.2203	61.1133	24.4029	27.1419	75.1668	25.7724	1.54427	0.00155076	0.00882028	UP
MSTRG.10171	53	39	17	7	29.413	20.5272	8.84721	4.47864	24.9701	6.66293	1.90597	0.00157446	0.00893979	UP
MSTRG.12262	18	20	4	2	8.44118	8.89532	1.75901	1.08102	8.66825	1.42002	2.60983	0.00157699	0.00893979	UP
MSTRG.11587	3	9	46	9	8.12438	23.1185	116.83	28.1002	15.6214	72.4652	-2.21376	0.00162486	0.00919591	DOWN
MSTRG.4578	545	580	231	189	97.9155	98.8291	38.9184	39.145	98.3723	39.0317	1.33361	0.00163269	0.00922497	UP
MSTRG.18100	127	135	55	37	138.748	139.882	56.3478	46.5997	139.315	51.4738	1.43644	0.00165629	0.00932753	UP
MSTRG.17481	44	97	115	157	20.5591	42.9854	50.3889	84.5685	31.7723	67.4787	-1.08666	0.00167053	0.00939227	DOWN
MSTRG.255	592	668	293	187	117.878	126.151	54.7101	42.9252	122.014	48.8176	1.32158	0.00167546	0.00940455	UP
MSTRG.10402	91	129	42	29	31.7464	42.682	13.7401	11.6628	37.2142	12.7015	1.55086	0.00173874	0.00972783	UP
MSTRG.5379	4	12	22	24	0.782581	2.22652	4.03602	5.41256	1.50455	4.72429	-1.65076	0.00173774	0.00972783	DOWN
MSTRG.478	0	0	3	12	0	0	10.6919	52.5809	0	31.6364	#NAME?	0.00177128	0.00987763	DOWN
MSTRG.8039	1910	2454	1078	514	1014.55	1236.28	536.965	314.748	1125.41	425.856	1.40202	0.00180267	0.01002	UP
MSTRG.944	3	1	13	9	2.01152	0.635993	8.17482	6.95736	1.32376	7.56609	-2.51491	0.00181991	0.0100995	DOWN
MSTRG.20934	10	20	0	2	6.63177	12.58	0	1.52881	9.60587	0.764404	3.65151	0.00185276	0.0102652	UP
MSTRG.10756	1183	1108	406	446	53.1771	47.237	17.1141	23.1118	50.207	20.113	1.31976	0.00186441	0.010313	UP
MSTRG.20052	9	6	0	0	3.7142	2.34841	0	0	3.03131	0	Inf	0.00187113	0.0103335	UP
MSTRG.19647	0	39	0	0	0	77.8124	0	0	38.9062	0	Inf	0.00189043	0.0104233	UP
MSTRG.18616	0	1	9	6	0	1.88561	16.7796	13.751	0.942807	15.2653	-4.01715	0.00191078	0.0105016	DOWN
MSTRG.17869	39	34	12	6	159.636	131.989	46.0605	28.3109	145.813	37.1857	1.9713	0.00198754	0.010906	UP
MSTRG.2090	52	89	23	17	16.4414	26.6886	6.8194	6.19655	21.565	6.50797	1.72841	0.00202537	0.0110958	UP
MSTRG.17710	46	79	19	16	14.1341	23.0222	5.47459	5.66769	18.5782	5.57114	1.73757	0.00210205	0.0114975	UP
MSTRG.18996	38	61	10	15	42.0226	63.9784	10.3706	19.1225	53.0005	14.7465	1.84563	0.00214069	0.0116901	UP
MSTRG.18503	4	11	25	19	7.95308	20.7417	46.6092	43.5464	14.3474	45.0778	-1.65163	0.00215919	0.0117537	DOWN
MSTRG.15075	41	36	12	9	56.7964	47.2978	15.5886	14.3729	52.0471	14.9808	1.79671	0.00218578	0.0118795	UP
MSTRG.7745	26	260	508	450	0.638196	6.05282	11.6932	12.7337	3.34551	12.2134	-1.86817	0.00220617	0.0119714	DOWN
MSTRG.932	36	42	13	9	25.8454	28.5978	8.75225	7.4488	27.2216	8.10052	1.74866	0.00223573	0.0121125	UP
MSTRG.17696	12	22	38	33	21.4952	37.3762	63.8318	68.1449	29.4357	65.9883	-1.16464	0.00228013	0.0123336	DOWN
MSTRG.12174	177	218	89	56	50.098	58.5202	23.6224	18.2723	54.3091	20.9473	1.37443	0.00231126	0.0124626	UP
MSTRG.19693	6	8	0	0	9.67554	12.2346	0	0	10.9551	0	Inf	0.00232045	0.0124925	UP
MSTRG.18930	16	38	64	48	13.218	29.773	49.5799	45.7134	21.4955	47.6467	-1.14834	0.00234856	0.0126042	DOWN
MSTRG.19950	165	174	80	47	37.4927	37.4985	17.0466	12.3117	37.4956	14.6791	1.35295	0.0025129	0.013444	UP
MSTRG.12458	7	6	0	0	12.2717	9.97621	0	0	11.124	0	Inf	0.00256047	0.0136738	UP
MSTRG.20409	58	73	22	19	35.5949	42.4897	12.6611	13.4421	39.0423	13.0516	1.58081	0.0026762	0.0142508	UP
MSTRG.18701	74	54	22	16	175.695	121.597	48.983	43.7944	148.646	46.3887	1.68004	0.00271298	0.0144243	UP
MSTRG.17096	1	3	8	14	2.93576	8.35669	22.0333	47.4011	5.64623	34.7172	-2.62029	0.00272437	0.0144439	DOWN
MSTRG.7197	111	77	35	24	21.1657	13.9253	6.25837	5.27565	17.5455	5.76701	1.60521	0.0027251	0.0144439	UP
MSTRG.20604	16	18	35	33	22.3705	23.8689	45.8882	53.1888	23.1197	49.5385	-1.09943	0.00274304	0.0145165	DOWN
MSTRG.21082	165	159	70	53	22.9593	20.9832	9.13399	8.50181	21.9713	8.8179	1.31711	0.0027841	0.014711	UP
MSTRG.20019	0	0	7	4	0	0	27.7467	19.4926	0	23.6197	#NAME?	0.00280992	0.0148246	DOWN
MSTRG.17646	12	17	28	34	10.0417	13.4923	21.9721	32.7999	11.767	27.386	-1.21869	0.00282623	0.0148877	DOWN
MSTRG.2415	2	1	12	6	8.57501	4.06613	48.2435	29.6527	6.32057	38.9481	-2.62343	0.00284353	0.0149558	DOWN
MSTRG.17914	21	18	5	2	3.21649	2.61483	0.718181	0.353081	2.91566	0.535631	2.44451	0.00285124	0.0149734	UP
MSTRG.11258	51	243	40	25	3.91736	17.7022	2.88115	2.21373	10.8098	2.54744	2.08522	0.00289369	0.015173	UP
MSTRG.20176	16	28	52	36	39.654	65.8156	120.851	102.855	52.7348	111.853	-1.08477	0.00290696	0.0152193	DOWN
MSTRG.17976	81	76	26	24	49.1428	43.7315	14.7925	16.7858	46.4371	15.7892	1.55634	0.00300758	0.0156981	UP
MSTRG.8250	53	101	27	18	5.27543	9.53473	2.52018	2.06547	7.40508	2.29283	1.69139	0.00306227	0.0159592	UP
MSTRG.18959	4	11	0	0	9.04663	23.5937	0	0	16.3202	0	Inf	0.00308147	0.0160349	UP
MSTRG.20245	19	13	1	3	50.8499	32.9982	2.51021	9.25672	41.9241	5.88347	2.83304	0.00319302	0.0165902	UP
MSTRG.18059	500	378	176	151	31.3095	22.4492	10.3349	10.9005	26.8793	10.6177	1.34003	0.00326185	0.0168965	UP
MSTRG.13091	26	19	7	2	94.0778	65.2045	23.7512	8.34117	79.6412	16.0462	2.31128	0.00333454	0.0172209	UP
MSTRG.20315	67	55	18	19	249.414	194.184	62.8371	81.5375	221.799	72.1873	1.61943	0.00334949	0.0172721	UP
MSTRG.18818	252	269	105	89	75.1345	76.0663	29.3572	30.5907	75.6004	29.9739	1.33469	0.00336195	0.0173102	UP
MSTRG.18532	106	134	54	33	20.9178	25.0794	9.99292	7.50723	22.9986	8.75008	1.39418	0.00363127	0.0185574	UP
MSTRG.20100	141	117	39	49	36.2456	28.5248	9.4012	14.5208	32.3852	11.961	1.43699	0.00362266	0.0185574	UP
MSTRG.9227	5	5	12	19	11.6569	11.0561	26.2355	51.066	11.3565	38.6508	-1.76698	0.00362833	0.0185574	DOWN
MSTRG.17298	5	9	20	17	6.71049	11.4564	25.1716	26.3031	9.08342	25.7374	-1.50256	0.0036372	0.01856	DOWN
MSTRG.19090	26	32	6	7	33.5513	39.1636	7.2611	10.414	36.3574	8.83753	2.04053	0.00364473	0.0185708	UP
MSTRG.17146	17	13	2	2	9.07788	6.58406	1.00171	1.23099	7.83097	1.11635	2.8104	0.00371446	0.0188141	UP
MSTRG.20490	4	4	21	9	15.2044	14.4194	74.8491	39.4348	14.8119	57.1419	-1.94779	0.00371179	0.0188141	DOWN
MSTRG.12697	1	4	11	11	3.89748	14.7923	40.2195	49.443	9.34489	44.8313	-2.26225	0.00373224	0.0188581	DOWN
MSTRG.20268	2236	2123	313	867	425.737	383.373	55.8858	190.304	404.555	123.095	1.71656	0.00373416	0.0188581	UP
MSTRG.17875	22	26	7	3	60.8587	68.2165	18.1584	9.56811	64.5376	13.8633	2.21887	0.00377621	0.0190423	UP
MSTRG.17072	1	1	6	12	2.22166	2.10799	12.5062	30.7476	2.16483	21.6269	-3.3205	0.00387137	0.0194935	DOWN
MSTRG.17595	47	65	15	18	36.0611	47.2995	10.7922	15.9211	41.6803	13.3567	1.64181	0.00388596	0.0195382	UP
MSTRG.14794	4	10	0	0	2.38069	5.64443	0	0	4.01256	0	Inf	0.00390872	0.0196238	UP
MSTRG.19795	8	21	3	0	11.902	29.6333	4.18532	0	20.7676	2.09266	3.31093	0.00402309	0.0201685	UP
MSTRG.17014	92	75	33	22	93.9309	72.6249	31.5953	25.8943	83.2779	28.7448	1.53463	0.00407633	0.0203757	UP
MSTRG.17868	6	37	2	2	3.69753	21.6236	1.15593	1.4205	12.6606	1.28821	3.2969	0.00411908	0.0205594	UP
MSTRG.18611	0	0	23	0	0	0	52.7306	0	0	26.3653	#NAME?	0.00414015	0.0205836	DOWN
MSTRG.20316	16	14	39	23	22.2331	18.4506	50.8185	36.8434	20.3418	43.8309	-1.1075	0.00414939	0.0205906	DOWN
MSTRG.19333	17	18	26	48	15.4863	15.552	22.2111	50.4091	15.5192	36.3101	-1.22632	0.00418086	0.0206996	DOWN
MSTRG.3106	79	96	20	32	27.1928	31.3401	6.45572	12.6981	29.2664	9.57689	1.61162	0.00418344	0.0206996	UP
MSTRG.18389	36	48	17	8	42.6246	53.9017	18.8756	10.9199	48.2632	14.8978	1.69583	0.00432171	0.0212914	UP
MSTRG.7824	9	4	0	0	18.4197	7.76429	0	0	13.092	0	Inf	0.00433219	0.0213124	UP
MSTRG.17769	5	7	0	0	7.35426	9.76533	0	0	8.55979	0	Inf	0.00437543	0.0214942	UP
MSTRG.6235	8	13	20	32	12.1213	18.6824	28.4181	55.897	15.4019	42.1576	-1.45269	0.0044981	0.0220652	DOWN
MSTRG.17984	169	169	82	52	76.2478	72.315	34.693	27.0462	74.2814	30.8696	1.26682	0.00452414	0.0220665	UP
MSTRG.1865	298	243	117	85	79.355	61.3716	29.2167	26.0938	70.3633	27.6553	1.34727	0.00452083	0.0220665	UP
MSTRG.20205	12	18	32	28	8.58787	12.2177	21.4755	23.1006	10.4028	22.288	-1.0993	0.00451191	0.0220665	DOWN
MSTRG.6588	20	15	4	2	13.0061	9.25184	2.43934	1.49913	11.129	1.96924	2.49861	0.00451431	0.0220665	UP
MSTRG.20006	14	23	40	31	53.2117	82.9115	142.568	135.831	68.0616	139.2	-1.03224	0.00454901	0.0221247	DOWN
MSTRG.15392	1240	1318	591	476	120.393	121.366	53.8088	53.2777	120.879	53.5433	1.17479	0.00469425	0.0227988	UP
MSTRG.11695	37	46	16	0	39.4697	46.5389	16.0053	0	43.0043	8.00266	2.42593	0.00472742	0.0228625	UP
MSTRG.15424	62	51	26	8	47.0114	36.6763	18.4876	6.99316	41.8439	12.7404	1.71561	0.00472447	0.0228625	UP
MSTRG.7299	16	16	3	2	41.472	39.3331	7.29133	5.97505	40.4026	6.63319	2.60667	0.00471868	0.0228625	UP
MSTRG.7360	1816	1531	711	653	494.356	395.277	181.502	204.926	444.816	193.214	1.20301	0.00481199	0.0232387	UP
MSTRG.1673	20	30	5	6	4.18978	5.96057	0.982301	1.44898	5.07518	1.21564	2.06174	0.0048387	0.0233348	UP
MSTRG.19344	251	284	93	102	33.8582	36.3338	11.7641	15.8618	35.096	13.813	1.34528	0.00485357	0.0233736	UP
MSTRG.16773	10	9	20	25	20.6524	17.6292	38.7343	59.5232	19.1408	49.1288	-1.35992	0.00487572	0.0234391	DOWN
MSTRG.19914	15	19	42	25	36.5731	43.9383	96.0328	70.2727	40.2557	83.1527	-1.04657	0.00493264	0.0236546	DOWN
MSTRG.55	12	6	0	1	9.32566	4.42244	0	0.895745	6.87405	0.447872	3.94	0.0049888	0.0238904	UP
MSTRG.18887	5	4	16	13	1.34569	1.02107	4.03823	4.03359	1.18338	4.03591	-1.76998	0.0050791	0.0242889	DOWN
MSTRG.2595	146	159	34	64	40.2288	41.551	8.78523	20.3293	40.8899	14.5573	1.49001	0.00517954	0.0247347	UP
MSTRG.17636	215	284	96	91	54.2051	67.9082	22.6967	26.4486	61.0566	24.5726	1.3131	0.00530135	0.0252459	UP
MSTRG.776	15	41	64	47	8.72579	22.6207	34.9132	31.5194	15.6733	33.2163	-1.08359	0.00530079	0.0252459	DOWN
MSTRG.3469	9	11	2	0	19.4308	22.5239	4.04989	0	20.9773	2.02494	3.37288	0.00532656	0.0253307	UP
MSTRG.18405	2	2	7	12	6.05126	5.73882	19.8589	41.8537	5.89504	30.8563	-2.38799	0.00544074	0.0258378	DOWN
MSTRG.17980	100	117	51	28	26.9464	29.9014	12.8874	8.69797	28.4239	10.7927	1.39705	0.00553249	0.0262372	UP
MSTRG.15032	71	59	22	21	48.2541	38.0304	14.0214	16.4536	43.1422	15.2375	1.50147	0.00569369	0.0269643	UP
MSTRG.1425	14	5	0	1	36.7084	12.4341	0	3.02216	24.5712	1.51108	4.02332	0.00573222	0.0271093	UP
MSTRG.8728	1	0	8	5	0.574469	0	4.31147	3.31262	0.287235	3.81204	-3.73026	0.00579254	0.0273191	DOWN
MSTRG.18961	10	26	0	4	17.4628	43.0633	0	8.05293	30.2631	4.02647	2.90997	0.0059053	0.0278126	UP
MSTRG.17171	41	36	6	14	46.015	38.3194	6.31517	18.1136	42.1672	12.2144	1.78754	0.00598552	0.0281131	UP
MSTRG.16691	32	30	12	4	64.6148	57.4503	22.7218	9.3112	61.0326	16.0165	1.93002	0.00601027	0.0281303	UP
MSTRG.18706	19	20	32	41	20.7325	20.6985	32.7443	51.5754	20.7155	42.1598	-1.02516	0.00600867	0.0281303	DOWN
MSTRG.8294	341	322	150	115	131.655	117.907	54.3075	51.1848	124.781	52.7462	1.24226	0.00601385	0.0281303	UP
MSTRG.1631	111	91	35	36	3.3489	2.60388	0.990217	1.25211	2.97639	1.12116	1.40857	0.00605537	0.0282859	UP
MSTRG.11157	722	657	333	246	94.4904	81.5489	40.868	37.1147	88.0197	38.9913	1.17467	0.00611538	0.0285273	UP
MSTRG.6411	2	10	21	14	2.23098	10.579	21.9656	18.0019	6.40497	19.9837	-1.64156	0.00614937	0.0286469	DOWN
MSTRG.17218	267	332	133	101	316.549	373.31	147.867	138.041	344.929	142.954	1.27075	0.00629444	0.0292035	UP
MSTRG.10187	10	12	1	1	35.6131	40.5333	3.34036	4.10491	38.0732	3.72263	3.35438	0.00633218	0.0293388	UP
MSTRG.19545	46	64	25	9	40.8351	53.8844	20.8118	9.21048	47.3597	15.0111	1.65763	0.00636062	0.0294308	UP
MSTRG.6913	80	88	30	29	27.4953	28.6847	9.66899	11.49	28.09	10.5795	1.40879	0.00662291	0.0305618	UP
MSTRG.16788	337	308	148	111	141.134	122.336	58.1233	53.5901	131.735	55.8567	1.23783	0.00669537	0.0308131	UP
MSTRG.9337	8	6	19	16	4.51148	3.2093	10.0481	10.4025	3.86039	10.2253	-1.40533	0.00675065	0.0310258	DOWN
MSTRG.2813	0	1	5	7	0	0.678224	3.35303	5.7709	0.339112	4.56196	-3.74982	0.00686152	0.0314931	DOWN
MSTRG.7688	117	108	51	35	46.9765	41.1262	19.2023	16.2003	44.0513	17.7013	1.31533	0.00687879	0.0315301	UP
MSTRG.17963	1	0	1	21	2.44382	0	2.29311	59.1885	1.22191	30.7408	-4.65294	0.00694135	0.0317743	DOWN
MSTRG.19622	145	117	55	46	51.8852	39.7068	18.4557	18.9755	45.796	18.7156	1.29098	0.00699021	0.031946	UP
MSTRG.17655	37	32	97	38	30.7631	25.2331	75.6282	36.4221	27.9981	56.0251	-1.00074	0.00706137	0.0321946	DOWN
MSTRG.18999	23	17	7	1	54.1821	37.9823	15.463	2.71523	46.0822	9.08913	2.342	0.00710331	0.0323031	UP
MSTRG.19542	0	0	20	0	0	0	58.3011	0	0	29.1506	#NAME?	0.00710404	0.0323031	DOWN
MSTRG.19719	5	6	0	0	2.96193	3.37114	0	0	3.16653	0	Inf	0.00725237	0.0329338	UP
MSTRG.17585	4	6	26	7	8.07735	11.4905	49.2314	16.2951	9.7839	32.7632	-1.7436	0.00730822	0.0331294	DOWN
MSTRG.3216	10	9	0	1	2.32419	1.98396	0	0.267895	2.15408	0.133947	4.00733	0.00731479	0.0331294	UP
MSTRG.18806	93	115	48	30	35.3921	41.5073	17.1298	13.1616	38.4497	15.1457	1.34406	0.00740592	0.0334537	UP
MSTRG.20029	96	96	43	28	69.2515	65.6793	29.0882	23.2848	67.4654	26.1865	1.36533	0.00748735	0.0337769	UP
MSTRG.17023	13	9	1	1	17.7646	11.664	1.28165	1.575	14.7143	1.42832	3.36483	0.00759052	0.0341973	UP
MSTRG.18700	86	73	30	26	53.9492	43.4326	17.6483	18.8029	48.6909	18.2256	1.41769	0.00762061	0.0342878	UP
MSTRG.18529	127	134	60	45	19.0615	19.0748	8.44481	7.7862	19.0682	8.11551	1.23241	0.00770651	0.0346287	UP
MSTRG.19019	3	0	1	34	7.70893	0	2.41037	100.729	3.85446	51.5697	-3.74192	0.00789343	0.0353758	DOWN
MSTRG.20087	265	255	130	76	561.399	512.353	258.26	185.61	536.876	221.935	1.27445	0.00799909	0.0357557	UP
MSTRG.20181	1	2	4	14	3.38657	6.42662	12.7083	54.68	4.9066	33.6941	-2.7797	0.00801801	0.0357936	DOWN
MSTRG.11332	2	2	9	8	0.802362	0.760935	3.38568	3.69971	0.781648	3.54269	-2.18025	0.00805549	0.0359141	DOWN
MSTRG.19485	149	178	70	63	41.8716	47.4412	18.4467	20.4096	44.6564	19.4282	1.20072	0.00816391	0.0363501	UP
MSTRG.2013	0	8	20	11	0	11.8748	29.3523	19.8456	5.9374	24.599	-2.0507	0.00819653	0.0364479	DOWN
MSTRG.3425	7	13	18	29	9.2576	16.3061	22.3237	44.2131	12.7819	33.2684	-1.38005	0.00832106	0.0369537	DOWN
MSTRG.19587	70	59	29	16	35.4348	28.3259	13.7663	9.33725	31.8803	11.5518	1.46455	0.00850076	0.0376541	UP
MSTRG.18605	0	0	19	0	0	0	37.2221	0	0	18.6111	#NAME?	0.00862055	0.0381354	DOWN
MSTRG.17890	22	62	16	6	24.3584	65.1068	16.6126	7.65815	44.7326	12.1354	1.88211	0.00871852	0.0384693	UP
MSTRG.2383	19	22	4	5	22.4964	24.7055	4.44126	6.82469	23.6009	5.63298	2.06687	0.008711	0.0384693	UP
MSTRG.14354	5	11	0	1	1.75034	3.65228	0	0.403501	2.70131	0.201751	3.74301	0.00876021	0.0386036	UP
MSTRG.14524	39	79	25	11	26.9105	51.6991	16.1764	8.74964	39.3048	12.463	1.65705	0.00891814	0.0391483	UP
MSTRG.16175	1	20	33	29	1.19132	22.6075	36.882	39.8442	11.8994	38.3631	-1.68883	0.00891413	0.0391483	DOWN
MSTRG.7692	7	4	0	0	7.02796	3.8089	0	0	5.41843	0	Inf	0.00891461	0.0391483	UP
MSTRG.18799	7	4	0	0	1.11306	0.603237	0	0	0.858148	0	Inf	0.00893754	0.0391833	UP
MSTRG.1408	506	525	242	196	40.6469	39.998	18.2297	18.1507	40.3225	18.1902	1.14842	0.00905594	0.0395504	UP
MSTRG.20027	84	118	36	37	60.8865	81.1193	24.4697	30.9171	71.0029	27.6934	1.35834	0.00904531	0.0395504	UP
MSTRG.6504	3	42	0	3	1.09153	14.4944	0	1.25856	7.79299	0.629278	3.63041	0.00907444	0.0395807	UP
MSTRG.18925	9	3	17	15	21.1468	6.68536	37.457	40.6291	13.9161	39.0431	-1.48831	0.00913556	0.0397461	DOWN
MSTRG.7458	14	20	4	3	24.9299	33.7777	6.67938	6.159	29.3538	6.41919	2.19308	0.00912425	0.0397461	UP
MSTRG.1974	0	1	8	4	0	2.67275	21.141	12.9951	1.33638	17.068	-3.6749	0.00920538	0.039999	DOWN
MSTRG.8114	1	2	8	6	1.01483	1.92582	7.61645	7.02212	1.47033	7.31928	-2.31557	0.00924185	0.0401066	DOWN
MSTRG.1379	8	6	0	1	7.75607	5.51739	0	1.11752	6.63673	0.55876	3.57017	0.00941435	0.0408035	UP
MSTRG.14304	12	14	22	30	12.2518	13.5568	21.0638	35.3106	12.9043	28.1872	-1.12719	0.00948009	0.0409846	DOWN
MSTRG.21951	3	5	13	12	3.91	6.18122	15.8902	18.0321	5.04561	16.9612	-1.74913	0.00967225	0.0417626	DOWN
MSTRG.17570	54	63	23	18	27.1983	30.0948	10.8632	10.4515	28.6466	10.6574	1.42651	0.00973448	0.0419784	UP
MSTRG.11991	13	9	3	0	4.75351	3.12109	1.02857	0	3.9373	0.514284	2.93657	0.00989997	0.0426384	UP
MSTRG.10283	3	8	19	11	0.727491	1.84012	4.32096	3.07528	1.2838	3.69812	-1.52637	0.00993638	0.0427414	DOWN
MSTRG.21023	41	334	57	23	5.47587	42.3079	7.13897	3.54127	23.8919	5.34012	2.16158	0.0100124	0.0430143	UP
MSTRG.14931	12	18	2	3	7.6498	10.8831	1.19584	2.20491	9.26647	1.70038	2.44616	0.0101428	0.0435198	UP
MSTRG.15	8	17	28	23	8.92282	17.9842	29.2872	29.5746	13.4535	29.4309	-1.12935	0.0101782	0.0436173	DOWN
MSTRG.18589	2	3	7	13	6.98582	9.93769	22.9259	52.3432	8.46175	37.6346	-2.15303	0.010262	0.0439215	DOWN
MSTRG.19610	19	21	29	44	36.8036	38.5804	52.6774	98.2543	37.692	75.4659	-1.00157	0.010276	0.0439263	DOWN
MSTRG.19295	9	20	3	1	16.7866	35.3795	5.24675	2.14979	26.0831	3.69827	2.81819	0.0105235	0.0449282	UP
MSTRG.17840	1	2	4	12	3.79922	7.2097	14.2568	52.5809	5.50446	33.4189	-2.60199	0.0105907	0.0451589	DOWN
MSTRG.16765	120	84	39	36	46.0941	30.6018	14.0479	15.9414	38.3479	14.9946	1.3547	0.0106353	0.0452365	UP
MSTRG.20004	3	8	0	0	4.49262	11.3636	0	0	7.92812	0	Inf	0.0107776	0.0457848	UP
MSTRG.21074	403	371	156	161	238.894	208.582	86.7186	110.024	223.738	98.3711	1.1855	0.0108531	0.0460483	UP
MSTRG.18307	164	125	67	51	263.039	190.146	100.772	94.2981	226.593	97.535	1.21611	0.010881	0.0461095	UP
MSTRG.13863	8120	8752	4186	3253	1658.08	1694.96	801.563	765.763	1676.52	783.663	1.09717	0.0111532	0.0471463	UP
MSTRG.20573	254	213	101	88	930.233	739.841	346.869	371.537	835.037	359.203	1.21704	0.0112051	0.0473072	UP
MSTRG.11498	6	13	2	0	4.52332	9.2945	1.41408	0	6.90891	0.707042	3.28859	0.0112504	0.0474402	UP
MSTRG.18559	18	20	7	2	29.1811	30.751	10.6412	3.73709	29.9661	7.18915	2.05944	0.0112977	0.0475809	UP
MSTRG.11889	19	13	5	1	8.56366	5.55725	2.11339	0.519505	7.06045	1.31645	2.42311	0.0114326	0.0480309	UP
MSTRG.20558	9	5	0	1	8.40198	4.42701	0	1.076	6.4145	0.538001	3.57565	0.0116268	0.0487274	UP
MSTRG.19616	123	177	52	64	21.3397	29.1245	8.46004	12.8004	25.2321	10.6302	1.24709	0.0116654	0.0487695	UP
MSTRG.11285	235	228	87	96	31.0699	28.5896	10.7865	14.6319	29.8297	12.7092	1.23088	0.0117408	0.0490248	UP
MSTRG.20323	5	9	17	16	14.1783	24.2056	45.2068	52.3062	19.1919	48.7565	-1.34509	0.011764	0.0490619	DOWN
MSTRG.15039	16	3	1	0	2.95201	0.524957	0.173047	0	1.73848	0.0865237	4.32859	0.0118741	0.0494608	UP

## Sheet: IMAd VS AbAd
gene_id	Ab-Adipocyte1_count	Ab-Adipocyte2_count	IM-Adipocyte1_count	IM-Adipocyte2_count	Ab-Adipocyte1_FPKM	Ab-Adipocyte2_FPKM	IM-Adipocyte1_FPKM	IM-Adipocyte2_FPKM	AbAd	IMAd	log2FC	Pvalue	Qvalue	updown
MSTRG.10592	127	262	8944	11116	1.30943	1.6969	82.2111	88.9292	1.50317	85.5701	-5.83103	4.09393e-63	1.351e-59	DOWN
MSTRG.16439	3	4	418	455	4.63392	3.88026	575.527	545.252	4.25709	560.389	-7.04042	2.73629e-46	3.07614e-43	DOWN
MSTRG.22051	14	20	716	786	0.748964	0.672084	34.1468	32.6254	0.710524	33.3861	-5.55422	2.79649e-46	3.07614e-43	DOWN
MSTRG.1661	892	1160	17	13	297.315	242.877	5.05155	3.36211	270.096	4.20683	6.00459	3.80769e-45	3.14135e-42	UP
MSTRG.14412	110	187	3525	3256	36.3547	38.8229	1038.6	834.967	37.5888	936.782	-4.63934	2.77396e-44	1.83082e-41	DOWN
MSTRG.7333	2947	3997	118	100	3453.5	2942.32	123.277	90.9275	3197.91	107.102	4.90007	3.57741e-40	1.96758e-37	UP
MSTRG.12245	589	838	11	17	55.5282	49.6271	0.924487	1.24356	52.5776	1.08402	5.59998	2.33549e-39	1.10102e-36	UP
MSTRG.9244	37	93	1319	1417	65.7418	103.801	2089.31	1953.55	84.7712	2021.43	-4.57566	1.65599e-38	6.83097e-36	DOWN
MSTRG.894	8372	12963	517	514	136.356	132.626	7.50681	6.49569	134.491	7.00125	4.26375	7.36578e-38	2.70078e-35	UP
MSTRG.1663	637	781	11	18	269.665	207.689	4.15134	5.91246	238.677	5.0319	5.56781	1.66786e-37	5.50393e-35	UP
MSTRG.16315	51	64	1153	1104	7.41982	5.84907	149.546	124.627	6.63445	137.087	-4.36897	3.37026e-36	1.01108e-33	DOWN
MSTRG.10569	650	1505	26	35	60.5827	88.1147	2.1604	2.53115	74.3487	2.34578	4.98617	6.54892e-35	1.80095e-32	UP
MSTRG.7334	994	854	14	18	59.2377	31.9703	0.743826	0.832328	45.604	0.788077	5.85468	4.01926e-33	1.02027e-30	UP
MSTRG.17866	263	315	1	4	171.24	128.835	0.580579	2.02087	150.038	1.30073	6.84986	7.45686e-32	1.75769e-29	UP
MSTRG.16375	1531	6052	26	55	276.038	685.441	4.1792	7.69434	480.74	5.93677	6.33943	2.87766e-30	6.33085e-28	UP
MSTRG.17867	173	231	0	3	176.074	147.685	0	2.36886	161.879	1.18443	7.09458	1.29839e-29	2.67793e-27	UP
MSTRG.11021	31	20	577	681	3.97267	1.60998	65.919	67.7141	2.79132	66.8166	-4.58118	2.4536e-29	4.76287e-27	DOWN
MSTRG.912	1495	1933	84	113	58.1	47.1893	2.91026	3.40745	52.6446	3.15886	4.05881	3.00915e-29	5.51678e-27	UP
MSTRG.13427	0	3	109	153	0	0.695652	35.8714	43.8237	0.347826	39.8476	-6.83998	3.22724e-28	5.32495e-26	DOWN
MSTRG.21956	170	630	0	2	35.2697	82.105	0	0.321968	58.6874	0.160984	8.50999	3.18151e-28	5.32495e-26	UP
MSTRG.14312	4	10	199	166	1.6337	2.56584	72.4606	52.6083	2.09977	62.5344	-4.89635	3.55083e-26	5.57987e-24	DOWN
MSTRG.7818	255	752	13	8	64.2974	119.11	2.92229	1.56522	91.7038	2.24375	5.35299	5.16556e-26	7.74834e-24	UP
MSTRG.13029	4	6	138	153	1.95555	1.84266	60.1485	58.0406	1.8991	59.0946	-4.95964	1.50621e-25	2.16109e-23	DOWN
MSTRG.10572	237	655	13	12	47.823	83.0245	2.33861	1.87888	65.4237	2.10875	4.95536	3.07797e-25	4.23221e-23	UP
MSTRG.18213	1049	1401	74	98	132.961	111.548	8.36183	9.63808	122.255	8.99995	3.76383	3.67869e-25	4.85587e-23	UP
MSTRG.10570	391	879	17	34	51.169	72.2596	1.98337	3.45246	61.7143	2.71791	4.50503	4.42642e-25	5.61815e-23	UP
MSTRG.10568	3104	12029	152	262	43.9979	107.107	1.92076	2.88155	75.5522	2.40115	4.97567	3.96106e-24	4.8413e-22	UP
MSTRG.11022	9	9	158	183	22.0958	13.8794	345.809	348.599	17.9876	347.204	-4.27071	1.17819e-23	1.38858e-21	DOWN
MSTRG.13513	48	59	467	600	15.2037	11.7392	131.869	147.46	13.4715	139.665	-3.37399	3.47193e-23	3.95082e-21	DOWN
MSTRG.14094	47	133	774	846	4.19013	7.44838	61.5167	58.522	5.81925	60.0193	-3.36652	8.97725e-23	9.87498e-21	DOWN
MSTRG.11258	602	1121	63	83	70.0253	81.9108	6.53306	7.49122	75.9681	7.01214	3.43747	1.07312e-21	1.14236e-19	UP
MSTRG.10567	1310	5518	109	103	27.4999	72.7643	2.03989	1.67769	50.1321	1.85879	4.7533	1.16495e-21	1.20135e-19	UP
MSTRG.18879	4	1	93	133	4.95429	0.77778	102.693	127.822	2.86603	115.258	-5.32966	1.21366e-21	1.21366e-19	DOWN
MSTRG.16428	67	80	569	602	32.8505	24.6396	248.713	229.023	28.745	238.868	-3.05483	2.74271e-21	2.58598e-19	DOWN
MSTRG.616	342	577	2669	2820	17.2367	18.2676	119.921	110.279	17.7521	115.1	-2.69683	2.66932e-21	2.58598e-19	DOWN
MSTRG.21014	2	8	99	120	7.69584	19.3384	339.623	358.295	13.5171	348.959	-4.6902	5.30834e-21	4.86598e-19	DOWN
MSTRG.2224	4	7	141	110	2.07791	2.28417	65.3013	44.3398	2.18104	54.8206	-4.65163	1.03931e-20	9.26954e-19	DOWN
MSTRG.17868	86	134	2	3	80.2536	78.5504	1.66422	2.17199	79.402	1.91811	5.37142	8.65876e-20	7.51945e-18	UP
MSTRG.16118	11	28	232	204	1.90556	3.04694	35.8289	27.4204	2.47625	31.6247	-3.67482	1.09196e-19	9.23966e-18	DOWN
MSTRG.20100	79	219	3	2	30.7542	53.5544	1.04108	0.604137	42.1543	0.822607	5.67933	1.40388e-19	1.1582e-17	UP
MSTRG.17806	39	59	353	376	11.8174	11.2303	95.357	88.4022	11.5238	91.8796	-2.99512	1.79554e-19	1.44519e-17	DOWN
MSTRG.7295	34	114	594	634	3.48967	7.35006	54.352	50.4911	5.41987	52.4216	-3.27383	2.49185e-19	1.95788e-17	DOWN
MSTRG.14478	235	350	1696	1646	126.099	117.974	811.311	685.312	122.037	748.312	-2.61633	2.6068e-19	2.00057e-17	DOWN
MSTRG.1374	39	83	482	426	6.34069	8.47668	69.8616	53.74	7.40869	61.8008	-3.06034	3.08239e-19	2.311e-17	DOWN
MSTRG.9474	618	895	79	80	49.4861	45.0188	5.63948	4.97052	47.2524	5.305	3.15496	3.15137e-19	2.311e-17	UP
MSTRG.17878	13	23	148	202	2.92284	3.24837	29.6649	35.2395	3.08561	32.4522	-3.39469	9.31423e-19	6.68195e-17	DOWN
MSTRG.10470	4352	8832	814	836	318.612	406.171	53.1272	47.4893	362.392	50.3082	2.84868	3.37402e-18	2.36899e-16	UP
MSTRG.2115	538	927	83	59	70.1317	75.9082	9.64557	5.9676	73.02	7.80658	3.22553	6.6709e-18	4.58625e-16	UP
MSTRG.21487	183	230	14	15	18.2576	14.4144	1.24524	1.16118	16.336	1.20321	3.76309	1.21391e-17	8.17532e-16	UP
MSTRG.20098	11	24	205	153	4.59987	6.30419	76.4228	49.6428	5.45203	63.0328	-3.53124	1.85749e-17	1.22594e-15	DOWN
MSTRG.9471	393	564	48	27	45.7531	41.2462	4.98182	2.43895	43.4997	3.71038	3.55136	4.0014e-17	2.58914e-15	UP
MSTRG.7428	0	1	39	47	0	0.180568	9.99776	10.4867	0.0902838	10.2422	-6.82585	6.14747e-17	3.90128e-15	DOWN
MSTRG.11588	65	88	408	542	41.3199	35.1403	231.22	267.339	38.2301	249.279	-2.70498	7.48496e-17	4.66045e-15	DOWN
MSTRG.19131	219	375	22	31	92.3112	99.2929	8.26723	10.1388	95.8021	9.203	3.37988	2.28407e-16	1.39582e-14	UP
MSTRG.7354	159	660	17	13	26.881	70.0919	2.56225	1.70533	48.4865	2.13379	4.50609	3.927e-16	2.3562e-14	UP
MSTRG.11071	34	112	528	471	9.51515	19.6895	131.733	102.277	14.6023	117.005	-3.0023	1.35517e-15	7.81688e-14	DOWN
MSTRG.18110	7	9	117	88	26.2732	21.2183	391.477	256.27	23.7458	323.873	-3.76969	1.37388e-15	7.81688e-14	DOWN
MSTRG.18960	58	89	0	4	181.819	175.258	0	9.72978	178.538	4.86489	5.19768	1.34908e-15	7.81688e-14	UP
MSTRG.17890	133	197	14	11	223.01	207.498	20.9282	14.3113	215.254	17.6197	3.61078	1.5128e-15	8.46143e-14	UP
MSTRG.17370	36	67	0	0	53.2574	62.264	0	0	57.7607	0	Inf	2.48781e-15	1.3683e-13	UP
MSTRG.16812	86	158	5	9	43.9434	50.7144	2.27774	3.56821	47.3289	2.92297	4.01721	2.56186e-15	1.38592e-13	UP
MSTRG.19075	46	106	2	2	33.9528	49.147	1.31631	1.14545	41.5499	1.23088	5.07708	3.8323e-15	2.03977e-13	UP
MSTRG.19504	0	0	59	34	0	0	290.543	145.727	0	218.135	#NAME?	5.04774e-15	2.64405e-13	DOWN
MSTRG.9472	147	254	21	16	34.2711	37.1982	4.3647	2.89428	35.7347	3.62949	3.29949	5.59472e-15	2.88478e-13	UP
MSTRG.122	103	99	671	581	29.8124	17.9999	173.14	130.482	23.9061	151.811	-2.66682	7.97072e-15	4.04667e-13	DOWN
MSTRG.18059	220	451	28	41	20.8627	26.8658	2.36713	3.01681	23.8642	2.69197	3.14812	9.82131e-15	4.86355e-13	UP
MSTRG.9226	30	45	204	241	30.9934	29.2039	187.888	193.19	30.0986	190.539	-2.66231	9.87448e-15	4.86355e-13	DOWN
MSTRG.7335	110	100	0	6	53.5692	30.5914	0	2.26728	42.0803	1.13364	5.21411	1.22507e-14	5.94518e-13	UP
MSTRG.13103	64	205	2	7	5.48202	11.0305	0.152759	0.465229	8.25624	0.308994	4.73984	1.92888e-14	9.22507e-13	UP
MSTRG.121	1837	1530	10888	10244	842.778	440.932	4453.19	3646.61	641.855	4049.9	-2.65757	2.3758e-14	1.12002e-12	DOWN
MSTRG.17371	66	161	646	507	11.822	18.1155	103.157	70.4644	14.9688	86.8105	-2.53592	2.98656e-14	1.38812e-12	DOWN
MSTRG.21582	2	4	57	49	1.85116	2.32553	47.0356	35.1923	2.08835	41.114	-4.29919	4.10272e-14	1.88041e-12	DOWN
MSTRG.2620	416	1053	91	76	6.11733	9.72689	1.19297	0.867159	7.92211	1.03006	2.94315	4.24294e-14	1.91804e-12	UP
MSTRG.16311	56	101	2	5	57.4644	65.1047	1.83002	3.98086	61.2846	2.90544	4.3987	5.16234e-14	2.27462e-12	UP
MSTRG.22168	196	708	11	33	37.7483	85.6546	1.88862	4.93139	61.7015	3.41	4.17746	5.1696e-14	2.27462e-12	UP
MSTRG.7520	891	805	84	115	118.355	67.1709	9.94733	11.8529	92.7629	10.9001	3.08921	5.31053e-14	2.30589e-12	UP
MSTRG.18554	296	532	50	61	46.5071	52.5067	7.00357	7.43657	49.5069	7.22007	2.77755	6.22205e-14	2.66659e-12	UP
MSTRG.19953	39	58	252	260	101.379	94.7075	583.986	524.411	98.0432	554.198	-2.49891	6.55741e-14	2.77429e-12	DOWN
MSTRG.18339	3	4	45	68	2.89457	2.4238	38.7025	50.9013	2.65918	44.8019	-4.0745	7.55693e-14	3.11723e-12	DOWN
MSTRG.2707	529	775	78	116	46.6395	42.9217	6.13076	7.93545	44.7806	7.0331	2.67064	7.54424e-14	3.11723e-12	UP
MSTRG.3300	137	97	4	5	49.703	22.106	1.29372	1.40743	35.9045	1.35057	4.73252	9.18872e-14	3.74355e-12	UP
MSTRG.17512	117	169	541	660	131.593	119.402	542.453	575.978	125.497	559.216	-2.15575	1.20815e-13	4.86207e-12	DOWN
MSTRG.6229	32	72	0	1	11.8063	16.6869	0	0.286165	14.2466	0.143083	6.63763	1.60115e-13	6.36603e-12	UP
MSTRG.3099	14	13	142	105	11.7019	6.82573	105.809	68.0956	9.26383	86.9524	-3.23054	1.71646e-13	6.74322e-12	DOWN
MSTRG.19946	58	103	328	383	131.766	146.99	664.307	675.136	139.378	669.721	-2.26456	1.89331e-13	7.35048e-12	DOWN
MSTRG.18961	49	47	0	1	129.585	78.0805	0	2.05122	103.833	1.02561	6.66164	2.67434e-13	1.0262e-11	UP
MSTRG.16735	397	751	82	85	74.7364	88.8091	13.7618	12.4158	81.7727	13.0888	2.64328	3.21682e-13	1.22017e-11	UP
MSTRG.12265	77	192	4	12	8.38841	13.1391	0.388476	1.01437	10.7637	0.701425	3.93975	4.32803e-13	1.62301e-11	UP
MSTRG.3222	4418	11977	998	1316	47.3727	80.6728	9.54007	10.949	64.0227	10.2445	2.64373	4.76809e-13	1.76794e-11	UP
MSTRG.17424	137	293	740	926	127.759	171.639	615.208	670.037	149.699	642.623	-2.10191	5.64092e-13	2.06834e-11	DOWN
MSTRG.11518	71	107	340	443	14.6459	13.8651	62.5256	70.9056	14.2555	66.7156	-2.22651	5.80188e-13	2.10398e-11	DOWN
MSTRG.18410	0	16	82	105	0	39.3398	286.128	318.882	19.6699	302.505	-3.9429	7.1188e-13	2.55348e-11	DOWN
MSTRG.12243	63	58	1	2	46.0783	26.6475	0.652182	1.13505	36.3629	0.893618	5.34667	8.3042e-13	2.94665e-11	UP
MSTRG.11491	990	1075	135	184	51.3213	35.0064	6.23899	7.40111	43.1639	6.82005	2.66197	9.83135e-13	3.45143e-11	UP
MSTRG.19111	73	170	10	7	63.9408	93.5369	7.80898	4.75729	78.7388	6.28314	3.64752	1.38957e-12	4.82693e-11	UP
MSTRG.18396	94	133	12	6	42.11	37.427	4.79243	2.08563	39.7685	3.43903	3.53155	2.37246e-12	8.15531e-11	UP
MSTRG.11008	47	77	4	3	212.494	218.684	16.1224	10.5231	215.589	13.3227	4.01632	2.69149e-12	9.15663e-11	UP
MSTRG.9456	4	0	59	40	4.9055	0	64.5074	38.0639	2.45275	51.2856	-4.38608	3.40378e-12	1.14617e-10	DOWN
MSTRG.17181	37	115	1	4	31.1536	60.8251	0.750791	2.61335	45.9893	1.68207	4.77299	4.59201e-12	1.53067e-10	UP
MSTRG.1408	411	673	80	101	49.9988	51.429	8.67612	9.53351	50.7139	9.10481	2.47768	5.16952e-12	1.70594e-10	UP
MSTRG.19718	0	22	111	149	0	43.1255	308.795	360.77	21.5627	334.782	-3.95661	8.30911e-12	2.71486e-10	DOWN
MSTRG.15262	271	569	58	70	36.0259	47.5154	6.87378	7.22036	41.7707	7.04707	2.56739	8.87252e-12	2.87052e-10	UP
MSTRG.5312	835	1168	4600	3264	186.269	163.672	914.811	564.964	174.971	739.887	-2.08019	1.10886e-11	3.55266e-10	DOWN
MSTRG.18194	279	531	49	75	216.67	259.04	33.9244	45.1929	237.855	39.5586	2.58802	1.16432e-11	3.69446e-10	UP
MSTRG.19658	15	30	100	144	7.67025	9.63663	45.5869	57.1346	8.65344	51.3607	-2.56932	1.26812e-11	3.98553e-10	DOWN
MSTRG.17021	262	576	60	68	47.2384	65.237	9.64416	9.51301	56.2377	9.57858	2.55365	1.72767e-11	5.37858e-10	UP
MSTRG.18530	249	497	50	66	35.9781	45.11	6.44068	7.39942	40.5441	6.92005	2.55064	1.79349e-11	5.53134e-10	UP
MSTRG.20160	26	37	0	0	54.7966	48.9845	0	0	51.8905	0	Inf	1.88699e-11	5.76581e-10	UP
MSTRG.5334	38	113	2	5	23.7591	44.382	1.11505	2.42558	34.0705	1.77031	4.26645	1.90756e-11	5.77518e-10	UP
MSTRG.7245	37	33	0	0	43.5829	24.418	0	0	34.0005	0	Inf	2.46262e-11	7.38787e-10	UP
MSTRG.18623	404	415	1644	1631	254.692	164.346	923.963	797.818	209.519	860.891	-2.03875	3.22674e-11	9.59301e-10	DOWN
MSTRG.11259	1730	2908	425	524	117.006	123.547	25.6253	27.4985	120.276	26.5619	2.17892	3.29389e-11	9.61327e-10	UP
MSTRG.14984	88	219	17	13	263.214	411.48	45.3316	30.1709	337.347	37.7513	3.15964	3.32095e-11	9.61327e-10	UP
MSTRG.18590	0	0	20	41	0	0	47.6129	84.9528	0	66.2829	#NAME?	3.26996e-11	9.61327e-10	DOWN
MSTRG.17182	52	185	8	4	33.1328	74.0463	4.54427	1.97763	53.5895	3.26095	4.03859	3.36803e-11	9.6648e-10	UP
MSTRG.19902	9	38	142	126	32.6176	86.5083	458.786	354.314	59.5629	406.55	-2.77095	4.05843e-11	1.15455e-09	DOWN
MSTRG.17888	36	52	0	3	60.9597	55.3124	0	3.94127	58.136	1.97064	4.8827	5.23952e-11	1.47781e-09	UP
MSTRG.20767	56	149	351	460	23.0514	38.5276	128.806	146.921	30.7895	137.863	-2.16273	5.50859e-11	1.54054e-09	DOWN
MSTRG.20101	41	47	225	194	20.3354	14.6436	99.4882	74.6599	17.4895	87.0741	-2.31575	6.65246e-11	1.82943e-09	DOWN
MSTRG.8	30	65	2	2	90.5225	123.205	5.38122	4.68272	106.864	5.03197	4.40851	6.60576e-11	1.82943e-09	UP
MSTRG.6464	6	18	84	67	3.15152	5.93918	39.3354	27.3073	4.54535	33.3213	-2.87398	1.12164e-10	3.05901e-09	DOWN
MSTRG.18506	60	375	8	9	21.0971	82.829	2.50774	2.45543	51.9631	2.48159	4.38815	1.1335e-10	3.06604e-09	UP
MSTRG.2916	421	692	97	114	53.9559	55.7108	11.0828	11.3364	54.8334	11.2096	2.29032	1.23595e-10	3.31597e-09	UP
MSTRG.80	181	386	25	49	47.5739	63.7314	5.85803	9.99321	55.6527	7.92562	2.81185	1.36143e-10	3.62315e-09	UP
MSTRG.18555	91	154	386	440	24.3006	25.8329	91.8931	91.1685	25.0668	91.5308	-1.86848	1.65052e-10	4.32278e-09	DOWN
MSTRG.8634	0	4	27	33	0	6.67013	63.9032	67.9786	3.33507	65.9409	-4.30539	1.63843e-10	4.32278e-09	DOWN
MSTRG.11492	546	537	89	90	64.3584	39.7616	9.35239	8.23133	52.06	8.79186	2.56594	1.76897e-10	4.59653e-09	UP
MSTRG.16283	60	133	7	12	37.2933	51.9291	3.87869	5.78754	44.6112	4.83312	3.20638	2.2782e-10	5.8735e-09	UP
MSTRG.18672	20	38	0	0	36.6292	43.7167	0	0	40.173	0	Inf	2.47434e-10	6.3297e-09	UP
MSTRG.17148	57	77	216	303	60.6726	51.4851	204.969	250.25	56.0788	227.609	-2.02103	2.79299e-10	7.08989e-09	DOWN
MSTRG.7390	23	73	1	1	154.448	307.939	5.98793	5.20849	231.194	5.59821	5.36799	2.90675e-10	7.32235e-09	UP
MSTRG.18632	10	49	145	161	1.77374	5.45982	22.9295	22.159	3.61678	22.5442	-2.63998	3.18564e-10	7.9641e-09	DOWN
MSTRG.19073	39	144	6	2	27.1477	62.9664	3.72366	1.08026	45.057	2.40196	4.22947	3.23446e-10	8.02536e-09	UP
MSTRG.452	761	1699	231	241	129.633	181.802	35.08	31.8539	155.717	33.467	2.21812	3.28688e-10	8.09456e-09	UP
MSTRG.20304	649	613	2179	2671	173.309	102.829	518.743	553.434	138.069	536.089	-1.95708	3.64759e-10	8.91632e-09	DOWN
MSTRG.11495	331	360	56	64	58.5463	39.9992	8.83037	8.78347	49.2728	8.80692	2.48408	3.88931e-10	9.43729e-09	UP
MSTRG.16827	3562	4616	777	1016	66.3644	54.0236	12.9057	14.6876	60.194	13.7966	2.1253	3.9236e-10	9.45101e-09	UP
MSTRG.9469	97	124	10	17	49.7497	39.9502	4.57254	6.76533	44.85	5.66893	2.98396	4.57003e-10	1.09283e-08	UP
MSTRG.1134	9	19	62	89	14.2044	18.837	87.2343	108.988	16.5207	98.1114	-2.57014	4.85297e-10	1.15214e-08	DOWN
MSTRG.18806	135	243	26	36	77.8035	87.9728	13.3587	16.0986	82.8881	14.7286	2.49254	5.78136e-10	1.35309e-08	UP
MSTRG.19638	47	54	4	3	41.3523	29.8453	3.1375	2.04784	35.5988	2.59267	3.77932	5.75795e-10	1.35309e-08	UP
MSTRG.21023	100	353	850	898	20.2261	44.8501	153.268	140.931	32.5381	147.099	-2.17658	6.69796e-10	1.55657e-08	DOWN
MSTRG.2198	87	136	16	13	57.0799	56.0504	9.3584	6.61795	56.5652	7.98818	2.82398	7.59275e-10	1.75217e-08	UP
MSTRG.10571	26	34	0	1	51.9968	42.7129	0	1.55114	47.3548	0.77557	5.93211	8.15108e-10	1.86796e-08	UP
MSTRG.16788	7	10	48	58	4.43969	3.98417	27.1394	28.5421	4.21193	27.8407	-2.72464	8.38446e-10	1.90819e-08	DOWN
MSTRG.17560	3	3	34	32	5.24941	3.29702	53.0316	43.4411	4.27322	48.2364	-3.49673	1.02979e-09	2.3276e-08	DOWN
MSTRG.13940	137	171	26	16	49.4412	38.765	8.36502	4.48018	44.1031	6.4226	2.77965	1.13818e-09	2.5551e-08	UP
MSTRG.19424	459	855	140	137	544.407	637.022	148.033	126.081	590.715	137.057	2.10769	1.19602e-09	2.66679e-08	UP
MSTRG.11494	515	500	87	96	69.4123	42.3327	10.4536	10.0396	55.8725	10.2466	2.44699	1.31851e-09	2.9202e-08	UP
MSTRG.9467	55	51	1	5	43.2277	25.1793	0.700825	3.04902	34.2035	1.87492	4.18924	1.33665e-09	2.94063e-08	UP
MSTRG.18805	189	392	50	51	127.796	166.501	30.1402	26.757	147.148	28.4486	2.37084	1.71819e-09	3.75498e-08	UP
MSTRG.1922	6	7	43	43	0.519641	0.380815	3.32013	2.88972	0.450228	3.10492	-2.78583	1.93329e-09	4.19728e-08	DOWN
MSTRG.10179	57	82	8	8	278.877	252.015	34.8935	30.3708	265.446	32.6321	3.02405	2.03841e-09	4.39656e-08	UP
MSTRG.4124	6	7	44	42	1.91723	1.40503	12.5346	10.4136	1.66113	11.4741	-2.78815	2.07078e-09	4.43738e-08	DOWN
MSTRG.7286	96	128	18	10	44.1316	36.9627	7.37699	3.56704	40.5472	5.47201	2.88946	2.24887e-09	4.78791e-08	UP
MSTRG.8028	468	732	1658	1655	469.341	461.138	1482.33	1287.83	465.24	1385.08	-1.57392	2.33485e-09	4.93911e-08	DOWN
MSTRG.14770	33	64	3	5	31.0065	37.7743	2.51272	3.64502	34.3904	3.07887	3.48153	2.40042e-09	5.04547e-08	UP
MSTRG.13616	698	3298	207	234	34.7912	103.262	9.19819	9.04992	69.0266	9.12405	2.91941	2.56713e-09	5.36172e-08	UP
MSTRG.19543	45	54	187	193	30.9778	23.3513	114.763	103.09	27.1645	108.926	-2.00355	2.84784e-09	5.91062e-08	DOWN
MSTRG.19158	125	309	32	36	38.403	59.6337	8.76445	8.58182	49.0183	8.67314	2.4987	3.83371e-09	7.90704e-08	UP
MSTRG.14997	16	5	86	89	2.24145	0.440015	10.7404	9.67399	1.34073	10.2072	-2.92849	3.89132e-09	7.97601e-08	DOWN
MSTRG.11065	41	23	0	0	42.9407	15.1317	0	0	29.0362	0	Inf	3.92759e-09	8.00064e-08	UP
MSTRG.17430	246	205	29	36	80.9706	42.3859	8.50965	9.19422	61.6783	8.85193	2.8007	4.04236e-09	8.18392e-08	UP
MSTRG.20342	5	13	47	53	7.04734	11.5096	59.053	57.9585	9.27849	58.5057	-2.65662	4.14905e-09	8.3487e-08	DOWN
MSTRG.19110	1137	2502	373	423	157.285	217.416	45.9997	45.4028	187.35	45.7012	2.03543	4.20523e-09	8.41046e-08	UP
MSTRG.14452	18	21	80	98	12.6004	9.23401	49.9242	53.2286	10.9172	51.5764	-2.24011	5.2384e-09	1.03513e-07	DOWN
MSTRG.20779	4	17	60	52	2.82445	7.54081	37.7713	28.4913	5.18263	33.1313	-2.67644	5.22204e-09	1.03513e-07	DOWN
MSTRG.10507	11	40	117	106	6.16074	14.0726	58.4174	46.0638	10.1166	52.2406	-2.36844	5.63133e-09	1.10227e-07	DOWN
MSTRG.19624	52	65	5	7	45.5762	35.787	3.90699	4.76033	40.6816	4.33366	3.23072	5.64494e-09	1.10227e-07	UP
MSTRG.13508	2881	6977	1002	1145	85.1854	129.589	26.4124	26.269	107.387	26.3407	2.02745	5.76685e-09	1.11945e-07	UP
MSTRG.16672	19	21	82	99	64.7464	44.9526	249.116	261.768	54.8495	255.442	-2.21945	6.1649e-09	1.18972e-07	DOWN
MSTRG.17283	56	68	235	212	229.686	175.2	859.277	674.681	202.443	766.979	-1.92167	6.40122e-09	1.22814e-07	DOWN
MSTRG.15852	1659	2679	13134	5573	38.3434	38.895	270.62	99.9422	38.6192	185.281	-2.26233	6.94785e-09	1.32531e-07	DOWN
MSTRG.18628	23	51	1	2	27.7111	38.5994	1.07435	1.8698	33.1552	1.47207	4.49332	7.18119e-09	1.36195e-07	UP
MSTRG.4558	106	48	5	0	60.3536	17.1679	2.53808	0	38.7608	1.26904	4.93279	7.32505e-09	1.38129e-07	UP
MSTRG.19485	168	584	44	58	71.4963	156.121	16.6934	19.1522	113.809	17.9228	2.66675	8.54792e-09	1.60274e-07	UP
MSTRG.19585	163	282	31	49	40.5846	44.1061	6.88098	9.46649	42.3453	8.17373	2.37314	9.74856e-09	1.81753e-07	UP
MSTRG.561	25	83	2	4	4.2596	8.88364	0.303865	0.528845	6.57162	0.416355	3.98036	9.89503e-09	1.83447e-07	UP
MSTRG.21969	85	78	9	10	46.6332	26.8809	4.40197	4.25702	36.757	4.32949	3.08575	9.95221e-09	1.83476e-07	UP
MSTRG.10265	175	204	30	39	69.0083	50.5325	10.5465	11.9329	59.7704	11.2397	2.41083	1.01038e-08	1.85236e-07	UP
MSTRG.8754	84	194	342	1033	48.0269	69.6762	174.322	458.272	58.8516	316.297	-2.42613	1.03494e-08	1.8869e-07	DOWN
MSTRG.3407	43	72	7	6	129.464	136.172	18.7882	14.0173	132.818	16.4028	3.01744	1.16963e-08	2.12076e-07	UP
MSTRG.20984	28	41	104	154	15.2273	14.0062	50.4217	64.9835	14.6168	57.7026	-1.98101	1.29089e-08	2.32783e-07	DOWN
MSTRG.19026	163	550	31	61	20.5273	43.5095	3.48034	5.9606	32.0184	4.72047	2.7619	1.3222e-08	2.37134e-07	UP
MSTRG.11489	38	58	6	2	48.3344	46.3425	6.80424	1.97396	47.3384	4.3891	3.43101	1.36285e-08	2.43102e-07	UP
MSTRG.17091	46	102	6	11	61.7203	85.9696	7.17744	11.4518	73.845	9.31463	2.98693	1.52278e-08	2.7017e-07	UP
MSTRG.17186	33	123	7	2	27.532	64.4616	5.20623	1.29474	45.9968	3.25049	3.82281	1.62823e-08	2.87335e-07	UP
MSTRG.18640	207	238	39	44	1306.79	943.817	219.49	215.527	1125.3	217.508	2.37117	1.65294e-08	2.90144e-07	UP
MSTRG.17072	0	0	13	35	0	0	39.0093	91.4076	0	65.2085	#NAME?	1.83648e-08	3.20655e-07	DOWN
MSTRG.15075	46	83	9	8	96.5029	109.379	16.8326	13.0227	102.941	14.9277	2.78576	1.9664e-08	3.41533e-07	UP
MSTRG.14733	0	0	18	20	0	0	3.67739	3.55615	0	3.61677	#NAME?	2.11716e-08	3.65792e-07	DOWN
MSTRG.4463	11	6	47	66	35.5405	12.1772	135.376	165.457	23.8588	150.417	-2.65637	2.1834e-08	3.75272e-07	DOWN
MSTRG.4335	0	0	17	21	0	0	42.0281	45.1864	0	43.6073	#NAME?	2.20514e-08	3.77045e-07	DOWN
MSTRG.9470	50	106	12	5	28.1066	37.43	6.01365	2.18073	32.7683	4.09719	2.99959	2.5766e-08	4.38288e-07	UP
MSTRG.20257	40	69	168	182	173.96	188.498	651.345	614.145	181.229	632.745	-1.80381	2.81479e-08	4.76349e-07	DOWN
MSTRG.15549	38	46	4	4	32.2929	24.5562	3.03045	2.63766	28.4245	2.83406	3.3262	3.30984e-08	5.57269e-07	UP
MSTRG.19930	8	15	52	50	10.2324	12.0521	59.2961	49.6238	11.1423	54.46	-2.28916	3.71546e-08	6.22386e-07	DOWN
MSTRG.6645	21	23	0	0	44.2581	30.4497	0	0	37.3539	0	Inf	3.96205e-08	6.60342e-07	UP
MSTRG.3310	172	236	43	40	77.4321	66.7391	17.2575	13.9722	72.0856	15.6148	2.2068	4.03745e-08	6.6781e-07	UP
MSTRG.6503	455	99	12	16	95.3659	13.0345	2.24224	2.60201	54.2002	2.42213	4.48395	4.04734e-08	6.6781e-07	UP
MSTRG.18959	23	27	0	1	78.7687	58.0874	0	2.65633	68.4281	1.32816	5.68708	4.56249e-08	7.49066e-07	UP
MSTRG.19846	131	125	621	376	11.676	6.99852	49.3435	26.003	9.33724	37.6733	-2.01247	4.6895e-08	7.66107e-07	DOWN
MSTRG.18768	16	13	60	83	41.5136	21.1882	138.781	167.091	31.3509	152.936	-2.28635	4.72933e-08	7.68807e-07	DOWN
MSTRG.9578	10	27	60	92	1.83504	3.11252	9.81598	13.0999	2.47378	11.4579	-2.21155	5.07931e-08	8.21653e-07	DOWN
MSTRG.136	49	51	6	3	38.9584	25.4716	4.25314	1.85054	32.215	3.05184	3.39998	5.45828e-08	8.78649e-07	UP
MSTRG.17122	16	27	0	0	3.28673	3.48403	0	0	3.38538	0	Inf	5.66979e-08	9.08267e-07	UP
MSTRG.18561	17	25	0	0	45.2201	41.7741	0	0	43.4971	0	Inf	6.04671e-08	9.63968e-07	UP
MSTRG.11856	732	336	53	83	243.393	70.1798	15.7106	21.4136	156.786	18.5621	3.07837	6.21147e-08	9.85474e-07	UP
MSTRG.1719	914	481	109	99	389.336	128.706	41.3927	32.721	259.021	37.0569	2.80526	6.73034e-08	1.06269e-06	UP
MSTRG.19653	63	56	7	6	72.7696	40.6327	7.20796	5.37763	56.7012	6.29279	3.17161	6.89805e-08	1.08398e-06	UP
MSTRG.18827	218	350	60	68	72.9463	73.5682	17.8985	17.6551	73.2573	17.7768	2.04298	7.00794e-08	1.09603e-06	UP
MSTRG.18808	106	147	356	349	134.206	116.913	401.823	342.853	125.559	372.338	-1.56824	7.28902e-08	1.13461e-06	DOWN
MSTRG.20897	43	55	139	178	9.0043	7.23468	25.9487	28.9214	8.11949	27.4351	-1.75656	9.10662e-08	1.41089e-06	DOWN
MSTRG.18619	12	9	55	53	29.5122	13.9043	120.592	101.141	21.7083	110.867	-2.35251	9.22887e-08	1.42314e-06	DOWN
MSTRG.9473	58	92	14	6	52.7238	52.5343	11.3459	4.23216	52.629	7.78905	2.75634	9.68006e-08	1.48578e-06	UP
MSTRG.18467	29	29	103	116	34.8186	21.8715	110.246	108.064	28.3451	109.155	-1.94521	9.81261e-08	1.49915e-06	DOWN
MSTRG.7745	709	2548	277	295	26.3552	59.4972	9.17951	8.50863	42.9262	8.84407	2.27908	1.00823e-07	1.53325e-06	UP
MSTRG.17519	22700	49633	69027	139768	43737.1	60071.9	118566	208953	51904.5	163760	-1.65765	1.16838e-07	1.76865e-06	DOWN
MSTRG.20549	402	510	1089	1222	456.261	363.608	1101.88	1076.15	409.934	1089.01	-1.40956	1.17841e-07	1.77569e-06	DOWN
MSTRG.11359	128	182	365	473	129.792	115.927	329.951	372.148	122.86	351.05	-1.51466	1.31393e-07	1.97089e-06	DOWN
MSTRG.19398	150	331	48	49	37.4431	51.9021	10.6817	9.49064	44.6726	10.0862	2.14701	1.38336e-07	2.06565e-06	UP
MSTRG.20502	26	44	118	107	90.1716	95.8563	364.837	287.936	93.014	326.386	-1.81106	1.39831e-07	2.07856e-06	DOWN
MSTRG.19392	19	33	0	2	51.9522	56.6829	0	4.24343	54.3175	2.12171	4.67812	1.4997e-07	2.21929e-06	UP
MSTRG.11493	245	255	43	60	70.5103	46.1003	11.0324	13.3985	58.3053	12.2155	2.25492	1.54529e-07	2.27654e-06	UP
MSTRG.6959	31	129	7	6	23.1811	60.5945	4.66629	3.48137	41.8878	4.07383	3.36207	1.6873e-07	2.4747e-06	UP
MSTRG.20158	16	17	76	63	40.8178	27.2424	172.843	124.703	34.0301	148.773	-2.12823	1.74265e-07	2.54457e-06	DOWN
MSTRG.17889	164	255	35	54	76.7825	74.9957	14.6084	19.6169	75.8891	17.1127	2.14883	1.7583e-07	2.55612e-06	UP
MSTRG.18016	302	412	89	85	133.845	114.701	35.1645	29.23	124.273	32.1973	1.9485	1.79899e-07	2.58116e-06	UP
MSTRG.18342	808	1045	2047	2513	765.486	621.897	1728.87	1847.28	693.691	1788.08	-1.36604	1.79711e-07	2.58116e-06	DOWN
MSTRG.19066	96	180	380	339	17.8322	21.0029	62.9265	48.8593	19.4175	55.8929	-1.52531	1.79184e-07	2.58116e-06	DOWN
MSTRG.12552	15	24	0	0	26.0769	26.2088	0	0	26.1429	0	Inf	1.8869e-07	2.69558e-06	UP
MSTRG.18529	56	93	9	15	12.7286	13.2786	1.82375	2.64547	13.0036	2.23461	2.54082	2.11213e-07	3.00432e-06	UP
MSTRG.166	465	818	1497	1456	66.0663	73.0057	189.613	160.511	69.536	175.062	-1.33203	2.44431e-07	3.4619e-06	DOWN
MSTRG.19048	98	104	261	346	156.471	104.308	371.506	428.646	130.389	400.076	-1.61745	2.60687e-07	3.67635e-06	DOWN
MSTRG.19311	618	1101	2218	1861	1166.13	1305.03	3731.1	2724.7	1235.58	3227.9	-1.38541	2.773e-07	3.894e-06	DOWN
MSTRG.18599	2	2	18	28	6.26938	3.939	50.3053	68.1064	5.10419	59.2059	-3.53599	2.80254e-07	3.9188e-06	DOWN
MSTRG.19260	143	131	430	439	16.2046	9.32504	43.4401	38.5997	12.7648	41.0199	-1.68415	2.84907e-07	3.96706e-06	DOWN
MSTRG.16225	351	665	123	133	46.8199	55.7213	14.6267	13.7655	51.2706	14.1961	1.85264	2.89263e-07	4.01079e-06	UP
MSTRG.17691	129	248	406	502	33.965	41.0173	95.2983	102.556	37.4912	98.927	-1.39981	3.11662e-07	4.30328e-06	DOWN
MSTRG.17781	1442	2711	511	639	197.562	233.315	62.4132	67.9288	215.438	65.171	1.72497	3.22292e-07	4.43151e-06	UP
MSTRG.18234	1	10	29	35	1.09383	6.86817	28.2659	29.6911	3.981	28.9785	-2.86378	3.26178e-07	4.46634e-06	DOWN
MSTRG.18282	50	99	166	277	93.8299	116.703	277.715	403.335	105.267	340.525	-1.69371	3.287e-07	4.48227e-06	DOWN
MSTRG.20039	19	36	82	93	19.7033	23.4517	75.8099	74.8326	21.5775	75.3212	-1.80353	3.48216e-07	4.72886e-06	DOWN
MSTRG.17971	1	0	15	23	2.40451	0	32.1383	42.8913	1.20225	37.5148	-4.96365	3.8117e-07	5.13412e-06	DOWN
MSTRG.3299	52	49	5	7	43.8643	25.9644	3.76024	4.58153	34.9143	4.17088	3.06539	3.80063e-07	5.13412e-06	UP
MSTRG.12891	1	0	19	18	3.27105	0	55.3792	45.6628	1.63553	50.521	-4.94906	3.84535e-07	5.14034e-06	DOWN
MSTRG.20251	31	42	91	155	143.959	122.518	376.73	558.494	133.238	467.612	-1.8113	3.84747e-07	5.14034e-06	DOWN
MSTRG.19918	179	192	491	510	93.1311	62.7511	227.742	205.887	77.9411	216.814	-1.476	4.17566e-07	5.55632e-06	DOWN
MSTRG.2362	12	31	66	81	23.2508	37.7323	114.009	121.78	30.4916	117.894	-1.95101	4.72523e-07	6.26235e-06	DOWN
MSTRG.5389	5	17	46	45	2.10187	4.48885	17.2381	14.6771	3.29536	15.9576	-2.27574	4.84407e-07	6.39417e-06	DOWN
MSTRG.11853	50	57	152	167	9.80754	7.02329	26.5798	25.4169	8.41541	25.9983	-1.62731	5.39519e-07	7.09327e-06	DOWN
MSTRG.10652	5	9	35	33	4.73721	5.35594	29.5603	24.2579	5.04658	26.9091	-2.41472	5.74641e-07	7.52506e-06	DOWN
MSTRG.21167	532	660	153	178	70.2657	54.7585	18.0153	18.2418	62.5121	18.1286	1.78587	5.85002e-07	7.63046e-06	UP
MSTRG.10899	449	882	170	190	215.368	265.755	72.6949	70.7139	240.562	71.7044	1.74627	5.9606e-07	7.74409e-06	UP
MSTRG.21871	5	4	25	34	9.78573	4.91684	43.6172	51.6291	7.35129	47.6232	-2.6956	6.03465e-07	7.80954e-06	DOWN
MSTRG.20120	80	111	223	279	46.0282	40.1175	114.382	124.553	43.0728	119.467	-1.47177	6.09209e-07	7.83295e-06	DOWN
MSTRG.20297	100	480	21	45	56.1441	169.286	10.5111	19.6036	112.715	15.0573	2.90415	6.10021e-07	7.83295e-06	UP
MSTRG.19729	41	76	144	167	6.49698	7.5652	20.3428	20.5334	7.03109	20.4381	-1.53944	6.90507e-07	8.83206e-06	DOWN
MSTRG.3369	110	189	27	40	50.3981	54.3954	11.0281	14.2199	52.3967	12.624	2.05331	7.67806e-07	9.78285e-06	UP
MSTRG.19813	195	318	48	74	688.488	705.287	151.085	202.726	696.887	176.906	1.97795	7.7189e-07	9.79707e-06	UP
MSTRG.19982	35	61	8	6	51.8348	56.7486	10.5624	6.895	54.2917	8.72867	2.6369	7.85821e-07	9.93567e-06	UP
MSTRG.296	0	0	20	12	0	0	14.539	7.5927	0	11.0658	#NAME?	8.09569e-07	1.01969e-05	DOWN
MSTRG.20270	84	105	13	23	208.843	163.987	28.8145	44.3703	186.415	36.5924	2.3489	8.33145e-07	1.04539e-05	UP
MSTRG.18943	239	232	539	822	216.398	131.953	435.073	577.488	174.176	506.28	-1.53939	8.51333e-07	1.06417e-05	DOWN
MSTRG.16800	305	593	923	1062	65.613	80.135	177.015	177.268	72.874	177.142	-1.28143	8.96897e-07	1.11269e-05	DOWN
MSTRG.19672	6	37	69	105	13.5854	52.6279	139.286	184.477	33.1067	161.882	-2.28975	8.95792e-07	1.11269e-05	DOWN
MSTRG.12831	6515	8171	2070	2438	749.244	590.284	212.226	217.55	669.764	214.888	1.64007	9.0217e-07	1.11504e-05	UP
MSTRG.21654	74	180	22	26	67.0019	102.377	17.7584	18.2661	84.6895	18.0122	2.23321	9.59552e-07	1.18154e-05	UP
MSTRG.11306	13	31	1	0	35.9776	53.8925	2.46775	0	44.935	1.23388	5.18657	9.66128e-07	1.18521e-05	UP
MSTRG.18241	211	543	90	71	32.1348	51.948	12.2196	8.39013	42.0414	10.3048	2.02849	9.81509e-07	1.19962e-05	UP
MSTRG.17883	22	50	3	4	8.7739	12.5261	1.06654	1.23782	10.65	1.15218	3.20842	1.01893e-06	1.24076e-05	UP
MSTRG.18913	457	326	1451	1238	12.3652	5.5409	35.0003	25.991	8.95306	30.4956	-1.76815	1.04414e-06	1.26679e-05	DOWN
MSTRG.11774	26	45	100	105	134.407	146.13	460.857	421.165	140.268	441.011	-1.65263	1.05329e-06	1.27321e-05	DOWN
MSTRG.19765	21	57	2	5	26.5876	45.3333	2.25792	4.91169	35.9604	3.58481	3.32644	1.07976e-06	1.29573e-05	UP
MSTRG.7455	7	6	41	30	30.7363	16.5485	160.488	102.207	23.6424	131.348	-2.47394	1.07978e-06	1.29573e-05	DOWN
MSTRG.9477	49	66	8	12	39.3697	33.311	5.73031	7.48137	36.3404	6.60584	2.45976	1.12131e-06	1.3407e-05	UP
MSTRG.18301	12	22	52	64	19.5928	22.565	75.6927	81.0822	21.0789	78.3874	-1.89482	1.14778e-06	1.36739e-05	DOWN
MSTRG.19803	62	104	16	16	42.6162	44.9053	9.80449	8.53325	43.7608	9.16887	2.25482	1.18285e-06	1.4041e-05	UP
MSTRG.20668	494	916	186	214	147.727	172.07	49.5868	49.655	159.899	49.6209	1.68814	1.21573e-06	1.43796e-05	UP
MSTRG.17790	426	605	1018	1278	178.248	159.018	379.736	414.918	168.633	397.327	-1.23644	1.24982e-06	1.473e-05	DOWN
MSTRG.12568	15	64	2	2	7.55464	20.2481	0.898189	0.781602	13.9014	0.839896	4.04887	1.26248e-06	1.48262e-05	UP
MSTRG.21526	10	28	0	0	12.2309	21.5136	0	0	16.8722	0	Inf	1.27639e-06	1.49365e-05	UP
MSTRG.19903	37	64	2	11	42.1688	45.8194	2.03251	9.72738	43.9941	5.87995	2.90344	1.32807e-06	1.54863e-05	UP
MSTRG.400	4	11	39	30	5.6723	9.79921	49.3057	33.0108	7.73575	41.1583	-2.41157	1.36323e-06	1.58404e-05	DOWN
MSTRG.17760	4	3	22	28	3.31886	1.56364	16.2741	18.027	2.44125	17.1505	-2.81256	1.43082e-06	1.65094e-05	DOWN
MSTRG.2194	27	45	142	90	11.5193	12.0599	54.0084	29.7927	11.7896	41.9006	-1.82946	1.42825e-06	1.65094e-05	DOWN
MSTRG.691	11855	21535	4919	5380	689.143	786.374	254.92	242.664	737.759	248.792	1.56821	1.4431e-06	1.65932e-05	UP
MSTRG.20108	25	19	1	0	80.7717	38.5625	2.88098	0	59.6671	1.44049	5.3723	1.49694e-06	1.71524e-05	UP
MSTRG.5320	12	14	47	48	2.01401	1.47606	7.03253	6.25106	1.74503	6.6418	-1.92832	1.62578e-06	1.85643e-05	DOWN
MSTRG.6169	50	195	19	12	18.1638	44.4989	6.15325	3.38259	31.3314	4.76792	2.71618	1.67796e-06	1.90941e-05	UP
MSTRG.19555	52	22	2	1	65.3537	17.3689	2.24135	0.974799	41.3613	1.60808	4.68487	1.79324e-06	2.03357e-05	UP
MSTRG.19069	48	120	15	13	86.7495	136.233	24.1673	18.2299	111.491	21.1986	2.39489	1.81618e-06	2.04603e-05	UP
MSTRG.20701	54	113	198	216	213.185	280.234	696.866	661.658	246.709	679.262	-1.46115	1.81662e-06	2.04603e-05	DOWN
MSTRG.20924	10	25	0	0	40.1719	63.0898	0	0	51.6309	0	Inf	1.90472e-06	2.13796e-05	UP
MSTRG.12955	29	82	1	10	36.3477	64.5602	1.1176	9.72533	50.454	5.42147	3.21821	1.91345e-06	2.14047e-05	UP
MSTRG.20269	17	53	2	3	112.504	220.333	11.8023	15.4033	166.418	13.6028	3.61284	1.93672e-06	2.15918e-05	UP
MSTRG.13638	53	113	9	20	42.3113	56.6673	6.40543	12.3885	49.4893	9.39697	2.39685	2.07004e-06	2.29308e-05	UP
MSTRG.17574	25	58	113	112	55.8682	81.4206	225.129	194.207	68.6444	209.668	-1.61089	2.07072e-06	2.29308e-05	DOWN
MSTRG.19744	234	186	37	50	99.7076	49.7856	14.0552	16.531	74.7466	15.2931	2.28913	2.07999e-06	2.29564e-05	UP
MSTRG.11004	5	26	56	56	2.84587	9.29533	28.4135	24.73	6.0706	26.5717	-2.12998	2.22498e-06	2.44747e-05	DOWN
MSTRG.19620	8	14	34	51	18.4804	20.3164	70.0232	91.416	19.3984	80.7196	-2.05698	2.3487e-06	2.57498e-05	DOWN
MSTRG.20399	56	96	207	179	79.8283	85.9645	263.062	197.988	82.8964	230.525	-1.47554	2.38009e-06	2.60076e-05	DOWN
MSTRG.13122	14	32	0	2	51.4195	73.8257	0	5.69962	62.6226	2.84981	4.45775	2.48985e-06	2.71171e-05	UP
MSTRG.10389	30	80	5	10	27.6191	46.2654	4.10391	7.14367	36.9423	5.62379	2.71566	2.56248e-06	2.78164e-05	UP
MSTRG.19554	176	86	18	20	128.521	39.4489	11.7182	11.3319	83.9849	11.5251	2.86535	2.65052e-06	2.86778e-05	UP
MSTRG.17436	11	21	0	0	24.5426	29.4315	0	0	26.9871	0	Inf	2.72371e-06	2.93734e-05	UP
MSTRG.20476	51	108	15	15	109.678	145.9	28.7579	25.0302	127.789	26.8941	2.2484	2.86933e-06	3.08429e-05	UP
MSTRG.19548	95	144	25	31	93.2247	88.7663	21.8711	23.6039	90.9955	22.7375	2.00072	2.96606e-06	3.17792e-05	UP
MSTRG.14496	0	5	16	27	0	2.25637	10.2466	15.0493	1.12819	12.648	-3.48683	3.27043e-06	3.48142e-05	DOWN
MSTRG.20619	27	30	2	3	181.315	126.552	11.9759	15.6298	153.934	13.8028	3.47927	3.26008e-06	3.48142e-05	UP
MSTRG.14304	10	16	45	46	15.4612	15.5406	62.0288	55.1865	15.5009	58.6076	-1.91874	3.29613e-06	3.48271e-05	DOWN
MSTRG.19549	140	270	49	52	143.125	173.392	44.6586	41.2486	158.259	42.9536	1.88143	3.3033e-06	3.48271e-05	UP
MSTRG.21766	653	1163	232	314	29.3576	32.8446	9.29852	10.9535	31.1011	10.126	1.6189	3.28433e-06	3.48271e-05	UP
MSTRG.20415	2	9	29	25	10.2611	29.0064	132.648	99.5248	19.6337	116.087	-2.5638	3.3358e-06	3.50578e-05	DOWN
MSTRG.6853	9	27	50	66	8.89571	16.7641	44.0578	50.6161	12.8299	47.3369	-1.88346	3.37236e-06	3.53295e-05	DOWN
MSTRG.20171	15	16	0	0	88.5716	59.3489	0	0	73.9602	0	Inf	3.41606e-06	3.56741e-05	UP
MSTRG.20121	0	0	12	13	0	0	36.8223	34.7193	0	35.7708	#NAME?	3.81639e-06	3.9729e-05	DOWN
MSTRG.15620	96	250	35	41	47.0359	76.9437	15.2876	15.5868	61.9898	15.4372	2.00562	3.9231e-06	4.06173e-05	UP
MSTRG.19725	46	116	6	19	40.2661	63.7844	4.68253	12.9049	52.0252	8.79371	2.56467	3.92634e-06	4.06173e-05	UP
MSTRG.8665	670	800	1486	1842	187.315	140.496	370.369	399.579	163.906	384.974	-1.2319	4.0214e-06	4.14707e-05	DOWN
MSTRG.10574	17	20	0	1	20.8117	15.3805	0	0.949536	18.0961	0.474768	5.25231	4.08926e-06	4.20391e-05	UP
MSTRG.20830	14	19	55	52	17.7423	15.1254	62.1366	51.1314	16.4338	56.634	-1.785	4.11179e-06	4.21394e-05	DOWN
MSTRG.2383	30	58	4	9	53.7922	65.3283	6.39409	12.5214	59.5603	9.45775	2.65478	4.26178e-06	4.35414e-05	UP
MSTRG.9354	139	210	335	469	53.2788	50.5633	114.473	139.485	51.921	126.979	-1.2902	4.46842e-06	4.55117e-05	DOWN
MSTRG.12460	494	904	1363	1456	21.5955	24.8245	53.1191	49.3871	23.21	51.2531	-1.14289	4.63676e-06	4.70809e-05	DOWN
MSTRG.7	24	40	3	5	79.9953	83.7505	8.91375	12.9305	81.8729	10.9221	2.90613	5.34994e-06	5.41558e-05	UP
MSTRG.17782	119	230	37	53	141.021	171.214	39.0894	48.7332	156.117	43.9113	1.82997	5.66077e-06	5.7127e-05	UP
MSTRG.3554	199	466	90	78	63.2659	93.0636	25.5082	19.241	78.1647	22.3746	1.80465	5.82333e-06	5.85884e-05	UP
MSTRG.13495	36	78	10	10	17.4695	23.7767	4.32634	3.76542	20.6231	4.04588	2.34974	5.85465e-06	5.87244e-05	UP
MSTRG.12950	85	133	28	21	55.2911	54.3456	16.2372	10.5993	54.8183	13.4183	2.03046	5.88643e-06	5.88643e-05	UP
MSTRG.15337	26	62	151	98	3.67231	5.50093	19.0135	10.7401	4.58662	14.8768	-1.69756	6.02105e-06	6.00286e-05	DOWN
MSTRG.11488	49	44	5	9	43.9014	24.7634	3.99387	6.25661	34.3324	5.12524	2.74388	6.12481e-06	6.08075e-05	UP
MSTRG.891	2	4	21	21	6.88372	8.64771	64.4396	56.0857	7.76572	60.2627	-2.95607	6.13603e-06	6.08075e-05	DOWN
MSTRG.17695	0	3	19	16	0	6.48634	58.3013	42.7306	3.24317	50.5159	-3.96126	6.26891e-06	6.19383e-05	DOWN
MSTRG.9571	22	50	84	110	9.84913	14.0612	33.5251	38.2105	11.9552	35.8678	-1.58505	6.33012e-06	6.23564e-05	DOWN
MSTRG.18895	34	93	8	13	35.9665	61.7995	7.54454	10.6705	48.883	9.10751	2.4242	6.44864e-06	6.33348e-05	UP
MSTRG.19074	19	69	3	6	17.0676	38.9357	2.40233	4.18221	28.0016	3.29227	3.08836	6.54881e-06	6.41278e-05	UP
MSTRG.19198	666	1456	263	353	114.202	156.834	40.2046	46.9669	135.518	43.5857	1.63656	6.72046e-06	6.5614e-05	UP
MSTRG.17167	15	29	72	59	26.1766	31.7904	112.015	79.8898	28.9835	95.9523	-1.72709	6.82543e-06	6.64422e-05	DOWN
MSTRG.19583	40	146	16	11	45.6644	104.699	16.2836	9.7436	75.1815	13.0136	2.53036	6.86194e-06	6.66012e-05	UP
MSTRG.19423	65	107	21	16	184.357	190.637	53.0993	35.2107	187.497	44.155	2.08622	6.89576e-06	6.67332e-05	UP
MSTRG.7963	346	1094	172	166	327.341	650.158	145.068	121.856	488.75	133.462	1.87266	6.91724e-06	6.67453e-05	UP
MSTRG.19386	1044	1353	3032	2316	732.68	596.469	1896.98	1261.15	664.575	1579.07	-1.24857	7.15823e-06	6.88693e-05	DOWN
MSTRG.19344	312	865	110	176	63.736	111	20.0329	27.8971	87.368	23.965	1.86618	7.45683e-06	7.15336e-05	UP
MSTRG.2127	370	911	136	207	39.7232	61.4381	13.0167	17.2436	50.5807	15.1302	1.74116	7.50797e-06	7.18154e-05	UP
MSTRG.18644	10	12	32	53	22.9457	17.2969	65.4618	94.3645	20.1213	79.9132	-1.98971	7.61035e-06	7.25842e-05	DOWN
MSTRG.18411	3	0	37	13	14.3216	0	157.447	48.1473	7.16078	102.797	-3.84354	7.80679e-06	7.42432e-05	DOWN
MSTRG.17848	2	5	24	21	12.0693	18.9555	129.121	98.3353	15.5124	113.728	-2.8741	7.89332e-06	7.48505e-05	DOWN
MSTRG.19675	20	30	2	2	5.17541	4.87657	0.46148	0.401579	5.02599	0.431529	3.54188	8.01715e-06	7.58069e-05	UP
MSTRG.20167	4	9	27	29	27.3972	38.7235	164.87	154.125	33.0603	159.498	-2.27036	8.68295e-06	8.18678e-05	DOWN
MSTRG.19032	24	35	3	4	46.242	42.3608	5.15267	5.98019	44.3014	5.56643	2.99253	8.92201e-06	8.38822e-05	UP
MSTRG.19783	158	299	459	467	211.167	251.025	546.891	484.287	231.096	515.589	-1.15773	8.9813e-06	8.39611e-05	DOWN
MSTRG.20186	386	226	44	80	86.0797	31.6591	8.74751	13.8427	58.8694	11.2951	2.38182	8.97127e-06	8.39611e-05	UP
MSTRG.18275	0	0	0	216	0	0	0	900.374	0	450.187	#NAME?	9.1279e-06	8.50906e-05	DOWN
MSTRG.20083	44	61	8	13	21.0831	18.3604	3.41734	4.83325	19.7218	4.1253	2.25722	9.21722e-06	8.56812e-05	UP
MSTRG.7892	52	89	16	14	39.752	42.7386	10.9042	8.30402	41.2453	9.60412	2.10251	9.74236e-06	9.03084e-05	UP
MSTRG.18902	334	340	97	91	82.5906	52.8129	21.3833	17.4599	67.7017	19.4216	1.80153	9.7907e-06	9.05023e-05	UP
MSTRG.17313	107	155	239	366	67.1776	61.1292	133.769	178.294	64.1534	156.031	-1.28224	1.00769e-05	9.28875e-05	DOWN
MSTRG.12045	139	277	52	57	47.4031	59.3402	15.8093	15.0828	53.3717	15.4461	1.78883	1.03449e-05	9.50923e-05	UP
MSTRG.2747	789	1779	364	410	52.3979	74.2146	21.5505	21.1269	63.3062	21.3387	1.56888	1.05181e-05	9.64158e-05	UP
MSTRG.26	66	166	245	269	50.5394	79.8485	167.251	159.828	65.194	163.539	-1.32683	1.08255e-05	9.89589e-05	DOWN
MSTRG.18291	132	163	292	389	221.604	171.896	437.024	506.722	196.75	471.873	-1.26203	1.15029e-05	0.000104861	DOWN
MSTRG.20168	110	260	51	34	46.7402	69.3984	19.319	11.2098	58.0693	15.2644	1.9276	1.16452e-05	0.000105866	UP
MSTRG.12236	80	179	17	38	79.0145	111.057	14.9689	29.1214	95.0358	22.0452	2.10801	1.1801e-05	0.000106987	UP
MSTRG.18996	73	92	22	10	122.253	96.7839	32.8466	12.9948	109.519	22.9207	2.25645	1.18648e-05	0.00010727	UP
MSTRG.1246	12	28	1	1	77.5393	113.657	5.76197	5.01194	95.5979	5.38695	4.14944	1.21921e-05	0.000109929	UP
MSTRG.18510	0	0	13	10	0	0	49.927	33.427	0	41.677	#NAME?	1.24649e-05	0.000112083	DOWN
MSTRG.9685	38	48	108	111	19.1453	15.1916	48.5095	43.3934	17.1685	45.9514	-1.42035	1.34795e-05	0.000120876	DOWN
MSTRG.3182	16	42	0	5	38.0541	62.7479	0	9.22647	50.401	4.61323	3.4496	1.36809e-05	0.000122349	UP
MSTRG.6973	16	9	76	44	13.5053	4.77184	57.1883	28.8166	9.13859	43.0024	-2.23437	1.38551e-05	0.000123572	DOWN
MSTRG.8037	16	27	2	0	50.6217	53.6605	5.6422	0	52.1411	2.8211	4.20809	1.47167e-05	0.000130904	UP
MSTRG.19699	289	529	731	875	77.9803	89.6641	175.842	183.194	83.8222	179.518	-1.09872	1.53002e-05	0.000135727	DOWN
MSTRG.17655	25	40	75	93	31.4772	31.6374	84.1867	90.8583	31.5573	87.5225	-1.47168	1.53764e-05	0.000136038	DOWN
MSTRG.18878	22	19	57	75	20.7564	11.2607	47.9427	54.9038	16.0086	51.4232	-1.68358	1.56328e-05	0.000137937	DOWN
MSTRG.77	3	11	31	26	8.2536	19.0081	76.0224	55.4951	13.6309	65.7587	-2.27031	1.61822e-05	0.000142404	DOWN
MSTRG.17389	95	164	27	40	60.7855	65.9171	15.4012	19.8586	63.3513	17.6299	1.84535	1.63396e-05	0.000143406	UP
MSTRG.16765	46	76	7	18	26.7586	27.7712	3.62999	8.1243	27.2649	5.87715	2.21386	1.68102e-05	0.000147145	UP
MSTRG.3599	32411	28880	73119	73356	7109.74	3979.56	14299.2	12485.7	5544.65	13392.4	-1.27225	1.74644e-05	0.000152467	DOWN
MSTRG.14513	257	592	113	129	37.2245	53.8632	14.5912	14.4977	45.5438	14.5445	1.64678	1.8414e-05	0.000160333	UP
MSTRG.18780	1138	2047	493	573	701.288	792.408	270.844	273.984	746.848	272.414	1.45501	1.85781e-05	0.000161336	UP
MSTRG.15816	11	15	53	36	17.5631	15.0441	75.4402	44.5995	16.3036	60.0198	-1.88025	1.86838e-05	0.000161828	DOWN
MSTRG.2955	965	1356	2177	2338	5698.14	5029.7	11460	10711.9	5363.92	11085.9	-1.04737	1.8963e-05	0.000163816	DOWN
MSTRG.7181	28	79	8	10	42.6669	75.6204	10.8678	11.824	59.1436	11.3459	2.38205	1.91205e-05	0.000164746	UP
MSTRG.17969	5	13	24	47	5.39371	8.80896	23.0792	39.3375	7.10133	31.2083	-2.13577	1.93836e-05	0.000166223	DOWN
MSTRG.21767	421	789	174	215	25.7471	30.3109	9.48669	10.2024	28.029	9.84452	1.50953	1.93926e-05	0.000166223	UP
MSTRG.16691	28	44	7	4	85.6194	84.5162	19.0818	9.49088	85.0678	14.2863	2.57398	1.94768e-05	0.000166512	UP
MSTRG.14901	15	41	2	3	4.86013	8.34477	0.577832	0.754136	6.60245	0.665984	3.30944	1.98386e-05	0.000169167	UP
MSTRG.5596	84	165	227	298	30.5963	37.7529	73.7114	84.2214	34.1746	78.9664	-1.20831	2.02498e-05	0.000172228	DOWN
MSTRG.20486	2	7	16	35	3.38237	7.43624	24.1239	45.9295	5.40931	35.0267	-2.69494	2.04121e-05	0.000173161	DOWN
MSTRG.20218	33	39	4	8	51.6657	38.3557	5.58296	9.71866	45.0107	7.65081	2.55658	2.0643e-05	0.000174671	UP
MSTRG.2152	7489	20526	3294	4703	575.105	990.157	225.51	280.23	782.631	252.87	1.62994	2.12863e-05	0.000179654	UP
MSTRG.20057	40	68	106	145	53.8813	57.5385	127.291	151.551	55.7099	139.421	-1.32344	2.15603e-05	0.000181502	DOWN
MSTRG.17482	19	46	2	6	12.9493	19.6938	1.21546	3.17307	16.3216	2.19427	2.89497	2.30412e-05	0.000192984	UP
MSTRG.20040	33	43	92	99	78.4853	64.2414	195.064	182.692	71.3633	188.878	-1.4042	2.30022e-05	0.000192984	DOWN
MSTRG.19584	8	18	0	0	7.9759	11.2732	0	0	9.62455	0	Inf	2.31459e-05	0.000193371	UP
MSTRG.222	27	16	0	2	9.72354	3.6196	0	0.558874	6.67157	0.279437	4.57743	2.38585e-05	0.000198821	UP
MSTRG.19060	46	117	17	17	69.325	110.762	22.8404	19.8792	90.0436	21.3598	2.07573	2.50633e-05	0.000208335	UP
MSTRG.11760	770	1133	1715	1929	2354.54	2176.32	4675.18	4576.82	2265.43	4626	-1.02998	2.59542e-05	0.000215198	DOWN
MSTRG.17526	101	126	27	33	66.392	52.0286	15.8225	16.8315	59.2103	16.327	1.85859	2.62402e-05	0.000217024	UP
MSTRG.15342	2668	3014	5449	6146	1123.56	797.314	2045.72	2008.25	960.436	2026.98	-1.07757	2.68239e-05	0.000221297	DOWN
MSTRG.1257	51	96	19	13	65.2944	77.2074	21.6859	12.9143	71.2509	17.3001	2.04213	2.69072e-05	0.000221431	UP
MSTRG.15471	23	28	4	1	6.53547	4.99797	1.01329	0.220396	5.76672	0.616845	3.22477	2.74892e-05	0.000225657	UP
MSTRG.13268	0	0	9	11	0	0	20.7783	22.1027	0	21.4405	#NAME?	2.76692e-05	0.000226571	DOWN
MSTRG.18330	66	51	175	170	22.5755	10.9582	53.3639	45.1186	16.7669	49.2412	-1.55425	2.78832e-05	0.000227759	DOWN
MSTRG.13468	0	2	12	14	0	0.435122	3.70457	3.76158	0.217561	3.73307	-4.10087	2.94952e-05	0.000240332	DOWN
MSTRG.8755	106	208	324	310	72.3883	89.2282	197.254	164.263	80.8082	180.759	-1.16149	2.96933e-05	0.00024135	DOWN
MSTRG.17891	29	45	5	8	10.4355	10.1719	1.60405	2.23373	10.3037	1.91889	2.42482	2.98777e-05	0.000242252	UP
MSTRG.447	23	16	1	1	46.2665	20.2187	1.79374	1.56025	33.2426	1.677	4.30908	3.01705e-05	0.000244026	UP
MSTRG.16805	33	85	134	131	82.7976	133.967	299.727	255.028	108.382	277.377	-1.35572	3.09351e-05	0.00024899	DOWN
MSTRG.21007	21	32	1	5	36.6936	35.1237	1.55808	6.77863	35.9087	4.16836	3.10678	3.09253e-05	0.00024899	UP
MSTRG.4052	2	4	17	21	5.40379	6.78854	40.9505	44.0278	6.09616	42.4891	-2.80112	3.14354e-05	0.000252401	DOWN
MSTRG.20157	0	4	21	15	0	8.62604	64.2781	39.9605	4.31302	52.1193	-3.59505	3.18859e-05	0.000255396	DOWN
MSTRG.7653	28	39	6	5	32.2332	28.2027	6.15812	4.46592	30.218	5.31202	2.50807	3.25977e-05	0.000260466	UP
MSTRG.20443	112	172	266	311	210.178	202.758	445.012	452.843	206.468	448.927	-1.12057	3.41654e-05	0.000272333	DOWN
MSTRG.18289	0	0	5	25	0	0	10.4031	45.2694	0	27.8362	#NAME?	3.44485e-05	0.000273927	DOWN
MSTRG.1896	135	54	15	14	283.214	71.1624	28.0533	22.7884	177.188	25.4208	2.8012	3.52956e-05	0.000279989	UP
MSTRG.19449	81	177	226	308	242.279	332.566	602.637	714.816	287.422	658.727	-1.19651	3.56745e-05	0.000282316	DOWN
MSTRG.20390	89	143	254	229	76.5845	77.2969	194.851	152.898	76.9407	173.875	-1.17623	3.60639e-05	0.000284715	DOWN
MSTRG.17293	111	197	297	314	76.221	84.9753	181.814	167.3	80.5982	174.557	-1.11488	3.64943e-05	0.000286741	DOWN
MSTRG.8749	12	16	41	42	17.5249	14.679	53.3821	47.5941	16.102	50.4881	-1.64871	3.6491e-05	0.000286741	DOWN
MSTRG.12165	12	18	1	0	14.8629	14.0049	1.10446	0	14.4339	0.552232	4.70804	3.75859e-05	0.000294616	UP
MSTRG.19274	5	20	34	44	5.22902	13.138	31.6975	35.7017	9.18349	33.6996	-1.87562	3.81074e-05	0.000297996	DOWN
MSTRG.20162	29	44	5	8	60.4689	57.6305	9.29471	12.9434	59.0497	11.1191	2.40889	3.96011e-05	0.000308945	UP
MSTRG.18918	88	284	35	50	30.2514	61.3282	10.7263	13.3368	45.7898	12.0315	1.92821	4.09006e-05	0.00031833	UP
MSTRG.19340	21	62	7	5	15.3838	28.5313	4.57146	2.84195	21.9576	3.70671	2.56651	4.19176e-05	0.000325478	UP
MSTRG.8439	41	57	7	14	28.0132	24.4642	4.26366	7.42185	26.2387	5.84275	2.16697	4.23856e-05	0.000328339	UP
MSTRG.18970	25	62	2	11	36.2788	56.5186	2.588	12.3859	46.3987	7.48697	2.63163	4.27199e-05	0.000330154	UP
MSTRG.12026	15	15	0	1	48.5783	30.515	0	2.51189	39.5466	1.25595	4.97671	4.52711e-05	0.000349053	UP
MSTRG.18958	15	15	0	1	88.955	55.878	0	4.5997	72.4165	2.29985	4.97671	4.55774e-05	0.000350596	UP
MSTRG.13080	148	356	64	74	50.6363	76.5113	19.5208	19.6448	63.5738	19.5828	1.69885	4.61642e-05	0.000354213	UP
MSTRG.8114	17	14	48	49	26.1373	13.5214	65.7924	58.4563	19.8294	62.1244	-1.64752	4.62624e-05	0.000354213	DOWN
MSTRG.10928	189	403	83	95	48.6589	65.1752	19.05	18.9776	56.9171	19.0138	1.58181	4.63845e-05	0.000354326	UP
MSTRG.18793	3758	4371	1330	1579	11047.5	8071.7	3485.61	3601.69	9559.61	3543.65	1.43172	4.65286e-05	0.000354606	UP
MSTRG.19927	1	5	18	17	4.30997	13.5312	69.1303	56.8245	8.92056	62.9774	-2.81963	4.7169e-05	0.000358389	DOWN
MSTRG.75	3	4	30	15	6.61883	5.54233	58.9995	25.6751	6.08058	42.3373	-2.79965	4.72422e-05	0.000358389	DOWN
MSTRG.18685	27	39	78	83	42.4665	38.5318	109.368	101.291	40.4992	105.329	-1.37894	4.88413e-05	0.00036967	DOWN
MSTRG.17779	398	421	872	869	509.558	338.586	995.279	863.268	424.072	929.274	-1.1318	5.03331e-05	0.00038009	DOWN
MSTRG.19396	121	245	56	47	82.6318	105.101	34.0933	24.9046	93.8662	29.499	1.66994	5.12034e-05	0.000385779	UP
MSTRG.19601	64	192	16	36	55.5249	104.638	12.3751	24.2345	80.0816	18.3048	2.12925	5.25593e-05	0.000395093	UP
MSTRG.14145	9158	18839	4963	4504	1766.5	2282.69	853.446	674.105	2024.6	763.775	1.40641	5.31897e-05	0.000398923	UP
MSTRG.13434	18	29	2	3	10.9595	11.0913	1.08581	1.41711	11.0254	1.25146	3.13915	5.37984e-05	0.000402573	UP
MSTRG.22188	2948	3472	1059	1228	2822.16	2087.9	903.793	912.154	2455.03	907.974	1.43502	5.39999e-05	0.000403167	UP
MSTRG.19877	44	35	7	6	14.2229	7.10679	2.01714	1.50492	10.6648	1.76103	2.59837	5.54847e-05	0.000413317	UP
MSTRG.19802	53	58	14	11	44.8186	30.8092	10.5545	7.21748	37.8139	8.886	2.08931	5.57481e-05	0.000414344	UP
MSTRG.17784	156	340	52	86	160.32	219.492	47.6415	68.5772	189.906	58.1094	1.70844	5.72065e-05	0.000424228	UP
MSTRG.9698	18	51	76	88	10.9207	19.4364	41.1057	41.4254	15.1786	41.2655	-1.4429	5.95596e-05	0.000440688	DOWN
MSTRG.17984	115	300	49	60	78.5737	128.759	29.8467	31.8089	103.666	30.8278	1.74964	6.32988e-05	0.000467307	UP
MSTRG.17972	319	478	122	147	69.7754	65.6773	23.7898	24.9486	67.7263	24.3692	1.47466	6.35986e-05	0.000468472	UP
MSTRG.13862	70	213	31	35	51.7509	98.9178	20.4313	20.0771	75.3344	20.2542	1.89509	6.57777e-05	0.000482818	UP
MSTRG.18819	8	9	27	31	2.19397	1.55049	6.60142	6.5968	1.87223	6.59911	-1.81751	6.58388e-05	0.000482818	DOWN
MSTRG.17791	760	1347	1592	2336	1782.77	1984.84	3329.22	4251.77	1883.8	3790.5	-1.00874	6.62967e-05	0.000485098	DOWN
MSTRG.14897	8	15	0	0	2.29169	2.69925	0	0	2.49547	0	Inf	6.68756e-05	0.000488251	UP
MSTRG.19333	5	6	20	28	6.8983	5.19953	24.5976	29.9723	6.04891	27.285	-2.17336	6.89832e-05	0.000502527	DOWN
MSTRG.20514	32	36	73	101	133.649	94.4502	271.808	327.307	114.05	299.558	-1.39317	6.91421e-05	0.000502574	DOWN
MSTRG.17201	33	30	2	7	73.0331	41.7069	3.94681	12.02	57.37	7.98342	2.84522	7.40381e-05	0.00053698	UP
MSTRG.12262	5	25	0	0	3.55107	11.1527	0	0	7.3519	0	Inf	7.42816e-05	0.000537564	UP
MSTRG.13700	11	17	1	0	1.57644	1.53041	0.127789	0	1.55342	0.0638946	4.60361	7.76727e-05	0.000560875	UP
MSTRG.6510	14	10	0	0	42.1527	18.9139	0	0	30.5333	0	Inf	7.92669e-05	0.000571137	UP
MSTRG.15506	170	386	586	476	19.5096	27.8268	59.9536	42.3859	23.6682	51.1697	-1.11234	8.01241e-05	0.000576056	DOWN
MSTRG.20076	21	23	3	1	33.412	22.9876	4.25499	1.23407	28.1998	2.74453	3.36105	8.26589e-05	0.000592988	UP
MSTRG.20095	24	40	5	6	130.469	136.593	24.2326	25.309	133.531	24.7708	2.43046	8.33242e-05	0.000596464	UP
MSTRG.21757	83	145	36	25	94.3596	103.55	36.4861	22.0524	98.9549	29.2693	1.75739	8.36813e-05	0.000597724	UP
MSTRG.14879	57	155	276	189	15.5209	26.5124	66.9988	39.9317	21.0166	53.4652	-1.34707	8.50525e-05	0.000605853	DOWN
MSTRG.19501	367	449	726	870	220.508	169.466	388.879	405.596	194.987	397.238	-1.02662	8.51867e-05	0.000605853	DOWN
MSTRG.926	59	226	28	31	21.1419	50.8716	8.94471	8.61915	36.0067	8.78193	2.03566	8.5509e-05	0.000606838	UP
MSTRG.6852	10	25	0	2	31.2753	49.1179	0	4.85378	40.1966	2.42689	4.04989	8.75916e-05	0.000620284	UP
MSTRG.11807	94	152	32	41	42.867	43.5427	13.0096	14.5076	43.2049	13.7586	1.65086	8.7986e-05	0.000621743	UP
MSTRG.20136	0	0	12	7	0	0	25.3551	12.8727	0	19.1139	#NAME?	8.97102e-05	0.000632572	DOWN
MSTRG.6322	12	16	1	0	16.4219	13.7552	1.22032	0	15.0885	0.610159	4.62813	9.0043e-05	0.000633565	UP
MSTRG.20322	12	9	30	43	22.9585	10.8166	51.1713	63.8362	16.8876	57.5038	-1.76769	9.16881e-05	0.000643767	DOWN
MSTRG.20045	3	3	14	22	13.5653	8.52002	56.4302	77.177	11.0427	66.8036	-2.59684	9.46454e-05	0.000662439	DOWN
MSTRG.146	351	621	149	186	44.3048	49.2394	16.7668	18.2168	46.7721	17.4918	1.41897	9.67277e-05	0.000674211	UP
MSTRG.20692	14	31	56	54	9.40631	13.0833	33.5416	28.1506	11.2448	30.8461	-1.45583	9.68412e-05	0.000674211	DOWN
MSTRG.18229	8	23	0	1	25.135	45.3952	0	2.437	35.2651	1.2185	4.85506	9.8748e-05	0.000684955	UP
MSTRG.19905	60	125	16	31	39.384	51.5416	9.36289	15.7887	45.4628	12.5758	1.85404	9.87995e-05	0.000684955	UP
MSTRG.11857	337	196	66	69	95.602	34.9276	16.6918	15.1881	65.2648	15.9399	2.03366	0.000101484	0.000700621	UP
MSTRG.22023	178	104	36	29	117.8	43.2349	21.2395	14.8913	80.5172	18.0654	2.15607	0.000104569	0.000720412	UP
MSTRG.19159	26	51	5	10	47.6811	58.7517	8.17487	14.23	53.2164	11.2024	2.24806	0.000106338	0.000731076	UP
MSTRG.20451	12	10	0	0	21.2107	11.1043	0	0	16.1575	0	Inf	0.000109149	0.00074884	UP
MSTRG.19481	160	330	73	78	880.266	1140.47	358.045	332.97	1010.37	345.508	1.54809	0.000110984	0.000759846	UP
MSTRG.19484	35	103	17	9	34.4449	63.6747	14.9151	6.87238	49.0598	10.8938	2.17104	0.000113512	0.000775405	UP
MSTRG.19633	2	8	20	22	2.70189	6.78942	24.0882	23.0618	4.74566	23.575	-2.31258	0.000113726	0.000775405	DOWN
MSTRG.13246	97	104	194	250	113.671	76.558	202.675	227.319	95.1145	214.997	-1.17658	0.000115699	0.000787229	DOWN
MSTRG.19397	93	216	40	49	37.6483	54.928	14.4358	15.3914	46.2882	14.9136	1.63401	0.00012014	0.000815768	UP
MSTRG.11490	20	27	4	2	48.3221	40.9788	8.61567	3.74948	44.6504	6.18258	2.85239	0.000124322	0.000842428	UP
MSTRG.13098	115	486	68	60	17.6555	46.8701	9.30701	7.14748	32.2628	8.22724	1.97139	0.000125523	0.00084882	UP
MSTRG.2778	8567	15120	4575	4136	9533.77	10569.7	4538.85	3571.35	10051.8	4055.1	1.30964	0.000127129	0.000857924	UP
MSTRG.18425	2117	2612	764	989	275.833	213.784	88.7437	99.9857	244.809	94.3647	1.37534	0.000133636	0.000899998	UP
MSTRG.20361	20	29	52	66	16.1453	14.7056	37.4226	41.34	15.4255	39.3813	-1.3522	0.000138793	0.000932823	DOWN
MSTRG.15392	734	1265	357	374	107.923	116.838	46.7956	42.6683	112.381	44.7319	1.32902	0.000151876	0.00101661	UP
MSTRG.20071	0	2	36	4	0	1.08602	27.7387	2.6826	0.54301	15.2106	-4.80796	0.000151576	0.00101661	DOWN
MSTRG.16558	2	21	44	32	2.5112	16.5637	49.2539	31.1773	9.53743	40.2156	-2.07608	0.000153959	0.00102847	DOWN
MSTRG.1054	27	44	9	5	26.6871	27.3184	7.93053	3.83438	27.0027	5.88245	2.19862	0.000158211	0.00105261	UP
MSTRG.20467	99	288	52	51	678.106	1239.17	317.531	271.048	958.64	294.29	1.70375	0.000164204	0.00109029	UP
MSTRG.6501	149	12	3	7	43.9245	2.22213	0.788369	1.60112	23.0733	1.19474	4.27145	0.000167793	0.00111188	UP
MSTRG.18228	24	27	4	4	26.7737	18.921	3.97808	3.46247	22.8473	3.72028	2.61854	0.000172577	0.00114129	UP
MSTRG.19367	137	196	55	55	46.3633	41.6664	16.5933	14.4421	44.0148	15.5177	1.50408	0.000180041	0.00118827	UP
MSTRG.18497	64	137	18	35	32.6046	43.8429	8.17532	13.8352	38.2238	11.0053	1.79628	0.000185836	0.00122407	UP
MSTRG.16122	56	120	18	29	12.6301	17.0011	3.61927	5.07492	14.8156	4.34709	1.76899	0.000187141	0.00123021	UP
MSTRG.19947	10	19	35	40	12.8989	15.396	40.2488	40.0352	14.1474	40.142	-1.50457	0.000188588	0.00123726	DOWN
MSTRG.860	7911	6480	2277	2783	416.135	214.119	106.779	113.588	315.127	110.183	1.51603	0.000189035	0.00123773	UP
MSTRG.19897	392	529	165	164	120.92	102.505	45.3749	39.2529	111.713	42.3139	1.40059	0.000195758	0.00127921	UP
MSTRG.14495	1	4	15	15	2.1021	5.27882	28.0963	24.4543	3.69046	26.2753	-2.83184	0.000196308	0.00128027	DOWN
MSTRG.7130	1522	2167	618	799	59.7339	53.4246	21.6229	24.3315	56.5793	22.9772	1.30007	0.000206589	0.00134467	UP
MSTRG.14773	14	8	0	0	43.3924	15.5757	0	0	29.4841	0	Inf	0.000209778	0.00136005	UP
MSTRG.9479	37	73	17	6	26.9039	33.3437	11.0201	3.38528	30.1238	7.2027	2.0643	0.000209698	0.00136005	UP
MSTRG.1034	5	17	0	0	19.7977	42.2808	0	0	31.0393	0	Inf	0.000210208	0.00136017	UP
MSTRG.10324	34	90	128	122	8.59507	14.2921	28.8472	23.9304	11.4436	26.3888	-1.20539	0.000210842	0.0013616	DOWN
MSTRG.17812	60	110	171	160	21.4271	24.6766	54.4414	44.3356	23.0519	49.3885	-1.09929	0.000218169	0.00140343	DOWN
MSTRG.20080	35	48	88	90	33.8133	29.1297	75.7912	67.4644	31.4715	71.6278	-1.18647	0.000221017	0.00141898	DOWN
MSTRG.19425	1066	575	213	260	236.99	80.3002	42.2154	44.8498	158.645	43.5326	1.86563	0.000223088	0.00142779	UP
MSTRG.19980	9	16	0	1	31.5331	35.2147	0	2.71747	33.3739	1.35874	4.61838	0.000223254	0.00142779	UP
MSTRG.3413	104	148	243	233	54.3991	48.6291	113.314	94.5649	51.5141	103.939	-1.0127	0.00022825	0.00145692	DOWN
MSTRG.12707	610	552	1395	1102	820.067	466.16	1671.91	1149.52	643.114	1410.71	-1.13328	0.000235662	0.00150132	DOWN
MSTRG.20169	69	88	8	29	38.4869	30.8336	3.97808	12.5509	34.6603	8.2645	2.06828	0.000239009	0.00151971	UP
MSTRG.10402	38	97	11	21	20.0756	32.1913	5.18077	8.6086	26.1335	6.89468	1.92234	0.000249811	0.0015823	UP
MSTRG.7688	73	115	29	27	44.3867	43.9247	15.72	12.7382	44.1557	14.2291	1.63376	0.000249478	0.0015823	UP
MSTRG.7300	32	43	9	9	8.27112	6.9817	2.07391	1.80497	7.62641	1.93944	1.97536	0.000253058	0.00159979	UP
MSTRG.19669	14	21	47	40	17.4995	16.4881	52.3718	38.7932	16.9938	45.5825	-1.42347	0.000267824	0.0016899	DOWN
MSTRG.4026	271	376	78	142	68.9409	60.0858	17.6898	28.0293	64.5134	22.8595	1.4968	0.000272768	0.00171781	UP
MSTRG.17185	4	37	0	1	10.8076	62.8006	0	2.09572	36.8041	1.04786	5.13435	0.000279206	0.00175501	UP
MSTRG.18003	32	47	80	87	72.5777	66.9631	161.758	153.106	69.7704	157.432	-1.17404	0.000282698	0.00177021	DOWN
MSTRG.18582	62	122	155	191	87.112	107.678	194.151	208.228	97.3948	201.189	-1.04664	0.000285897	0.00178685	DOWN
MSTRG.17281	9	8	22	36	17.9207	10.0065	39.0531	55.6197	13.9636	47.3364	-1.76128	0.000292335	0.00182364	DOWN
MSTRG.11971	81	156	34	39	49.2515	59.5846	18.4304	18.3998	54.418	18.4151	1.56319	0.000302635	0.00188433	UP
MSTRG.1929	3	3	23	12	12.7254	7.99246	86.9628	39.4915	10.3589	63.2271	-2.60967	0.000310093	0.00192351	DOWN
MSTRG.8964	11	17	1	1	3.07033	2.98068	0.248887	0.21649	3.0255	0.232688	3.7007	0.000309734	0.00192351	UP
MSTRG.13226	253	499	130	134	81.7811	101.323	37.4625	33.6089	91.5523	35.5357	1.36533	0.000315915	0.00195595	UP
MSTRG.20481	27	29	5	6	89.996	60.7188	14.858	15.5179	75.3574	15.188	2.31082	0.000324867	0.0020076	UP
MSTRG.17720	8	23	1	1	36.6518	66.195	4.08541	3.55362	51.4234	3.81951	3.75096	0.000328607	0.00202409	UP
MSTRG.20386	40	67	8	19	77.1792	81.2063	13.7608	28.4453	79.1927	21.103	1.90792	0.000328761	0.00202409	UP
MSTRG.13102	12	34	3	2	6.36158	11.3229	1.41778	0.822739	8.84223	1.12026	2.98058	0.000330434	0.0020306	UP
MSTRG.18842	10	11	23	41	28.3615	19.5984	58.1553	90.2294	23.98	74.1923	-1.62944	0.000334124	0.00204946	DOWN
MSTRG.7332	15	7	0	0	59.5612	17.459	0	0	38.5101	0	Inf	0.000336602	0.00206083	UP
MSTRG.18971	89	162	36	45	122.782	140.39	44.2757	48.1699	131.586	46.2228	1.50933	0.000343974	0.00209818	UP
MSTRG.19508	30	53	74	96	36.5959	40.6134	80.4761	90.8659	38.6047	85.671	-1.15003	0.000349361	0.00212711	DOWN
MSTRG.19217	153	245	64	72	43.1357	43.3899	16.0859	15.7505	43.2628	15.9182	1.44245	0.000354217	0.0021527	UP
MSTRG.7872	1039	2922	642	664	628.963	1111.13	346.468	311.884	870.048	329.176	1.40224	0.000359341	0.00217983	UP
MSTRG.18227	78	75	24	18	84.737	51.1816	23.2439	15.1727	67.9593	19.2083	1.82294	0.000364621	0.0022078	UP
MSTRG.19911	30	38	9	6	59.6476	47.4603	15.9531	9.25671	53.554	12.6049	2.08701	0.000368469	0.00222701	UP
MSTRG.19657	1	3	9	19	2.76325	5.20477	22.1607	40.718	3.98401	31.4394	-2.98028	0.000373602	0.00225391	DOWN
MSTRG.19488	249	519	125	145	56.0849	73.433	25.1002	25.3415	64.759	25.2208	1.36046	0.000375249	0.00225971	UP
MSTRG.3788	23	21	59	52	48.2504	27.6737	110.344	84.6449	37.9621	97.4945	-1.36076	0.000384129	0.00230897	DOWN
MSTRG.17450	21	37	6	5	81.7266	90.4543	20.8186	15.0979	86.0904	17.9582	2.26121	0.000403258	0.00241955	UP
MSTRG.20646	65	163	30	35	54.8303	86.3716	22.5608	22.9082	70.6009	22.7345	1.63481	0.000408338	0.00244558	UP
MSTRG.19996	221	353	108	97	73.7338	73.9819	32.1231	25.111	73.8579	28.617	1.36788	0.000410174	0.00245213	UP
MSTRG.11808	23	39	6	7	50.0119	53.2718	11.632	11.8102	51.6419	11.7211	2.13943	0.000416799	0.00248274	UP
MSTRG.19191	16	72	3	10	27.9938	79.1296	4.67886	13.5757	53.5617	9.12729	2.55294	0.000416102	0.00248274	UP
MSTRG.20422	92	161	29	51	86.088	94.6359	24.192	37.0285	90.3619	30.6103	1.5617	0.000417709	0.00248367	UP
MSTRG.8728	0	3	10	13	0	1.64013	7.75937	8.77908	0.820065	8.26923	-3.33394	0.000423624	0.00251431	DOWN
MSTRG.5374	0	10	23	19	0	2.73287	8.91997	6.41351	1.36644	7.66674	-2.4882	0.000429719	0.00254591	DOWN
MSTRG.18771	67	102	180	147	145.689	139.325	348.935	248.021	142.507	298.478	-1.06659	0.000437202	0.0025856	DOWN
MSTRG.8250	305	368	113	138	45.9753	34.8458	15.1853	16.1406	40.4106	15.6629	1.36738	0.000452716	0.00267256	UP
MSTRG.20576	7	12	21	33	9.73577	10.4835	26.0375	35.6111	10.1096	30.8243	-1.60834	0.000454904	0.00268068	DOWN
MSTRG.3225	43	96	18	21	94.4008	132.391	35.2298	35.7726	113.396	35.5012	1.67543	0.000458304	0.0026959	UP
MSTRG.19818	21	46	8	6	56.1871	77.3137	19.0824	12.4568	66.7504	15.7696	2.08163	0.000459679	0.00269918	UP
MSTRG.18037	20	35	58	59	48.0678	52.8396	124.271	110.024	50.4537	117.147	-1.21529	0.000462217	0.00270926	DOWN
MSTRG.7825	86	157	26	49	45.3647	52.0232	12.227	20.0557	48.694	16.1414	1.59298	0.000469785	0.00274874	UP
MSTRG.18984	15	20	35	49	27.6935	23.1951	57.6068	70.1949	25.4443	63.9008	-1.32849	0.000474913	0.00276751	DOWN
MSTRG.21082	128	230	43	75	26.9726	30.4451	8.0779	12.2628	28.7089	10.1703	1.49713	0.000475509	0.00276751	UP
MSTRG.6504	160	10	5	8	88.1682	3.46171	2.45641	3.42069	45.815	2.93855	3.96264	0.000474551	0.00276751	UP
MSTRG.6972	4	5	24	15	18.0245	14.1543	96.4162	52.4481	16.0894	74.4322	-2.20982	0.000481761	0.00279405	DOWN
MSTRG.18749	1	1	9	13	2.02747	1.27252	16.2599	20.4412	1.65	18.3506	-3.47529	0.000483832	0.00280113	DOWN
MSTRG.20041	0	56	0	0	0	182.539	0	0	91.2697	0	Inf	0.000488986	0.00282601	UP
MSTRG.18015	17	28	39	67	16.5283	17.1009	33.8036	50.5446	16.8146	42.1741	-1.32664	0.000492514	0.00284142	DOWN
MSTRG.18689	83	74	187	162	68.4548	38.3382	137.494	103.67	53.3965	120.582	-1.1752	0.000507511	0.00292284	DOWN
MSTRG.21029	9	13	0	1	35.3279	32.0555	0	3.0445	33.6917	1.52225	4.46812	0.000523849	0.00301168	UP
MSTRG.17184	34	61	11	15	49.2875	55.5475	14.2156	16.8722	52.4175	15.5439	1.7537	0.000535311	0.00307222	UP
MSTRG.16709	14	23	40	43	14.2175	14.6718	36.2127	33.8819	14.4447	35.0473	-1.27876	0.000559935	0.0032024	DOWN
MSTRG.19582	36	98	16	18	38.893	66.5088	15.4104	15.0889	52.7009	15.2496	1.78905	0.000562354	0.00321067	UP
MSTRG.14138	1	2	10	11	0.096662	0.121401	0.861362	0.824622	0.109031	0.842992	-2.95078	0.000573124	0.00326088	DOWN
MSTRG.145	1031	1462	235	597	77.0153	68.6028	15.6496	34.6026	72.8091	25.1261	1.53493	0.000585469	0.00331967	UP
MSTRG.18331	22	38	89	50	13.6744	14.8367	49.3165	24.1139	14.2556	36.7152	-1.36485	0.000589016	0.00333405	DOWN
MSTRG.18922	0	0	7	7	0	0	23.55	20.497	0	22.0235	#NAME?	0.000592909	0.00335034	DOWN
MSTRG.18588	44	89	11	25	162.91	206.994	36.3074	71.8192	184.952	54.0633	1.77443	0.000596366	0.00336411	UP
MSTRG.17783	56	115	27	24	103.809	133.914	44.6199	34.5204	118.862	39.5701	1.5868	0.000600315	0.00338062	UP
MSTRG.14499	0	0	6	8	0	0	3.74842	4.34978	0	4.0491	#NAME?	0.000611659	0.00343278	DOWN
MSTRG.16996	7	9	0	0	8.68635	7.01512	0	0	7.85074	0	Inf	0.000611655	0.00343278	UP
MSTRG.18286	0	0	6	8	0	0	27.2422	31.6127	0	29.4275	#NAME?	0.000615405	0.00344794	DOWN
MSTRG.17175	74	42	13	14	54.5314	19.4421	8.54051	8.00474	36.9867	8.27262	2.16059	0.000623583	0.00348784	UP
MSTRG.18536	0	2	7	12	0	2.80806	13.9456	20.8087	1.40403	17.3771	-3.62955	0.000628486	0.00350931	DOWN
MSTRG.28	16	29	39	62	28.8031	32.7929	62.5878	86.5992	30.798	74.5935	-1.27621	0.000643792	0.00358265	DOWN
MSTRG.18466	17	20	43	42	67.6986	50.0312	152.658	129.777	58.8649	141.218	-1.26244	0.000650134	0.00361186	DOWN
MSTRG.18822	59	123	25	31	34.3791	45.0217	12.9868	14.0157	39.7004	13.5013	1.55606	0.000660419	0.00366283	UP
MSTRG.19981	20	30	4	6	23.1995	21.8599	4.1364	5.4004	22.5297	4.7684	2.24025	0.000664271	0.00367801	UP
MSTRG.20246	86	266	307	322	67.9425	132.009	216.223	197.386	99.9757	206.804	-1.04862	0.000680298	0.00376044	DOWN
MSTRG.20439	8	7	29	21	40.7393	22.3917	131.662	82.9818	31.5655	107.322	-1.76553	0.000685742	0.00378419	DOWN
MSTRG.20573	7	13	26	26	38.8248	45.293	128.557	111.889	42.0589	120.223	-1.51523	0.000692811	0.00381682	DOWN
MSTRG.2388	0	2	9	9	0	1.95607	12.4906	10.8709	0.978035	11.6807	-3.5781	0.000696197	0.00382908	DOWN
MSTRG.6420	11	24	40	38	12.9127	17.6971	41.8602	34.6113	15.3049	38.2358	-1.32093	0.000698848	0.00383727	DOWN
MSTRG.2116	17	5	0	0	70.1456	12.9606	0	0	41.5531	0	Inf	0.000713151	0.0039093	UP
MSTRG.17475	561	1241	331	344	105.726	146.915	55.6116	50.3029	126.321	52.9573	1.25419	0.000720675	0.00394399	UP
MSTRG.20431	51	73	14	23	74.9624	67.403	18.3459	26.2318	71.1827	22.2888	1.67521	0.000722848	0.00394934	UP
MSTRG.3469	16	15	0	3	52.3131	30.8063	0	7.60976	41.5597	3.80488	3.44926	0.000740584	0.00403955	UP
MSTRG.16034	25	32	53	68	16.2079	13.0322	30.6331	34.2072	14.62	32.4201	-1.14895	0.00074288	0.00404538	DOWN
MSTRG.3002	15	23	43	40	26.1433	25.181	66.8122	54.0933	25.6622	60.4528	-1.23617	0.000762795	0.00414699	DOWN
MSTRG.3365	29	77	12	15	64.8093	108.094	23.9074	26.0102	86.4514	24.9588	1.79234	0.000764395	0.00414885	UP
MSTRG.9119	93	309	65	33	13.2974	27.7535	8.28545	3.66109	20.5254	5.97327	1.78082	0.000777241	0.00421165	UP
MSTRG.18418	0	0	5	9	0	0	12.3366	19.326	0	15.8313	#NAME?	0.000780536	0.00422257	DOWN
MSTRG.18321	144	207	64	63	48.6962	43.9722	19.2943	16.5306	46.3342	17.9125	1.37111	0.000788166	0.00425687	UP
MSTRG.19748	13	17	0	3	44.8587	36.8493	0	8.03146	40.854	4.01573	3.34674	0.00079237	0.00427258	UP
MSTRG.2595	102	183	52	46	42.5621	47.9678	19.3439	14.8935	45.2649	17.1187	1.40282	0.000793805	0.00427334	UP
MSTRG.18049	15	20	1	3	28.4607	23.8376	1.69188	4.41619	26.1491	3.05403	3.09797	0.000804882	0.00432591	UP
MSTRG.5678	472	1502	269	367	542.449	1084.34	275.606	327.265	813.393	301.436	1.4321	0.000830402	0.00445581	UP
MSTRG.11007	30	49	11	10	102.743	105.415	33.5843	26.5745	104.079	30.0794	1.79084	0.000831932	0.00445678	UP
MSTRG.20356	54	51	114	107	61.8006	36.6646	116.312	95.0164	49.2326	105.664	-1.1018	0.000838946	0.00448707	DOWN
MSTRG.20449	56	44	89	153	90.2529	44.545	127.875	191.329	67.399	159.602	-1.24368	0.000856943	0.00457591	DOWN
MSTRG.18040	25	43	9	8	74.289	80.2669	23.8432	18.4465	77.2779	21.1448	1.86975	0.000865706	0.00461524	UP
MSTRG.17438	15	5	0	0	36.6285	7.67006	0	0	22.1493	0	Inf	0.000872107	0.00464186	UP
MSTRG.19279	8	16	25	32	25.5452	32.0954	71.1703	79.2877	28.8203	75.229	-1.3842	0.000875846	0.00465426	DOWN
MSTRG.13461	6	10	0	0	7.68146	8.04282	0	0	7.86214	0	Inf	0.000889314	0.00471822	UP
MSTRG.3942	5	20	1	0	6.6056	16.5967	1.17795	0	11.6011	0.588977	4.29991	0.000901993	0.00477781	UP
MSTRG.20152	21	31	52	55	77.9614	72.2948	172.103	158.432	75.1281	165.268	-1.13738	0.000908366	0.00480386	DOWN
MSTRG.9658	0	3	16	8	0	7.79929	59.0343	25.6913	3.89965	42.3628	-3.44138	0.000914832	0.00483031	DOWN
MSTRG.11009	31	30	3	10	43.9625	26.7252	3.79249	11.0039	35.3439	7.39821	2.25621	0.000919283	0.00484606	UP
MSTRG.17851	30	75	15	13	31.3959	49.3048	13.9945	10.5564	40.3504	12.2754	1.71681	0.000924172	0.00486406	UP
MSTRG.11715	23	33	53	63	22.815	20.5634	46.8701	48.4905	21.6892	47.6803	-1.13642	0.000930008	0.00488698	DOWN
MSTRG.10036	153	267	74	80	58.2536	63.8587	25.118	23.6341	61.0562	24.3761	1.32467	0.000939285	0.00491518	UP
MSTRG.13494	12	41	3	5	25.0203	53.7012	5.57618	8.08896	39.3607	6.83257	2.52626	0.000945492	0.0049369	UP
MSTRG.3857	6	9	0	0	1.42053	1.33852	0	0	1.37952	0	Inf	0.000953121	0.00496888	UP
MSTRG.20462	17	18	45	38	75.1237	49.9658	177.282	130.295	62.5447	153.789	-1.29799	0.000956113	0.00497661	DOWN
MSTRG.15264	218	552	129	139	72.1358	114.738	38.0542	35.6882	93.4371	36.8712	1.3415	0.000971919	0.00505092	UP
MSTRG.17579	6	16	1	0	28.0517	46.993	4.16907	0	37.5224	2.08453	4.16995	0.000977587	0.00507239	UP
MSTRG.17818	6	13	31	21	6.23609	8.48815	28.7247	16.9363	7.36212	22.8305	-1.63277	0.00101879	0.00526961	DOWN
MSTRG.18673	104	204	51	59	417.804	514.809	182.653	183.911	466.307	183.282	1.34722	0.00103162	0.00532763	UP
MSTRG.15029	26	26	5	6	45.6054	28.6477	7.81898	8.16629	37.1265	7.99263	2.21571	0.00104944	0.00541117	UP
MSTRG.18657	15	14	31	43	42.9887	25.2042	79.2033	95.6208	34.0965	87.412	-1.35821	0.0010713	0.00548956	DOWN
MSTRG.19473	4	24	0	1	12.2309	46.0994	0	2.37172	29.1651	1.18586	4.62024	0.0010699	0.00548956	UP
MSTRG.6193	15	22	4	0	11.8163	10.8868	2.80914	0	11.3515	1.40457	3.01469	0.00109339	0.0055941	UP
MSTRG.18509	4	28	39	40	3.68242	16.193	32.009	28.5735	9.93772	30.2912	-1.60791	0.00113713	0.00579987	DOWN
MSTRG.932	31	76	7	20	33.7046	51.9057	6.78463	16.872	42.8051	11.8283	1.85554	0.00113653	0.00579987	UP
MSTRG.20587	17	33	49	52	32.7543	39.9411	84.1668	77.7399	36.3477	80.9534	-1.15523	0.00114419	0.0058179	DOWN
MSTRG.19573	33	63	9	18	42.0144	50.3845	10.2153	17.7813	46.1995	13.9983	1.72262	0.00115496	0.00586366	UP
MSTRG.1894	18	4	0	0	43.3373	6.04884	0	0	24.6931	0	Inf	0.00115931	0.00587669	UP
MSTRG.17696	10	15	29	30	27.1259	25.5601	70.133	63.1455	26.343	66.6392	-1.33895	0.00120881	0.00611819	DOWN
MSTRG.17763	31	53	12	12	92.3213	99.1497	31.8593	27.7299	95.7355	29.7946	1.684	0.0012119	0.00612447	UP
MSTRG.19647	0	44	0	0	0	88.0541	0	0	44.027	0	Inf	0.00122108	0.00616142	UP
MSTRG.20666	38	64	12	19	73.1125	77.3524	20.5832	28.3654	75.2324	24.4743	1.62009	0.00125294	0.00630292	UP
MSTRG.17788	316	193	75	93	74.1382	28.4439	15.6868	16.9299	51.291	16.3084	1.6531	0.00126418	0.00634976	UP
MSTRG.19645	110	142	30	57	44.3859	35.9931	10.792	17.8461	40.1895	14.319	1.48888	0.00129676	0.00650351	UP
MSTRG.12461	22	31	47	61	19.1598	16.9592	36.4905	41.2203	18.0595	38.8554	-1.10536	0.00131327	0.00657632	DOWN
MSTRG.19733	71	67	16	27	42.0327	24.9164	8.4444	12.4024	33.4745	10.4234	1.68324	0.0013194	0.00659698	UP
MSTRG.17022	6	21	1	1	16.9817	37.3367	2.52384	2.19531	27.1592	2.35957	3.52484	0.00133083	0.00664409	UP
MSTRG.10575	10	25	0	4	33.9916	53.3837	0	10.5507	43.6876	5.27533	3.04989	0.00133704	0.00666502	UP
MSTRG.19245	1	0	6	11	0.439004	0	2.34727	3.74514	0.219502	3.0462	-3.79471	0.00135024	0.00672065	DOWN
MSTRG.19128	22	49	50	95	24.8461	34.7619	50.3414	83.248	29.804	66.7947	-1.16423	0.00139334	0.00692474	DOWN
MSTRG.19816	28	88	17	11	40.59	80.1348	21.9703	12.3728	60.3624	17.1715	1.81363	0.0014271	0.00708186	UP
MSTRG.22015	133	244	68	70	44.3631	51.1253	20.2207	18.1168	47.7442	19.1688	1.31657	0.00143775	0.00711332	UP
MSTRG.14861	7	7	22	21	2.35678	1.4803	6.60322	5.48589	1.91854	6.04456	-1.65563	0.00145014	0.00715316	DOWN
MSTRG.17792	6	10	21	23	2.88695	3.02277	9.00842	8.58731	2.95486	8.79786	-1.57406	0.00144971	0.00715316	DOWN
MSTRG.7687	43	93	19	23	31.2831	42.5015	12.3228	12.9836	36.8923	12.6532	1.54382	0.00145232	0.00715323	UP
MSTRG.19132	3	5	18	14	8.91603	9.33385	47.6864	32.2794	9.12494	39.9829	-2.1315	0.00149184	0.00733693	DOWN
MSTRG.20504	6	13	21	27	4.28081	5.82676	13.3578	14.9474	5.05379	14.1526	-1.48563	0.0014962	0.00734742	DOWN
MSTRG.17869	10	14	27	29	61.9846	54.514	149.204	139.48	58.2493	144.342	-1.30918	0.00150541	0.00738164	DOWN
MSTRG.15410	13	36	6	2	7.08107	12.318	2.91378	0.845311	9.69952	1.87955	2.36753	0.00153251	0.00749228	UP
MSTRG.2478	7	58	4	3	2.43889	12.6935	1.24239	0.810907	7.5662	1.02665	2.88162	0.00153031	0.00749228	UP
MSTRG.19156	19	46	9	6	59.6974	90.7904	25.2103	14.6281	75.2439	19.9192	1.91741	0.00153982	0.00751686	UP
MSTRG.8666	37	46	89	74	222.311	173.617	476.726	344.99	197.964	410.858	-1.0534	0.001547	0.00754076	DOWN
MSTRG.18594	3	15	0	0	2.64327	8.30085	0	0	5.47206	0	Inf	0.00156591	0.00761047	UP
MSTRG.19452	349	508	147	202	120.186	109.893	45.1299	53.9755	115.039	49.5527	1.21509	0.00156584	0.00761047	UP
MSTRG.18814	11	32	40	47	15.4714	28.2721	50.1549	51.2922	21.8717	50.7236	-1.21359	0.00159126	0.0077223	DOWN
MSTRG.8109	61	158	223	162	30.4982	49.6224	99.3954	62.8453	40.0603	81.1204	-1.01789	0.00161069	0.00780513	DOWN
MSTRG.11020	3	7	14	19	0.480623	0.704321	1.99934	2.36157	0.592472	2.18045	-1.87981	0.00161859	0.00782343	DOWN
MSTRG.3246	532	849	258	327	149.865	150.236	64.7931	71.4748	150.051	68.1339	1.139	0.00163816	0.00790339	UP
MSTRG.20489	10	22	30	37	61.7054	85.2796	165.039	177.157	73.4925	171.098	-1.21915	0.00166338	0.00801336	DOWN
MSTRG.20043	209	261	92	91	74.7748	58.6578	29.3437	25.2619	66.7163	27.3028	1.28899	0.00169328	0.00813365	UP
MSTRG.20843	3	12	19	22	2.30139	5.78178	12.9921	13.0933	4.04159	13.0427	-1.69025	0.00169265	0.00813365	DOWN
MSTRG.9468	19	19	3	3	39.5563	24.8488	5.5677	4.84573	32.2026	5.20672	2.62873	0.00170202	0.00815192	UP
MSTRG.17789	248	142	53	71	85.9665	30.9202	16.3785	19.0965	58.4433	17.7375	1.72024	0.00170934	0.00817512	UP
MSTRG.18875	276	392	109	161	47.5833	42.4529	16.7529	21.5371	45.0181	19.145	1.23354	0.00172435	0.00823496	UP
MSTRG.15723	33	130	9	27	24.0722	59.5688	5.85288	15.2817	41.8205	10.5673	1.9846	0.00174734	0.00833271	UP
MSTRG.16321	14	42	48	60	25.9884	48.974	79.4323	86.4186	37.4812	82.9255	-1.14565	0.00175587	0.0083613	DOWN
MSTRG.14202	121	278	68	73	48.4111	69.8685	24.2542	22.6621	59.1398	23.4582	1.33404	0.00179555	0.00853793	UP
MSTRG.11280	16	55	9	5	5.9257	12.7952	2.97154	1.43672	9.36043	2.20413	2.08637	0.00180226	0.00855749	UP
MSTRG.1916	129	160	59	48	48.6162	37.8778	19.8225	14.0361	43.247	16.9293	1.35308	0.00183925	0.0087206	UP
MSTRG.20378	19	41	51	62	68.8573	93.3378	164.774	174.344	81.0975	169.559	-1.06406	0.00186923	0.00885	DOWN
MSTRG.18523	6	14	32	20	18.5534	27.1955	88.2183	47.988	22.8744	68.1031	-1.57398	0.00196617	0.00928236	DOWN
MSTRG.9337	11	36	32	76	9.39475	19.314	24.3645	50.3639	14.3544	37.3642	-1.38017	0.00199052	0.00938386	DOWN
MSTRG.18586	20	14	1	3	43.6284	19.1841	1.94512	5.07721	31.4062	3.51117	3.16103	0.00199691	0.0093872	UP
MSTRG.19692	33	48	14	10	44.2777	40.4564	16.7467	10.4112	42.367	13.5789	1.64157	0.00199516	0.0093872	UP
MSTRG.17875	19	40	6	8	79.5965	105.264	22.4103	26.0056	92.4305	24.2079	1.93289	0.0020312	0.00953478	UP
MSTRG.6950	228	490	149	119	45.2406	61.0754	26.3572	18.3213	53.158	22.3392	1.25071	0.00204824	0.00958749	UP
MSTRG.17300	32	83	13	21	24.8791	40.536	9.01067	12.6686	32.7076	10.8396	1.59331	0.00208144	0.00972912	UP
MSTRG.20000	37	0	120	156	139.633	0	403.726	456.802	69.8167	430.264	-2.62358	0.00210313	0.0098166	DOWN
MSTRG.55	0	0	11	3	0	0	11.541	2.73925	0	7.14013	#NAME?	0.0021109	0.00983896	DOWN
MSTRG.17500	4	0	12	14	20.3697	0	54.4805	55.319	10.1848	54.8998	-2.43038	0.00211859	0.00984697	DOWN
MSTRG.18701	54	84	25	22	194.161	189.726	80.1366	61.377	191.943	70.7568	1.43974	0.00213029	0.00988743	UP
MSTRG.19688	11	15	35	25	2.96579	2.54041	8.41257	5.2299	2.7531	6.82123	-1.30898	0.00219869	0.0101763	DOWN
MSTRG.10780	106	296	59	75	49.5769	86.9646	24.6005	27.2176	68.2707	25.909	1.39781	0.00221577	0.010241	UP
MSTRG.17195	15	27	5	3	49.5147	55.9879	14.7148	7.6831	52.7513	11.1989	2.23585	0.00223198	0.0103015	UP
MSTRG.19795	23	35	6	9	51.8215	49.5371	12.0529	15.7341	50.6793	13.8935	1.86698	0.00224606	0.010352	UP
MSTRG.21070	20	38	43	71	76.7468	91.597	147.099	211.398	84.1719	179.249	-1.09055	0.00228214	0.0104889	DOWN
MSTRG.19776	9	13	2	0	33.8721	30.7346	6.71174	0	32.3033	3.35587	3.26692	0.00230366	0.0105663	UP
MSTRG.18686	0	13	18	24	0	41.2818	81.1196	94.135	20.6409	87.6273	-2.08587	0.00230937	0.01057	DOWN
MSTRG.19170	98	98	88	565	124.654	78.3038	99.7882	557.626	101.479	328.707	-1.69562	0.00232506	0.010627	DOWN
MSTRG.20212	7	15	27	24	10.4577	14.0761	35.9586	27.8196	12.2669	31.8891	-1.37829	0.00237037	0.0108042	DOWN
MSTRG.20982	21	42	5	11	33.3346	41.8804	7.07604	13.5485	37.6075	10.3122	1.86666	0.00240639	0.0109381	UP
MSTRG.20477	13	19	31	35	21.8782	20.0866	46.51	45.7038	20.9824	46.1069	-1.1358	0.0024158	0.0109658	DOWN
MSTRG.19107	316	531	185	160	59.2274	62.5183	30.912	23.2687	60.8728	27.0904	1.16802	0.00242548	0.0109946	UP
MSTRG.6448	33	37	51	97	28.027	19.7396	38.6141	63.9218	23.8833	51.2679	-1.10206	0.00247545	0.0111904	DOWN
MSTRG.3249	7	16	2	0	3.79191	5.44442	0.966024	0	4.61816	0.483012	3.25719	0.00251019	0.0113319	UP
MSTRG.18263	26	71	15	12	37.453	64.2463	19.2627	13.413	50.8496	16.3378	1.63802	0.00252992	0.0114054	UP
MSTRG.14377	75	156	37	46	11.3679	14.8533	4.9997	5.40996	13.1106	5.20483	1.33281	0.00254035	0.0114368	UP
MSTRG.7392	856	1443	387	595	52.2454	55.3244	21.0573	28.1778	53.7849	24.6176	1.12751	0.00254474	0.0114409	UP
MSTRG.9227	4	3	11	22	14.1223	6.65352	34.623	60.2697	10.3879	47.4463	-2.19139	0.00262449	0.0117834	DOWN
MSTRG.18065	32	10	2	3	112.402	22.0662	6.26429	8.17561	67.2343	7.21995	3.21914	0.00263313	0.0118062	UP
MSTRG.9478	17	82	13	5	11.3768	34.472	7.75613	2.59621	22.9244	5.17617	2.14693	0.00268795	0.0120356	UP
MSTRG.10547	9	5	0	0	7.82326	2.73027	0	0	5.27676	0	Inf	0.00270943	0.0120989	UP
MSTRG.20263	28	52	10	14	44.1398	51.4934	14.0544	17.1241	47.8166	15.5892	1.61696	0.00270778	0.0120989	UP
MSTRG.19883	101	212	55	64	52.8095	69.6315	25.6373	25.9649	61.2205	25.8011	1.24658	0.00273789	0.0122095	UP
MSTRG.19806	33	63	101	72	16.9889	20.3735	46.3543	28.7605	18.6812	37.5574	-1.00751	0.00283961	0.012629	DOWN
MSTRG.18676	18	5	0	1	51.8044	9.03972	0	2.23221	30.4221	1.1161	4.76857	0.00285076	0.0126615	UP
MSTRG.11804	791	1573	249	613	30.7013	38.3518	8.61586	18.4611	34.5266	13.5385	1.35064	0.00291891	0.0129468	UP
MSTRG.12933	38	47	16	10	46.231	35.9198	17.3538	9.44031	41.0754	13.397	1.61636	0.00292853	0.0129546	UP
MSTRG.17745	17	23	3	5	44.2744	37.6279	6.96492	10.1035	40.9512	8.53422	2.26257	0.00292661	0.0129546	UP
MSTRG.11305	12	41	3	7	5.57988	11.9761	1.24357	2.52559	8.77801	1.88458	2.21965	0.00305421	0.0134925	UP
MSTRG.18952	22	27	48	48	60.2767	46.47	117.242	102.042	53.3733	109.642	-1.03861	0.00311793	0.0137556	DOWN
MSTRG.3134	60	51	10	24	44.9396	23.9954	6.67756	13.9478	34.4675	10.3127	1.74081	0.00314149	0.013841	UP
MSTRG.12697	6	18	0	2	35.4274	66.7646	0	9.16361	51.096	4.5818	3.47922	0.00315841	0.013897	UP
MSTRG.19193	13	31	4	5	32.0881	48.0663	8.80196	9.57558	40.0772	9.18877	2.12484	0.00322321	0.0141632	UP
MSTRG.18723	12	17	0	4	8.86163	7.88634	0	2.29214	8.37399	1.14607	2.86922	0.00322899	0.0141698	UP
MSTRG.11073	16	31	46	41	19.747	24.0331	50.6117	39.262	21.8901	44.9369	-1.03762	0.0032589	0.014282	DOWN
MSTRG.22262	60	90	27	27	23.5784	22.2171	9.459	8.23267	22.8978	8.84583	1.37214	0.00327774	0.0143456	UP
MSTRG.8931	47	38	8	17	23.5241	11.9474	3.56967	6.60219	17.7358	5.08593	1.80208	0.0032869	0.0143666	UP
MSTRG.745	27	12	1	4	49.8495	13.9168	1.64628	5.73034	31.8832	3.68831	3.11176	0.00334618	0.0146063	UP
MSTRG.8135	9	13	16	42	16.0331	14.548	25.4101	58.0537	15.2905	41.7319	-1.44851	0.00345249	0.0150505	DOWN
MSTRG.8110	19	46	65	53	30.1251	45.8155	91.8784	65.2033	37.9703	78.5408	-1.04857	0.00347987	0.0151498	DOWN
MSTRG.19337	378	765	241	239	176.372	224.221	100.248	86.527	200.296	93.3873	1.10084	0.00349853	0.015211	UP
MSTRG.20255	22	48	7	13	38.8882	53.298	11.0305	17.83	46.0931	14.4303	1.67545	0.0035422	0.0153806	UP
MSTRG.18911	0	0	0	25	0	0	0	33.4253	0	16.7127	#NAME?	0.00356268	0.0154492	DOWN
MSTRG.19817	28	101	17	18	34.4322	78.0204	18.6372	17.1748	56.2263	17.906	1.6508	0.00357367	0.0154765	UP
MSTRG.18912	0	2	6	8	0	3.00934	12.8115	14.8668	1.50467	13.8392	-3.20124	0.00358533	0.0155011	DOWN
MSTRG.20498	34	78	19	17	36.9363	53.2289	18.4012	14.33	45.0826	16.3656	1.4619	0.00358873	0.0155011	UP
MSTRG.17528	0	5	17	7	0	6.07755	29.3247	10.509	3.03878	19.9169	-2.71243	0.00365504	0.0157668	DOWN
MSTRG.18815	251	525	137	179	41.846	54.9815	20.362	23.1552	48.4137	21.7586	1.15383	0.0036607	0.0157707	UP
MSTRG.22059	13	19	0	5	54.7966	50.3093	0	16.3521	52.5529	8.17607	2.68429	0.00368933	0.0158732	UP
MSTRG.18766	486	761	271	281	124.654	122.612	61.9667	55.9234	123.633	58.9451	1.06862	0.00373058	0.0160298	UP
MSTRG.18569	16	2	28	50	101.478	7.96917	158.313	246.052	54.7234	202.182	-1.88543	0.00383785	0.0164693	DOWN
MSTRG.10801	105	184	51	65	48.5624	53.4569	21.0279	23.3259	51.0096	22.1769	1.20171	0.00384571	0.0164816	UP
MSTRG.21967	11	7	0	1	49.4071	19.7487	0	3.48371	34.5779	1.74185	4.31116	0.00385874	0.016516	UP
MSTRG.17199	15	21	4	3	47.7875	42.0255	11.3607	7.41509	44.9065	9.38788	2.25805	0.00390478	0.0166914	UP
MSTRG.19207	9	11	1	1	14.5566	11.176	1.44219	1.25446	12.8663	1.34833	3.25435	0.00392225	0.0167444	UP
MSTRG.10105	5	7	15	21	7.96513	7.0039	21.3009	25.9559	7.48451	23.6284	-1.65854	0.00393301	0.0167687	DOWN
MSTRG.18887	5	7	0	0	2.03809	1.79213	0	0	1.91511	0	Inf	0.00394197	0.0167852	UP
MSTRG.2318	3	2	17	9	0.413261	0.173069	2.08746	0.96183	0.293165	1.52465	-2.37869	0.00396346	0.0168549	DOWN
MSTRG.18502	15	29	44	38	27.4347	33.3183	71.7436	53.9271	30.3765	62.8353	-1.04862	0.00399568	0.0169701	DOWN
MSTRG.18718	32	56	11	18	120.101	132.029	36.8047	52.4184	126.065	44.6116	1.49868	0.00407752	0.0172732	UP
MSTRG.22087	21	44	8	11	58.7097	77.2719	19.9391	23.8619	67.9908	21.9005	1.63438	0.00413661	0.0175011	UP
MSTRG.10968	8	17	0	3	7.75575	10.3533	0	2.25654	9.05451	1.12827	3.00453	0.00418291	0.0176517	UP
MSTRG.19940	26	41	11	9	31.3261	31.0305	11.8151	8.41368	31.1783	10.1144	1.62414	0.00418213	0.0176517	UP
MSTRG.20459	7	1	22	16	12.6347	1.13337	35.3999	22.4068	6.88403	28.9033	-2.06991	0.00422707	0.0177698	DOWN
MSTRG.20444	45	73	11	28	75.732	77.1739	16.5033	36.5633	76.453	26.5333	1.52677	0.00426212	0.0178944	UP
MSTRG.17591	17	11	2	1	82.5827	33.5675	8.66339	3.76784	58.0751	6.21561	3.22395	0.00426818	0.0178971	UP
MSTRG.18303	9	18	34	23	23.6196	29.6732	79.5475	46.8354	26.6464	63.1914	-1.24579	0.00441057	0.0184006	DOWN
MSTRG.18488	19	24	38	45	104.53	82.9419	186.381	192.099	93.7361	189.24	-1.01354	0.00445435	0.0185598	DOWN
MSTRG.20754	20	72	83	78	5.28931	11.9611	19.5686	16.0057	8.6252	17.7872	-1.04421	0.00448427	0.0186609	DOWN
MSTRG.10576	16	2	0	0	101.95	8.00624	0	0	54.978	0	Inf	0.00450945	0.0187088	UP
MSTRG.19416	28	22	35	92	40.676	20.0764	45.3279	103.701	30.3762	74.5147	-1.29458	0.00451844	0.0187088	DOWN
MSTRG.20262	19	32	6	7	46.5618	49.2612	13.1094	13.3102	47.9115	13.2098	1.85876	0.00452413	0.0187088	UP
MSTRG.2280	30	12	3	4	164.389	41.305	14.6542	17.0077	102.847	15.8309	2.69968	0.00452202	0.0187088	UP
MSTRG.12174	146	282	87	84	62.5808	75.9298	33.2448	27.9373	69.2553	30.591	1.17881	0.00458179	0.0189236	UP
MSTRG.19448	19	25	5	6	13.786	11.3949	3.23444	3.37811	12.5905	3.30628	1.92906	0.00459037	0.0189353	UP
MSTRG.18944	35	5	66	101	62.1884	5.58094	104.545	139.244	33.8847	121.894	-1.84693	0.00468072	0.0192598	DOWN
MSTRG.7729	14	27	5	4	8.12689	9.84533	2.58755	1.80166	8.98611	2.19461	2.03374	0.00469407	0.0192907	UP
MSTRG.20409	39	98	24	20	36.246	57.2138	19.885	14.4224	46.7299	17.1537	1.44583	0.00470212	0.0192997	UP
MSTRG.13405	13202	25089	8732	8538	8490.9	10136.2	5006.64	4260.75	9313.54	4633.7	1.00717	0.0047569	0.019476	UP
MSTRG.20483	47	104	22	31	43.6216	60.6344	18.2036	22.3245	52.128	20.2641	1.36314	0.00476867	0.019476	UP
MSTRG.17207	3	10	0	0	3.95601	8.28278	0	0	6.1194	0	Inf	0.00492968	0.0200591	UP
MSTRG.20389	2	10	12	22	12.5675	39.4762	67.226	107.269	26.0219	87.2475	-1.74539	0.00493738	0.0200657	DOWN
MSTRG.19341	20	49	9	11	13.3068	20.479	5.33837	5.67864	16.8929	5.50851	1.61668	0.00495903	0.0201289	UP
MSTRG.14487	146	274	87	83	75.191	88.6418	39.9438	33.1669	81.9164	36.5554	1.16407	0.00497856	0.020156	UP
MSTRG.22086	13	41	4	8	46.8655	92.8466	12.8555	22.3785	69.856	17.617	1.98742	0.00497721	0.020156	UP
MSTRG.9760	15	23	29	44	44.0957	42.4727	76.0025	100.363	43.2842	88.1828	-1.02666	0.00498404	0.020156	DOWN
MSTRG.19807	297	509	164	189	87.1604	93.8333	42.9067	43.0369	90.4969	42.9718	1.07448	0.004993	0.0201676	UP
MSTRG.11694	9	49	3	7	13.8378	47.3245	4.11173	8.35062	30.5812	6.23117	2.29507	0.00501415	0.0202283	UP
MSTRG.18618	3	49	2	2	10.4322	107.021	6.2007	5.39583	58.7265	5.79826	3.34032	0.00513524	0.0206662	UP
MSTRG.233	34	69	130	63	2.69338	3.43358	9.18093	3.8724	3.06348	6.52667	-1.09117	0.00517538	0.0208024	DOWN
MSTRG.5025	4	27	33	32	8.14181	34.5245	59.8845	50.5415	21.3332	55.213	-1.37191	0.005269	0.0211529	DOWN
MSTRG.20015	5	9	27	13	10.3008	11.6462	49.5851	20.7794	10.9735	35.1822	-1.68083	0.0053453	0.0213812	DOWN
MSTRG.3672	7	21	2	1	23.9743	45.1774	6.10769	2.65633	34.5759	4.38201	2.9801	0.00557509	0.0222464	UP
MSTRG.19277	35	60	20	10	24.7917	26.6971	12.6295	5.49627	25.7444	9.06288	1.50622	0.00560989	0.0223583	UP
MSTRG.19200	2	4	8	16	11.6584	14.6459	41.5752	72.3692	13.1521	56.9722	-2.11496	0.0056794	0.022608	DOWN
MSTRG.20195	0	1	5	8	0	0.797242	5.65952	7.88121	0.398621	6.77037	-4.08614	0.00573826	0.0228148	DOWN
MSTRG.2545	14	29	3	7	10.8912	14.1712	2.08038	4.2251	12.5312	3.15274	1.99085	0.00576369	0.0228883	UP
MSTRG.10148	11	19	3	2	62.7882	68.1271	15.2648	8.85815	65.4577	12.0615	2.44016	0.0057777	0.0229164	UP
MSTRG.20642	19	13	3	2	115.68	49.7217	16.2824	9.4487	82.701	12.8656	2.68439	0.00594131	0.0235088	UP
MSTRG.19381	127	314	88	79	48.489	75.3092	29.9532	23.4036	61.8991	26.6784	1.21425	0.00611735	0.0241228	UP
MSTRG.18694	24	27	6	8	70.2523	49.6474	15.6585	18.1706	59.9498	16.9145	1.82549	0.00613012	0.0241401	UP
MSTRG.19082	13	7	1	1	36.7952	12.4449	2.52384	2.19531	24.6201	2.35957	3.38324	0.00622739	0.0244939	UP
MSTRG.1844	14	14	3	1	52.1181	32.738	9.9553	2.88731	42.4281	6.42131	2.72408	0.00629001	0.0247107	UP
MSTRG.18998	69	57	16	28	186.806	96.938	38.6173	58.8192	141.872	48.7182	1.54206	0.00630256	0.0247306	UP
MSTRG.17638	36	66	20	16	42.996	49.5164	21.2951	14.8272	46.2562	18.0611	1.35676	0.0063167	0.0247567	UP
MSTRG.17055	0	3	10	6	0	8.93275	42.2604	22.0688	4.46638	32.1646	-2.8483	0.00642066	0.0251045	DOWN
MSTRG.17053	1	6	17	8	2.2881	8.61958	34.6609	14.1967	5.45384	24.4288	-2.16324	0.00647467	0.0252857	DOWN
MSTRG.185	48	231	29	49	20.4085	61.6959	10.9923	16.1653	41.0522	13.5788	1.5961	0.00653973	0.02547	UP
MSTRG.5057	24	20	4	7	61.3397	32.1096	9.11397	13.8813	46.7246	11.4977	2.02284	0.00654503	0.02547	UP
MSTRG.7716	22	38	6	12	41.2289	44.7334	10.0248	17.4497	42.9812	13.7373	1.64561	0.00655945	0.0254961	UP
MSTRG.19068	113	309	68	89	30.2404	51.945	16.2232	18.4806	41.0927	17.3519	1.24379	0.00658872	0.0255797	UP
MSTRG.19822	15	21	1	6	39.5927	34.8188	2.35364	12.2888	37.2057	7.3212	2.34537	0.00670483	0.0259999	UP
MSTRG.19787	5	9	16	19	16.4664	18.6171	46.972	48.5484	17.5417	47.7602	-1.44502	0.00671636	0.0260141	DOWN
MSTRG.17639	34	66	20	14	19.3747	23.6253	10.1603	6.19002	21.5	8.17517	1.39502	0.00676964	0.0261897	UP
MSTRG.16278	5	10	18	19	2.27198	2.85433	7.29135	6.69856	2.56315	6.99495	-1.44839	0.00681281	0.0263258	DOWN
MSTRG.6429	17	39	10	3	27.9237	40.2413	14.6442	3.82313	34.0825	9.23366	1.88406	0.00682815	0.0263543	UP
MSTRG.17472	11	22	2	4	37.9576	47.6878	6.15384	10.7101	42.8227	8.43198	2.34443	0.00686508	0.0264658	UP
MSTRG.2947	3	1	8	13	4.01396	0.840063	9.54119	13.4944	2.42701	11.5178	-2.24661	0.00688261	0.0265025	DOWN
MSTRG.19332	7	11	20	21	37.7548	37.2679	96.1631	87.8823	37.5114	92.0227	-1.29466	0.00689148	0.0265057	DOWN
MSTRG.7969	5	6	0	0	9.52714	7.18099	0	0	8.35406	0	Inf	0.0069788	0.0268103	UP
MSTRG.1389	5	6	0	0	0.604591	0.455704	0	0	0.530147	0	Inf	0.00700728	0.0268884	UP
MSTRG.19717	9	4	11	39	47.2393	13.1869	51.4702	158.831	30.2131	105.15	-1.79921	0.00713456	0.0273293	DOWN
MSTRG.20298	0	0	4	5	0	0	18.8613	20.5191	0	19.6902	#NAME?	0.00713887	0.0273293	DOWN
MSTRG.20898	578	484	227	243	206.416	108.577	72.2702	67.3345	157.496	69.8024	1.17397	0.00714701	0.0273293	UP
MSTRG.13398	56	154	36	38	34.6656	59.8837	19.8671	18.2519	47.2747	19.0595	1.31056	0.00721795	0.0275604	UP
MSTRG.19602	43	135	33	23	27.5262	54.2865	18.8328	11.4243	40.9064	15.1286	1.43505	0.0072771	0.0276983	UP
MSTRG.17015	29	75	15	19	27.211	44.2055	12.5471	13.833	35.7083	13.1901	1.43681	0.0073077	0.0277827	UP
MSTRG.7477	0	0	5	4	0	0	3.62842	2.52639	0	3.0774	#NAME?	0.00736311	0.0279612	DOWN
MSTRG.13104	18	3	1	0	42.5153	4.45097	2.1061	0	23.4832	1.05305	4.47898	0.00739041	0.0280004	UP
MSTRG.3556	0	0	5	4	0	0	2.84161	1.97855	0	2.41008	#NAME?	0.00738642	0.0280004	DOWN
MSTRG.20019	0	0	5	4	0	0	28.5356	19.8688	0	24.2022	#NAME?	0.00741245	0.0280517	DOWN
MSTRG.17331	0	0	5	4	0	0	6.28901	4.3789	0	5.33395	#NAME?	0.00743503	0.0281049	DOWN
MSTRG.17623	0	0	5	4	0	0	23.7612	16.5444	0	20.1528	#NAME?	0.00747203	0.0282125	DOWN
MSTRG.18893	18	50	10	10	25.7669	44.9606	12.762	11.1074	35.3637	11.9347	1.56711	0.00749105	0.028252	UP
MSTRG.19495	6	9	20	17	19.2938	18.18	57.3367	42.4183	18.7369	49.8775	-1.41251	0.00757174	0.0284587	DOWN
MSTRG.12481	9	12	20	26	4.8522	4.06386	9.61253	10.8762	4.45803	10.2444	-1.20036	0.00760665	0.0285156	DOWN
MSTRG.16518	18	15	4	2	7.02533	3.67744	1.39176	0.605686	5.35139	0.998724	2.42175	0.00766024	0.0286608	UP
MSTRG.17203	22	53	10	13	28.3255	42.8655	11.4786	12.9871	35.5955	12.2329	1.54093	0.007867	0.029401	UP
MSTRG.20437	5	13	16	25	31.1364	50.8517	88.8198	120.787	40.9941	104.803	-1.3542	0.00795533	0.0296975	DOWN
MSTRG.16852	21	60	14	10	44.3263	79.5565	26.3457	16.3787	61.9414	21.3622	1.53585	0.00808299	0.030072	UP
MSTRG.18376	11	13	28	23	28.3255	21.0289	64.2775	45.955	24.6772	55.1162	-1.1593	0.00807441	0.030072	DOWN
MSTRG.7821	36	601	525	1115	10.5467	110.604	137.119	253.46	60.5753	195.29	-1.68881	0.00811262	0.0301482	DOWN
MSTRG.17724	5	10	1	0	25.8491	32.4748	4.60957	0	29.1619	2.30479	3.66138	0.00820452	0.0304555	UP
MSTRG.1536	3	3	9	13	5.90559	3.70915	15.7927	19.8538	4.80737	17.8233	-1.89044	0.0082365	0.0305398	DOWN
MSTRG.19483	10	16	0	4	27.3972	27.5379	0	8.50383	27.4675	4.25191	2.69154	0.00831744	0.0307708	UP
MSTRG.19375	362	298	306	1260	532.663	275.446	401.407	1438.57	404.055	919.988	-1.18706	0.00836114	0.0308633	DOWN
MSTRG.19177	39	50	13	20	18.6091	14.9869	5.53006	7.40462	16.798	6.46734	1.37704	0.0085213	0.0313493	UP
MSTRG.18162	510	501	182	278	58.343	36.0025	18.5613	24.6763	47.1727	21.6188	1.12567	0.00854981	0.0314191	UP
MSTRG.20079	15	16	26	35	33.8527	22.6836	52.3124	61.2898	28.2682	56.8011	-1.00674	0.00892534	0.0327627	DOWN
MSTRG.17664	1327	1983	889	484	2975.25	2792.88	1776.94	842.003	2884.06	1309.47	1.13912	0.00910444	0.0333829	UP
MSTRG.18889	103	190	62	63	47.6535	55.2186	25.5722	22.6158	51.4361	24.094	1.09411	0.00913992	0.0334758	UP
MSTRG.1469	187	240	86	105	51.8257	41.7823	21.2482	22.5791	46.804	21.9137	1.0948	0.00918881	0.0336176	UP
MSTRG.19616	115	290	62	96	30.2149	47.8627	14.5223	19.5708	39.0388	17.0466	1.19543	0.00922518	0.0337133	UP
MSTRG.19273	33	89	24	15	26.8772	45.5337	17.426	9.47933	36.2055	13.4527	1.42832	0.00933857	0.0340899	UP
MSTRG.18377	173	421	106	141	32.2926	49.3646	17.6394	20.4217	40.8286	19.0305	1.10126	0.00941272	0.0342847	UP
MSTRG.19941	2	0	4	14	12.6254	0	22.5119	68.5751	6.31272	45.5435	-2.85091	0.00947114	0.0344595	DOWN
MSTRG.19796	3	11	15	18	10.6484	24.5234	47.4581	49.5666	17.5859	48.5123	-1.46393	0.00963458	0.034977	DOWN
MSTRG.3485	5	25	1	3	20.3264	63.8387	3.62474	9.46139	42.0826	6.54306	2.68518	0.00975365	0.0353704	UP
MSTRG.20474	43	52	16	20	68.1784	51.7913	22.6161	24.6049	59.9849	23.6105	1.34517	0.00979479	0.0354806	UP
MSTRG.10892	761	813	326	422	23.2811	15.6238	8.89111	10.0172	19.4525	9.45417	1.04093	0.00987284	0.0357228	UP
MSTRG.20176	0	1	4	8	0	2.35678	13.3838	23.2982	1.17839	18.341	-3.96018	0.00989544	0.0357275	DOWN
MSTRG.12958	40	113	21	32	28.3483	50.3058	13.268	17.5967	39.327	15.4323	1.34957	0.00992641	0.0357708	UP
MSTRG.19280	27	38	7	15	31.3195	27.6885	7.23847	13.5006	29.504	10.3695	1.50856	0.00992912	0.0357708	UP
MSTRG.991	166	270	99	93	57.137	58.3782	30.3783	24.8377	57.7576	27.608	1.06493	0.0100989	0.0362243	UP
MSTRG.19867	12	14	27	24	77.9067	57.0976	156.275	120.903	67.5022	138.589	-1.03781	0.0103794	0.0371902	DOWN
MSTRG.3682	25	14	2	6	72.4043	25.4706	5.16506	13.4839	48.9374	9.32447	2.39185	0.0104285	0.0373254	UP
MSTRG.20027	67	108	28	43	73.545	74.4697	27.4003	36.624	74.0073	32.0122	1.20905	0.0105371	0.0375917	UP
MSTRG.1036	0	0	0	17	0	0	0	2.47469	0	1.23735	#NAME?	0.010583	0.0376742	DOWN
MSTRG.20086	38	50	16	17	34.0458	28.1408	12.7798	11.8183	31.0933	12.2991	1.33806	0.0105797	0.0376742	UP
MSTRG.16502	11	2	0	0	46.3667	5.29643	0	0	25.8316	0	Inf	0.0106408	0.0377983	UP
MSTRG.1395	3	1	9	10	19.761	4.13569	52.8448	51.1047	11.9484	51.9748	-2.121	0.0106913	0.0378962	DOWN
MSTRG.18597	6	0	23	10	37.1908	0	127.099	48.0986	18.5954	87.599	-2.23597	0.0106841	0.0378962	DOWN
MSTRG.17355	21	25	6	7	60.3098	45.102	15.363	15.5983	52.7059	15.4807	1.7675	0.0108774	0.0384731	UP
MSTRG.11852	35	24	5	12	77.4592	33.3643	9.86531	20.607	55.4118	15.2362	1.86269	0.0110945	0.0391571	UP
MSTRG.7090	8	27	2	4	2.32377	4.92684	0.51804	0.901593	3.6253	0.709816	2.35258	0.0111219	0.0392119	UP
MSTRG.9699	3	2	11	10	4.22435	1.76911	13.8065	10.9248	2.99673	12.3656	-2.04488	0.0112888	0.0397578	DOWN
MSTRG.11584	6	15	1	2	5.29244	8.31154	0.786566	1.36894	6.80199	1.07775	2.65793	0.0113514	0.0399357	UP
MSTRG.18826	40	44	16	15	59.3044	40.9775	21.1476	17.2557	50.141	19.2016	1.38476	0.0115521	0.040526	UP
MSTRG.20996	16	33	6	8	23.4681	30.4048	7.846	9.10474	26.9365	8.47537	1.66821	0.011556	0.040526	UP
MSTRG.15333	8	3	24	13	6.00487	1.41456	16.0606	7.57166	3.70971	11.8161	-1.67138	0.0117077	0.0409474	DOWN
MSTRG.18565	33	14	54	59	112.177	29.8948	163.646	155.617	71.0361	159.631	-1.16812	0.0117135	0.0409474	DOWN
MSTRG.20256	19	14	4	3	47.4964	21.9847	8.91439	5.81841	34.7406	7.3664	2.23759	0.0117303	0.040963	UP
MSTRG.17761	0	1	5	6	0	2.35034	16.6848	17.4259	1.17517	17.0553	-3.85928	0.0117933	0.0410958	DOWN
MSTRG.17712	9	13	2	1	56.2989	51.0839	11.1556	4.85174	53.6914	8.00367	2.74596	0.012005	0.0417894	UP
MSTRG.19908	12	14	32	22	11.1825	8.19565	26.5855	15.9079	9.68909	21.2467	-1.13281	0.0120185	0.0417925	DOWN
MSTRG.17328	73	100	39	32	17.8005	15.3175	8.47799	6.05454	16.559	7.26626	1.18833	0.0121303	0.0420294	UP
MSTRG.17585	0	7	10	13	0	13.445	27.2617	30.8444	6.72249	29.053	-2.11162	0.0121376	0.0420294	DOWN
MSTRG.7595	5	5	0	0	2.14734	1.34887	0	0	1.74811	0	Inf	0.0123306	0.0426529	UP
MSTRG.19181	204	214	83	106	39.3499	25.93	14.2728	15.8648	32.6399	15.0688	1.11507	0.0125813	0.0434747	UP
MSTRG.17497	21	40	11	10	73.5749	88.0344	34.3574	27.1862	80.8047	30.7718	1.39283	0.012708	0.0437809	UP
MSTRG.18627	13	10	20	32	13.2212	6.38887	18.1332	25.252	9.80501	21.6926	-1.14561	0.0126846	0.0437809	DOWN
MSTRG.20455	3	12	0	1	2.69881	6.78021	0	0.697657	4.73951	0.348828	3.76415	0.0128089	0.0439849	UP
MSTRG.20303	6	23	2	2	4.70473	11.3293	1.39844	1.21692	8.01702	1.30768	2.61606	0.0128742	0.0441632	UP
MSTRG.17040	0	2	6	5	0	2.37426	10.1078	7.33027	1.18713	8.71904	-2.87669	0.01313	0.0449004	DOWN
MSTRG.1307	22	29	9	7	60.6405	50.2121	22.1161	14.9706	55.4263	18.5434	1.57967	0.0131598	0.044956	UP
MSTRG.11461	10	10	0	3	55.9127	35.1258	0	13.0142	45.5192	6.50712	2.80638	0.0131858	0.0449982	UP
MSTRG.11332	2	8	12	15	1.21495	3.05298	6.49901	7.07061	2.13397	6.78481	-1.66877	0.0132328	0.0450653	DOWN
MSTRG.20539	51	29	64	107	13.5476	4.83914	15.1564	22.0544	9.19337	18.6054	-1.01706	0.0132288	0.0450653	DOWN
MSTRG.1507	29	38	15	7	54.7219	45.0415	25.2325	10.2485	49.8817	17.7405	1.49146	0.0132719	0.0451517	UP
MSTRG.19906	3	6	12	14	7.22371	9.07404	25.7562	26.1526	8.14888	25.9544	-1.6713	0.013343	0.0453003	DOWN
MSTRG.16616	18	13	29	35	44.2709	20.0851	63.5855	66.7916	32.178	65.1886	-1.01854	0.0133674	0.0453286	DOWN
MSTRG.18481	13	14	30	24	39.6635	26.8321	81.6006	56.8165	33.2478	69.2085	-1.05769	0.0133788	0.0453286	DOWN
MSTRG.1211	22	30	8	9	48.3762	41.4391	15.6825	15.3553	44.9076	15.5189	1.53293	0.0134849	0.0456412	UP
MSTRG.11462	0	0	5	3	0	0	2.45542	1.28206	0	1.86874	#NAME?	0.0135331	0.0457425	DOWN
MSTRG.4082	0	0	5	3	0	0	2.4925	1.30142	0	1.89696	#NAME?	0.0135425	0.0457425	DOWN
MSTRG.15550	26	25	9	7	44.4666	26.8585	13.7225	9.28889	35.6626	11.5057	1.63206	0.0136657	0.0461114	UP
MSTRG.2382	10	33	4	6	25.9443	53.7843	9.25206	12.0793	39.8643	10.6657	1.90212	0.0136906	0.046148	UP
MSTRG.15621	79	233	55	66	20.9048	38.73	12.9746	13.5511	29.8174	13.2629	1.16876	0.0137748	0.0463846	UP
MSTRG.16758	31	49	15	15	30.9758	30.7558	13.3616	11.6296	30.8658	12.4956	1.30458	0.0138887	0.0467206	UP
MSTRG.18811	13	6	21	28	13.8161	4.00553	19.8968	23.0896	8.91079	21.4932	-1.27025	0.0139897	0.0470071	DOWN
MSTRG.9194	53	107	27	38	51.8245	65.723	23.5361	28.8304	58.7737	26.1833	1.16653	0.0140024	0.0470071	UP
MSTRG.17912	12	5	22	23	17.9654	4.70263	29.3645	26.7192	11.334	28.0418	-1.30692	0.0142875	0.0477698	DOWN
MSTRG.11511	2	3	4	19	6.19846	5.84065	11.0522	45.6926	6.01955	28.3724	-2.23676	0.0149392	0.0497974	DOWN
