# Supplementary material for: Identification of differentially expressed genes and pathways between intramuscular and abdominal fat-derived preadipocyte differentiation of chickens in vitro
Source: BMC Genomics. 2019 Oct 15;20:743. doi: 10.1186/s12864-019-6116-0 (PMC6794883; doi:10.1186/s12864-019-6116-0)
Supplement: Supplementary file 4 — Additional file 4: Table S4. GO analysis associated with DEGs among four [file 12864_2019_6116_MOESM4_ESM.xlsx]

## Sheet: AbAd_vs_IMAd
Table S4. GO analysis associated with DEGs between different groups.
GO_ID	GO_term	TYPE	diff_gene_in_this_GO	UP_GENE	DOWN_GENE	all_diff_gene_in_all_GO	all_gene_in_this_GO	all_gene_in_all_GO	gene_UP_list	gene_DOWN_list	rich_factor	Pvalue	Qvalue
GO:0019752	carboxylic acid metabolic process	biological_process	188	110	78	2704	502	10155	ENSGALG00000012418(-),ENSGALG00000000667(EDN2),ENSGALG00000012735(EDN1),ENSGALG00000003674(DHTKD1),ENSGALG00000014897(TYMS),ENSGALG00000028142(HACD4),ENSGALG00000007677(THNSL1),ENSGALG00000026757(-),ENSGALG00000005046(SHMT1),ENSGALG00000011704(HACD2),ENSGALG00000008174(-),ENSGALG00000008953(AASS),ENSGALG00000013878(PCYOX1),ENSGALG00000009655(AADAT),ENSGALG00000023435(GATM),ENSGALG00000004477(NCOR…	ENSGALG00000022536(GPR142),ENSGALG00000011228(WARS),ENSGALG00000040896(FASN),ENSGALG00000005554(ADIPOQ),ENSGALG00000004325(P4HA1),ENSGALG00000009748(ASNS),ENSGALG00000008518(-),ENSGALG00000028774(S100A10),ENSGALG00000009791(PROX1),ENSGALG00000001749(ACSBG2),ENSGALG00000033695(CYP26A1),ENSGALG00000000241(STARD4),ENSGALG00000015849(ME1),ENSGALG00000028376(FGF19),ENSGALG00000014442(GAPDH),ENSGALG000…	1.40646	9.13403e-05	0.787262
GO:0009888	tissue development	biological_process	282	141	141	2704	805	10155	ENSGALG00000005377(-),ENSGALG00000005208(S1PR1),ENSGALG00000002407(HYDIN),ENSGALG00000032768(SOX5),ENSGALG00000020775(-),ENSGALG00000026468(CHSY1),ENSGALG00000040993(BAMBI),ENSGALG00000015377(-),ENSGALG00000014875(HCN1),ENSGALG00000012873(SERPINB5),ENSGALG00000017050(SMAD9),ENSGALG00000001264(PLXNA2),ENSGALG00000002958(DNER),ENSGALG00000003875(ABL1),ENSGALG00000029024(TCF21),ENSGALG00000006374(TB…	ENSGALG00000041634(ACTG2),ENSGALG00000005909(GATA2),ENSGALG00000014124(TEC),ENSGALG00000003058(-),ENSGALG00000003283(COMP),ENSGALG00000008677(VIM),ENSGALG00000000616(ELF3),ENSGALG00000002515(OLFM1),ENSGALG00000041708(WNT4),ENSGALG00000028608(BTC),ENSGALG00000024047(MYCL),ENSGALG00000009791(PROX1),ENSGALG00000010163(LGR5),ENSGALG00000034661(Id1),ENSGALG00000011355(Wnt10a),ENSGALG00000002055(hairy1…	1.31561	9.62675e-05	0.414865
GO:0030154	cell differentiation	biological_process	517	278	239	2704	1592	10155	ENSGALG00000005401(WNT9A),ENSGALG00000008700(PDCD4),ENSGALG00000014708(GSTK1),ENSGALG00000006097(PLXNA1),ENSGALG00000003381(HERC1),ENSGALG00000004334(MYLK3),ENSGALG00000007278(GRIN2A),ENSGALG00000000242(EBF2),ENSGALG00000008120(TLE3),ENSGALG00000001768(TENM2),ENSGALG00000008681(-),ENSGALG00000009100(FSHR),ENSGALG00000007681(HTR2B),ENSGALG00000014824(PTGER4),ENSGALG00000006689(ABHD2),ENSGALG000000…	ENSGALG00000008127(SPI1),ENSGALG00000016719(TNFRSF21),ENSGALG00000021520(TMEM8C),ENSGALG00000002990(PRELID1),ENSGALG00000006236(TPH1),ENSGALG00000011970(CHADL),ENSGALG00000014687(EPHA1),ENSGALG00000033635(PTGS2),ENSGALG00000015720(CHODL),ENSGALG00000011086(-),ENSGALG00000003595(SARM1),ENSGALG00000005621(CAMK2A),ENSGALG00000011889(PRKCH),ENSGALG00000012998(WNT5B),ENSGALG00000015132(CDH2),ENSGALG00…	1.21961	0.000107215	0.30803
GO:0030334	regulation of cell migration	biological_process	130	67	63	2704	325	10155	ENSGALG00000010818(PLPP3),ENSGALG00000008681(-),ENSGALG00000014824(PTGER4),ENSGALG00000006689(ABHD2),ENSGALG00000001419(DAB2IP),ENSGALG00000005030(DOCK10),ENSGALG00000012755(IGF-I),ENSGALG00000015208(ROR2),ENSGALG00000008628(-),ENSGALG00000006097(PLXNA1),ENSGALG00000014485(LDB2),ENSGALG00000028256(CCL19),ENSGALG00000016881(GPR183),ENSGALG00000016451(ROCK2),ENSGALG00000013605(LRRC16A),ENSGALG00000…	ENSGALG00000009626(THBS1),ENSGALG00000005483(CDH13),ENSGALG00000023521(ADRA2A),ENSGALG00000012998(WNT5B),ENSGALG00000015132(CDH2),ENSGALG00000005086(PLAU),ENSGALG00000026928(KLF4),ENSGALG00000004184(SPARC),ENSGALG00000004386(SOX9),ENSGALG00000008945(NEXN),ENSGALG00000011870(HIF1A),ENSGALG00000012219(UNC5C),ENSGALG00000003203(-),ENSGALG00000014687(EPHA1),ENSGALG00000040755(ANGPT4),ENSGALG000000124…	1.50222	0.000124072	0.267344
GO:0030335	positive regulation of cell migration	biological_process	83	41	42	2704	189	10155	ENSGALG00000015208(ROR2),ENSGALG00000012755(IGF-I),ENSGALG00000003336(DAPK2),ENSGALG00000002555(RET),ENSGALG00000017091(FLT1),ENSGALG00000006413(CEMIP),ENSGALG00000016624(ELP3),ENSGALG00000014872(FGF10),ENSGALG00000000667(EDN2),ENSGALG00000008141(COL4A5),ENSGALG00000010818(PLPP3),ENSGALG00000001419(DAB2IP),ENSGALG00000012735(EDN1),ENSGALG00000008628(-),ENSGALG00000011835(-),ENSGALG00000010000(PRK…	ENSGALG00000010290(VEGFA),ENSGALG00000005086(PLAU),ENSGALG00000003058(-),ENSGALG00000003003(CCL20),ENSGALG00000005483(CDH13),ENSGALG00000009626(THBS1),ENSGALG00000028341(-),ENSGALG00000003589(VTN),ENSGALG00000012998(WNT5B),ENSGALG00000023521(ADRA2A),ENSGALG00000026557(PGF),ENSGALG00000012429(BMP4),ENSGALG00000010847(VEGFC),ENSGALG00000000379(-),ENSGALG00000001143(ETS1),ENSGALG00000004386(SOX9),EN…	1.64926	0.000206232	0.355503
GO:0042692	muscle cell differentiation	biological_process	77	33	44	2704	172	10155	ENSGALG00000012024(MKL1),ENSGALG00000014872(FGF10),ENSGALG00000006074(SOX6),ENSGALG00000012735(EDN1),ENSGALG00000033144(COLEC10),ENSGALG00000012755(IGF-I),ENSGALG00000037940(IGFBP3),ENSGALG00000001229(SKI),ENSGALG00000024449(RAMP2),ENSGALG00000008747(ITGA8),ENSGALG00000008519(NR2C2),ENSGALG00000004334(MYLK3),ENSGALG00000016102(-),ENSGALG00000012873(SERPINB5),ENSGALG00000034168(WNT5A),ENSGALG00000…	ENSGALG00000009089(-),ENSGALG00000042458(ACTN1),ENSGALG00000015132(CDH2),ENSGALG00000011086(-),ENSGALG00000009050(CAPN3),ENSGALG00000041634(ACTG2),ENSGALG00000008805(LMOD2),ENSGALG00000030988(RBPMS2),ENSGALG00000025751(NMRK2),ENSGALG00000004386(SOX9),ENSGALG00000008684(-),ENSGALG00000008945(NEXN),ENSGALG00000009791(PROX1),ENSGALG00000012429(BMP4),ENSGALG00000005263(SOX8),ENSGALG00000005226(MYOZ1)…	1.68126	0.000215957	0.310222
GO:2000145	regulation of cell motility	biological_process	132	69	63	2704	337	10155	ENSGALG00000013605(LRRC16A),ENSGALG00000031843(ARHGAP18),ENSGALG00000016881(GPR183),ENSGALG00000016451(ROCK2),ENSGALG00000014485(LDB2),ENSGALG00000028256(CCL19),ENSGALG00000027058(EMP2),ENSGALG00000014804(THBS4),ENSGALG00000006563(SEMA3D),ENSGALG00000001037(SCAI),ENSGALG00000005229(DPH5),ENSGALG00000021869(PODN),ENSGALG00000015208(ROR2),ENSGALG00000012755(IGF-I),ENSGALG00000005030(DOCK10),ENSGALG…	ENSGALG00000028912(SCRT2),ENSGALG00000023626(NTN1),ENSGALG00000001840(TEK),ENSGALG00000008661(CYR61),ENSGALG00000000949(HBEGF),ENSGALG00000011708(MYLK),ENSGALG00000013886(LDLRAD4),ENSGALG00000034987(GGCL1),ENSGALG00000016954(RGCC),ENSGALG00000000681(PAK1),ENSGALG00000008297(SEMA4B),ENSGALG00000005321(-),ENSGALG00000012178(PDGFB),ENSGALG00000026928(KLF4),ENSGALG00000005086(PLAU),ENSGALG00000012998…	1.47102	0.00022915	0.28215
GO:2000147	positive regulation of cell motility	biological_process	84	41	43	2704	193	10155	ENSGALG00000028158(Fgf7),ENSGALG00000016713(PLA2G7),ENSGALG00000009900(PRKD1),ENSGALG00000038089(EGFR),ENSGALG00000017179(PDGFD),ENSGALG00000002294(SEMA6A),ENSGALG00000036883(MET),ENSGALG00000011835(-),ENSGALG00000008628(-),ENSGALG00000014236(ATP8A1),ENSGALG00000010000(PRKCE),ENSGALG00000012735(EDN1),ENSGALG00000001419(DAB2IP),ENSGALG00000014872(FGF10),ENSGALG00000010818(PLPP3),ENSGALG00000008141…	ENSGALG00000014687(EPHA1),ENSGALG00000040755(ANGPT4),ENSGALG00000011870(HIF1A),ENSGALG00000009791(PROX1),ENSGALG00000003203(-),ENSGALG00000001143(ETS1),ENSGALG00000004184(SPARC),ENSGALG00000004386(SOX9),ENSGALG00000000379(-),ENSGALG00000010847(VEGFC),ENSGALG00000012429(BMP4),ENSGALG00000012998(WNT5B),ENSGALG00000026557(PGF),ENSGALG00000023521(ADRA2A),ENSGALG00000005483(CDH13),ENSGALG00000028341(-…	1.63454	0.000239335	0.257853
GO:0051272	positive regulation of cellular component movement	biological_process	84	41	43	2704	196	10155	ENSGALG00000013605(LRRC16A),ENSGALG00000004594(CD74),ENSGALG00000016558(VEGFD),ENSGALG00000028256(CCL19),ENSGALG00000012342(SASH1),ENSGALG00000034168(WNT5A),ENSGALG00000010949(GPNMB),ENSGALG00000016451(ROCK2),ENSGALG00000041346(SDF1),ENSGALG00000017129(SAP18),ENSGALG00000006563(SEMA3D),ENSGALG00000011442(TGFBR2),ENSGALG00000012773(GCNT2),ENSGALG00000014804(THBS4),ENSGALG00000012885(BCL2),ENSGALG0…	ENSGALG00000001840(TEK),ENSGALG00000008661(CYR61),ENSGALG00000013722(SEMA3B),ENSGALG00000000949(HBEGF),ENSGALG00000029596(HAS2),ENSGALG00000011668(-),ENSGALG00000023626(NTN1),ENSGALG00000003578(FN1),ENSGALG00000005209(-),ENSGALG00000008018(SNAI1),ENSGALG00000011708(MYLK),ENSGALG00000006346(CXCL14),ENSGALG00000008297(SEMA4B),ENSGALG00000034987(GGCL1),ENSGALG00000011206(KITLG),ENSGALG00000000681(PA…	1.60952	0.000356454	0.341364
GO:0040017	positive regulation of locomotion	biological_process	85	41	44	2704	199	10155	ENSGALG00000013605(LRRC16A),ENSGALG00000004594(CD74),ENSGALG00000028256(CCL19),ENSGALG00000012342(SASH1),ENSGALG00000016558(VEGFD),ENSGALG00000034168(WNT5A),ENSGALG00000016451(ROCK2),ENSGALG00000010949(GPNMB),ENSGALG00000006563(SEMA3D),ENSGALG00000017129(SAP18),ENSGALG00000041346(SDF1),ENSGALG00000012773(GCNT2),ENSGALG00000011442(TGFBR2),ENSGALG00000012885(BCL2),ENSGALG00000014804(THBS4),ENSGALG0…	ENSGALG00000013722(SEMA3B),ENSGALG00000008661(CYR61),ENSGALG00000001840(TEK),ENSGALG00000000949(HBEGF),ENSGALG00000011668(-),ENSGALG00000029596(HAS2),ENSGALG00000023626(NTN1),ENSGALG00000003578(FN1),ENSGALG00000005209(-),ENSGALG00000008018(SNAI1),ENSGALG00000011708(MYLK),ENSGALG00000006346(CXCL14),ENSGALG00000008297(SEMA4B),ENSGALG00000011206(KITLG),ENSGALG00000034987(GGCL1),ENSGALG00000000681(PA…	1.60413	0.000359167	0.309566
GO:0044767	single-organism developmental process	biological_process	773	433	340	2704	2504	10155	ENSGALG00000037262(HOXC8),ENSGALG00000027231(NRARP),ENSGALG00000003473(SFRP1),ENSGALG00000014872(FGF10),ENSGALG00000014234(ATXN10),ENSGALG00000021572(SSH2),ENSGALG00000043618(SLC40A1),ENSGALG00000013143(PDE3A),ENSGALG00000011835(-),ENSGALG00000009302(EMX2),ENSGALG00000010560(EIF2AK2),ENSGALG00000002499(ZMYM4),ENSGALG00000038089(EGFR),ENSGALG00000036883(MET),ENSGALG00000000583(SOX13),ENSGALG000000…	ENSGALG00000006480(TCF7),ENSGALG00000027786(SOCS3),ENSGALG00000007768(AURKA),ENSGALG00000030140(CCDC3),ENSGALG00000026557(PGF),ENSGALG00000040189(RIPK4),ENSGALG00000028203(SPRED1),ENSGALG00000030907(CSF3),ENSGALG00000005263(SOX8),ENSGALG00000008684(-),ENSGALG00000009270(HOXD10),ENSGALG00000017075(FRY),ENSGALG00000004538(TNN),ENSGALG00000015013(MSX1),ENSGALG00000009173(GFRA1),ENSGALG00000009690(CE…	1.15936	0.000368099	0.288422
GO:0048731	system development	biological_process	595	330	265	2704	1889	10155	ENSGALG00000008415(ALS2),ENSGALG00000027058(EMP2),ENSGALG00000014804(THBS4),ENSGALG00000009905(MDM1),ENSGALG00000012356(TAB2),ENSGALG00000010688(SHC3),ENSGALG00000029533(LRP5),ENSGALG00000010485(ALKBH1),ENSGALG00000039583(MITF),ENSGALG00000005043(ACACB),ENSGALG00000028069(WNT16),ENSGALG00000016451(ROCK2),ENSGALG00000003677(NTNG2),ENSGALG00000017235(NOX4),ENSGALG00000028908(HOXA6),ENSGALG000000034…	ENSGALG00000015854(PGM3),ENSGALG00000002606(CLSTN1),ENSGALG00000008733(LPAR3),ENSGALG00000027707(ESM1),ENSGALG00000008263(CNTN4),ENSGALG00000003573(HPCA),ENSGALG00000028912(SCRT2),ENSGALG00000023626(NTN1),ENSGALG00000027874(CHAC1),ENSGALG00000035317(Id3),ENSGALG00000009971(CDC20),ENSGALG00000002708(LINGO1),ENSGALG00000007874(IL18),ENSGALG00000029175(EFNB2),ENSGALG00000011182(DLL1),ENSGALG00000010…	1.18293	0.000402653	0.289205
GO:0051146	striated muscle cell differentiation	biological_process	55	22	33	2704	114	10155	ENSGALG00000012735(EDN1),ENSGALG00000006074(SOX6),ENSGALG00000017235(NOX4),ENSGALG00000001229(SKI),ENSGALG00000002958(DNER),ENSGALG00000019719(KRT19),ENSGALG00000012755(IGF-I),ENSGALG00000016281(DMD),ENSGALG00000011298(RARB),ENSGALG00000033144(COLEC10),ENSGALG00000001183(MYH10),ENSGALG00000026395(TRABD2A),ENSGALG00000012873(SERPINB5),ENSGALG00000016102(-),ENSGALG00000004334(MYLK3),ENSGALG00000000…	ENSGALG00000015132(CDH2),ENSGALG00000042458(ACTN1),ENSGALG00000006216(MYOD1),ENSGALG00000009089(-),ENSGALG00000005292(KLHL40),ENSGALG00000029175(EFNB2),ENSGALG00000041634(ACTG2),ENSGALG00000012712(RBM24),ENSGALG00000008805(LMOD2),ENSGALG00000016480(SDC1),ENSGALG00000015013(MSX1),ENSGALG00000015018(CASQ2),ENSGALG00000041988(-),ENSGALG00000011086(-),ENSGALG00000009050(CAPN3),ENSGALG00000009791(PROX…	1.81189	0.000408196	0.270634
GO:0032502	developmental process	biological_process	785	439	346	2704	2549	10155	ENSGALG00000014930(ENC1),ENSGALG00000015123(ZDHHC23),ENSGALG00000010055(DAAM2),ENSGALG00000027069(-),ENSGALG00000004528(TSHZ3),ENSGALG00000030432(RASSF2),ENSGALG00000004070(MICALL2),ENSGALG00000008257(MERTK),ENSGALG00000036043(TBX3),ENSGALG00000008298(LRRC17),ENSGALG00000003123(CNTNAP1),ENSGALG00000001826(WWC1),ENSGALG00000007681(HTR2B),ENSGALG00000014824(PTGER4),ENSGALG00000005775(TEX11),ENSGALG…	ENSGALG00000005805(PLCD1),ENSGALG00000036258(PCDH8),ENSGALG00000008756(PLEK),ENSGALG00000011991(MYOZ2),ENSGALG00000032590(NDE1),ENSGALG00000005426(FREM1),ENSGALG00000005621(CAMK2A),ENSGALG00000029089(-),ENSGALG00000011086(-),ENSGALG00000015132(CDH2),ENSGALG00000016719(TNFRSF21),ENSGALG00000010331(MME),ENSGALG00000005519(TLL2),ENSGALG00000014687(EPHA1),ENSGALG00000011970(CHADL),ENSGALG00000006236(…	1.15657	0.000411208	0.253157
GO:0007275	multicellular organism development	biological_process	646	359	287	2704	2067	10155	ENSGALG00000006822(PCDH19),ENSGALG00000014974(MIB1),ENSGALG00000003588(-),ENSGALG00000009241(SFRP2),ENSGALG00000016904(SLITRK6),ENSGALG00000002555(RET),ENSGALG00000017091(FLT1),ENSGALG00000016473(OSR1),ENSGALG00000009900(PRKD1),ENSGALG00000017314(C2CD3),ENSGALG00000006473(PLXNA4),ENSGALG00000010337(GPR149),ENSGALG00000003849(TRPM1),ENSGALG00000031301(-),ENSGALG00000010769(HPGD),ENSGALG00000031893…	ENSGALG00000011228(WARS),ENSGALG00000015150(RORB),ENSGALG00000009973(SLC3A1),ENSGALG00000007416(CD3E),ENSGALG00000005256(EPHA4),ENSGALG00000014117(-),ENSGALG00000012541(MB),ENSGALG00000012160(KIF18A),ENSGALG00000026858(BTG2),ENSGALG00000016279(-),ENSGALG00000000402(LOXL2),ENSGALG00000016309(KLHL31),ENSGALG00000016889(RAP2A),ENSGALG00000015910(CD109),ENSGALG00000026983(CHRD),ENSGALG00000026790(DMR…	1.17372	0.00043107	0.247693
GO:0031012	extracellular matrix	cellular_component	115	43	72	2704	291	10155	ENSGALG00000009612(-),ENSGALG00000009315(PAPLN),ENSGALG00000017046(POSTN),ENSGALG00000011442(TGFBR2),ENSGALG00000007070(OTOA),ENSGALG00000034168(WNT5A),ENSGALG00000008164(-),ENSGALG00000016900(GPC6),ENSGALG00000009415(SMOC1),ENSGALG00000000151(ADAMTS19),ENSGALG00000014686(FBN2),ENSGALG00000016843(COL4A2),ENSGALG00000015795(ADAMTS5),ENSGALG00000006080(GPC4),ENSGALG00000002514(SFPQ),ENSGALG00000011…	ENSGALG00000000209(PRNP),ENSGALG00000012394(NID2),ENSGALG00000021074(MYOC),ENSGALG00000002955(ADAMTSL2),ENSGALG00000000402(LOXL2),ENSGALG00000009495(FGFR2),ENSGALG00000012659(CKAP4),ENSGALG00000039216(COL6A2),ENSGALG00000009572(ADAMTS20),ENSGALG00000023909(-),ENSGALG00000003578(FN1),ENSGALG00000014442(GAPDH),ENSGALG00000008267(IL5RA),ENSGALG00000041988(-),ENSGALG00000033683(PHOSPHO1),ENSGALG00000…	1.48415	0.000437462	0.235655
GO:0048869	cellular developmental process	biological_process	561	310	251	2704	1774	10155	ENSGALG00000014708(GSTK1),ENSGALG00000006097(PLXNA1),ENSGALG00000008700(PDCD4),ENSGALG00000015118(SMC5),ENSGALG00000005401(WNT9A),ENSGALG00000004334(MYLK3),ENSGALG00000003381(HERC1),ENSGALG00000030363(IFNAR1),ENSGALG00000001768(TENM2),ENSGALG00000008120(TLE3),ENSGALG00000000242(EBF2),ENSGALG00000007278(GRIN2A),ENSGALG00000007681(HTR2B),ENSGALG00000006689(ABHD2),ENSGALG00000014824(PTGER4),ENSGALG0…	ENSGALG00000016719(TNFRSF21),ENSGALG00000021520(TMEM8C),ENSGALG00000002990(PRELID1),ENSGALG00000010331(MME),ENSGALG00000008127(SPI1),ENSGALG00000014687(EPHA1),ENSGALG00000033635(PTGS2),ENSGALG00000015720(CHODL),ENSGALG00000006236(TPH1),ENSGALG00000011970(CHADL),ENSGALG00000003595(SARM1),ENSGALG00000005621(CAMK2A),ENSGALG00000011086(-),ENSGALG00000015132(CDH2),ENSGALG00000012998(WNT5B),ENSGALG0000…	1.18763	0.000440078	0.22312
GO:0009653	anatomical structure morphogenesis	biological_process	405	226	179	2704	1241	10155	ENSGALG00000001169(CRB2),ENSGALG00000009241(SFRP2),ENSGALG00000016904(SLITRK6),ENSGALG00000002555(RET),ENSGALG00000017091(FLT1),ENSGALG00000015407(PLAG1),ENSGALG00000005850(FNBP1L),ENSGALG00000012735(EDN1),ENSGALG00000014974(MIB1),ENSGALG00000003588(-),ENSGALG00000004170(ADA),ENSGALG00000002294(SEMA6A),ENSGALG00000019276(-),ENSGALG00000017314(C2CD3),ENSGALG00000006473(PLXNA4),ENSGALG00000029811(B…	ENSGALG00000027314(SAXO1),ENSGALG00000010290(VEGFA),ENSGALG00000005554(ADIPOQ),ENSGALG00000011228(WARS),ENSGALG00000015150(RORB),ENSGALG00000008166(TLR15),ENSGALG00000005256(EPHA4),ENSGALG00000003899(RAB17),ENSGALG00000001143(ETS1),ENSGALG00000005974(COL6A1),ENSGALG00000026983(CHRD),ENSGALG00000006098(HPRT1),ENSGALG00000015910(CD109),ENSGALG00000015018(CASQ2),ENSGALG00000016889(RAP2A),ENSGALG0000…	1.22562	0.000441088	0.211207
GO:0048856	anatomical structure development	biological_process	735	410	325	2704	2379	10155	ENSGALG00000041093(MMP24),ENSGALG00000020999(DYNLL1),ENSGALG00000004727(ULK2),ENSGALG00000007310(CEP164),ENSGALG00000034048(BCL11A),ENSGALG00000007758(OSBP2),ENSGALG00000001774(NEO1),ENSGALG00000011254(SATB1),ENSGALG00000030647(MFAP2),ENSGALG00000005589(SYNGR3),ENSGALG00000002804(RND2),ENSGALG00000008514(DLL4),ENSGALG00000017378(CRTAC1),ENSGALG00000009095(-),ENSGALG00000002223(LHX9),ENSGALG000000…	ENSGALG00000012219(UNC5C),ENSGALG00000014999(-),ENSGALG00000026153(-),ENSGALG00000009089(-),ENSGALG00000003015(SERPINF1),ENSGALG00000026284(IKBIP),ENSGALG00000005321(-),ENSGALG00000002554(TSPAN2),ENSGALG00000033090(VDR),ENSGALG00000006491(ANKRD1),ENSGALG00000003857(ITK),ENSGALG00000006725(ACAN),ENSGALG00000016954(RGCC),ENSGALG00000007448(SPRY3),ENSGALG00000016400(RSAD2),ENSGALG00000002781(-),ENSG…	1.16029	0.000478963	0.217273
GO:0040012	regulation of locomotion	biological_process	139	72	67	2704	368	10155	ENSGALG00000015548(RNF20),ENSGALG00000014236(ATP8A1),ENSGALG00000010000(PRKCE),ENSGALG00000007952(AMOT),ENSGALG00000011835(-),ENSGALG00000006473(PLXNA4),ENSGALG00000002294(SEMA6A),ENSGALG00000004170(ADA),ENSGALG00000036883(MET),ENSGALG00000017179(PDGFD),ENSGALG00000038089(EGFR),ENSGALG00000009900(PRKD1),ENSGALG00000029811(BMPER),ENSGALG00000026594(HS3ST5),ENSGALG00000006526(PLXNB1),ENSGALG0000001…	ENSGALG00000010847(VEGFC),ENSGALG00000029819(SCG2),ENSGALG00000041708(WNT4),ENSGALG00000001143(ETS1),ENSGALG00000009791(PROX1),ENSGALG00000012946(FAM60A),ENSGALG00000003058(-),ENSGALG00000010290(VEGFA),ENSGALG00000003003(CCL20),ENSGALG00000003589(VTN),ENSGALG00000028341(-),ENSGALG00000005554(ADIPOQ),ENSGALG00000026557(PGF),ENSGALG00000002175(KIF14),ENSGALG00000006346(CXCL14),ENSGALG00000000168(AD…	1.41854	0.000557609	0.240302
GO:0045595	regulation of cell differentiation	biological_process	237	127	110	2704	684	10155	ENSGALG00000011957(TOB2),ENSGALG00000002707(CHRNB2),ENSGALG00000039461(TNFRSF1A),ENSGALG00000016881(GPR183),ENSGALG00000010179(RFX3),ENSGALG00000006563(SEMA3D),ENSGALG00000040266(GLI3),ENSGALG00000008298(LRRC17),ENSGALG00000012290(SOX10),ENSGALG00000040021(HOXA11),ENSGALG00000015297(FOXO3),ENSGALG00000036043(TBX3),ENSGALG00000003759(RORA),ENSGALG00000030432(RASSF2),ENSGALG00000027440(-),ENSGALG00…	ENSGALG00000000653(CNTN2),ENSGALG00000013886(LDLRAD4),ENSGALG00000006216(MYOD1),ENSGALG00000015363(-),ENSGALG00000001780(PROC),ENSGALG00000003886(SGCD),ENSGALG00000012178(PDGFB),ENSGALG00000037402(CTGF),ENSGALG00000003595(SARM1),ENSGALG00000012998(WNT5B),ENSGALG00000011889(PRKCH),ENSGALG00000015132(CDH2),ENSGALG00000002990(PRELID1),ENSGALG00000000379(-),ENSGALG00000016719(TNFRSF21),ENSGALG0000001…	1.30126	0.000570796	0.234271
GO:0007167	enzyme linked receptor protein signaling pathway	biological_process	171	90	81	2704	470	10155	ENSGALG00000008141(COL4A5),ENSGALG00000014872(FGF10),ENSGALG00000027905(CSRNP1),ENSGALG00000003446(PRLR),ENSGALG00000009241(SFRP2),ENSGALG00000002555(RET),ENSGALG00000033144(COLEC10),ENSGALG00000017091(FLT1),ENSGALG00000037940(IGFBP3),ENSGALG00000001229(SKI),ENSGALG00000001169(CRB2),ENSGALG00000008616(-),ENSGALG00000003473(SFRP1),ENSGALG00000032856(GFRA2),ENSGALG00000023193(-),ENSGALG00000001042(…	ENSGALG00000005256(EPHA4),ENSGALG00000026557(PGF),ENSGALG00000008677(VIM),ENSGALG00000005554(ADIPOQ),ENSGALG00000014124(TEC),ENSGALG00000010290(VEGFA),ENSGALG00000027786(SOCS3),ENSGALG00000028407(GDF9),ENSGALG00000030988(RBPMS2),ENSGALG00000034500(CIDEA),ENSGALG00000025748(FGF9),ENSGALG00000010847(VEGFC),ENSGALG00000001749(ACSBG2),ENSGALG00000023266(-),ENSGALG00000007358(CILP),ENSGALG00000041708(…	1.36638	0.000581189	0.227694
GO:0051270	regulation of cellular component movement	biological_process	136	71	65	2704	360	10155	ENSGALG00000008628(-),ENSGALG00000006097(PLXNA1),ENSGALG00000008681(-),ENSGALG00000010818(PLPP3),ENSGALG00000001419(DAB2IP),ENSGALG00000006689(ABHD2),ENSGALG00000014824(PTGER4),ENSGALG00000012913(PKP2),ENSGALG00000015208(ROR2),ENSGALG00000012755(IGF-I),ENSGALG00000005030(DOCK10),ENSGALG00000005229(DPH5),ENSGALG00000021869(PODN),ENSGALG00000006563(SEMA3D),ENSGALG00000001037(SCAI),ENSGALG0000002705…	ENSGALG00000008945(NEXN),ENSGALG00000004386(SOX9),ENSGALG00000004184(SPARC),ENSGALG00000040755(ANGPT4),ENSGALG00000043287(CAV1),ENSGALG00000014687(EPHA1),ENSGALG00000003203(-),ENSGALG00000012219(UNC5C),ENSGALG00000011870(HIF1A),ENSGALG00000012429(BMP4),ENSGALG00000003034(-),ENSGALG00000011209(EVL),ENSGALG00000007650(SLC9A3R1),ENSGALG00000000379(-),ENSGALG00000005483(CDH13),ENSGALG00000009626(THBS…	1.41876	0.000634988	0.237955
GO:0007166	cell surface receptor signaling pathway	biological_process	409	227	182	2704	1265	10155	ENSGALG00000000667(EDN2),ENSGALG00000033144(COLEC10),ENSGALG00000001042(MTMR4),ENSGALG00000011288(DACT2),ENSGALG00000017050(SMAD9),ENSGALG00000005662(AMPD3),ENSGALG00000003500(-),ENSGALG00000023749(DARS2),ENSGALG00000028822(RNF152),ENSGALG00000005646(TSC2),ENSGALG00000026468(CHSY1),ENSGALG00000040993(BAMBI),ENSGALG00000016558(VEGFD),ENSGALG00000008473(PLXND1),ENSGALG00000014913(ROS1),ENSGALG00000…	ENSGALG00000028627(TIMP3),ENSGALG00000006638(GRIK4),ENSGALG00000008677(VIM),ENSGALG00000005909(GATA2),ENSGALG00000010163(LGR5),ENSGALG00000029819(SCG2),ENSGALG00000016228(NYX),ENSGALG00000041708(WNT4),ENSGALG00000028608(BTC),ENSGALG00000022586(HPX),ENSGALG00000009495(FGFR2),ENSGALG00000026038(-),ENSGALG00000008267(IL5RA),ENSGALG00000001882(-),ENSGALG00000009034(-),ENSGALG00000004742(BMP15),ENSGAL…	1.21424	0.000733723	0.263498
GO:0048646	anatomical structure formation involved in morphogenesis	biological_process	199	112	87	2704	566	10155	ENSGALG00000015480(POGLUT1),ENSGALG00000016477(-),ENSGALG00000042067(SPRY1),ENSGALG00000009723(FMN1),ENSGALG00000010179(RFX3),ENSGALG00000009846(-),ENSGALG00000040266(GLI3),ENSGALG00000003123(CNTNAP1),ENSGALG00000040021(HOXA11),ENSGALG00000010370(MED12L),ENSGALG00000021079(RGS19),ENSGALG00000004581(NDST1),ENSGALG00000003759(RORA),ENSGALG00000009784(PTPN14),ENSGALG00000012755(IGF-I),ENSGALG0000002…	ENSGALG00000036258(PCDH8),ENSGALG00000005805(PLCD1),ENSGALG00000013803(ADGRG6),ENSGALG00000015193(CCDC80),ENSGALG00000006216(MYOD1),ENSGALG00000004956(GPI),ENSGALG00000031895(SDK2),ENSGALG00000003821(RAMP1),ENSGALG00000011489(T),ENSGALG00000011991(MYOZ2),ENSGALG00000037402(CTGF),ENSGALG00000011086(-),ENSGALG00000007785(PROK2),ENSGALG00000007314(DSCAML1),ENSGALG00000026276(TCF15),ENSGALG0000000307…	1.32041	0.000881649	0.303957
GO:0016477	cell migration	biological_process	200	104	96	2704	570	10155	ENSGALG00000002525(RASGEF1A),ENSGALG00000002555(RET),ENSGALG00000017091(FLT1),ENSGALG00000003336(DAPK2),ENSGALG00000009241(SFRP2),ENSGALG00000006413(CEMIP),ENSGALG00000016624(ELP3),ENSGALG00000003473(SFRP1),ENSGALG00000014872(FGF10),ENSGALG00000008141(COL4A5),ENSGALG00000012735(EDN1),ENSGALG00000011835(-),ENSGALG00000009302(EMX2),ENSGALG00000006473(PLXNA4),ENSGALG00000015548(RNF20),ENSGALG0000001…	ENSGALG00000010290(VEGFA),ENSGALG00000028341(-),ENSGALG00000003589(VTN),ENSGALG00000026557(PGF),ENSGALG00000005554(ADIPOQ),ENSGALG00000010847(VEGFC),ENSGALG00000005263(SOX8),ENSGALG00000011094(PDE4B),ENSGALG00000001143(ETS1),ENSGALG00000012946(FAM60A),ENSGALG00000006352(CH25H),ENSGALG00000004538(TNN),ENSGALG00000029596(HAS2),ENSGALG00000000402(LOXL2),ENSGALG00000028376(FGF19),ENSGALG00000016889(R…	1.31774	0.000928961	0.307951
GO:0007169	transmembrane receptor protein tyrosine kinase signaling pathway	biological_process	118	59	59	2704	309	10155	ENSGALG00000012755(IGF-I),ENSGALG00000015208(ROR2),ENSGALG00000009700(PDK4),ENSGALG00000009100(FSHR),ENSGALG00000001419(DAB2IP),ENSGALG00000008266(COL4A6),ENSGALG00000007434(RHBDF1),ENSGALG00000014786(-),ENSGALG00000038730(GIGYF2),ENSGALG00000042067(SPRY1),ENSGALG00000007158(SOCS1),ENSGALG00000010688(SHC3),ENSGALG00000011823(FAT4),ENSGALG00000008107(-),ENSGALG00000008999(AFAP1L2),ENSGALG000000304…	ENSGALG00000004444(SHCBP1),ENSGALG00000037402(CTGF),ENSGALG00000007646(-),ENSGALG00000000535(ERRFI1),ENSGALG00000009626(THBS1),ENSGALG00000005483(CDH13),ENSGALG00000012594(NTRK2),ENSGALG00000006522(HCK),ENSGALG00000023521(ADRA2A),ENSGALG00000000379(-),ENSGALG00000007650(SLC9A3R1),ENSGALG00000021567(EPHA8),ENSGALG00000001857(FAM132A),ENSGALG00000004386(SOX9),ENSGALG00000040241(NTRK3),ENSGALG000000…	1.43416	0.00104757	0.334409
GO:0001944	vasculature development	biological_process	109	60	49	2704	283	10155	ENSGALG00000011835(-),ENSGALG00000007952(AMOT),ENSGALG00000014772(WARS2),ENSGALG00000016473(OSR1),ENSGALG00000009900(PRKD1),ENSGALG00000002632(CALCRL),ENSGALG00000009107(NRXN1),ENSGALG00000014840(C6),ENSGALG00000029811(BMPER),ENSGALG00000017091(FLT1),ENSGALG00000009241(SFRP2),ENSGALG00000027231(NRARP),ENSGALG00000014751(-),ENSGALG00000014974(MIB1),ENSGALG00000014872(FGF10),ENSGALG00000005208(S1PR…	ENSGALG00000029819(SCG2),ENSGALG00000011855(RHOJ),ENSGALG00000010847(VEGFC),ENSGALG00000041708(WNT4),ENSGALG00000001143(ETS1),ENSGALG00000025748(FGF9),ENSGALG00000009791(PROX1),ENSGALG00000010290(VEGFA),ENSGALG00000005909(GATA2),ENSGALG00000011228(WARS),ENSGALG00000026557(PGF),ENSGALG00000001021(MYOCD),ENSGALG00000029047(TMEM204),ENSGALG00000029596(HAS2),ENSGALG00000015958(EIF2AK3),ENSGALG0000000…	1.44648	0.00127532	0.392572
GO:0042127	regulation of cell proliferation	biological_process	224	97	127	2704	654	10155	ENSGALG00000016589(SLC35F6),ENSGALG00000005772(BOK),ENSGALG00000010412(WWTR1),ENSGALG00000004594(CD74),ENSGALG00000003294(ATAD5),ENSGALG00000005441(NFIB),ENSGALG00000003033(-),ENSGALG00000009612(-),ENSGALG00000005959(GLMN),ENSGALG00000002761(SIRT1),ENSGALG00000002853(CFDP1),ENSGALG00000011099(FAP),ENSGALG00000009724(GREM1),ENSGALG00000014872(FGF10),ENSGALG00000012735(EDN1),ENSGALG00000027231(NRAR…	ENSGALG00000013971(SGK1),ENSGALG00000000516(FANCA),ENSGALG00000028376(FGF19),ENSGALG00000015910(CD109),ENSGALG00000029596(HAS2),ENSGALG00000015013(MSX1),ENSGALG00000006382(PTPRJ),ENSGALG00000015708(FGFR3),ENSGALG00000009378(PDGFC),ENSGALG00000003045(E2F1),ENSGALG00000002175(KIF14),ENSGALG00000013183(TERT),ENSGALG00000001021(MYOCD),ENSGALG00000011206(KITLG),ENSGALG00000003476(ERN1),ENSGALG00000007…	1.2863	0.0013165	0.391273
GO:0055001	muscle cell development	biological_process	39	15	24	2704	77	10155	ENSGALG00000004334(MYLK3),ENSGALG00000000195(SVCT2),ENSGALG00000026395(TRABD2A),ENSGALG00000012873(SERPINB5),ENSGALG00000001183(MYH10),ENSGALG00000036043(TBX3),ENSGALG00000012885(BCL2),ENSGALG00000013929(PDGFRA),ENSGALG00000012735(EDN1),ENSGALG00000024449(RAMP2),ENSGALG00000019719(KRT19),ENSGALG00000002958(DNER),ENSGALG00000016281(DMD),ENSGALG00000012755(IGF-I),ENSGALG00000017122(SGCG),	ENSGALG00000000172(MYOG),ENSGALG00000011991(MYOZ2),ENSGALG00000009791(PROX1),ENSGALG00000006491(ANKRD1),ENSGALG00000007963(NFATC2),ENSGALG00000008945(NEXN),ENSGALG00000003886(SGCD),ENSGALG00000013624(-),ENSGALG00000008684(-),ENSGALG00000005226(MYOZ1),ENSGALG00000014463(ACTN2),ENSGALG00000014736(-),ENSGALG00000009844(ACTC1),ENSGALG00000012429(BMP4),ENSGALG00000042458(ACTN1),ENSGALG00000006216(MYOD…	1.90216	0.00135312	0.388752
GO:0048514	blood vessel morphogenesis	biological_process	92	48	44	2704	232	10155	ENSGALG00000027058(EMP2),ENSGALG00000011442(TGFBR2),ENSGALG00000005285(TBX4),ENSGALG00000002155(-),ENSGALG00000009724(GREM1),ENSGALG00000014804(THBS4),ENSGALG00000017129(SAP18),ENSGALG00000013929(PDGFRA),ENSGALG00000014684(ERAP1),ENSGALG00000029533(LRP5),ENSGALG00000003759(RORA),ENSGALG00000002761(SIRT1),ENSGALG00000010370(MED12L),ENSGALG00000005959(GLMN),ENSGALG00000011200(THBS2),ENSGALG00000017…	ENSGALG00000016954(RGCC),ENSGALG00000001021(MYOCD),ENSGALG00000002987(SERPINF2),ENSGALG00000011489(T),ENSGALG00000003821(RAMP1),ENSGALG00000027707(ESM1),ENSGALG00000029596(HAS2),ENSGALG00000015958(EIF2AK3),ENSGALG00000008661(CYR61),ENSGALG00000005805(PLCD1),ENSGALG00000001840(TEK),ENSGALG00000011708(MYLK),ENSGALG00000015193(CCDC80),ENSGALG00000029175(EFNB2),ENSGALG00000007874(IL18),ENSGALG0000001…	1.48927	0.00147823	0.410997
GO:1901615	organic hydroxy compound metabolic process	biological_process	90	48	42	2704	226	10155	ENSGALG00000002830(NUDT3),ENSGALG00000002761(SIRT1),ENSGALG00000002891(ACADL),ENSGALG00000005229(DPH5),ENSGALG00000029533(LRP5),ENSGALG00000009095(-),ENSGALG00000014938(ABHD3),ENSGALG00000005860(ACAA1),ENSGALG00000004205(SOAT1),ENSGALG00000015433(ABCA1),ENSGALG00000011497(PECR),ENSGALG00000012885(BCL2),ENSGALG00000013804(SRD5A3),ENSGALG00000030376(DHRS3),ENSGALG00000003972(FAXDC2),ENSGALG00000002…	ENSGALG00000012200(GCH1),ENSGALG00000033090(VDR),ENSGALG00000010798(DHCR24),ENSGALG00000026081(RBM38),ENSGALG00000041222(CYP7A1),ENSGALG00000021542(SNCB),ENSGALG00000007109(APOA4),ENSGALG00000019277(SLCO1B3),ENSGALG00000013154(SLCO1C1),ENSGALG00000009365(CYP51),ENSGALG00000014742(HTR1A),ENSGALG00000007267(MVD),ENSGALG00000008018(SNAI1),ENSGALG00000028376(FGF19),ENSGALG00000016740(OCA2),ENSGALG000…	1.49557	0.00149642	0.403051
GO:0005578	proteinaceous extracellular matrix	cellular_component	78	32	46	2704	190	10155	ENSGALG00000011200(THBS2),ENSGALG00000006080(GPC4),ENSGALG00000016843(COL4A2),ENSGALG00000028069(WNT16),ENSGALG00000015795(ADAMTS5),ENSGALG00000016900(GPC6),ENSGALG00000006087(GPC3),ENSGALG00000000151(ADAMTS19),ENSGALG00000009415(SMOC1),ENSGALG00000014686(FBN2),ENSGALG00000008164(-),ENSGALG00000034168(WNT5A),ENSGALG00000007070(OTOA),ENSGALG00000014804(THBS4),ENSGALG00000017046(POSTN),ENSGALG00000…	ENSGALG00000004538(TNN),ENSGALG00000005974(COL6A1),ENSGALG00000023626(NTN1),ENSGALG00000005180(-),ENSGALG00000008661(CYR61),ENSGALG00000033683(PHOSPHO1),ENSGALG00000041988(-),ENSGALG00000034067(FMOD),ENSGALG00000003578(FN1),ENSGALG00000008267(IL5RA),ENSGALG00000009572(ADAMTS20),ENSGALG00000023909(-),ENSGALG00000015193(CCDC80),ENSGALG00000039216(COL6A2),ENSGALG00000002667(OLFML2B),ENSGALG000000067…	1.54175	0.00155804	0.406931
GO:0001568	blood vessel development	biological_process	104	58	46	2704	270	10155	ENSGALG00000008473(PLXND1),ENSGALG00000034168(WNT5A),ENSGALG00000012342(SASH1),ENSGALG00000016558(VEGFD),ENSGALG00000017242(FZD4),ENSGALG00000011200(THBS2),ENSGALG00000010769(HPGD),ENSGALG00000029024(TCF21),ENSGALG00000016843(COL4A2),ENSGALG00000001183(MYH10),ENSGALG00000002761(SIRT1),ENSGALG00000005959(GLMN),ENSGALG00000005285(TBX4),ENSGALG00000011442(TGFBR2),ENSGALG00000002155(-),ENSGALG0000000…	ENSGALG00000005209(-),ENSGALG00000000402(LOXL2),ENSGALG00000029596(HAS2),ENSGALG00000015958(EIF2AK3),ENSGALG00000001021(MYOCD),ENSGALG00000026557(PGF),ENSGALG00000011228(WARS),ENSGALG00000005909(GATA2),ENSGALG00000010290(VEGFA),ENSGALG00000009791(PROX1),ENSGALG00000025748(FGF9),ENSGALG00000001143(ETS1),ENSGALG00000041708(WNT4),ENSGALG00000010847(VEGFC),ENSGALG00000029819(SCG2),ENSGALG00000011708(…	1.44658	0.00163741	0.415084
GO:0001525	angiogenesis	biological_process	77	42	35	2704	189	10155	ENSGALG00000021031(ACKR3),ENSGALG00000001419(DAB2IP),ENSGALG00000005208(S1PR1),ENSGALG00000012735(EDN1),ENSGALG00000043701(ELK3),ENSGALG00000009241(SFRP2),ENSGALG00000027231(NRARP),ENSGALG00000027440(-),ENSGALG00000017091(FLT1),ENSGALG00000024449(RAMP2),ENSGALG00000002632(CALCRL),ENSGALG00000009900(PRKD1),ENSGALG00000014840(C6),ENSGALG00000029811(BMPER),ENSGALG00000009029(TSPAN12),ENSGALG00000009…	ENSGALG00000011228(WARS),ENSGALG00000006821(TNMD),ENSGALG00000009626(THBS1),ENSGALG00000003076(TNFSF6),ENSGALG00000005483(CDH13),ENSGALG00000026557(PGF),ENSGALG00000010290(VEGFA),ENSGALG00000037402(CTGF),ENSGALG00000003015(SERPINF1),ENSGALG00000007785(PROK2),ENSGALG00000005909(GATA2),ENSGALG00000026928(KLF4),ENSGALG00000004184(SPARC),ENSGALG00000001143(ETS1),ENSGALG00000025748(FGF9),ENSGALG000000…	1.53004	0.00197454	0.486245
GO:0048762	mesenchymal cell differentiation	biological_process	55	30	25	2704	124	10155	ENSGALG00000014872(FGF10),ENSGALG00000007599(AMER1),ENSGALG00000034168(WNT5A),ENSGALG00000012735(EDN1),ENSGALG00000001419(DAB2IP),ENSGALG00000007681(HTR2B),ENSGALG00000013818(CITED2),ENSGALG00000002555(RET),ENSGALG00000010412(WWTR1),ENSGALG00000009241(SFRP2),ENSGALG00000029024(TCF21),ENSGALG00000007767(DIS3L2),ENSGALG00000001169(CRB2),ENSGALG00000007685(BCL9L),ENSGALG00000003473(SFRP1),ENSGALG000…	ENSGALG00000013886(LDLRAD4),ENSGALG00000004161(CCNB2),ENSGALG00000000402(LOXL2),ENSGALG00000028376(FGF19),ENSGALG00000008018(SNAI1),ENSGALG00000010290(VEGFA),ENSGALG00000013722(SEMA3B),ENSGALG00000003058(-),ENSGALG00000015013(MSX1),ENSGALG00000029596(HAS2),ENSGALG00000011355(Wnt10a),ENSGALG00000034661(Id1),ENSGALG00000004386(SOX9),ENSGALG00000004476(SEMA3G),ENSGALG00000021074(MYOC),ENSGALG0000001…	1.66577	0.00197892	0.473787
GO:0055002	striated muscle cell development	biological_process	36	13	23	2704	71	10155	ENSGALG00000036043(TBX3),ENSGALG00000000195(SVCT2),ENSGALG00000004334(MYLK3),ENSGALG00000012873(SERPINB5),ENSGALG00000026395(TRABD2A),ENSGALG00000001183(MYH10),ENSGALG00000013929(PDGFRA),ENSGALG00000012885(BCL2),ENSGALG00000012735(EDN1),ENSGALG00000016281(DMD),ENSGALG00000012755(IGF-I),ENSGALG00000002958(DNER),ENSGALG00000019719(KRT19),	ENSGALG00000008945(NEXN),ENSGALG00000006491(ANKRD1),ENSGALG00000007963(NFATC2),ENSGALG00000013624(-),ENSGALG00000008684(-),ENSGALG00000011991(MYOZ2),ENSGALG00000000172(MYOG),ENSGALG00000009791(PROX1),ENSGALG00000014736(-),ENSGALG00000012429(BMP4),ENSGALG00000009844(ACTC1),ENSGALG00000014463(ACTN2),ENSGALG00000005226(MYOZ1),ENSGALG00000005292(KLHL40),ENSGALG00000009089(-),ENSGALG00000042458(ACTN1)…	1.90422	0.0020124	0.468781
GO:0008283	cell proliferation	biological_process	267	125	142	2704	805	10155	ENSGALG00000039461(TNFRSF1A),ENSGALG00000016881(GPR183),ENSGALG00000002707(CHRNB2),ENSGALG00000042067(SPRY1),ENSGALG00000017280(KCNA1),ENSGALG00000011957(TOB2),ENSGALG00000003759(RORA),ENSGALG00000009784(PTPN14),ENSGALG00000015052(UHRF2),ENSGALG00000023612(LZTS2),ENSGALG00000010370(MED12L),ENSGALG00000012290(SOX10),ENSGALG00000016312(POLA1),ENSGALG00000015297(FOXO3),ENSGALG00000036043(TBX3),ENSGA…	ENSGALG00000006216(MYOD1),ENSGALG00000002298(COL8A2),ENSGALG00000021017(DUSP15),ENSGALG00000001405(IRF6),ENSGALG00000000949(HBEGF),ENSGALG00000005805(PLCD1),ENSGALG00000010202(ENTPD5),ENSGALG00000011489(T),ENSGALG00000012178(PDGFB),ENSGALG00000012396(PTGER2),ENSGALG00000009492(DNAJB9),ENSGALG00000032590(NDE1),ENSGALG00000002678(CSPG4),ENSGALG00000015181(GAREM1),ENSGALG00000015363(-),ENSGALG000000…	1.24563	0.00208321	0.472505
GO:0048468	cell development	biological_process	315	164	151	2704	969	10155	ENSGALG00000016907(KLHL1),ENSGALG00000001264(PLXNA2),ENSGALG00000003875(ABL1),ENSGALG00000016899(DCT),ENSGALG00000002958(DNER),ENSGALG00000006374(TBX6),ENSGALG00000030031(TTPA),ENSGALG00000005713(NCKIPSD),ENSGALG00000014913(ROS1),ENSGALG00000008473(PLXND1),ENSGALG00000007531(ZFYVE27),ENSGALG00000002888(CASZ1),ENSGALG00000011562(PARK2),ENSGALG00000034168(WNT5A),ENSGALG00000015143(-),ENSGALG0000000…	ENSGALG00000015348(ALCAM),ENSGALG00000016480(SDC1),ENSGALG00000007945(CRYAB),ENSGALG00000013722(SEMA3B),ENSGALG00000004742(BMP15),ENSGALG00000009034(-),ENSGALG00000003578(FN1),ENSGALG00000004161(CCNB2),ENSGALG00000007109(APOA4),ENSGALG00000010915(IL6),ENSGALG00000012462(KIF5C),ENSGALG00000014736(-),ENSGALG00000003932(SDC4),ENSGALG00000004476(SEMA3G),ENSGALG00000021074(MYOC),ENSGALG00000007707(TRA…	1.22084	0.00230489	0.509381
GO:0072358	cardiovascular system development	biological_process	160	87	73	2704	453	10155	ENSGALG00000009784(PTPN14),ENSGALG00000003759(RORA),ENSGALG00000004581(NDST1),ENSGALG00000029533(LRP5),ENSGALG00000014514(CC2D2A),ENSGALG00000010370(MED12L),ENSGALG00000036043(TBX3),ENSGALG00000012290(SOX10),ENSGALG00000027058(EMP2),ENSGALG00000014804(THBS4),ENSGALG00000011823(FAT4),ENSGALG00000040266(GLI3),ENSGALG00000002831(SH3PXD2B),ENSGALG00000012356(TAB2),ENSGALG00000016451(ROCK2),ENSGALG000…	ENSGALG00000011489(T),ENSGALG00000003821(RAMP1),ENSGALG00000012178(PDGFB),ENSGALG00000003886(SGCD),ENSGALG00000027707(ESM1),ENSGALG00000016954(RGCC),ENSGALG00000006725(ACAN),ENSGALG00000002987(SERPINF2),ENSGALG00000011708(MYLK),ENSGALG00000029175(EFNB2),ENSGALG00000007874(IL18),ENSGALG00000015193(CCDC80),ENSGALG00000011182(DLL1),ENSGALG00000013803(ADGRG6),ENSGALG00000005805(PLCD1),ENSGALG00000008…	1.32646	0.00240833	0.518934
GO:0072359	circulatory system development	biological_process	160	87	73	2704	453	10155	ENSGALG00000014772(WARS2),ENSGALG00000007952(AMOT),ENSGALG00000011835(-),ENSGALG00000017314(C2CD3),ENSGALG00000029811(BMPER),ENSGALG00000014840(C6),ENSGALG00000009107(NRXN1),ENSGALG00000002632(CALCRL),ENSGALG00000009900(PRKD1),ENSGALG00000016500(FKBP12.6),ENSGALG00000016473(OSR1),ENSGALG00000001169(CRB2),ENSGALG00000027231(NRARP),ENSGALG00000009241(SFRP2),ENSGALG00000017091(FLT1),ENSGALG000000127…	ENSGALG00000002515(OLFM1),ENSGALG00000041708(WNT4),ENSGALG00000010847(VEGFC),ENSGALG00000011855(RHOJ),ENSGALG00000029819(SCG2),ENSGALG00000009791(PROX1),ENSGALG00000034661(Id1),ENSGALG00000025748(FGF9),ENSGALG00000001143(ETS1),ENSGALG00000005909(GATA2),ENSGALG00000012541(MB),ENSGALG00000010290(VEGFA),ENSGALG00000026557(PGF),ENSGALG00000011228(WARS),ENSGALG00000001021(MYOCD),ENSGALG00000009844(ACT…	1.32646	0.00240833	0.518934
GO:0007165	signal transduction	biological_process	855	491	364	2704	2851	10155	ENSGALG00000023510(ERP29),ENSGALG00000019867(WDCP),ENSGALG00000012321(MAP4K5),ENSGALG00000043044(-),ENSGALG00000015123(ZDHHC23),ENSGALG00000003412(-),ENSGALG00000008257(MERTK),ENSGALG00000030432(RASSF2),ENSGALG00000015433(ABCA1),ENSGALG00000005223(PAC1),ENSGALG00000014824(PTGER4),ENSGALG00000004083(GRIA1),ENSGALG00000013468(TLR3),ENSGALG00000007681(HTR2B),ENSGALG00000009100(FSHR),ENSGALG000000086…	ENSGALG00000008756(PLEK),ENSGALG00000000994(-),ENSGALG00000026359(SERTAD4),ENSGALG00000005805(PLCD1),ENSGALG00000007667(GPR158),ENSGALG00000015181(GAREM1),ENSGALG00000005087(FAM83G),ENSGALG00000011858(-),ENSGALG00000015132(CDH2),ENSGALG00000009301(CHRNA1),ENSGALG00000005621(CAMK2A),ENSGALG00000013814(IMPA2),ENSGALG00000029089(-),ENSGALG00000003841(DGKK),ENSGALG00000014687(EPHA1),ENSGALG0000000517…	1.12627	0.00243242	0.499168
GO:0008284	positive regulation of cell proliferation	biological_process	126	59	67	2704	344	10155	ENSGALG00000009925(MTA3),ENSGALG00000011442(TGFBR2),ENSGALG00000009724(GREM1),ENSGALG00000012773(GCNT2),ENSGALG00000012885(BCL2),ENSGALG00000008901(FP),ENSGALG00000001841(ROGDI),ENSGALG00000009612(-),ENSGALG00000002761(SIRT1),ENSGALG00000003294(ATAD5),ENSGALG00000012550(HMOX1),ENSGALG00000010412(WWTR1),ENSGALG00000004594(CD74),ENSGALG00000016899(DCT),ENSGALG00000003875(ABL1),ENSGALG00000003033(-)…	ENSGALG00000002175(KIF14),ENSGALG00000007267(MVD),ENSGALG00000010915(IL6),ENSGALG00000001021(MYOCD),ENSGALG00000011206(KITLG),ENSGALG00000002722(MST1),ENSGALG00000013183(TERT),ENSGALG00000009378(PDGFC),ENSGALG00000003045(E2F1),ENSGALG00000015708(FGFR3),ENSGALG00000029596(HAS2),ENSGALG00000009495(FGFR2),ENSGALG00000014509(BST1),ENSGALG00000028376(FGF19),ENSGALG00000003578(FN1),ENSGALG00000029819(S…	1.37558	0.00251156	0.503422
GO:0048870	cell motility	biological_process	207	110	97	2704	608	10155	ENSGALG00000008628(-),ENSGALG00000013874(PEX7),ENSGALG00000015208(ROR2),ENSGALG00000012024(MKL1),ENSGALG00000038506(NXNL1),ENSGALG00000001419(DAB2IP),ENSGALG00000001037(SCAI),ENSGALG00000014804(THBS4),ENSGALG00000027058(EMP2),ENSGALG00000039583(MITF),ENSGALG00000010485(ALKBH1),ENSGALG00000021869(PODN),ENSGALG00000020561(-),ENSGALG00000029533(LRP5),ENSGALG00000025929(HOXA5),ENSGALG00000031843(ARHG…	ENSGALG00000010745(HMGB2),ENSGALG00000012429(BMP4),ENSGALG00000006856(CD151),ENSGALG00000011209(EVL),ENSGALG00000004386(SOX9),ENSGALG00000021567(EPHA8),ENSGALG00000021647(NRTN),ENSGALG00000012219(UNC5C),ENSGALG00000005086(PLAU),ENSGALG00000007511(ITGB2),ENSGALG00000026928(KLF4),ENSGALG00000009626(THBS1),ENSGALG00000034478(GGCL1),ENSGALG00000012594(NTRK2),ENSGALG00000005483(CDH13),ENSGALG000000147…	1.27862	0.00251909	0.493455
GO:0014904	myotube cell development	biological_process	16	6	10	2704	22	10155	ENSGALG00000012755(IGF-I),ENSGALG00000016281(DMD),ENSGALG00000012885(BCL2),ENSGALG00000002958(DNER),ENSGALG00000012873(SERPINB5),ENSGALG00000000195(SVCT2),	ENSGALG00000008684(-),ENSGALG00000005292(KLHL40),ENSGALG00000013624(-),ENSGALG00000014736(-),ENSGALG00000011086(-),ENSGALG00000007963(NFATC2),ENSGALG00000041634(ACTG2),ENSGALG00000042458(ACTN1),ENSGALG00000006216(MYOD1),ENSGALG00000000172(MYOG),	2.73131	0.00253217	0.484996
GO:0001932	regulation of protein phosphorylation	biological_process	217	115	102	2704	643	10155	ENSGALG00000009900(PRKD1),ENSGALG00000004477(NCOR1),ENSGALG00000028158(Fgf7),ENSGALG00000029811(BMPER),ENSGALG00000011835(-),ENSGALG00000010560(EIF2AK2),ENSGALG00000038089(EGFR),ENSGALG00000017179(PDGFD),ENSGALG00000009821(NENF),ENSGALG00000014872(FGF10),ENSGALG00000004604(-),ENSGALG00000011104(GCG),ENSGALG00000001416(ADRA1B),ENSGALG00000012735(EDN1),ENSGALG00000002555(RET),ENSGALG00000010961(IGF…	ENSGALG00000010847(VEGFC),ENSGALG00000014948(HMGCR),ENSGALG00000028203(SPRED1),ENSGALG00000002840(GRM4),ENSGALG00000030907(CSF3),ENSGALG00000003476(ERN1),ENSGALG00000007416(CD3E),ENSGALG00000003589(VTN),ENSGALG00000001876(-),ENSGALG00000005554(ADIPOQ),ENSGALG00000010290(VEGFA),ENSGALG00000027786(SOCS3),ENSGALG00000028407(GDF9),ENSGALG00000032618(DUSP5),ENSGALG00000006382(PTPRJ),ENSGALG00000032190…	1.26742	0.00281357	0.527177
GO:0001501	skeletal system development	biological_process	99	60	39	2704	260	10155	ENSGALG00000034346(RDH10),ENSGALG00000005476(PTH1R),ENSGALG00000005401(WNT9A),ENSGALG00000013874(PEX7),ENSGALG00000016509(IFT172),ENSGALG00000028908(HOXA6),ENSGALG00000006074(SOX6),ENSGALG00000007599(AMER1),ENSGALG00000013818(CITED2),ENSGALG00000012755(IGF-I),ENSGALG00000006158(ACVR2B),ENSGALG00000027440(-),ENSGALG00000015208(ROR2),ENSGALG00000032342(MIGA2),ENSGALG00000008298(LRRC17),ENSGALG00000…	ENSGALG00000004386(SOX9),ENSGALG00000017394(INSIG1),ENSGALG00000004184(SPARC),ENSGALG00000011970(CHADL),ENSGALG00000012219(UNC5C),ENSGALG00000011870(HIF1A),ENSGALG00000012429(BMP4),ENSGALG00000010707(GPR68),ENSGALG00000015132(CDH2),ENSGALG00000012998(WNT5B),ENSGALG00000027989(SBDS),ENSGALG00000037402(CTGF),ENSGALG00000007314(DSCAML1),ENSGALG00000026276(TCF15),ENSGALG00000005426(FREM1),ENSGALG0000…	1.43	0.00282026	0.517187
GO:0045765	regulation of angiogenesis	biological_process	45	26	19	2704	98	10155	ENSGALG00000016451(ROCK2),ENSGALG00000008473(PLXND1),ENSGALG00000001419(DAB2IP),ENSGALG00000034168(WNT5A),ENSGALG00000027891(-),ENSGALG00000012342(SASH1),ENSGALG00000016558(VEGFD),ENSGALG00000011200(THBS2),ENSGALG00000024449(RAMP2),ENSGALG00000009241(SFRP2),ENSGALG00000016843(COL4A2),ENSGALG00000027440(-),ENSGALG00000025929(HOXA5),ENSGALG00000017091(FLT1),ENSGALG00000014840(C6),ENSGALG00000002761…	ENSGALG00000026557(PGF),ENSGALG00000011228(WARS),ENSGALG00000011182(DLL1),ENSGALG00000009626(THBS1),ENSGALG00000006821(TNMD),ENSGALG00000003076(TNFSF6),ENSGALG00000003015(SERPINF1),ENSGALG00000007785(PROK2),ENSGALG00000005909(GATA2),ENSGALG00000026928(KLF4),ENSGALG00000010290(VEGFA),ENSGALG00000001840(TEK),ENSGALG00000011870(HIF1A),ENSGALG00000040755(ANGPT4),ENSGALG00000014687(EPHA1),ENSGALG00000…	1.72449	0.00292524	0.525263
GO:0009966	regulation of signal transduction	biological_process	397	224	173	2704	1257	10155	ENSGALG00000010000(PRKCE),ENSGALG00000009692(SH3RF1),ENSGALG00000009179(TNFSF10),ENSGALG00000007732(RTN4R),ENSGALG00000006526(PLXNB1),ENSGALG00000008438(SLC35C1),ENSGALG00000001434(STOM),ENSGALG00000009230(KIAA0922),ENSGALG00000037940(IGFBP3),ENSGALG00000012273(SOS2),ENSGALG00000015895(HTR1B),ENSGALG00000011149(PLA2R1),ENSGALG00000005377(-),ENSGALG00000032856(GFRA2),ENSGALG00000022739(AKAP11),ENS…	ENSGALG00000030775(RP4-613B23.5),ENSGALG00000041404(SALL3),ENSGALG00000007358(CILP),ENSGALG00000010577(-),ENSGALG00000019761(CHAD),ENSGALG00000030988(RBPMS2),ENSGALG00000040360(DUSP1),ENSGALG00000025948(SLA2),ENSGALG00000040938(nlgn1),ENSGALG00000000769(RAB7B),ENSGALG00000003003(CCL20),ENSGALG00000016457(TRIB2),ENSGALG00000012446(ELFN2),ENSGALG00000010915(IL6),ENSGALG00000002722(MST1),ENSGALG0000…	1.18612	0.0032609	0.573585
GO:0009986	cell surface	cellular_component	108	55	53	2704	290	10155	ENSGALG00000022955(VAMP1),ENSGALG00000027355(TPBG),ENSGALG00000009100(FSHR),ENSGALG00000024449(RAMP2),ENSGALG00000008460(ZFYVE19),ENSGALG00000007278(GRIN2A),ENSGALG00000006855(MELTF),ENSGALG00000007059(IGSF6),ENSGALG00000008747(ITGA8),ENSGALG00000007001(TLR4),ENSGALG00000016628(-),ENSGALG00000032349(CDH5),ENSGALG00000002707(CHRNB2),ENSGALG00000006702(MFGE8),ENSGALG00000023510(ERP29),ENSGALG000000…	ENSGALG00000009758(SLC7A11),ENSGALG00000015132(CDH2),ENSGALG00000012998(WNT5B),ENSGALG00000009626(THBS1),ENSGALG00000003076(TNFSF6),ENSGALG00000005135(SERPINE2),ENSGALG00000005483(CDH13),ENSGALG00000017185(TMEM123),ENSGALG00000007314(DSCAML1),ENSGALG00000007511(ITGB2),ENSGALG00000026928(KLF4),ENSGALG00000012505(LRFN5),ENSGALG00000026704(GPX8),ENSGALG00000005086(PLAU),ENSGALG00000004184(SPARC),ENS…	1.39862	0.00330468	0.569661
GO:0014902	myotube differentiation	biological_process	26	10	16	2704	48	10155	ENSGALG00000012885(BCL2),ENSGALG00000001229(SKI),ENSGALG00000002958(DNER),ENSGALG00000015935(SMYD1),ENSGALG00000012755(IGF-I),ENSGALG00000033144(COLEC10),ENSGALG00000016281(DMD),ENSGALG00000012873(SERPINB5),ENSGALG00000000195(SVCT2),ENSGALG00000016102(-),	ENSGALG00000041634(ACTG2),ENSGALG00000026081(RBM38),ENSGALG00000041708(WNT4),ENSGALG00000021520(TMEM8C),ENSGALG00000012712(RBM24),ENSGALG00000001021(MYOCD),ENSGALG00000041988(-),ENSGALG00000014736(-),ENSGALG00000011086(-),ENSGALG00000006216(MYOD1),ENSGALG00000000172(MYOG),ENSGALG00000042458(ACTN1),ENSGALG00000008684(-),ENSGALG00000005292(KLHL40),ENSGALG00000013624(-),ENSGALG00000007963(NFATC2),	2.03425	0.00407358	0.688435
GO:2000026	regulation of multicellular organismal development	biological_process	251	138	113	2704	764	10155	ENSGALG00000015729(LPAR1),ENSGALG00000005377(-),ENSGALG00000032768(SOX5),ENSGALG00000008289(RBM19),ENSGALG00000005208(S1PR1),ENSGALG00000007952(AMOT),ENSGALG00000040993(BAMBI),ENSGALG00000015377(-),ENSGALG00000030710(L3MBTL1),ENSGALG00000014840(C6),ENSGALG00000006526(PLXNB1),ENSGALG00000009230(KIAA0922),ENSGALG00000011309(PLXNC1),ENSGALG00000007732(RTN4R),ENSGALG00000006374(TBX6),ENSGALG000000059…	ENSGALG00000003058(-),ENSGALG00000005909(GATA2),ENSGALG00000008677(VIM),ENSGALG00000024047(MYCL),ENSGALG00000002515(OLFM1),ENSGALG00000041708(WNT4),ENSGALG00000034661(Id1),ENSGALG00000031424(SDC2),ENSGALG00000011355(Wnt10a),ENSGALG00000019761(CHAD),ENSGALG00000011492(XRCC5),ENSGALG00000000769(RAB7B),ENSGALG00000009791(PROX1),ENSGALG00000040938(nlgn1),ENSGALG00000013722(SEMA3B),ENSGALG00000011207(…	1.23383	0.00419355	0.695081
GO:0048513	animal organ development	biological_process	420	235	185	2704	1343	10155	ENSGALG00000015407(PLAG1),ENSGALG00000002555(RET),ENSGALG00000009241(SFRP2),ENSGALG00000030969(CLEC3B),ENSGALG00000001169(CRB2),ENSGALG00000014751(-),ENSGALG00000003588(-),ENSGALG00000014974(MIB1),ENSGALG00000006822(PCDH19),ENSGALG00000012735(EDN1),ENSGALG00000017314(C2CD3),ENSGALG00000006473(PLXNA4),ENSGALG00000002294(SEMA6A),ENSGALG00000004170(ADA),ENSGALG00000016473(OSR1),ENSGALG00000012595(AG…	ENSGALG00000010290(VEGFA),ENSGALG00000012541(MB),ENSGALG00000028407(GDF9),ENSGALG00000014117(-),ENSGALG00000007416(CD3E),ENSGALG00000015150(RORB),ENSGALG00000005554(ADIPOQ),ENSGALG00000016279(-),ENSGALG00000026858(BTG2),ENSGALG00000012160(KIF18A),ENSGALG00000001143(ETS1),ENSGALG00000006098(HPRT1),ENSGALG00000015910(CD109),ENSGALG00000015015(CYTL1),ENSGALG00000000402(LOXL2),ENSGALG00000016309(KLHL…	1.17448	0.00427787	0.695678
GO:0031032	actomyosin structure organization	biological_process	44	17	27	2704	98	10155	ENSGALG00000001076(LIMK1),ENSGALG00000014824(PTGER4),ENSGALG00000012735(EDN1),ENSGALG00000011296(FRMD1),ENSGALG00000014758(-),ENSGALG00000015729(LPAR1),ENSGALG00000019719(KRT19),ENSGALG00000011605(EPB41L5),ENSGALG00000006627(UPB1),ENSGALG00000001183(MYH10),ENSGALG00000004334(MYLK3),ENSGALG00000026395(TRABD2A),ENSGALG00000016350(ARHGEF10),ENSGALG00000000234(EPB41L4A),ENSGALG00000019276(-),ENSGALG0…	ENSGALG00000042458(ACTN1),ENSGALG00000009089(-),ENSGALG00000041634(ACTG2),ENSGALG00000008805(LMOD2),ENSGALG00000014258(LIMCH1),ENSGALG00000041266(CNN1),ENSGALG00000012577(FRMD3),ENSGALG00000015018(CASQ2),ENSGALG00000037402(CTGF),ENSGALG00000009050(CAPN3),ENSGALG00000011086(-),ENSGALG00000009791(PROX1),ENSGALG00000011991(MYOZ2),ENSGALG00000014687(EPHA1),ENSGALG00000021074(MYOC),ENSGALG00000028774(…	1.68616	0.00454922	0.726106
GO:0043069	negative regulation of programmed cell death	biological_process	129	69	60	2704	361	10155	ENSGALG00000008257(MERTK),ENSGALG00000015145(TMC1),ENSGALG00000015889(PHIP),ENSGALG00000012575(TLE1),ENSGALG00000036043(TBX3),ENSGALG00000010485(ALKBH1),ENSGALG00000012290(SOX10),ENSGALG00000040266(GLI3),ENSGALG00000027069(-),ENSGALG00000012082(FAIM),ENSGALG00000031286(APIP),ENSGALG00000008947(PAK5),ENSGALG00000028256(CCL19),ENSGALG00000011298(RARB),ENSGALG00000033068(-),ENSGALG00000005420(AATF),…	ENSGALG00000001780(PROC),ENSGALG00000006491(ANKRD1),ENSGALG00000021542(SNCB),ENSGALG00000008623(TOR4A),ENSGALG00000011182(DLL1),ENSGALG00000014508(CD38),ENSGALG00000009433(BAG3),ENSGALG00000008661(CYR61),ENSGALG00000011870(HIF1A),ENSGALG00000043287(CAV1),ENSGALG00000040755(ANGPT4),ENSGALG00000007777(SLC39A10),ENSGALG00000004386(SOX9),ENSGALG00000002990(PRELID1),ENSGALG00000012429(BMP4),ENSGALG000…	1.34201	0.00455797	0.714275
GO:0030016	myofibril	cellular_component	41	10	31	2704	90	10155	ENSGALG00000016500(FKBP12.6),ENSGALG00000026395(TRABD2A),ENSGALG00000011994(SYNPO2),ENSGALG00000014995(PGM5),ENSGALG00000012044(-),ENSGALG00000005243(PPP3CB),ENSGALG00000016281(DMD),ENSGALG00000011811(SYNE2),ENSGALG00000029512(SPTBN1),ENSGALG00000019719(KRT19),	ENSGALG00000010812(RYR2),ENSGALG00000008945(NEXN),ENSGALG00000008914(NRAP),ENSGALG00000011991(MYOZ2),ENSGALG00000008148(MYBPC3),ENSGALG00000006591(TNNI2),ENSGALG00000002907(MYL1),ENSGALG00000009844(ACTC1),ENSGALG00000016342(MYOM2),ENSGALG00000009705(RYR3),ENSGALG00000005226(MYOZ1),ENSGALG00000004155(MYOM3),ENSGALG00000000302(-),ENSGALG00000014463(ACTN2),ENSGALG00000005292(KLHL40),ENSGALG000000090…	1.71086	0.00495712	0.762953
GO:0043066	negative regulation of apoptotic process	biological_process	127	67	60	2704	356	10155	ENSGALG00000005420(AATF),ENSGALG00000006599(ZMYND11),ENSGALG00000005927(-),ENSGALG00000008628(-),ENSGALG00000005401(WNT9A),ENSGALG00000007681(HTR2B),ENSGALG00000030871(NR13),ENSGALG00000013818(CITED2),ENSGALG00000012024(MKL1),ENSGALG00000005775(TEX11),ENSGALG00000003282(STAT5B),ENSGALG00000009700(PDK4),ENSGALG00000024449(RAMP2),ENSGALG00000012755(IGF-I),ENSGALG00000012598(NAA35),ENSGALG0000000812…	ENSGALG00000043287(CAV1),ENSGALG00000040755(ANGPT4),ENSGALG00000011870(HIF1A),ENSGALG00000007777(SLC39A10),ENSGALG00000004386(SOX9),ENSGALG00000002990(PRELID1),ENSGALG00000012429(BMP4),ENSGALG00000010745(HMGB2),ENSGALG00000009739(AMIGO2),ENSGALG00000009403(GRK5),ENSGALG00000011889(PRKCH),ENSGALG00000004631(DRAXIN),ENSGALG00000006522(HCK),ENSGALG00000003085(CDK1),ENSGALG00000012594(NTRK2),ENSGALG0…	1.33976	0.00510524	0.771967
GO:0043292	contractile fiber	cellular_component	43	11	32	2704	96	10155	ENSGALG00000012044(-),ENSGALG00000016281(DMD),ENSGALG00000011811(SYNE2),ENSGALG00000005243(PPP3CB),ENSGALG00000019719(KRT19),ENSGALG00000029512(SPTBN1),ENSGALG00000016500(FKBP12.6),ENSGALG00000026395(TRABD2A),ENSGALG00000000195(SVCT2),ENSGALG00000011994(SYNPO2),ENSGALG00000014995(PGM5),	ENSGALG00000008166(TLR15),ENSGALG00000011306(DES),ENSGALG00000009433(BAG3),ENSGALG00000000164(MYBPH),ENSGALG00000026452(MURC),ENSGALG00000009089(-),ENSGALG00000005292(KLHL40),ENSGALG00000042458(ACTN1),ENSGALG00000006216(MYOD1),ENSGALG00000011086(-),ENSGALG00000003529(SYNC),ENSGALG00000000313(TNNI1),ENSGALG00000015018(CASQ2),ENSGALG00000007945(CRYAB),ENSGALG00000008805(LMOD2),ENSGALG00000007048(SY…	1.68217	0.00518671	0.770763
GO:0045597	positive regulation of cell differentiation	biological_process	126	67	59	2704	353	10155	ENSGALG00000006997(BRINP1),ENSGALG00000012196(MCUB),ENSGALG00000009612(-),ENSGALG00000009740(RASGRP1),ENSGALG00000012885(BCL2),ENSGALG00000011442(TGFBR2),ENSGALG00000012773(GCNT2),ENSGALG00000015935(SMYD1),ENSGALG00000009724(GREM1),ENSGALG00000004530(MMD2),ENSGALG00000017129(SAP18),ENSGALG00000001076(LIMK1),ENSGALG00000001409(IL12B),ENSGALG00000007531(ZFYVE27),ENSGALG00000008437(NET1),ENSGALG0000…	ENSGALG00000021074(MYOC),ENSGALG00000001021(MYOCD),ENSGALG00000011206(KITLG),ENSGALG00000011404(-),ENSGALG00000009572(ADAMTS20),ENSGALG00000008018(SNAI1),ENSGALG00000003578(FN1),ENSGALG00000000402(LOXL2),ENSGALG00000016992(HTR2A),ENSGALG00000000769(RAB7B),ENSGALG00000009791(PROX1),ENSGALG00000011492(XRCC5),ENSGALG00000040938(nlgn1),ENSGALG00000028774(S100A10),ENSGALG00000001143(ETS1),ENSGALG00000…	1.34051	0.0051979	0.759334
GO:0023052	signaling	biological_process	906	525	381	2704	3061	10155	ENSGALG00000015441(CD247),ENSGALG00000014647(RIT1),ENSGALG00000012024(MKL1),ENSGALG00000038506(NXNL1),ENSGALG00000028967(DNAJC27),ENSGALG00000010507(-),ENSGALG00000016563(ASB9),ENSGALG00000004852(DNM1),ENSGALG00000003472(VWC2L),ENSGALG00000005626(TPST2),ENSGALG00000027950(TXNDC17),ENSGALG00000023379(F2RL2),ENSGALG00000007001(TLR4),ENSGALG00000002621(SLC25A42),ENSGALG00000014727(PDE4D),ENSGALG0000…	ENSGALG00000007511(ITGB2),ENSGALG00000026928(KLF4),ENSGALG00000009626(THBS1),ENSGALG00000004722(ASPN),ENSGALG00000015928(-),ENSGALG00000009157(-),ENSGALG00000007714(NMUR1),ENSGALG00000003792(FYB),ENSGALG00000012429(BMP4),ENSGALG00000010745(HMGB2),ENSGALG00000011319(ADGRL3),ENSGALG00000006130(STMN3),ENSGALG00000006221(KIF1A),ENSGALG00000043287(CAV1),ENSGALG00000027874(CHAC1),ENSGALG00000000783(PTA…	1.11157	0.0053666	0.770912
GO:0051147	regulation of muscle cell differentiation	biological_process	34	13	21	2704	71	10155	ENSGALG00000008519(NR2C2),ENSGALG00000036043(TBX3),ENSGALG00000016102(-),ENSGALG00000012196(MCUB),ENSGALG00000015935(SMYD1),ENSGALG00000009724(GREM1),ENSGALG00000012885(BCL2),ENSGALG00000006074(SOX6),ENSGALG00000034168(WNT5A),ENSGALG00000012735(EDN1),ENSGALG00000033144(COLEC10),ENSGALG00000012755(IGF-I),ENSGALG00000037940(IGFBP3),	ENSGALG00000007963(NFATC2),ENSGALG00000030988(RBPMS2),ENSGALG00000025751(NMRK2),ENSGALG00000004386(SOX9),ENSGALG00000000172(MYOG),ENSGALG00000012178(PDGFB),ENSGALG00000009791(PROX1),ENSGALG00000006346(CXCL14),ENSGALG00000011404(-),ENSGALG00000012429(BMP4),ENSGALG00000001021(MYOCD),ENSGALG00000041708(WNT4),ENSGALG00000026081(RBM38),ENSGALG00000005263(SOX8),ENSGALG00000029175(EFNB2),ENSGALG00000011…	1.79843	0.0055062	0.777999
GO:0006629	lipid metabolic process	biological_process	227	132	95	2704	689	10155	ENSGALG00000010625(SRD5A2),ENSGALG00000029142(ORMDL3),ENSGALG00000013874(PEX7),ENSGALG00000012834(AKR1D1),ENSGALG00000023120(-),ENSGALG00000033507(PLCG2),ENSGALG00000008907(PLCB4),ENSGALG00000007077(CPT1A),ENSGALG00000015591(ACOX3),ENSGALG00000009700(PDK4),ENSGALG00000003345(-),ENSGALG00000023554(PIGW),ENSGALG00000012870(AGK),ENSGALG00000016721(PLCXD1),ENSGALG00000005408(BCO1),ENSGALG00000012338(…	ENSGALG00000021567(EPHA8),ENSGALG00000006723(-),ENSGALG00000027188(SREBF1),ENSGALG00000028186(RERG),ENSGALG00000043287(CAV1),ENSGALG00000010645(ENPP6),ENSGALG00000008060(PRKAR2B),ENSGALG00000016965(DNAJC15),ENSGALG00000009560(MSMO1),ENSGALG00000002899(AACS),ENSGALG00000002781(-),ENSGALG00000003362(ACSS2),ENSGALG00000007178(-),ENSGALG00000028063(LOX),ENSGALG00000032170(-),ENSGALG00000023517(AGPAT2…	1.23731	0.00577443	0.802738
GO:0007155	cell adhesion	biological_process	210	103	107	2704	632	10155	ENSGALG00000012773(GCNT2),ENSGALG00000011442(TGFBR2),ENSGALG00000007070(OTOA),ENSGALG00000012885(BCL2),ENSGALG00000009740(RASGRP1),ENSGALG00000012067(LMLN),ENSGALG00000002001(STXBP3),ENSGALG00000006041(BNC1),ENSGALG00000003875(ABL1),ENSGALG00000014152(-),ENSGALG00000011200(THBS2),ENSGALG00000006851(-),ENSGALG00000009732(PCDH18),ENSGALG00000001409(IL12B),ENSGALG00000028565(-),ENSGALG00000010949(GP…	ENSGALG00000007109(APOA4),ENSGALG00000005160(VMP1),ENSGALG00000010119(CDKL2),ENSGALG00000010915(IL6),ENSGALG00000012394(NID2),ENSGALG00000021074(MYOC),ENSGALG00000003932(SDC4),ENSGALG00000005298(ST6GALNAC6),ENSGALG00000000209(PRNP),ENSGALG00000015348(ALCAM),ENSGALG00000003578(FN1),ENSGALG00000035266(ANOS1),ENSGALG00000026038(-),ENSGALG00000041708(WNT4),ENSGALG00000025948(SLA2),ENSGALG00000040938(…	1.24789	0.00582435	0.796827
GO:0018108	peptidyl-tyrosine phosphorylation	biological_process	76	31	45	2704	196	10155	ENSGALG00000007158(SOCS1),ENSGALG00000039461(TNFRSF1A),ENSGALG00000001409(IL12B),ENSGALG00000014913(ROS1),ENSGALG00000002028(GPRC5B),ENSGALG00000012179(SOCS4),ENSGALG00000004594(CD74),ENSGALG00000003875(ABL1),ENSGALG00000008999(AFAP1L2),ENSGALG00000008257(MERTK),ENSGALG00000013929(PDGFRA),ENSGALG00000000736(MATK),ENSGALG00000009724(GREM1),ENSGALG00000015728(MUSK),ENSGALG00000014804(THBS4),ENSGALG…	ENSGALG00000007874(IL18),ENSGALG00000009495(FGFR2),ENSGALG00000009034(-),ENSGALG00000001840(TEK),ENSGALG00000032199(YRK),ENSGALG00000016992(HTR2A),ENSGALG00000002678(CSPG4),ENSGALG00000000209(PRNP),ENSGALG00000009378(PDGFC),ENSGALG00000000466(LCK),ENSGALG00000015708(FGFR3),ENSGALG00000027983(TNK2),ENSGALG00000012178(PDGFB),ENSGALG00000003932(SDC4),ENSGALG00000010915(IL6),ENSGALG00000011206(KITLG)…	1.45623	0.00597064	0.804077
GO:0022008	neurogenesis	biological_process	232	127	105	2704	707	10155	ENSGALG00000011300(TOP2B),ENSGALG00000026736(OGN),ENSGALG00000011518(POMGNT2),ENSGALG00000032768(SOX5),ENSGALG00000008501(KLF7),ENSGALG00000005377(-),ENSGALG00000015729(LPAR1),ENSGALG00000033144(COLEC10),ENSGALG00000007732(RTN4R),ENSGALG00000011309(PLXNC1),ENSGALG00000000816(-),ENSGALG00000014875(HCN1),ENSGALG00000006526(PLXNB1),ENSGALG00000011369(LHX8),ENSGALG00000002888(CASZ1),ENSGALG0000001156…	ENSGALG00000008677(VIM),ENSGALG00000005909(GATA2),ENSGALG00000003058(-),ENSGALG00000040938(nlgn1),ENSGALG00000009791(PROX1),ENSGALG00000011492(XRCC5),ENSGALG00000011355(Wnt10a),ENSGALG00000031424(SDC2),ENSGALG00000034661(Id1),ENSGALG00000041708(WNT4),ENSGALG00000002515(OLFM1),ENSGALG00000024047(MYCL),ENSGALG00000041404(SALL3),ENSGALG00000003578(FN1),ENSGALG00000008267(IL5RA),ENSGALG00000009034(-)…	1.23237	0.00614001	0.814165
GO:0043549	regulation of kinase activity	biological_process	137	70	67	2704	391	10155	ENSGALG00000010166(VLDLR),ENSGALG00000007001(TLR4),ENSGALG00000008628(-),ENSGALG00000011008(-),ENSGALG00000007681(HTR2B),ENSGALG00000001419(DAB2IP),ENSGALG00000006158(ACVR2B),ENSGALG00000012755(IGF-I),ENSGALG00000008999(AFAP1L2),ENSGALG00000004306(SYT12),ENSGALG00000012148(ATG14),ENSGALG00000021869(PODN),ENSGALG00000030432(RASSF2),ENSGALG00000029533(LRP5),ENSGALG00000007373(-),ENSGALG00000004370(…	ENSGALG00000008569(CHP1),ENSGALG00000021567(EPHA8),ENSGALG00000013867(PTPN2),ENSGALG00000009699(CCNL1),ENSGALG00000043287(CAV1),ENSGALG00000014687(EPHA1),ENSGALG00000040755(ANGPT4),ENSGALG00000012429(BMP4),ENSGALG00000006267(TPX2),ENSGALG00000039327(VAV3),ENSGALG00000004398(CARD11),ENSGALG00000042744(RGS2),ENSGALG00000000498(ACE),ENSGALG00000000379(-),ENSGALG00000007650(SLC9A3R1),ENSGALG000000278…	1.31588	0.00616386	0.804944
GO:0042325	regulation of phosphorylation	biological_process	230	122	108	2704	701	10155	ENSGALG00000011442(TGFBR2),ENSGALG00000012773(GCNT2),ENSGALG00000009740(RASGRP1),ENSGALG00000012885(BCL2),ENSGALG00000012888(PHLPP1),ENSGALG00000003875(ABL1),ENSGALG00000014913(ROS1),ENSGALG00000005710(CTDSPL),ENSGALG00000011562(PARK2),ENSGALG00000010949(GPNMB),ENSGALG00000001409(IL12B),ENSGALG00000012342(SASH1),ENSGALG00000034168(WNT5A),ENSGALG00000009692(SH3RF1),ENSGALG00000010000(PRKCE),ENSGAL…	ENSGALG00000025810(-),ENSGALG00000010915(IL6),ENSGALG00000021074(MYOC),ENSGALG00000003932(SDC4),ENSGALG00000027983(TNK2),ENSGALG00000000209(PRNP),ENSGALG00000011207(DUSP6),ENSGALG00000016992(HTR2A),ENSGALG00000004742(BMP15),ENSGALG00000003578(FN1),ENSGALG00000009034(-),ENSGALG00000009495(FGFR2),ENSGALG00000022586(HPX),ENSGALG00000028608(BTC),ENSGALG00000000611(PPP1R15B),ENSGALG00000016228(NYX),EN…	1.23221	0.00639243	0.822334
GO:0014031	mesenchymal cell development	biological_process	49	26	23	2704	115	10155	ENSGALG00000002555(RET),ENSGALG00000009241(SFRP2),ENSGALG00000010412(WWTR1),ENSGALG00000007767(DIS3L2),ENSGALG00000001169(CRB2),ENSGALG00000007685(BCL9L),ENSGALG00000003473(SFRP1),ENSGALG00000034168(WNT5A),ENSGALG00000012735(EDN1),ENSGALG00000007681(HTR2B),ENSGALG00000001419(DAB2IP),ENSGALG00000013818(CITED2),ENSGALG00000017129(SAP18),ENSGALG00000011835(-),ENSGALG00000006563(SEMA3D),ENSGALG000000…	ENSGALG00000010290(VEGFA),ENSGALG00000013722(SEMA3B),ENSGALG00000003058(-),ENSGALG00000015013(MSX1),ENSGALG00000029596(HAS2),ENSGALG00000013886(LDLRAD4),ENSGALG00000004161(CCNB2),ENSGALG00000000402(LOXL2),ENSGALG00000028376(FGF19),ENSGALG00000008018(SNAI1),ENSGALG00000008297(SEMA4B),ENSGALG00000011206(KITLG),ENSGALG00000041708(WNT4),ENSGALG00000016954(RGCC),ENSGALG00000002515(OLFM1),ENSGALG000000…	1.60019	0.00648764	0.822308
GO:0051155	positive regulation of striated muscle cell differentiation	biological_process	16	7	9	2704	25	10155	ENSGALG00000033144(COLEC10),ENSGALG00000012755(IGF-I),ENSGALG00000015935(SMYD1),ENSGALG00000012735(EDN1),ENSGALG00000009724(GREM1),ENSGALG00000016102(-),ENSGALG00000012885(BCL2),	ENSGALG00000029175(EFNB2),ENSGALG00000007963(NFATC2),ENSGALG00000011404(-),ENSGALG00000012429(BMP4),ENSGALG00000000172(MYOG),ENSGALG00000006216(MYOD1),ENSGALG00000001021(MYOCD),ENSGALG00000041708(WNT4),ENSGALG00000009791(PROX1),	2.40355	0.00661804	0.82668
GO:0048705	skeletal system morphogenesis	biological_process	54	33	21	2704	130	10155	ENSGALG00000009723(FMN1),ENSGALG00000020582(SLC39A3),ENSGALG00000025929(HOXA5),ENSGALG00000011298(RARB),ENSGALG00000004581(NDST1),ENSGALG00000029533(LRP5),ENSGALG00000034907(HOXB5),ENSGALG00000040021(HOXA11),ENSGALG00000003137(-),ENSGALG00000009724(GREM1),ENSGALG00000005285(TBX4),ENSGALG00000011442(TGFBR2),ENSGALG00000040266(GLI3),ENSGALG00000030376(DHRS3),ENSGALG00000013929(PDGFRA),ENSGALG000000…	ENSGALG00000009495(FGFR2),ENSGALG00000029596(HAS2),ENSGALG00000015013(MSX1),ENSGALG00000033683(PHOSPHO1),ENSGALG00000037272(HOXD8),ENSGALG00000010125(CSGALNACT1),ENSGALG00000011489(T),ENSGALG00000027513(HOXD9),ENSGALG00000006725(ACAN),ENSGALG00000015132(CDH2),ENSGALG00000003283(COMP),ENSGALG00000005426(FREM1),ENSGALG00000026276(TCF15),ENSGALG00000007314(DSCAML1),ENSGALG00000037402(CTGF),ENSGALG00…	1.56	0.00664579	0.818287
GO:0050918	positive chemotaxis	biological_process	18	7	11	2704	30	10155	ENSGALG00000028158(Fgf7),ENSGALG00000036883(MET),ENSGALG00000010485(ALKBH1),ENSGALG00000014872(FGF10),ENSGALG00000016558(VEGFD),ENSGALG00000041346(SDF1),ENSGALG00000034168(WNT5A),	ENSGALG00000006326(-),ENSGALG00000026557(PGF),ENSGALG00000012178(PDGFB),ENSGALG00000029819(SCG2),ENSGALG00000006382(PTPRJ),ENSGALG00000010290(VEGFA),ENSGALG00000027716(-),ENSGALG00000005483(CDH13),ENSGALG00000010745(HMGB2),ENSGALG00000012429(BMP4),ENSGALG00000010847(VEGFC),	2.25333	0.00696051	0.844967
GO:0072089	stem cell proliferation	biological_process	32	19	13	2704	67	10155	ENSGALG00000011823(FAT4),ENSGALG00000040266(GLI3),ENSGALG00000011442(TGFBR2),ENSGALG00000010560(EIF2AK2),ENSGALG00000011835(-),ENSGALG00000028158(Fgf7),ENSGALG00000029533(LRP5),ENSGALG00000012290(SOX10),ENSGALG00000036043(TBX3),ENSGALG00000016473(OSR1),ENSGALG00000016899(DCT),ENSGALG00000007119(DAGLB),ENSGALG00000009241(SFRP2),ENSGALG00000005441(NFIB),ENSGALG00000012755(IGF-I),ENSGALG00000006644(…	ENSGALG00000013183(TERT),ENSGALG00000000498(ACE),ENSGALG00000009875(HMGI-C),ENSGALG00000011206(KITLG),ENSGALG00000010745(HMGB2),ENSGALG00000012429(BMP4),ENSGALG00000011870(HIF1A),ENSGALG00000032590(NDE1),ENSGALG00000004386(SOX9),ENSGALG00000025748(FGF9),ENSGALG00000015013(MSX1),ENSGALG00000015122(TAF4B),ENSGALG00000001028(RNF43),	1.79369	0.00721372	0.863542
GO:0003777	microtubule motor activity	molecular_function	32	15	17	2704	67	10155	ENSGALG00000012689(KIF13A),ENSGALG00000006604(KIF3B),ENSGALG00000015404(-),ENSGALG00000015252(ST3GAL6),ENSGALG00000006611(KIF7),ENSGALG00000007098(KIF21A),ENSGALG00000003572(-),ENSGALG00000006791(-),ENSGALG00000010635(-),ENSGALG00000011299(KIF25),ENSGALG00000010664(KIF26B),ENSGALG00000009145(-),ENSGALG00000002350(DNAH3),ENSGALG00000005891(DGCR2),ENSGALG00000016639(-),	ENSGALG00000006221(KIF1A),ENSGALG00000012997(DNAH5),ENSGALG00000039964(KIFC1),ENSGALG00000010120(KIF2C),ENSGALG00000012160(KIF18A),ENSGALG00000013208(-),ENSGALG00000012462(KIF5C),ENSGALG00000002175(KIF14),ENSGALG00000008095(KIF23),ENSGALG00000004195(-),ENSGALG00000005601(-),ENSGALG00000006471(SLCO2A1),ENSGALG00000013101(-),ENSGALG00000001031(HSF5),ENSGALG00000007841(DNAH7),ENSGALG00000035030(KIF2…	1.79369	0.00721372	0.863542
GO:0040011	locomotion	biological_process	234	126	108	2704	717	10155	ENSGALG00000015208(ROR2),ENSGALG00000001419(DAB2IP),ENSGALG00000038506(NXNL1),ENSGALG00000012024(MKL1),ENSGALG00000021031(ACKR3),ENSGALG00000008628(-),ENSGALG00000001774(NEO1),ENSGALG00000013874(PEX7),ENSGALG00000016420(SH3KBP1),ENSGALG00000025929(HOXA5),ENSGALG00000031843(ARHGAP18),ENSGALG00000005243(PPP3CB),ENSGALG00000002080(DOCK2),ENSGALG00000016451(ROCK2),ENSGALG00000014485(LDB2),ENSGALG0000…	ENSGALG00000026928(KLF4),ENSGALG00000007511(ITGB2),ENSGALG00000005086(PLAU),ENSGALG00000014729(DEPDC1B),ENSGALG00000004631(DRAXIN),ENSGALG00000012594(NTRK2),ENSGALG00000034478(GGCL1),ENSGALG00000005483(CDH13),ENSGALG00000009626(THBS1),ENSGALG00000011209(EVL),ENSGALG00000006856(CD151),ENSGALG00000012429(BMP4),ENSGALG00000010745(HMGB2),ENSGALG00000043287(CAV1),ENSGALG00000021647(NRTN),ENSGALG000000…	1.22566	0.00728626	0.848652
GO:0051716	cellular response to stimulus	biological_process	993	567	426	2704	3384	10155	ENSGALG00000005362(-),ENSGALG00000012540(RBFOX2),ENSGALG00000010716(AGA),ENSGALG00000015513(MMS22L),ENSGALG00000009029(TSPAN12),ENSGALG00000013948(RASL11B),ENSGALG00000043373(ARVCF),ENSGALG00000010166(VLDLR),ENSGALG00000005927(-),ENSGALG00000012395(PLEKHG1),ENSGALG00000012932(FGD4),ENSGALG00000012480(-),ENSGALG00000006357(XPC),ENSGALG00000032349(CDH5),ENSGALG00000012075(DTX3L),ENSGALG00000016602(…	ENSGALG00000003076(TNFSF6),ENSGALG00000010719(NEIL3),ENSGALG00000012259(UBXN4),ENSGALG00000012715(CAP2),ENSGALG00000007646(-),ENSGALG00000004196(-),ENSGALG00000006670(PPP1R3C),ENSGALG00000001220(HERPUD1),ENSGALG00000027989(SBDS),ENSGALG00000037402(CTGF),ENSGALG00000026704(GPX8),ENSGALG00000003203(-),ENSGALG00000008320(EDEM1),ENSGALG00000040241(NTRK3),ENSGALG00000007777(SLC39A10),ENSGALG0000001739…	1.10203	0.00732655	0.841967
GO:0048661	positive regulation of smooth muscle cell proliferation	biological_process	15	5	10	2704	23	10155	ENSGALG00000002632(CALCRL),ENSGALG00000012755(IGF-I),ENSGALG00000012550(HMOX1),ENSGALG00000015895(HTR1B),ENSGALG00000012735(EDN1),	ENSGALG00000012429(BMP4),ENSGALG00000009626(THBS1),ENSGALG00000002987(SERPINF2),ENSGALG00000000949(HBEGF),ENSGALG00000030988(RBPMS2),ENSGALG00000010915(IL6),ENSGALG00000007874(IL18),ENSGALG00000003476(ERN1),ENSGALG00000005483(CDH13),ENSGALG00000012178(PDGFB),	2.44927	0.00736461	0.835204
GO:0060485	mesenchyme development	biological_process	59	32	27	2704	146	10155	ENSGALG00000016473(OSR1),ENSGALG00000034346(RDH10),ENSGALG00000011835(-),ENSGALG00000040993(BAMBI),ENSGALG00000015377(-),ENSGALG00000032349(CDH5),ENSGALG00000002294(SEMA6A),ENSGALG00000007599(AMER1),ENSGALG00000014872(FGF10),ENSGALG00000007681(HTR2B),ENSGALG00000001419(DAB2IP),ENSGALG00000012735(EDN1),ENSGALG00000013818(CITED2),ENSGALG00000002555(RET),ENSGALG00000007767(DIS3L2),ENSGALG00000009241…	ENSGALG00000025748(FGF9),ENSGALG00000004386(SOX9),ENSGALG00000034661(Id1),ENSGALG00000011355(Wnt10a),ENSGALG00000003203(-),ENSGALG00000021647(NRTN),ENSGALG00000011870(HIF1A),ENSGALG00000012429(BMP4),ENSGALG00000041708(WNT4),ENSGALG00000005263(SOX8),ENSGALG00000002515(OLFM1),ENSGALG00000010290(VEGFA),ENSGALG00000003058(-),ENSGALG00000026276(TCF15),ENSGALG00000021074(MYOC),ENSGALG00000004476(SEMA3G…	1.51765	0.00748427	0.837752
GO:0023014	signal transduction by protein phosphorylation	biological_process	145	79	66	2704	420	10155	ENSGALG00000010000(PRKCE),ENSGALG00000010560(EIF2AK2),ENSGALG00000011835(-),ENSGALG00000009692(SH3RF1),ENSGALG00000009821(NENF),ENSGALG00000038089(EGFR),ENSGALG00000017179(PDGFD),ENSGALG00000004477(NCOR1),ENSGALG00000016473(OSR1),ENSGALG00000016781(MAP4K4),ENSGALG00000029811(BMPER),ENSGALG00000017077(HSPH1),ENSGALG00000009241(SFRP2),ENSGALG00000037940(IGFBP3),ENSGALG00000002555(RET),ENSGALG000000…	ENSGALG00000014948(HMGCR),ENSGALG00000029819(SCG2),ENSGALG00000028608(BTC),ENSGALG00000002840(GRM4),ENSGALG00000028203(SPRED1),ENSGALG00000007356(MAP3K8),ENSGALG00000040360(DUSP1),ENSGALG00000031448(MAPK6),ENSGALG00000028407(GDF9),ENSGALG00000003003(CCL20),ENSGALG00000026167(PIK3R5),ENSGALG00000028627(TIMP3),ENSGALG00000003476(ERN1),ENSGALG00000016457(TRIB2),ENSGALG00000001876(-),ENSGALG000000055…	1.29656	0.0075024	0.829015
GO:0005871	kinesin complex	cellular_component	23	12	11	2704	43	10155	ENSGALG00000007098(KIF21A),ENSGALG00000006611(KIF7),ENSGALG00000016639(-),ENSGALG00000006791(-),ENSGALG00000010635(-),ENSGALG00000006604(KIF3B),ENSGALG00000015404(-),ENSGALG00000005891(DGCR2),ENSGALG00000012689(KIF13A),ENSGALG00000009145(-),ENSGALG00000010664(KIF26B),ENSGALG00000011299(KIF25),	ENSGALG00000012160(KIF18A),ENSGALG00000013208(-),ENSGALG00000004195(-),ENSGALG00000008095(KIF23),ENSGALG00000002175(KIF14),ENSGALG00000012462(KIF5C),ENSGALG00000001031(HSF5),ENSGALG00000010120(KIF2C),ENSGALG00000032590(NDE1),ENSGALG00000006471(SLCO2A1),ENSGALG00000006221(KIF1A),	2.00878	0.00755663	0.824438
GO:0001656	metanephros development	biological_process	26	18	8	2704	51	10155	ENSGALG00000002555(RET),ENSGALG00000011835(-),ENSGALG00000010412(WWTR1),ENSGALG00000005936(AGTR2),ENSGALG00000029024(TCF21),ENSGALG00000013929(PDGFRA),ENSGALG00000009724(GREM1),ENSGALG00000040266(GLI3),ENSGALG00000011823(FAT4),ENSGALG00000012885(BCL2),ENSGALG00000014872(FGF10),ENSGALG00000040021(HOXA11),ENSGALG00000016473(OSR1),ENSGALG00000008747(ITGA8),ENSGALG00000009723(FMN1),ENSGALG00000042067…	ENSGALG00000012429(BMP4),ENSGALG00000035317(Id3),ENSGALG00000041708(WNT4),ENSGALG00000005263(SOX8),ENSGALG00000004386(SOX9),ENSGALG00000005209(-),ENSGALG00000012178(PDGFB),ENSGALG00000005554(ADIPOQ),	1.91459	0.00768573	0.828042
GO:0006096	glycolytic process	biological_process	21	8	13	2704	38	10155	ENSGALG00000009254(ENO4),ENSGALG00000004477(NCOR1),ENSGALG00000003267(STAT3),ENSGALG00000002311(GALK1),ENSGALG00000021039(HKDC1),ENSGALG00000012755(IGF-I),ENSGALG00000013576(MTNR1A),ENSGALG00000001117(PFKFB2),	ENSGALG00000026077(ALDOC),ENSGALG00000015544(ALDOB),ENSGALG00000014442(GAPDH),ENSGALG00000002377(ENO1),ENSGALG00000007936(-),ENSGALG00000011870(HIF1A),ENSGALG00000010202(ENTPD5),ENSGALG00000007606(PGAM1),ENSGALG00000004956(GPI),ENSGALG00000001992(PKM),ENSGALG00000016992(HTR2A),ENSGALG00000004222(HK1),ENSGALG00000014528(ENO2),	2.07543	0.00784612	0.834885
GO:0042060	wound healing	biological_process	69	30	39	2704	177	10155	ENSGALG00000013929(PDGFRA),ENSGALG00000015209(NFIL3),ENSGALG00000015258(DCBLD2),ENSGALG00000008257(MERTK),ENSGALG00000002001(STXBP3),ENSGALG00000001183(MYH10),ENSGALG00000011298(RARB),ENSGALG00000012550(HMOX1),ENSGALG00000008365(CHRM4),ENSGALG00000014646(SYT11),ENSGALG00000034168(WNT5A),ENSGALG00000013571(-),ENSGALG00000015939(THNSL2),ENSGALG00000005347(ADAMTS18),ENSGALG00000010000(PRKCE),ENSGALG…	ENSGALG00000002987(SERPINF2),ENSGALG00000011404(-),ENSGALG00000000681(PAK1),ENSGALG00000014127(TXK),ENSGALG00000005077(F8),ENSGALG00000001780(PROC),ENSGALG00000003886(SGCD),ENSGALG00000012178(PDGFB),ENSGALG00000003932(SDC4),ENSGALG00000009378(PDGFC),ENSGALG00000000949(HBEGF),ENSGALG00000015910(CD109),ENSGALG00000008661(CYR61),ENSGALG00000012802(F13A1),ENSGALG00000005619(-),ENSGALG00000001709(-),E…	1.46403	0.00785685	0.825831
GO:0006796	phosphate-containing compound metabolic process	biological_process	556	313	243	2704	1836	10155	ENSGALG00000017200(MTMR2),ENSGALG00000028158(Fgf7),ENSGALG00000003267(STAT3),ENSGALG00000013940(LNX1),ENSGALG00000016500(FKBP12.6),ENSGALG00000004477(NCOR1),ENSGALG00000031397(NT5C3A),ENSGALG00000017179(PDGFD),ENSGALG00000038089(EGFR),ENSGALG00000036883(MET),ENSGALG00000012074(ALPK1),ENSGALG00000011835(-),ENSGALG00000004369(PYGO1),ENSGALG00000010560(EIF2AK2),ENSGALG00000010616(PTPN21),ENSGALG0000…	ENSGALG00000012946(FAM60A),ENSGALG00000028774(S100A10),ENSGALG00000028203(SPRED1),ENSGALG00000030907(CSF3),ENSGALG00000016438(MELK),ENSGALG00000023266(-),ENSGALG00000040189(RIPK4),ENSGALG00000010847(VEGFC),ENSGALG00000026301(-),ENSGALG00000006872(PISD),ENSGALG00000001876(-),ENSGALG00000007768(AURKA),ENSGALG00000003476(ERN1),ENSGALG00000003589(VTN),ENSGALG00000027786(SOCS3),ENSGALG00000031448(MAPK…	1.1373	0.0081592	0.847279
GO:0030017	sarcomere	cellular_component	36	9	27	2704	79	10155	ENSGALG00000026395(TRABD2A),ENSGALG00000016500(FKBP12.6),ENSGALG00000014995(PGM5),ENSGALG00000011994(SYNPO2),ENSGALG00000029512(SPTBN1),ENSGALG00000019719(KRT19),ENSGALG00000005243(PPP3CB),ENSGALG00000016281(DMD),ENSGALG00000011811(SYNE2),	ENSGALG00000008148(MYBPC3),ENSGALG00000011991(MYOZ2),ENSGALG00000008945(NEXN),ENSGALG00000010812(RYR2),ENSGALG00000009705(RYR3),ENSGALG00000005226(MYOZ1),ENSGALG00000004155(MYOM3),ENSGALG00000000302(-),ENSGALG00000014463(ACTN2),ENSGALG00000009844(ACTC1),ENSGALG00000006591(TNNI2),ENSGALG00000016342(MYOM2),ENSGALG00000042458(ACTN1),ENSGALG00000000164(MYBPH),ENSGALG00000026452(MURC),ENSGALG000000090…	1.71139	0.00822623	0.84407
GO:0030198	extracellular matrix organization	biological_process	47	20	27	2704	111	10155	ENSGALG00000011099(FAP),ENSGALG00000009724(GREM1),ENSGALG00000017046(POSTN),ENSGALG00000013929(PDGFRA),ENSGALG00000008266(COL4A6),ENSGALG00000010747(FBLN5),ENSGALG00000015377(-),ENSGALG00000012873(SERPINB5),ENSGALG00000016584(EGFL6),ENSGALG00000009612(-),ENSGALG00000008747(ITGA8),ENSGALG00000024449(RAMP2),ENSGALG00000003875(ABL1),ENSGALG00000009429(RXFP1),ENSGALG00000000630(HAS3),ENSGALG000000059…	ENSGALG00000016954(RGCC),ENSGALG00000000379(-),ENSGALG00000006725(ACAN),ENSGALG00000032145(B4GAL-T7),ENSGALG00000002955(ADAMTSL2),ENSGALG00000002987(SERPINF2),ENSGALG00000001048(OLFML2A),ENSGALG00000004620(LAMC1),ENSGALG00000010125(CSGALNACT1),ENSGALG00000011970(CHADL),ENSGALG00000010583(VIT),ENSGALG00000004386(SOX9),ENSGALG00000029596(HAS2),ENSGALG00000026276(TCF15),ENSGALG00000008661(CYR61),ENS…	1.59019	0.00836698	0.848411
GO:0050730	regulation of peptidyl-tyrosine phosphorylation	biological_process	48	21	27	2704	114	10155	ENSGALG00000010818(PLPP3),ENSGALG00000014872(FGF10),ENSGALG00000001409(IL12B),ENSGALG00000039461(TNFRSF1A),ENSGALG00000007158(SOCS1),ENSGALG00000002028(GPRC5B),ENSGALG00000017077(HSPH1),ENSGALG00000009241(SFRP2),ENSGALG00000004594(CD74),ENSGALG00000012179(SOCS4),ENSGALG00000012755(IGF-I),ENSGALG00000003473(SFRP1),ENSGALG00000003875(ABL1),ENSGALG00000008999(AFAP1L2),ENSGALG00000028158(Fgf7),ENSGAL…	ENSGALG00000003589(VTN),ENSGALG00000000535(ERRFI1),ENSGALG00000007874(IL18),ENSGALG00000007416(CD3E),ENSGALG00000023521(ADRA2A),ENSGALG00000014124(TEC),ENSGALG00000010290(VEGFA),ENSGALG00000016992(HTR2A),ENSGALG00000027786(SOCS3),ENSGALG00000007511(ITGB2),ENSGALG00000000209(PRNP),ENSGALG00000002678(CSPG4),ENSGALG00000027983(TNK2),ENSGALG00000015708(FGFR3),ENSGALG00000013867(PTPN2),ENSGALG00000012…	1.58128	0.00841596	0.843456
GO:0048864	stem cell development	biological_process	49	26	23	2704	117	10155	ENSGALG00000034168(WNT5A),ENSGALG00000013818(CITED2),ENSGALG00000007681(HTR2B),ENSGALG00000001419(DAB2IP),ENSGALG00000012735(EDN1),ENSGALG00000007767(DIS3L2),ENSGALG00000010412(WWTR1),ENSGALG00000009241(SFRP2),ENSGALG00000002555(RET),ENSGALG00000003473(SFRP1),ENSGALG00000001169(CRB2),ENSGALG00000007685(BCL9L),ENSGALG00000009612(-),ENSGALG00000012290(SOX10),ENSGALG00000034346(RDH10),ENSGALG0000001…	ENSGALG00000000402(LOXL2),ENSGALG00000004161(CCNB2),ENSGALG00000013886(LDLRAD4),ENSGALG00000008018(SNAI1),ENSGALG00000028376(FGF19),ENSGALG00000003058(-),ENSGALG00000013722(SEMA3B),ENSGALG00000010290(VEGFA),ENSGALG00000029596(HAS2),ENSGALG00000015013(MSX1),ENSGALG00000034661(Id1),ENSGALG00000004386(SOX9),ENSGALG00000021647(NRTN),ENSGALG00000003203(-),ENSGALG00000011870(HIF1A),ENSGALG00000021074(M…	1.57284	0.00845498	0.837627
GO:0045859	regulation of protein kinase activity	biological_process	124	64	60	2704	353	10155	ENSGALG00000014872(FGF10),ENSGALG00000016844(RAB20),ENSGALG00000011104(GCG),ENSGALG00000012735(EDN1),ENSGALG00000003446(PRLR),ENSGALG00000009241(SFRP2),ENSGALG00000017077(HSPH1),ENSGALG00000017091(FLT1),ENSGALG00000015729(LPAR1),ENSGALG00000016624(ELP3),ENSGALG00000003473(SFRP1),ENSGALG00000023193(-),ENSGALG00000023066(DNAJA1),ENSGALG00000006413(CEMIP),ENSGALG00000007732(RTN4R),ENSGALG00000010560…	ENSGALG00000026167(PIK3R5),ENSGALG00000016457(TRIB2),ENSGALG00000003476(ERN1),ENSGALG00000005554(ADIPOQ),ENSGALG00000030878(RPLP1),ENSGALG00000019761(CHAD),ENSGALG00000009791(PROX1),ENSGALG00000040360(DUSP1),ENSGALG00000014948(HMGCR),ENSGALG00000016228(NYX),ENSGALG00000030775(RP4-613B23.5),ENSGALG00000028203(SPRED1),ENSGALG00000002840(GRM4),ENSGALG00000021589(RTN4RL1),ENSGALG00000011881(CCNA2),EN…	1.31923	0.00849186	0.83172
GO:0007154	cell communication	biological_process	913	523	390	2704	3105	10155	ENSGALG00000009864(TRAF5),ENSGALG00000008382(GNAI1),ENSGALG00000008901(FP),ENSGALG00000002001(STXBP3),ENSGALG00000026600(C1orf198),ENSGALG00000010903(-),ENSGALG00000003308(ERLIN1),ENSGALG00000034168(WNT5A),ENSGALG00000012342(SASH1),ENSGALG00000011562(PARK2),ENSGALG00000029024(TCF21),ENSGALG00000003742(CPAMD8),ENSGALG00000027630(NPR2),ENSGALG00000001264(PLXNA2),ENSGALG00000002632(CALCRL),ENSGALG00…	ENSGALG00000005298(ST6GALNAC6),ENSGALG00000016265(LANCL3),ENSGALG00000029047(TMEM204),ENSGALG00000003932(SDC4),ENSGALG00000010915(IL6),ENSGALG00000012446(ELFN2),ENSGALG00000010402(HPGDS),ENSGALG00000041988(-),ENSGALG00000011207(DUSP6),ENSGALG00000037740(GPR103),ENSGALG00000016480(SDC1),ENSGALG00000011668(-),ENSGALG00000010577(-),ENSGALG00000011355(Wnt10a),ENSGALG00000007356(MAP3K8),ENSGALG0000004…	1.10429	0.0086549	0.838164
GO:0031952	regulation of protein autophosphorylation	biological_process	16	8	8	2704	26	10155	ENSGALG00000006794(RAD50),ENSGALG00000006982(-),ENSGALG00000008628(-),ENSGALG00000003011(TOM1L1),ENSGALG00000010949(GPNMB),ENSGALG00000030432(RASSF2),ENSGALG00000009724(GREM1),ENSGALG00000017179(PDGFD),	ENSGALG00000008569(CHP1),ENSGALG00000000535(ERRFI1),ENSGALG00000016889(RAP2A),ENSGALG00000000498(ACE),ENSGALG00000012178(PDGFB),ENSGALG00000005554(ADIPOQ),ENSGALG00000009378(PDGFC),ENSGALG00000043287(CAV1),	2.31111	0.00882784	0.845412
GO:0048741	skeletal muscle fiber development	biological_process	13	4	9	2704	19	10155	ENSGALG00000000195(SVCT2),ENSGALG00000002958(DNER),ENSGALG00000012873(SERPINB5),ENSGALG00000012885(BCL2),	ENSGALG00000042458(ACTN1),ENSGALG00000000172(MYOG),ENSGALG00000006216(MYOD1),ENSGALG00000041634(ACTG2),ENSGALG00000011086(-),ENSGALG00000014736(-),ENSGALG00000013624(-),ENSGALG00000005292(KLHL40),ENSGALG00000008684(-),	2.56959	0.00898783	0.851276
GO:0009887	organ morphogenesis	biological_process	151	89	62	2704	443	10155	ENSGALG00000042067(SPRY1),ENSGALG00000009723(FMN1),ENSGALG00000013672(TSHZ1),ENSGALG00000011298(RARB),ENSGALG00000025929(HOXA5),ENSGALG00000029533(LRP5),ENSGALG00000004581(NDST1),ENSGALG00000040021(HOXA11),ENSGALG00000036043(TBX3),ENSGALG00000015297(FOXO3),ENSGALG00000011823(FAT4),ENSGALG00000040266(GLI3),ENSGALG00000002223(LHX9),ENSGALG00000012913(PKP2),ENSGALG00000013818(CITED2),ENSGALG00000002…	ENSGALG00000011708(MYLK),ENSGALG00000002298(COL8A2),ENSGALG00000011182(DLL1),ENSGALG00000010935(PTPRQ),ENSGALG00000029175(EFNB2),ENSGALG00000023626(NTN1),ENSGALG00000013803(ADGRG6),ENSGALG00000008661(CYR61),ENSGALG00000027513(HOXD9),ENSGALG00000011489(T),ENSGALG00000031895(SDK2),ENSGALG00000033090(VDR),ENSGALG00000009875(HMGI-C),ENSGALG00000006725(ACAN),ENSGALG00000015132(CDH2),ENSGALG00000003076…	1.28011	0.00928975	0.870308
GO:0048699	generation of neurons	biological_process	214	113	101	2704	654	10155	ENSGALG00000010485(ALKBH1),ENSGALG00000017378(CRTAC1),ENSGALG00000015145(TMC1),ENSGALG00000008415(ALS2),ENSGALG00000011823(FAT4),ENSGALG00000003677(NTNG2),ENSGALG00000004420(SDK1),ENSGALG00000013637(TDP2),ENSGALG00000006644(-),ENSGALG00000008262(RASGRF1),ENSGALG00000011298(RARB),ENSGALG00000028069(WNT16),ENSGALG00000038730(GIGYF2),ENSGALG00000006562(MCF2),ENSGALG00000003472(VWC2L),ENSGALG00000013…	ENSGALG00000008263(CNTN4),ENSGALG00000002554(TSPAN2),ENSGALG00000008733(LPAR3),ENSGALG00000007839(NCAM1),ENSGALG00000008297(SEMA4B),ENSGALG00000007448(SPRY3),ENSGALG00000009875(HMGI-C),ENSGALG00000000681(PAK1),ENSGALG00000029921(CSRP2),ENSGALG00000002708(LINGO1),ENSGALG00000029175(EFNB2),ENSGALG00000011182(DLL1),ENSGALG00000010935(PTPRQ),ENSGALG00000012710(NCS1),ENSGALG00000013085(PTPRO),ENSGALG0…	1.22888	0.00931886	0.863648
GO:0046031	ADP metabolic process	biological_process	23	9	14	2704	44	10155	ENSGALG00000021039(HKDC1),ENSGALG00000012755(IGF-I),ENSGALG00000013576(MTNR1A),ENSGALG00000001117(PFKFB2),ENSGALG00000009254(ENO4),ENSGALG00000004477(NCOR1),ENSGALG00000005662(AMPD3),ENSGALG00000003267(STAT3),ENSGALG00000002311(GALK1),	ENSGALG00000007606(PGAM1),ENSGALG00000004956(GPI),ENSGALG00000001992(PKM),ENSGALG00000011035(AK4),ENSGALG00000016992(HTR2A),ENSGALG00000004222(HK1),ENSGALG00000014528(ENO2),ENSGALG00000026077(ALDOC),ENSGALG00000015544(ALDOB),ENSGALG00000002377(ENO1),ENSGALG00000014442(GAPDH),ENSGALG00000007936(-),ENSGALG00000011870(HIF1A),ENSGALG00000010202(ENTPD5),	1.96313	0.0093842	0.860451
GO:0006694	steroid biosynthetic process	biological_process	30	8	22	2704	63	10155	ENSGALG00000012834(AKR1D1),ENSGALG00000003242(STAR),ENSGALG00000003972(FAXDC2),ENSGALG00000010625(SRD5A2),ENSGALG00000027429(HSD17B1),ENSGALG00000002761(SIRT1),ENSGALG00000005215(CACNA1H),ENSGALG00000009095(-),	ENSGALG00000028685(SEMA5A),ENSGALG00000041222(CYP7A1),ENSGALG00000026081(RBM38),ENSGALG00000041708(WNT4),ENSGALG00000007493(NSDHL),ENSGALG00000013848(MVK),ENSGALG00000004106(DHCR7),ENSGALG00000007109(APOA4),ENSGALG00000009365(CYP51),ENSGALG00000016665(FDFT1),ENSGALG00000014948(HMGCR),ENSGALG00000007267(MVD),ENSGALG00000008018(SNAI1),ENSGALG00000009791(PROX1),ENSGALG00000028376(FGF19),ENSGALG00000…	1.78836	0.00946494	0.858719
GO:0008202	steroid metabolic process	biological_process	48	22	26	2704	115	10155	ENSGALG00000028928(LCAT),ENSGALG00000003242(STAR),ENSGALG00000027429(HSD17B1),ENSGALG00000004525(TSPAN10),ENSGALG00000003282(STAT5B),ENSGALG00000012834(AKR1D1),ENSGALG00000015433(ABCA1),ENSGALG00000019276(-),ENSGALG00000003972(FAXDC2),ENSGALG00000010625(SRD5A2),ENSGALG00000013929(PDGFRA),ENSGALG00000023120(-),ENSGALG00000029533(LRP5),ENSGALG00000038512(AGTR1),ENSGALG00000003759(RORA),ENSGALG00000…	ENSGALG00000007493(NSDHL),ENSGALG00000004106(DHCR7),ENSGALG00000006352(CH25H),ENSGALG00000028376(FGF19),ENSGALG00000008018(SNAI1),ENSGALG00000001234(CETP),ENSGALG00000009560(MSMO1),ENSGALG00000037852(HSD17B7),ENSGALG00000000241(STARD4),ENSGALG00000013848(MVK),ENSGALG00000007109(APOA4),ENSGALG00000019277(SLCO1B3),ENSGALG00000013154(SLCO1C1),ENSGALG00000041708(WNT4),ENSGALG00000026081(RBM38),ENSGAL…	1.56753	0.00958952	0.86096
GO:0006757	ATP generation from ADP	biological_process	21	8	13	2704	39	10155	ENSGALG00000001117(PFKFB2),ENSGALG00000021039(HKDC1),ENSGALG00000012755(IGF-I),ENSGALG00000013576(MTNR1A),ENSGALG00000003267(STAT3),ENSGALG00000002311(GALK1),ENSGALG00000004477(NCOR1),ENSGALG00000009254(ENO4),	ENSGALG00000016992(HTR2A),ENSGALG00000014528(ENO2),ENSGALG00000004222(HK1),ENSGALG00000004956(GPI),ENSGALG00000007606(PGAM1),ENSGALG00000001992(PKM),ENSGALG00000002377(ENO1),ENSGALG00000014442(GAPDH),ENSGALG00000007936(-),ENSGALG00000015544(ALDOB),ENSGALG00000010202(ENTPD5),ENSGALG00000011870(HIF1A),ENSGALG00000026077(ALDOC),	2.02222	0.00987054	0.877054
GO:0033674	positive regulation of kinase activity	biological_process	87	50	37	2704	236	10155	ENSGALG00000004530(MMD2),ENSGALG00000003011(TOM1L1),ENSGALG00000012356(TAB2),ENSGALG00000004370(MAP2K6),ENSGALG00000011442(TGFBR2),ENSGALG00000009724(GREM1),ENSGALG00000027058(EMP2),ENSGALG00000008415(ALS2),ENSGALG00000009740(RASGRP1),ENSGALG00000008999(AFAP1L2),ENSGALG00000009612(-),ENSGALG00000030432(RASSF2),ENSGALG00000002761(SIRT1),ENSGALG00000012148(ATG14),ENSGALG00000011953(PHF5A),ENSGALG00…	ENSGALG00000002175(KIF14),ENSGALG00000011206(KITLG),ENSGALG00000016954(RGCC),ENSGALG00000028664(-),ENSGALG00000000681(PAK1),ENSGALG00000002678(CSPG4),ENSGALG00000005843(EEF1A2),ENSGALG00000008733(LPAR3),ENSGALG00000009378(PDGFC),ENSGALG00000003932(SDC4),ENSGALG00000012178(PDGFB),ENSGALG00000015708(FGFR3),ENSGALG00000001840(TEK),ENSGALG00000008661(CYR61),ENSGALG00000016992(HTR2A),ENSGALG0000000787…	1.38446	0.0101113	0.889279
GO:0050790	regulation of catalytic activity	biological_process	368	201	167	2704	1185	10155	ENSGALG00000033068(-),ENSGALG00000005043(ACACB),ENSGALG00000006794(RAD50),ENSGALG00000016451(ROCK2),ENSGALG00000003677(NTNG2),ENSGALG00000017235(NOX4),ENSGALG00000026313(RND3),ENSGALG00000027058(EMP2),ENSGALG00000008415(ALS2),ENSGALG00000003572(-),ENSGALG00000012356(TAB2),ENSGALG00000029533(LRP5),ENSGALG00000021869(PODN),ENSGALG00000035296(-),ENSGALG00000004728(RGL1),ENSGALG00000009850(NOVA1),ENS…	ENSGALG00000009971(CDC20),ENSGALG00000009433(BAG3),ENSGALG00000007874(IL18),ENSGALG00000008733(LPAR3),ENSGALG00000005547(PIK3AP1),ENSGALG00000026928(KLF4),ENSGALG00000027757(ARL4A),ENSGALG00000003792(FYB),ENSGALG00000007714(NMUR1),ENSGALG00000001918(DNAJB5),ENSGALG00000012594(NTRK2),ENSGALG00000005135(SERPINE2),ENSGALG00000006110(PLK1),ENSGALG00000004722(ASPN),ENSGALG00000009626(THBS1),ENSGALG000…	1.16628	0.0103207	0.898525
GO:0050896	response to stimulus	biological_process	1141	650	491	2704	3931	10155	ENSGALG00000003345(-),ENSGALG00000009700(PDK4),ENSGALG00000007378(FAM162A),ENSGALG00000015208(ROR2),ENSGALG00000003118(ADGRA2),ENSGALG00000043701(ELK3),ENSGALG00000030081(SKAP2),ENSGALG00000012025(KIAA0586),ENSGALG00000028691(MPG),ENSGALG00000013818(CITED2),ENSGALG00000012289(SHPRH),ENSGALG00000033507(PLCG2),ENSGALG00000023120(-),ENSGALG00000026902(P2RX6),ENSGALG00000016687(P2RY8),ENSGALG00000006…	ENSGALG00000027757(ARL4A),ENSGALG00000006522(HCK),ENSGALG00000009842(RASSF3),ENSGALG00000009920(COCH),ENSGALG00000005483(CDH13),ENSGALG00000034478(GGCL1),ENSGALG00000012594(NTRK2),ENSGALG00000005135(SERPINE2),ENSGALG00000023622(-),ENSGALG00000010707(GPR68),ENSGALG00000008671(ST8SIA6),ENSGALG00000007538(-),ENSGALG00000013867(PTPN2),ENSGALG00000021647(NRTN),ENSGALG00000027188(SREBF1),ENSGALG0000000…	1.09007	0.010553	0.909562
GO:0061448	connective tissue development	biological_process	52	28	24	2704	128	10155	ENSGALG00000025929(HOXA5),ENSGALG00000005441(NFIB),ENSGALG00000011298(RARB),ENSGALG00000009429(RXFP1),ENSGALG00000034168(WNT5A),ENSGALG00000040266(GLI3),ENSGALG00000011442(TGFBR2),ENSGALG00000026258(MAF),ENSGALG00000009724(GREM1),ENSGALG00000016157(UMODL1),ENSGALG00000003137(-),ENSGALG00000040021(HOXA11),ENSGALG00000002761(SIRT1),ENSGALG00000029533(LRP5),ENSGALG00000000242(EBF2),ENSGALG0000000924…	ENSGALG00000008661(CYR61),ENSGALG00000001709(-),ENSGALG00000015013(MSX1),ENSGALG00000000402(LOXL2),ENSGALG00000015015(CYTL1),ENSGALG00000008018(SNAI1),ENSGALG00000006725(ACAN),ENSGALG00000009875(HMGI-C),ENSGALG00000012178(PDGFB),ENSGALG00000010125(CSGALNACT1),ENSGALG00000037402(CTGF),ENSGALG00000025972(SELM),ENSGALG00000011740(MGP),ENSGALG00000003283(COMP),ENSGALG00000015132(CDH2),ENSGALG00000012…	1.52569	0.0108887	0.929206
GO:0008299	isoprenoid biosynthetic process	biological_process	14	6	8	2704	22	10155	ENSGALG00000010873(DHRS9),ENSGALG00000010795(ISPD),ENSGALG00000034346(RDH10),ENSGALG00000033365(ALDH6),ENSGALG00000007559(PDSS1),ENSGALG00000002960(HMGCS2),	ENSGALG00000028880(-),ENSGALG00000014948(HMGCR),ENSGALG00000026359(SERTAD4),ENSGALG00000007267(MVD),ENSGALG00000006723(-),ENSGALG00000014862(-),ENSGALG00000026081(RBM38),ENSGALG00000013848(MVK),	2.38989	0.0110885	0.93698
GO:0016125	sterol metabolic process	biological_process	26	8	18	2704	53	10155	ENSGALG00000029533(LRP5),ENSGALG00000010166(VLDLR),ENSGALG00000004205(SOAT1),ENSGALG00000015433(ABCA1),ENSGALG00000012834(AKR1D1),ENSGALG00000003242(STAR),ENSGALG00000028928(LCAT),ENSGALG00000003972(FAXDC2),	ENSGALG00000017394(INSIG1),ENSGALG00000037852(HSD17B7),ENSGALG00000010798(DHCR24),ENSGALG00000009560(MSMO1),ENSGALG00000027188(SREBF1),ENSGALG00000001234(CETP),ENSGALG00000041222(CYP7A1),ENSGALG00000028685(SEMA5A),ENSGALG00000026081(RBM38),ENSGALG00000007109(APOA4),ENSGALG00000013848(MVK),ENSGALG00000004106(DHCR7),ENSGALG00000007493(NSDHL),ENSGALG00000014948(HMGCR),ENSGALG00000016665(FDFT1),ENSGA…	1.84234	0.0113571	0.950356
GO:0071363	cellular response to growth factor stimulus	biological_process	100	52	48	2704	279	10155	ENSGALG00000008747(ITGA8),ENSGALG00000013948(RASL11B),ENSGALG00000001774(NEO1),ENSGALG00000003472(VWC2L),ENSGALG00000032349(CDH5),ENSGALG00000015284(RGMB),ENSGALG00000006074(SOX6),ENSGALG00000001419(DAB2IP),ENSGALG00000013818(CITED2),ENSGALG00000015208(ROR2),ENSGALG00000006158(ACVR2B),ENSGALG00000024449(RAMP2),ENSGALG00000001768(TENM2),ENSGALG00000004581(NDST1),ENSGALG00000012444(ACVR2A),ENSGALG0…	ENSGALG00000004386(SOX9),ENSGALG00000040241(NTRK3),ENSGALG00000004184(SPARC),ENSGALG00000043287(CAV1),ENSGALG00000011870(HIF1A),ENSGALG00000012429(BMP4),ENSGALG00000000379(-),ENSGALG00000012594(NTRK2),ENSGALG00000009626(THBS1),ENSGALG00000004722(ASPN),ENSGALG00000004444(SHCBP1),ENSGALG00000037402(CTGF),ENSGALG00000026928(KLF4),ENSGALG00000007646(-),ENSGALG00000006491(ANKRD1),ENSGALG00000000172(MY…	1.34607	0.0113733	0.942563
GO:0043067	regulation of programmed cell death	biological_process	203	110	93	2704	621	10155	ENSGALG00000005772(BOK),ENSGALG00000006109(MAPK8),ENSGALG00000004594(CD74),ENSGALG00000011953(PHF5A),ENSGALG00000012472(IL2RB),ENSGALG00000033365(ALDH6),ENSGALG00000002514(SFPQ),ENSGALG00000016589(SLC35F6),ENSGALG00000010031(ARHGAP10),ENSGALG00000008437(NET1),ENSGALG00000015540(RAD23B),ENSGALG00000017129(SAP18),ENSGALG00000017658(-),ENSGALG00000011099(FAP),ENSGALG00000043787(DEPTOR),ENSGALG000000…	ENSGALG00000002225(RFFL),ENSGALG00000015013(MSX1),ENSGALG00000010826(PRKAA2),ENSGALG00000013971(SGK1),ENSGALG00000008018(SNAI1),ENSGALG00000031117(STK17A),ENSGALG00000009844(ACTC1),ENSGALG00000002175(KIF14),ENSGALG00000010638(CASP3),ENSGALG00000013183(TERT),ENSGALG00000001021(MYOCD),ENSGALG00000011206(KITLG),ENSGALG00000004980(kcnma1),ENSGALG00000032190(MICAL1),ENSGALG00000005843(EEF1A2),ENSGALG0…	1.22766	0.0116557	0.95677
GO:0045785	positive regulation of cell adhesion	biological_process	57	29	28	2704	144	10155	ENSGALG00000009612(-),ENSGALG00000007579(APBB1IP),ENSGALG00000001729(-),ENSGALG00000009740(RASGRP1),ENSGALG00000040266(GLI3),ENSGALG00000027058(EMP2),ENSGALG00000012773(GCNT2),ENSGALG00000011442(TGFBR2),ENSGALG00000005656(DENND6A),ENSGALG00000034168(WNT5A),ENSGALG00000008795(GPAM),ENSGALG00000001409(IL12B),ENSGALG00000010664(KIF26B),ENSGALG00000009723(FMN1),ENSGALG00000008437(NET1),ENSGALG0000000…	ENSGALG00000006382(PTPRJ),ENSGALG00000021074(MYOC),ENSGALG00000000466(LCK),ENSGALG00000015363(-),ENSGALG00000010915(IL6),ENSGALG00000007874(IL18),ENSGALG00000029175(EFNB2),ENSGALG00000015193(CCDC80),ENSGALG00000003578(FN1),ENSGALG00000008661(CYR61),ENSGALG00000001840(TEK),ENSGALG00000029596(HAS2),ENSGALG00000004386(SOX9),ENSGALG00000010583(VIT),ENSGALG00000001143(ETS1),ENSGALG00000028774(S100A10)…	1.48657	0.0119658	0.972952
GO:0048659	smooth muscle cell proliferation	biological_process	21	8	13	2704	40	10155	ENSGALG00000002632(CALCRL),ENSGALG00000001409(IL12B),ENSGALG00000012735(EDN1),ENSGALG00000012598(NAA35),ENSGALG00000012755(IGF-I),ENSGALG00000037940(IGFBP3),ENSGALG00000012550(HMOX1),ENSGALG00000015895(HTR1B),	ENSGALG00000009626(THBS1),ENSGALG00000030988(RBPMS2),ENSGALG00000007874(IL18),ENSGALG00000003476(ERN1),ENSGALG00000005483(CDH13),ENSGALG00000011492(XRCC5),ENSGALG00000012178(PDGFB),ENSGALG00000005554(ADIPOQ),ENSGALG00000002987(SERPINF2),ENSGALG00000012429(BMP4),ENSGALG00000010915(IL6),ENSGALG00000041266(CNN1),ENSGALG00000000949(HBEGF),	1.97166	0.0123086	0.991475
GO:0070372	regulation of ERK1 and ERK2 cascade	biological_process	46	24	22	2704	111	10155	ENSGALG00000014872(FGF10),ENSGALG00000011104(GCG),ENSGALG00000017235(NOX4),ENSGALG00000028256(CCL19),ENSGALG00000031286(APIP),ENSGALG00000007681(HTR2B),ENSGALG00000001419(DAB2IP),ENSGALG00000042067(SPRY1),ENSGALG00000016881(GPR183),ENSGALG00000010949(GPNMB),ENSGALG00000028967(DNAJC27),ENSGALG00000016281(DMD),ENSGALG00000010961(IGF2BP3),ENSGALG00000014913(ROS1),ENSGALG00000004594(CD74),ENSGALG0000…	ENSGALG00000025887(ATF3),ENSGALG00000028627(TIMP3),ENSGALG00000028376(FGF19),ENSGALG00000003578(FN1),ENSGALG00000011419(DUSP4),ENSGALG00000005554(ADIPOQ),ENSGALG00000001840(TEK),ENSGALG00000037402(CTGF),ENSGALG00000008661(CYR61),ENSGALG00000011207(DUSP6),ENSGALG00000003003(CCL20),ENSGALG00000016992(HTR2A),ENSGALG00000009378(PDGFC),ENSGALG00000013867(PTPN2),ENSGALG00000012178(PDGFB),ENSGALG0000001…	1.55635	0.0123351	0.984408
GO:0043408	regulation of MAPK cascade	biological_process	116	60	56	2704	332	10155	ENSGALG00000042067(SPRY1),ENSGALG00000023510(ERP29),ENSGALG00000016881(GPR183),ENSGALG00000017235(NOX4),ENSGALG00000028256(CCL19),ENSGALG00000031286(APIP),ENSGALG00000004420(SDK1),ENSGALG00000012321(MAP4K5),ENSGALG00000033068(-),ENSGALG00000030432(RASSF2),ENSGALG00000004370(MAP2K6),ENSGALG00000013468(TLR3),ENSGALG00000001419(DAB2IP),ENSGALG00000007681(HTR2B),ENSGALG00000028967(DNAJC27),ENSGALG000…	ENSGALG00000011419(DUSP4),ENSGALG00000025887(ATF3),ENSGALG00000021017(DUSP15),ENSGALG00000008661(CYR61),ENSGALG00000001840(TEK),ENSGALG00000008733(LPAR3),ENSGALG00000038904(ARL6IP5),ENSGALG00000012178(PDGFB),ENSGALG00000002678(CSPG4),ENSGALG00000015181(GAREM1),ENSGALG00000034987(GGCL1),ENSGALG00000000681(PAK1),ENSGALG00000002987(SERPINF2),ENSGALG00000033012(SPRY4),ENSGALG00000015132(CDH2),ENSGALG…	1.31218	0.0123409	0.975837
GO:0001935	endothelial cell proliferation	biological_process	28	10	18	2704	59	10155	ENSGALG00000007681(HTR2B),ENSGALG00000029811(BMPER),ENSGALG00000002761(SIRT1),ENSGALG00000016558(VEGFD),ENSGALG00000010370(MED12L),ENSGALG00000009900(PRKD1),ENSGALG00000034168(WNT5A),ENSGALG00000014804(THBS4),ENSGALG00000011835(-),ENSGALG00000027231(NRARP),	ENSGALG00000043287(CAV1),ENSGALG00000043499(EGFL7),ENSGALG00000026557(PGF),ENSGALG00000009791(PROX1),ENSGALG00000012178(PDGFB),ENSGALG00000005483(CDH13),ENSGALG00000003476(ERN1),ENSGALG00000000402(LOXL2),ENSGALG00000004184(SPARC),ENSGALG00000009626(THBS1),ENSGALG00000006821(TNMD),ENSGALG00000034987(GGCL1),ENSGALG00000016954(RGCC),ENSGALG00000010290(VEGFA),ENSGALG00000029819(SCG2),ENSGALG000000108…	1.78229	0.0124396	0.974703
GO:0000165	MAPK cascade	biological_process	129	68	61	2704	375	10155	ENSGALG00000030432(RASSF2),ENSGALG00000004581(NDST1),ENSGALG00000004370(MAP2K6),ENSGALG00000031286(APIP),ENSGALG00000004420(SDK1),ENSGALG00000028256(CCL19),ENSGALG00000017235(NOX4),ENSGALG00000016881(GPR183),ENSGALG00000020003(MAP3K4),ENSGALG00000042067(SPRY1),ENSGALG00000023510(ERP29),ENSGALG00000033068(-),ENSGALG00000012321(MAP4K5),ENSGALG00000007001(TLR4),ENSGALG00000006599(ZMYND11),ENSGALG000…	ENSGALG00000002678(CSPG4),ENSGALG00000012178(PDGFB),ENSGALG00000008733(LPAR3),ENSGALG00000038904(ARL6IP5),ENSGALG00000002987(SERPINF2),ENSGALG00000033012(SPRY4),ENSGALG00000000681(PAK1),ENSGALG00000015181(GAREM1),ENSGALG00000034987(GGCL1),ENSGALG00000007874(IL18),ENSGALG00000025887(ATF3),ENSGALG00000011419(DUSP4),ENSGALG00000008661(CYR61),ENSGALG00000001840(TEK),ENSGALG00000021017(DUSP15),ENSGALG…	1.29191	0.0126538	0.982547
GO:0002682	regulation of immune system process	biological_process	151	85	66	2704	448	10155	ENSGALG00000016481(PUM2),ENSGALG00000005959(GLMN),ENSGALG00000009612(-),ENSGALG00000012888(PHLPP1),ENSGALG00000002761(SIRT1),ENSGALG00000016590(TLR7),ENSGALG00000009388(SUSD4),ENSGALG00000011442(TGFBR2),ENSGALG00000009740(RASGRP1),ENSGALG00000012885(BCL2),ENSGALG00000006099(ZFPM1),ENSGALG00000016558(VEGFD),ENSGALG00000034168(WNT5A),ENSGALG00000010949(GPNMB),ENSGALG00000001409(IL12B),ENSGALG000000…	ENSGALG00000006382(PTPRJ),ENSGALG00000000209(PRNP),ENSGALG00000003932(SDC4),ENSGALG00000006346(CXCL14),ENSGALG00000010915(IL6),ENSGALG00000011206(KITLG),ENSGALG00000002722(MST1),ENSGALG00000000168(ADORA1),ENSGALG00000000516(FANCA),ENSGALG00000014509(BST1),ENSGALG00000008912(-),ENSGALG00000011668(-),ENSGALG00000011094(PDE4B),ENSGALG00000001143(ETS1),ENSGALG00000008684(-),ENSGALG00000000769(RAB7B),…	1.26582	0.012771	0.982793
GO:0042981	regulation of apoptotic process	biological_process	200	107	93	2704	613	10155	ENSGALG00000017077(HSPH1),ENSGALG00000009241(SFRP2),ENSGALG00000003336(DAPK2),ENSGALG00000004508(EYA2),ENSGALG00000003473(SFRP1),ENSGALG00000023066(DNAJA1),ENSGALG00000011104(GCG),ENSGALG00000027761(TNFAIP8),ENSGALG00000006642(ADORA2A),ENSGALG00000014872(FGF10),ENSGALG00000013265(GYS2),ENSGALG00000043618(SLC40A1),ENSGALG00000010560(EIF2AK2),ENSGALG00000004170(ADA),ENSGALG00000038089(EGFR),ENSGALG…	ENSGALG00000006480(TCF7),ENSGALG00000027786(SOCS3),ENSGALG00000028407(GDF9),ENSGALG00000009748(ASNS),ENSGALG00000007768(AURKA),ENSGALG00000013869(IL20RA),ENSGALG00000005554(ADIPOQ),ENSGALG00000001876(-),ENSGALG00000005263(SOX8),ENSGALG00000008713(BIRC5),ENSGALG00000034500(CIDEA),ENSGALG00000002225(RFFL),ENSGALG00000015013(MSX1),ENSGALG00000010826(PRKAA2),ENSGALG00000013971(SGK1),ENSGALG0000000801…	1.2253	0.0130683	0.996779
GO:0009611	response to wounding	biological_process	109	54	55	2704	310	10155	ENSGALG00000006689(ABHD2),ENSGALG00000014824(PTGER4),ENSGALG00000013468(TLR3),ENSGALG00000010818(PLPP3),ENSGALG00000003282(STAT5B),ENSGALG00000008681(-),ENSGALG00000043701(ELK3),ENSGALG00000013591(BLOC1S4),ENSGALG00000007278(GRIN2A),ENSGALG00000012755(IGF-I),ENSGALG00000016687(P2RY8),ENSGALG00000007001(TLR4),ENSGALG00000023379(F2RL2),ENSGALG00000005347(ADAMTS18),ENSGALG00000008628(-),ENSGALG00000…	ENSGALG00000023521(ADRA2A),ENSGALG00000009758(SLC7A11),ENSGALG00000009626(THBS1),ENSGALG00000005135(SERPINE2),ENSGALG00000017272(VWF),ENSGALG00000015409(PROS1),ENSGALG00000026928(KLF4),ENSGALG00000005086(PLAU),ENSGALG00000012989(NINJ2),ENSGALG00000011870(HIF1A),ENSGALG00000013867(PTPN2),ENSGALG00000043287(CAV1),ENSGALG00000033635(PTGS2),ENSGALG00000001857(FAM132A),ENSGALG00000000379(-),ENSGALG000…	1.3205	0.0131208	0.992
GO:0016126	sterol biosynthetic process	biological_process	15	1	14	2704	25	10155	ENSGALG00000003972(FAXDC2),	ENSGALG00000007109(APOA4),ENSGALG00000004106(DHCR7),ENSGALG00000013848(MVK),ENSGALG00000026081(RBM38),ENSGALG00000028685(SEMA5A),ENSGALG00000027188(SREBF1),ENSGALG00000007267(MVD),ENSGALG00000010798(DHCR24),ENSGALG00000037852(HSD17B7),ENSGALG00000009560(MSMO1),ENSGALG00000014948(HMGCR),ENSGALG00000017394(INSIG1),ENSGALG00000016665(FDFT1),ENSGALG00000009365(CYP51),	2.25333	0.0131235	0.983576
GO:0048747	muscle fiber development	biological_process	17	5	12	2704	30	10155	ENSGALG00000016281(DMD),ENSGALG00000000195(SVCT2),ENSGALG00000002958(DNER),ENSGALG00000012873(SERPINB5),ENSGALG00000012885(BCL2),	ENSGALG00000008945(NEXN),ENSGALG00000014736(-),ENSGALG00000011086(-),ENSGALG00000005292(KLHL40),ENSGALG00000013624(-),ENSGALG00000012429(BMP4),ENSGALG00000008684(-),ENSGALG00000009089(-),ENSGALG00000000172(MYOG),ENSGALG00000006216(MYOD1),ENSGALG00000042458(ACTN1),ENSGALG00000041634(ACTG2),	2.12814	0.0132264	0.982745
GO:0005886	plasma membrane	cellular_component	616	339	277	2704	2064	10155	ENSGALG00000025868(TAF1C),ENSGALG00000009858(SLC30A1),ENSGALG00000016900(GPC6),ENSGALG00000005672(SLC6A7),ENSGALG00000002958(DNER),ENSGALG00000009085(MTMR1),ENSGALG00000002046(-),ENSGALG00000012067(LMLN),ENSGALG00000013929(PDGFRA),ENSGALG00000004899(PEPD),ENSGALG00000011442(TGFBR2),ENSGALG00000000551(C6orf89),ENSGALG00000021158(SLC7A9),ENSGALG00000005280(DBT),ENSGALG00000033144(COLEC10),ENSGALG00…	ENSGALG00000009495(FGFR2),ENSGALG00000014509(BST1),ENSGALG00000002982(SLC2A6),ENSGALG00000027983(TNK2),ENSGALG00000004113(-),ENSGALG00000008677(VIM),ENSGALG00000026005(DIO2),ENSGALG00000006190(FHL1),ENSGALG00000012710(NCS1),ENSGALG00000013085(PTPRO),ENSGALG00000015233(ATP1B1),ENSGALG00000003833(CACNA1E),ENSGALG00000002554(TSPAN2),ENSGALG00000030251(ADCY8),ENSGALG00000038904(ARL6IP5),ENSGALG000000…	1.12084	0.0132681	0.977419
GO:0008406	gonad development	biological_process	39	26	13	2704	91	10155	ENSGALG00000009241(SFRP2),ENSGALG00000003473(SFRP1),ENSGALG00000017242(FZD4),ENSGALG00000026631(HOXA10),ENSGALG00000028983(-),ENSGALG00000003588(-),ENSGALG00000005775(TEX11),ENSGALG00000010337(GPR149),ENSGALG00000034168(WNT5A),ENSGALG00000009100(FSHR),ENSGALG00000006934(PATZ1),ENSGALG00000013818(CITED2),ENSGALG00000012444(ACVR2A),ENSGALG00000010625(SRD5A2),ENSGALG00000013929(PDGFRA),ENSGALG000000…	ENSGALG00000004742(BMP15),ENSGALG00000003660(FANCF),ENSGALG00000028407(GDF9),ENSGALG00000000516(FANCA),ENSGALG00000010745(HMGB2),ENSGALG00000012160(KIF18A),ENSGALG00000014675(RHOBTB3),ENSGALG00000041708(WNT4),ENSGALG00000011206(KITLG),ENSGALG00000005263(SOX8),ENSGALG00000009875(HMGI-C),ENSGALG00000025748(FGF9),ENSGALG00000004386(SOX9),	1.60952	0.0135615	0.990561
GO:0048608	reproductive structure development	biological_process	54	34	20	2704	136	10155	ENSGALG00000012444(ACVR2A),ENSGALG00000013929(PDGFRA),ENSGALG00000004272(ASB1),ENSGALG00000002223(LHX9),ENSGALG00000012885(BCL2),ENSGALG00000040021(HOXA11),ENSGALG00000015297(FOXO3),ENSGALG00000036043(TBX3),ENSGALG00000016157(UMODL1),ENSGALG00000009095(-),ENSGALG00000008257(MERTK),ENSGALG00000002761(SIRT1),ENSGALG00000029024(TCF21),ENSGALG00000026631(HOXA10),ENSGALG00000028983(-),ENSGALG000000172…	ENSGALG00000001021(MYOCD),ENSGALG00000011206(KITLG),ENSGALG00000009875(HMGI-C),ENSGALG00000010798(DHCR24),ENSGALG00000011657(EAF2),ENSGALG00000004742(BMP15),ENSGALG00000003660(FANCF),ENSGALG00000000516(FANCA),ENSGALG00000008018(SNAI1),ENSGALG00000012160(KIF18A),ENSGALG00000010745(HMGB2),ENSGALG00000012429(BMP4),ENSGALG00000014675(RHOBTB3),ENSGALG00000041708(WNT4),ENSGALG00000005263(SOX8),ENSGALG0…	1.49117	0.013652	0.988793
GO:0023051	regulation of signaling	biological_process	427	242	185	2704	1399	10155	ENSGALG00000005401(WNT9A),ENSGALG00000001816(MAGI3),ENSGALG00000006791(-),ENSGALG00000016628(-),ENSGALG00000001797(GPSM1),ENSGALG00000017196(ARHGAP42),ENSGALG00000009100(FSHR),ENSGALG00000008681(-),ENSGALG00000009948(HHIP),ENSGALG00000011008(-),ENSGALG00000013468(TLR3),ENSGALG00000007681(HTR2B),ENSGALG00000008120(TLE3),ENSGALG00000007278(GRIN2A),ENSGALG00000001826(WWC1),ENSGALG00000004085(ZDHHC13…	ENSGALG00000011244(DLK1),ENSGALG00000004398(CARD11),ENSGALG00000039327(VAV3),ENSGALG00000002990(PRELID1),ENSGALG00000023521(ADRA2A),ENSGALG00000015132(CDH2),ENSGALG00000012998(WNT5B),ENSGALG00000011889(PRKCH),ENSGALG00000005621(CAMK2A),ENSGALG00000003821(RAMP1),ENSGALG00000015181(GAREM1),ENSGALG00000000653(CNTN2),ENSGALG00000008756(PLEK),ENSGALG00000013886(LDLRAD4),ENSGALG00000000949(HBEGF),ENSGA…	1.14626	0.0139043	0.998677
GO:0070371	ERK1 and ERK2 cascade	biological_process	48	25	23	2704	118	10155	ENSGALG00000007681(HTR2B),ENSGALG00000001419(DAB2IP),ENSGALG00000042067(SPRY1),ENSGALG00000028967(DNAJC27),ENSGALG00000016881(GPR183),ENSGALG00000010949(GPNMB),ENSGALG00000017235(NOX4),ENSGALG00000028256(CCL19),ENSGALG00000011104(GCG),ENSGALG00000014872(FGF10),ENSGALG00000031286(APIP),ENSGALG00000003875(ABL1),ENSGALG00000014913(ROS1),ENSGALG00000012755(IGF-I),ENSGALG00000010961(IGF2BP3),ENSGALG00…	ENSGALG00000003578(FN1),ENSGALG00000028376(FGF19),ENSGALG00000011419(DUSP4),ENSGALG00000005554(ADIPOQ),ENSGALG00000028627(TIMP3),ENSGALG00000025887(ATF3),ENSGALG00000016992(HTR2A),ENSGALG00000011207(DUSP6),ENSGALG00000003003(CCL20),ENSGALG00000008661(CYR61),ENSGALG00000037402(CTGF),ENSGALG00000001840(TEK),ENSGALG00000009378(PDGFC),ENSGALG00000015708(FGFR3),ENSGALG00000012178(PDGFB),ENSGALG0000001…	1.52768	0.0139803	0.995834
GO:0046661	male sex differentiation	biological_process	32	21	11	2704	71	10155	ENSGALG00000009095(-),ENSGALG00000036043(TBX3),ENSGALG00000040021(HOXA11),ENSGALG00000012885(BCL2),ENSGALG00000002223(LHX9),ENSGALG00000034616(INHBA),ENSGALG00000004272(ASB1),ENSGALG00000013929(PDGFRA),ENSGALG00000010625(SRD5A2),ENSGALG00000012444(ACVR2A),ENSGALG00000013818(CITED2),ENSGALG00000006934(PATZ1),ENSGALG00000003282(STAT5B),ENSGALG00000009100(FSHR),ENSGALG00000034168(WNT5A),ENSGALG00000…	ENSGALG00000004386(SOX9),ENSGALG00000025748(FGF9),ENSGALG00000010798(DHCR24),ENSGALG00000005263(SOX8),ENSGALG00000009875(HMGI-C),ENSGALG00000041708(WNT4),ENSGALG00000014675(RHOBTB3),ENSGALG00000011206(KITLG),ENSGALG00000010745(HMGB2),ENSGALG00000012160(KIF18A),ENSGALG00000000516(FANCA),	1.69264	0.014081	0.994785
GO:0048660	regulation of smooth muscle cell proliferation	biological_process	20	7	13	2704	38	10155	ENSGALG00000037940(IGFBP3),ENSGALG00000012755(IGF-I),ENSGALG00000015895(HTR1B),ENSGALG00000012550(HMOX1),ENSGALG00000002632(CALCRL),ENSGALG00000001409(IL12B),ENSGALG00000012735(EDN1),	ENSGALG00000012429(BMP4),ENSGALG00000002987(SERPINF2),ENSGALG00000000949(HBEGF),ENSGALG00000041266(CNN1),ENSGALG00000010915(IL6),ENSGALG00000009626(THBS1),ENSGALG00000030988(RBPMS2),ENSGALG00000003476(ERN1),ENSGALG00000007874(IL18),ENSGALG00000005483(CDH13),ENSGALG00000011492(XRCC5),ENSGALG00000005554(ADIPOQ),ENSGALG00000012178(PDGFB),	1.9766	0.0141038	0.9883
GO:0046546	development of primary male sexual characteristics	biological_process	27	17	10	2704	57	10155	ENSGALG00000009241(SFRP2),ENSGALG00000010625(SRD5A2),ENSGALG00000013929(PDGFRA),ENSGALG00000012444(ACVR2A),ENSGALG00000026631(HOXA10),ENSGALG00000028983(-),ENSGALG00000003473(SFRP1),ENSGALG00000012885(BCL2),ENSGALG00000034616(INHBA),ENSGALG00000002223(LHX9),ENSGALG00000009095(-),ENSGALG00000009100(FSHR),ENSGALG00000034168(WNT5A),ENSGALG00000040021(HOXA11),ENSGALG00000005775(TEX11),ENSGALG00000013…	ENSGALG00000012160(KIF18A),ENSGALG00000010745(HMGB2),ENSGALG00000009875(HMGI-C),ENSGALG00000005263(SOX8),ENSGALG00000011206(KITLG),ENSGALG00000014675(RHOBTB3),ENSGALG00000041708(WNT4),ENSGALG00000000516(FANCA),ENSGALG00000004386(SOX9),ENSGALG00000025748(FGF9),	1.77894	0.0142711	0.991956
GO:0008584	male gonad development	biological_process	27	17	10	2704	57	10155	ENSGALG00000028983(-),ENSGALG00000026631(HOXA10),ENSGALG00000012885(BCL2),ENSGALG00000003473(SFRP1),ENSGALG00000034616(INHBA),ENSGALG00000002223(LHX9),ENSGALG00000009241(SFRP2),ENSGALG00000013929(PDGFRA),ENSGALG00000010625(SRD5A2),ENSGALG00000012444(ACVR2A),ENSGALG00000013818(CITED2),ENSGALG00000006934(PATZ1),ENSGALG00000009095(-),ENSGALG00000034168(WNT5A),ENSGALG00000009100(FSHR),ENSGALG00000040…	ENSGALG00000009875(HMGI-C),ENSGALG00000005263(SOX8),ENSGALG00000011206(KITLG),ENSGALG00000041708(WNT4),ENSGALG00000014675(RHOBTB3),ENSGALG00000012160(KIF18A),ENSGALG00000010745(HMGB2),ENSGALG00000000516(FANCA),ENSGALG00000004386(SOX9),ENSGALG00000025748(FGF9),	1.77894	0.0142711	0.991956
GO:0060537	muscle tissue development	biological_process	69	31	38	2704	183	10155	ENSGALG00000029024(TCF21),ENSGALG00000016281(DMD),ENSGALG00000011298(RARB),ENSGALG00000017122(SGCG),ENSGALG00000007685(BCL9L),ENSGALG00000002958(DNER),ENSGALG00000034168(WNT5A),ENSGALG00000006099(ZFPM1),ENSGALG00000017235(NOX4),ENSGALG00000013929(PDGFRA),ENSGALG00000041346(SDF1),ENSGALG00000017129(SAP18),ENSGALG00000027069(-),ENSGALG00000012885(BCL2),ENSGALG00000015935(SMYD1),ENSGALG00000009724(G…	ENSGALG00000041988(-),ENSGALG00000000313(TNNI1),ENSGALG00000016309(KLHL31),ENSGALG00000005292(KLHL40),ENSGALG00000011182(DLL1),ENSGALG00000025887(ATF3),ENSGALG00000029175(EFNB2),ENSGALG00000009690(CENPF),ENSGALG00000011708(MYLK),ENSGALG00000006216(MYOD1),ENSGALG00000009844(ACTC1),ENSGALG00000014736(-),ENSGALG00000001021(MYOCD),ENSGALG00000013624(-),ENSGALG00000006273(MYLK2),ENSGALG00000006491(ANK…	1.41603	0.0144388	0.987682
GO:0031224	intrinsic component of membrane	cellular_component	996	575	421	2704	3425	10155	ENSGALG00000009850(NOVA1),ENSGALG00000009905(MDM1),ENSGALG00000002313(-),ENSGALG00000026313(RND3),ENSGALG00000021475(-),ENSGALG00000016803(ST6GAL2),ENSGALG00000040573(FMO3),ENSGALG00000009452(GALNT16),ENSGALG00000001684(SEC14L1),ENSGALG00000033068(-),ENSGALG00000007092(LYSMD4),ENSGALG00000003047(SUGP2),ENSGALG00000010793(SLC24A4),ENSGALG00000007059(IGSF6),ENSGALG00000007045(-),ENSGALG00000006140(…	ENSGALG00000008028(LIF),ENSGALG00000041063(KRTCAP2),ENSGALG00000002606(CLSTN1),ENSGALG00000007178(-),ENSGALG00000014730(ELOVL7),ENSGALG00000015140(-),ENSGALG00000000913(-),ENSGALG00000005808(KREMEN1),ENSGALG00000006167(LRRC8B),ENSGALG00000026383(-),ENSGALG00000013867(PTPN2),ENSGALG00000009823(PTPRE),ENSGALG00000021340(CA9),ENSGALG00000011784(APOLD1),ENSGALG00000032145(B4GAL-T7),ENSGALG00000009705…	1.09212	0.0146148	0.991853
GO:0006468	protein phosphorylation	biological_process	332	179	153	2704	1069	10155	ENSGALG00000005662(AMPD3),ENSGALG00000009841(FASTKD1),ENSGALG00000017050(SMAD9),ENSGALG00000016844(RAB20),ENSGALG00000015729(LPAR1),ENSGALG00000015879(HUNK),ENSGALG00000012888(PHLPP1),ENSGALG00000012885(BCL2),ENSGALG00000012773(GCNT2),ENSGALG00000011442(TGFBR2),ENSGALG00000013929(PDGFRA),ENSGALG00000000736(MATK),ENSGALG00000011019(ROR1),ENSGALG00000008399(ANKRD12),ENSGALG00000004721(KCNJ12),ENSGA…	ENSGALG00000009791(PROX1),ENSGALG00000022586(HPX),ENSGALG00000028608(BTC),ENSGALG00000029819(SCG2),ENSGALG00000016228(NYX),ENSGALG00000000611(PPP1R15B),ENSGALG00000026167(PIK3R5),ENSGALG00000028627(TIMP3),ENSGALG00000027983(TNK2),ENSGALG00000021074(MYOC),ENSGALG00000008970(-),ENSGALG00000014094(STK38L),ENSGALG00000025810(-),ENSGALG00000010119(CDKL2),ENSGALG00000009034(-),ENSGALG00000003578(FN1),E…	1.16636	0.0147031	0.990044
GO:0001954	positive regulation of cell-matrix adhesion	biological_process	14	4	10	2704	23	10155	ENSGALG00000016281(DMD),ENSGALG00000008628(-),ENSGALG00000009723(FMN1),ENSGALG00000027058(EMP2),	ENSGALG00000001840(TEK),ENSGALG00000005483(CDH13),ENSGALG00000010290(VEGFA),ENSGALG00000006382(PTPRJ),ENSGALG00000010847(VEGFC),ENSGALG00000014687(EPHA1),ENSGALG00000028774(S100A10),ENSGALG00000021074(MYOC),ENSGALG00000041708(WNT4),ENSGALG00000000379(-),	2.28599	0.0148101	0.989522
GO:0008610	lipid biosynthetic process	biological_process	102	49	53	2704	289	10155	ENSGALG00000003972(FAXDC2),ENSGALG00000038013(PTGES),ENSGALG00000002583(PIK3CD),ENSGALG00000002761(SIRT1),ENSGALG00000009027(ST6GALNAC3),ENSGALG00000017366(DPM1),ENSGALG00000004594(CD74),ENSGALG00000027429(HSD17B1),ENSGALG00000007559(PDSS1),ENSGALG00000033365(ALDH6),ENSGALG00000008795(GPAM),ENSGALG00000004875(PEMT),ENSGALG00000003518(GPAT4),ENSGALG00000015252(ST3GAL6),ENSGALG00000005494(-),ENSGAL…	ENSGALG00000010402(HPGDS),ENSGALG00000007267(MVD),ENSGALG00000014862(-),ENSGALG00000009365(CYP51),ENSGALG00000007109(APOA4),ENSGALG00000014128(A4GALT),ENSGALG00000026081(RBM38),ENSGALG00000010798(DHCR24),ENSGALG00000005298(ST6GALNAC6),ENSGALG00000006352(CH25H),ENSGALG00000041988(-),ENSGALG00000005739(SCD),ENSGALG00000001314(PTGS1),ENSGALG00000010826(PRKAA2),ENSGALG00000016992(HTR2A),ENSGALG000000…	1.32549	0.0149984	0.994395
GO:0001934	positive regulation of protein phosphorylation	biological_process	146	82	64	2704	434	10155	ENSGALG00000009900(PRKD1),ENSGALG00000028158(Fgf7),ENSGALG00000029811(BMPER),ENSGALG00000011835(-),ENSGALG00000010560(EIF2AK2),ENSGALG00000010000(PRKCE),ENSGALG00000017179(PDGFD),ENSGALG00000038089(EGFR),ENSGALG00000009821(NENF),ENSGALG00000004604(-),ENSGALG00000014872(FGF10),ENSGALG00000016844(RAB20),ENSGALG00000011104(GCG),ENSGALG00000001416(ADRA1B),ENSGALG00000012735(EDN1),ENSGALG00000003446(P…	ENSGALG00000030878(RPLP1),ENSGALG00000030988(RBPMS2),ENSGALG00000009791(PROX1),ENSGALG00000030775(RP4-613B23.5),ENSGALG00000010847(VEGFC),ENSGALG00000002840(GRM4),ENSGALG00000028608(BTC),ENSGALG00000022586(HPX),ENSGALG00000030907(CSF3),ENSGALG00000007416(CD3E),ENSGALG00000003476(ERN1),ENSGALG00000003589(VTN),ENSGALG00000026167(PIK3R5),ENSGALG00000005554(ADIPOQ),ENSGALG00000001876(-),ENSGALG000000…	1.26339	0.0150609	0.990915
GO:0030199	collagen fibril organization	biological_process	11	4	7	2704	16	10155	ENSGALG00000009724(GREM1),ENSGALG00000009241(SFRP2),ENSGALG00000009612(-),ENSGALG00000005968(MMP11),	ENSGALG00000006725(ACAN),ENSGALG00000039219(ADAMTS14),ENSGALG00000034067(FMOD),ENSGALG00000000402(LOXL2),ENSGALG00000004325(P4HA1),ENSGALG00000002987(SERPINF2),ENSGALG00000011970(CHADL),	2.58194	0.015098	0.985832
GO:0042056	chemoattractant activity	molecular_function	11	5	6	2704	16	10155	ENSGALG00000034168(WNT5A),ENSGALG00000041346(SDF1),ENSGALG00000010485(ALKBH1),ENSGALG00000014872(FGF10),ENSGALG00000028158(Fgf7),	ENSGALG00000010847(VEGFC),ENSGALG00000010745(HMGB2),ENSGALG00000012429(BMP4),ENSGALG00000027716(-),ENSGALG00000029819(SCG2),ENSGALG00000012178(PDGFB),	2.58194	0.015098	0.985832
GO:0048863	stem cell differentiation	biological_process	65	35	30	2704	171	10155	ENSGALG00000006563(SEMA3D),ENSGALG00000017129(SAP18),ENSGALG00000012773(GCNT2),ENSGALG00000009724(GREM1),ENSGALG00000011442(TGFBR2),ENSGALG00000012885(BCL2),ENSGALG00000012290(SOX10),ENSGALG00000009612(-),ENSGALG00000029024(TCF21),ENSGALG00000010412(WWTR1),ENSGALG00000007685(BCL9L),ENSGALG00000034168(WNT5A),ENSGALG00000011835(-),ENSGALG00000010560(EIF2AK2),ENSGALG00000020557(-),ENSGALG00000015377…	ENSGALG00000008297(SEMA4B),ENSGALG00000016954(RGCC),ENSGALG00000011206(KITLG),ENSGALG00000001021(MYOCD),ENSGALG00000021074(MYOC),ENSGALG00000005011(-),ENSGALG00000004476(SEMA3G),ENSGALG00000011489(T),ENSGALG00000003932(SDC4),ENSGALG00000013722(SEMA3B),ENSGALG00000029596(HAS2),ENSGALG00000015013(MSX1),ENSGALG00000004161(CCNB2),ENSGALG00000013886(LDLRAD4),ENSGALG00000000402(LOXL2),ENSGALG0000002837…	1.42755	0.0152023	0.977826
GO:0045445	myoblast differentiation	biological_process	21	8	13	2704	41	10155	ENSGALG00000036043(TBX3),ENSGALG00000008519(NR2C2),ENSGALG00000034168(WNT5A),ENSGALG00000015935(SMYD1),ENSGALG00000009724(GREM1),ENSGALG00000037940(IGFBP3),ENSGALG00000012755(IGF-I),ENSGALG00000033144(COLEC10),	ENSGALG00000006216(MYOD1),ENSGALG00000000172(MYOG),ENSGALG00000011489(T),ENSGALG00000006491(ANKRD1),ENSGALG00000011182(DLL1),ENSGALG00000025751(NMRK2),ENSGALG00000004386(SOX9),ENSGALG00000016480(SDC1),ENSGALG00000001021(MYOCD),ENSGALG00000005263(SOX8),ENSGALG00000006346(CXCL14),ENSGALG00000012429(BMP4),ENSGALG00000035317(Id3),	1.92357	0.0152201	0.971722
GO:0061458	reproductive system development	biological_process	54	34	20	2704	137	10155	ENSGALG00000026631(HOXA10),ENSGALG00000028983(-),ENSGALG00000017242(FZD4),ENSGALG00000029024(TCF21),ENSGALG00000010337(GPR149),ENSGALG00000034168(WNT5A),ENSGALG00000004272(ASB1),ENSGALG00000002223(LHX9),ENSGALG00000012885(BCL2),ENSGALG00000012444(ACVR2A),ENSGALG00000013929(PDGFRA),ENSGALG00000008257(MERTK),ENSGALG00000002761(SIRT1),ENSGALG00000040021(HOXA11),ENSGALG00000036043(TBX3),ENSGALG000000…	ENSGALG00000003660(FANCF),ENSGALG00000004742(BMP15),ENSGALG00000008018(SNAI1),ENSGALG00000000516(FANCA),ENSGALG00000001021(MYOCD),ENSGALG00000011206(KITLG),ENSGALG00000009875(HMGI-C),ENSGALG00000010798(DHCR24),ENSGALG00000011657(EAF2),ENSGALG00000028407(GDF9),ENSGALG00000006480(TCF7),ENSGALG00000005135(SERPINE2),ENSGALG00000014675(RHOBTB3),ENSGALG00000041708(WNT4),ENSGALG00000005263(SOX8),ENSGALG…	1.48029	0.0152823	0.968518
GO:0070848	response to growth factor	biological_process	100	52	48	2704	283	10155	ENSGALG00000040993(BAMBI),ENSGALG00000011835(-),ENSGALG00000029811(BMPER),ENSGALG00000028158(Fgf7),ENSGALG00000009900(PRKD1),ENSGALG00000017050(SMAD9),ENSGALG00000001169(CRB2),ENSGALG00000001229(SKI),ENSGALG00000003473(SFRP1),ENSGALG00000001042(MTMR4),ENSGALG00000005377(-),ENSGALG00000030969(CLEC3B),ENSGALG00000009241(SFRP2),ENSGALG00000017091(FLT1),ENSGALG00000033144(COLEC10),ENSGALG00000013143(…	ENSGALG00000023266(-),ENSGALG00000041708(WNT4),ENSGALG00000001749(ACSBG2),ENSGALG00000011355(Wnt10a),ENSGALG00000030988(RBPMS2),ENSGALG00000034500(CIDEA),ENSGALG00000025748(FGF9),ENSGALG00000028407(GDF9),ENSGALG00000003476(ERN1),ENSGALG00000001021(MYOCD),ENSGALG00000010638(CASP3),ENSGALG00000002955(ADAMTSL2),ENSGALG00000029047(TMEM204),ENSGALG00000015708(FGFR3),ENSGALG00000007806(Fgf16),ENSGALG00…	1.32705	0.0155798	0.98016
GO:0001936	regulation of endothelial cell proliferation	biological_process	25	9	16	2704	52	10155	ENSGALG00000014804(THBS4),ENSGALG00000011835(-),ENSGALG00000027231(NRARP),ENSGALG00000007681(HTR2B),ENSGALG00000002761(SIRT1),ENSGALG00000010370(MED12L),ENSGALG00000009900(PRKD1),ENSGALG00000016558(VEGFD),ENSGALG00000034168(WNT5A),	ENSGALG00000016954(RGCC),ENSGALG00000034987(GGCL1),ENSGALG00000029819(SCG2),ENSGALG00000010290(VEGFA),ENSGALG00000010745(HMGB2),ENSGALG00000012429(BMP4),ENSGALG00000010847(VEGFC),ENSGALG00000043499(EGFL7),ENSGALG00000043287(CAV1),ENSGALG00000026557(PGF),ENSGALG00000009791(PROX1),ENSGALG00000012178(PDGFB),ENSGALG00000005483(CDH13),ENSGALG00000009626(THBS1),ENSGALG00000006821(TNMD),ENSGALG000000041…	1.80555	0.0157051	0.980888
GO:0051149	positive regulation of muscle cell differentiation	biological_process	19	10	9	2704	36	10155	ENSGALG00000012755(IGF-I),ENSGALG00000037940(IGFBP3),ENSGALG00000033144(COLEC10),ENSGALG00000012885(BCL2),ENSGALG00000015935(SMYD1),ENSGALG00000009724(GREM1),ENSGALG00000008519(NR2C2),ENSGALG00000012196(MCUB),ENSGALG00000016102(-),ENSGALG00000012735(EDN1),	ENSGALG00000012429(BMP4),ENSGALG00000011404(-),ENSGALG00000041708(WNT4),ENSGALG00000001021(MYOCD),ENSGALG00000007963(NFATC2),ENSGALG00000029175(EFNB2),ENSGALG00000009791(PROX1),ENSGALG00000006216(MYOD1),ENSGALG00000000172(MYOG),	1.98209	0.0161666	1
GO:0001938	positive regulation of endothelial cell proliferation	biological_process	19	8	11	2704	36	10155	ENSGALG00000016558(VEGFD),ENSGALG00000009900(PRKD1),ENSGALG00000034168(WNT5A),ENSGALG00000007681(HTR2B),ENSGALG00000002761(SIRT1),ENSGALG00000011835(-),ENSGALG00000027231(NRARP),ENSGALG00000014804(THBS4),	ENSGALG00000005483(CDH13),ENSGALG00000043499(EGFL7),ENSGALG00000012178(PDGFB),ENSGALG00000009791(PROX1),ENSGALG00000026557(PGF),ENSGALG00000010290(VEGFA),ENSGALG00000029819(SCG2),ENSGALG00000010847(VEGFC),ENSGALG00000012429(BMP4),ENSGALG00000010745(HMGB2),ENSGALG00000034987(GGCL1),	1.98209	0.0161666	1
GO:0048565	digestive tract development	biological_process	26	17	9	2704	55	10155	ENSGALG00000038089(EGFR),ENSGALG00000016509(IFT172),ENSGALG00000011823(FAT4),ENSGALG00000004170(ADA),ENSGALG00000006507(CLMP),ENSGALG00000040266(GLI3),ENSGALG00000012885(BCL2),ENSGALG00000003473(SFRP1),ENSGALG00000011298(RARB),ENSGALG00000006158(ACVR2B),ENSGALG00000025929(HOXA5),ENSGALG00000009241(SFRP2),ENSGALG00000013929(PDGFRA),ENSGALG00000012290(SOX10),ENSGALG00000014872(FGF10),ENSGALG0000003…	ENSGALG00000005909(GATA2),ENSGALG00000001021(MYOCD),ENSGALG00000006480(TCF7),ENSGALG00000012429(BMP4),ENSGALG00000009378(PDGFC),ENSGALG00000011870(HIF1A),ENSGALG00000025748(FGF9),ENSGALG00000030988(RBPMS2),ENSGALG00000004386(SOX9),	1.77535	0.0163805	1
GO:0030155	regulation of cell adhesion	biological_process	93	46	47	2704	261	10155	ENSGALG00000010818(PLPP3),ENSGALG00000003282(STAT5B),ENSGALG00000003726(EGFLAM),ENSGALG00000012289(SHPRH),ENSGALG00000013818(CITED2),ENSGALG00000012755(IGF-I),ENSGALG00000006855(MELTF),ENSGALG00000008628(-),ENSGALG00000005347(ADAMTS18),ENSGALG00000009723(FMN1),ENSGALG00000007579(APBB1IP),ENSGALG00000005229(DPH5),ENSGALG00000001729(-),ENSGALG00000027058(EMP2),ENSGALG00000040266(GLI3),ENSGALG000000…	ENSGALG00000005483(CDH13),ENSGALG00000009626(THBS1),ENSGALG00000005135(SERPINE2),ENSGALG00000015132(CDH2),ENSGALG00000002234(UNC13D),ENSGALG00000005086(PLAU),ENSGALG00000026928(KLF4),ENSGALG00000004386(SOX9),ENSGALG00000010583(VIT),ENSGALG00000021567(EPHA8),ENSGALG00000014687(EPHA1),ENSGALG00000043287(CAV1),ENSGALG00000013867(PTPN2),ENSGALG00000039327(VAV3),ENSGALG00000012429(BMP4),ENSGALG0000001…	1.33818	0.0164296	0.997231
GO:0031954	positive regulation of protein autophosphorylation	biological_process	10	6	4	2704	14	10155	ENSGALG00000003011(TOM1L1),ENSGALG00000030432(RASSF2),ENSGALG00000017179(PDGFD),ENSGALG00000009724(GREM1),ENSGALG00000006794(RAD50),ENSGALG00000010949(GPNMB),	ENSGALG00000009378(PDGFC),ENSGALG00000000498(ACE),ENSGALG00000012178(PDGFB),ENSGALG00000016889(RAP2A),	2.68253	0.0164735	0.992902
GO:0007517	muscle organ development	biological_process	57	20	37	2704	147	10155	ENSGALG00000012755(IGF-I),ENSGALG00000013818(CITED2),ENSGALG00000012913(PKP2),ENSGALG00000005208(S1PR1),ENSGALG00000012735(EDN1),ENSGALG00000006074(SOX6),ENSGALG00000012873(SERPINB5),ENSGALG00000016102(-),ENSGALG00000007685(BCL9L),ENSGALG00000002958(DNER),ENSGALG00000029024(TCF21),ENSGALG00000017122(SGCG),ENSGALG00000016281(DMD),ENSGALG00000034168(WNT5A),ENSGALG00000006099(ZFPM1),ENSGALG000000128…	ENSGALG00000026276(TCF15),ENSGALG00000041634(ACTG2),ENSGALG00000011086(-),ENSGALG00000042458(ACTN1),ENSGALG00000009089(-),ENSGALG00000005263(SOX8),ENSGALG00000041708(WNT4),ENSGALG00000012429(BMP4),ENSGALG00000026858(BTG2),ENSGALG00000009791(PROX1),ENSGALG00000005519(TLL2),ENSGALG00000009270(HOXD10),ENSGALG00000043287(CAV1),ENSGALG00000008684(-),ENSGALG00000025748(FGF9),ENSGALG00000015013(MSX1),EN…	1.45623	0.0166179	0.994652
GO:0050793	regulation of developmental process	biological_process	318	172	146	2704	1024	10155	ENSGALG00000032768(SOX5),ENSGALG00000008289(RBM19),ENSGALG00000005968(MMP11),ENSGALG00000033144(COLEC10),ENSGALG00000004274(-),ENSGALG00000017321(PLEKHB1),ENSGALG00000015729(LPAR1),ENSGALG00000007952(AMOT),ENSGALG00000040993(BAMBI),ENSGALG00000030710(L3MBTL1),ENSGALG00000016558(VEGFD),ENSGALG00000002888(CASZ1),ENSGALG00000008473(PLXND1),ENSGALG00000030031(TTPA),ENSGALG00000006374(TBX6),ENSGALG000…	ENSGALG00000008677(VIM),ENSGALG00000005909(GATA2),ENSGALG00000025751(NMRK2),ENSGALG00000011492(XRCC5),ENSGALG00000009791(PROX1),ENSGALG00000011855(RHOJ),ENSGALG00000041708(WNT4),ENSGALG00000003578(FN1),ENSGALG00000009572(ADAMTS20),ENSGALG00000016992(HTR2A),ENSGALG00000011657(EAF2),ENSGALG00000021074(MYOC),ENSGALG00000011404(-),ENSGALG00000014736(-),ENSGALG00000000535(ERRFI1),ENSGALG00000026153(-)…	1.16627	0.0169633	1
GO:0045137	development of primary sexual characteristics	biological_process	39	26	13	2704	93	10155	ENSGALG00000003473(SFRP1),ENSGALG00000017242(FZD4),ENSGALG00000028983(-),ENSGALG00000026631(HOXA10),ENSGALG00000009241(SFRP2),ENSGALG00000013818(CITED2),ENSGALG00000006934(PATZ1),ENSGALG00000034168(WNT5A),ENSGALG00000009100(FSHR),ENSGALG00000003588(-),ENSGALG00000005775(TEX11),ENSGALG00000010337(GPR149),ENSGALG00000012885(BCL2),ENSGALG00000002223(LHX9),ENSGALG00000034616(INHBA),ENSGALG00000013929…	ENSGALG00000028407(GDF9),ENSGALG00000003660(FANCF),ENSGALG00000004742(BMP15),ENSGALG00000000516(FANCA),ENSGALG00000005263(SOX8),ENSGALG00000009875(HMGI-C),ENSGALG00000041708(WNT4),ENSGALG00000014675(RHOBTB3),ENSGALG00000011206(KITLG),ENSGALG00000010745(HMGB2),ENSGALG00000012160(KIF18A),ENSGALG00000004386(SOX9),ENSGALG00000025748(FGF9),	1.57491	0.0178335	1
GO:0050795	regulation of behavior	biological_process	47	25	22	2704	117	10155	ENSGALG00000001264(PLXNA2),ENSGALG00000004594(CD74),ENSGALG00000015895(HTR1B),ENSGALG00000003336(DAPK2),ENSGALG00000002707(CHRNB2),ENSGALG00000016881(GPR183),ENSGALG00000008473(PLXND1),ENSGALG00000007681(HTR2B),ENSGALG00000034168(WNT5A),ENSGALG00000000667(EDN2),ENSGALG00000014872(FGF10),ENSGALG00000016558(VEGFD),ENSGALG00000028256(CCL19),ENSGALG00000002294(SEMA6A),ENSGALG00000006097(PLXNA1),ENSGA…	ENSGALG00000016992(HTR2A),ENSGALG00000011668(-),ENSGALG00000003058(-),ENSGALG00000010290(VEGFA),ENSGALG00000013722(SEMA3B),ENSGALG00000026557(PGF),ENSGALG00000009626(THBS1),ENSGALG00000005483(CDH13),ENSGALG00000029175(EFNB2),ENSGALG00000002722(MST1),ENSGALG00000010847(VEGFC),ENSGALG00000008297(SEMA4B),ENSGALG00000006346(CXCL14),ENSGALG00000014742(HTR1A),ENSGALG00000029819(SCG2),ENSGALG00000012178…	1.50864	0.0178394	1
GO:0045860	positive regulation of protein kinase activity	biological_process	79	48	31	2704	217	10155	ENSGALG00000003875(ABL1),ENSGALG00000012321(MAP4K5),ENSGALG00000017242(FZD4),ENSGALG00000002028(GPRC5B),ENSGALG00000011953(PHF5A),ENSGALG00000023510(ERP29),ENSGALG00000007158(SOCS1),ENSGALG00000001409(IL12B),ENSGALG00000013710(SNX9),ENSGALG00000017235(NOX4),ENSGALG00000028256(CCL19),ENSGALG00000012342(SASH1),ENSGALG00000034168(WNT5A),ENSGALG00000040553(SLC27A1),ENSGALG00000009724(GREM1),ENSGALG00…	ENSGALG00000008661(CYR61),ENSGALG00000009034(-),ENSGALG00000007874(IL18),ENSGALG00000011206(KITLG),ENSGALG00000016954(RGCC),ENSGALG00000000681(PAK1),ENSGALG00000028664(-),ENSGALG00000002175(KIF14),ENSGALG00000009378(PDGFC),ENSGALG00000008733(LPAR3),ENSGALG00000012178(PDGFB),ENSGALG00000003932(SDC4),ENSGALG00000002678(CSPG4),ENSGALG00000007785(PROK2),ENSGALG00000029089(-),ENSGALG00000015132(CDH2),…	1.36723	0.0178632	1
GO:0009132	nucleoside diphosphate metabolic process	biological_process	29	12	17	2704	64	10155	ENSGALG00000001117(PFKFB2),ENSGALG00000021039(HKDC1),ENSGALG00000005662(AMPD3),ENSGALG00000003267(STAT3),ENSGALG00000009759(SLC16A7),ENSGALG00000009254(ENO4),ENSGALG00000004477(NCOR1),ENSGALG00000012755(IGF-I),ENSGALG00000002723(ANKS1A),ENSGALG00000013576(MTNR1A),ENSGALG00000009774(ELF2),ENSGALG00000002311(GALK1),	ENSGALG00000004222(HK1),ENSGALG00000014528(ENO2),ENSGALG00000004956(GPI),ENSGALG00000028982(-),ENSGALG00000011035(AK4),ENSGALG00000015544(ALDOB),ENSGALG00000007936(-),ENSGALG00000011870(HIF1A),ENSGALG00000010202(ENTPD5),ENSGALG00000026077(ALDOC),ENSGALG00000000390(ENTPD4),ENSGALG00000016992(HTR2A),ENSGALG00000007606(PGAM1),ENSGALG00000001992(PKM),ENSGALG00000002377(ENO1),ENSGALG00000014442(GAPDH)…	1.70173	0.0180268	1
GO:0002376	immune system process	biological_process	282	153	129	2704	901	10155	ENSGALG00000009241(SFRP2),ENSGALG00000003336(DAPK2),ENSGALG00000017091(FLT1),ENSGALG00000002555(RET),ENSGALG00000010961(IGF2BP3),ENSGALG00000003473(SFRP1),ENSGALG00000006642(ADORA2A),ENSGALG00000014872(FGF10),ENSGALG00000043618(SLC40A1),ENSGALG00000010560(EIF2AK2),ENSGALG00000004369(PYGO1),ENSGALG00000004629(RNF216),ENSGALG00000004170(ADA),ENSGALG00000014772(WARS2),ENSGALG00000017011(TRIM13),ENSG…	ENSGALG00000006480(TCF7),ENSGALG00000010901(-),ENSGALG00000010290(VEGFA),ENSGALG00000008902(GIPC2),ENSGALG00000014117(-),ENSGALG00000012541(MB),ENSGALG00000003589(VTN),ENSGALG00000028341(-),ENSGALG00000007416(CD3E),ENSGALG00000005554(ADIPOQ),ENSGALG00000026557(PGF),ENSGALG00000001876(-),ENSGALG00000024049(RAB33A),ENSGALG00000010847(VEGFC),ENSGALG00000027093(-),ENSGALG00000014659(-),ENSGALG0000000…	1.17543	0.0182396	1
GO:0071944	cell periphery	cellular_component	631	345	286	2704	2129	10155	ENSGALG00000008113(PLCL1),ENSGALG00000010688(SHC3),ENSGALG00000009850(NOVA1),ENSGALG00000007579(APBB1IP),ENSGALG00000033068(-),ENSGALG00000010793(SLC24A4),ENSGALG00000021475(-),ENSGALG00000016734(SLC9A7),ENSGALG00000007059(IGSF6),ENSGALG00000033507(PLCG2),ENSGALG00000016687(P2RY8),ENSGALG00000026902(P2RX6),ENSGALG00000006220(KCNC1),ENSGALG00000030081(SKAP2),ENSGALG00000032342(MIGA2),ENSGALG000000…	ENSGALG00000002606(CLSTN1),ENSGALG00000014127(TXK),ENSGALG00000007963(NFATC2),ENSGALG00000008028(LIF),ENSGALG00000006167(LRRC8B),ENSGALG00000023626(NTN1),ENSGALG00000007994(PARD6B),ENSGALG00000015140(-),ENSGALG00000000498(ACE),ENSGALG00000009705(RYR3),ENSGALG00000026383(-),ENSGALG00000021340(CA9),ENSGALG00000013867(PTPN2),ENSGALG00000027757(ARL4A),ENSGALG00000012594(NTRK2),ENSGALG00000005483(CDH1…	1.11308	0.0183867	1
GO:0008028	monocarboxylic acid transmembrane transporter activity	molecular_function	18	10	8	2704	34	10155	ENSGALG00000004525(TSPAN10),ENSGALG00000001816(MAGI3),ENSGALG00000002312(TMEM132E),ENSGALG00000019276(-),ENSGALG00000012985(SLC6A13),ENSGALG00000006763(EXOC6),ENSGALG00000010891(ABCB11),ENSGALG00000009095(-),ENSGALG00000017302(SLCO2B1),ENSGALG00000009759(SLC16A7),	ENSGALG00000007596(-),ENSGALG00000008811(SLC1A4),ENSGALG00000004162(SLC16A6),ENSGALG00000013154(SLCO1C1),ENSGALG00000019277(SLCO1B3),ENSGALG00000002897(SLC16A14),ENSGALG00000002728(SLC16A3),ENSGALG00000006471(SLCO2A1),	1.98823	0.0185377	1
GO:0016627	oxidoreductase activity, acting on the CH-CH group of donors	molecular_function	21	16	5	2704	42	10155	ENSGALG00000011705(BRF1),ENSGALG00000005509(DPYD),ENSGALG00000002891(ACADL),ENSGALG00000015240(CPOX),ENSGALG00000007072(ACADS),ENSGALG00000031786(BLVRA),ENSGALG00000015297(FOXO3),ENSGALG00000005860(ACAA1),ENSGALG00000008040(-),ENSGALG00000013804(SRD5A3),ENSGALG00000012834(AKR1D1),ENSGALG00000011497(PECR),ENSGALG00000001800(-),ENSGALG00000015591(ACOX3),ENSGALG00000010625(SRD5A2),ENSGALG00000001557…	ENSGALG00000002377(ENO1),ENSGALG00000028774(S100A10),ENSGALG00000010798(DHCR24),ENSGALG00000040896(FASN),ENSGALG00000004106(DHCR7),	1.87777	0.0186691	1
GO:0072224	metanephric glomerulus development	biological_process	8	6	2	2704	10	10155	ENSGALG00000011835(-),ENSGALG00000002555(RET),ENSGALG00000016473(OSR1),ENSGALG00000005936(AGTR2),ENSGALG00000013929(PDGFRA),ENSGALG00000029024(TCF21),	ENSGALG00000005209(-),ENSGALG00000005554(ADIPOQ),	3.00444	0.0187243	1
GO:0010811	positive regulation of cell-substrate adhesion	biological_process	25	8	17	2704	53	10155	ENSGALG00000016281(DMD),ENSGALG00000008628(-),ENSGALG00000010000(PRKCE),ENSGALG00000027058(EMP2),ENSGALG00000003726(EGFLAM),ENSGALG00000008437(NET1),ENSGALG00000009723(FMN1),ENSGALG00000016584(EGFL6),	ENSGALG00000001840(TEK),ENSGALG00000010290(VEGFA),ENSGALG00000008661(CYR61),ENSGALG00000010847(VEGFC),ENSGALG00000015363(-),ENSGALG00000041708(WNT4),ENSGALG00000000379(-),ENSGALG00000005483(CDH13),ENSGALG00000006382(PTPRJ),ENSGALG00000015193(CCDC80),ENSGALG00000003589(VTN),ENSGALG00000010583(VIT),ENSGALG00000014687(EPHA1),ENSGALG00000003578(FN1),ENSGALG00000028774(S100A10),ENSGALG00000021074(MYOC…	1.77148	0.0188119	1
GO:0006935	chemotaxis	biological_process	94	47	47	2704	266	10155	ENSGALG00000010485(ALKBH1),ENSGALG00000006563(SEMA3D),ENSGALG00000029378(ITGA9),ENSGALG00000014804(THBS4),ENSGALG00000026531(-),ENSGALG00000040266(GLI3),ENSGALG00000028256(CCL19),ENSGALG00000001276(HOXB9),ENSGALG00000016881(GPR183),ENSGALG00000002080(DOCK2),ENSGALG00000010795(ISPD),ENSGALG00000001774(NEO1),ENSGALG00000006097(PLXNA1),ENSGALG00000021031(ACKR3),ENSGALG00000038506(NXNL1),ENSGALG00000…	ENSGALG00000008263(CNTN4),ENSGALG00000006326(-),ENSGALG00000012178(PDGFB),ENSGALG00000027716(-),ENSGALG00000008297(SEMA4B),ENSGALG00000034987(GGCL1),ENSGALG00000029175(EFNB2),ENSGALG00000000783(PTAFR),ENSGALG00000000653(CNTN2),ENSGALG00000013085(PTPRO),ENSGALG00000010820(CHGA),ENSGALG00000000949(HBEGF),ENSGALG00000023626(NTN1),ENSGALG00000021567(EPHA8),ENSGALG00000003203(-),ENSGALG00000013867(PTP…	1.32715	0.0188667	1
GO:0016310	phosphorylation	biological_process	398	218	180	2704	1307	10155	ENSGALG00000010166(VLDLR),ENSGALG00000002287(-),ENSGALG00000000870(DCAKD),ENSGALG00000010818(PLPP3),ENSGALG00000017092(PAN3),ENSGALG00000006233(-),ENSGALG00000006158(ACVR2B),ENSGALG00000012755(IGF-I),ENSGALG00000012148(ATG14),ENSGALG00000010930(STK39),ENSGALG00000004581(NDST1),ENSGALG00000005229(DPH5),ENSGALG00000004370(MAP2K6),ENSGALG00000005701(IP6K2),ENSGALG00000021039(HKDC1),ENSGALG0000001688…	ENSGALG00000011870(HIF1A),ENSGALG00000040755(ANGPT4),ENSGALG00000040241(NTRK3),ENSGALG00000015874(TTK),ENSGALG00000008569(CHP1),ENSGALG00000000379(-),ENSGALG00000007650(SLC9A3R1),ENSGALG00000027887(-),ENSGALG00000006267(TPX2),ENSGALG00000001616(CDC45),ENSGALG00000042744(RGS2),ENSGALG00000007174(TNFSF15),ENSGALG00000009403(GRK5),ENSGALG00000007646(-),ENSGALG00000007785(PROK2),ENSGALG00000037402(CT…	1.14362	0.0194156	1
GO:0048546	digestive tract morphogenesis	biological_process	14	10	4	2704	24	10155	ENSGALG00000009241(SFRP2),ENSGALG00000034168(WNT5A),ENSGALG00000013929(PDGFRA),ENSGALG00000012290(SOX10),ENSGALG00000014872(FGF10),ENSGALG00000006158(ACVR2B),ENSGALG00000040266(GLI3),ENSGALG00000012885(BCL2),ENSGALG00000003473(SFRP1),ENSGALG00000038089(EGFR),	ENSGALG00000030988(RBPMS2),ENSGALG00000006480(TCF7),ENSGALG00000012429(BMP4),ENSGALG00000011870(HIF1A),	2.19074	0.0194636	1
GO:0010646	regulation of cell communication	biological_process	430	242	188	2704	1420	10155	ENSGALG00000012044(-),ENSGALG00000010949(GPNMB),ENSGALG00000012550(HMOX1),ENSGALG00000014913(ROS1),ENSGALG00000002723(ANKS1A),ENSGALG00000003875(ABL1),ENSGALG00000004614(NPL),ENSGALG00000012888(PHLPP1),ENSGALG00000012773(GCNT2),ENSGALG00000012885(BCL2),ENSGALG00000016844(RAB20),ENSGALG00000033144(COLEC10),ENSGALG00000011288(DACT2),ENSGALG00000015729(LPAR1),ENSGALG00000028822(RNF152),ENSGALG000000…	ENSGALG00000026038(-),ENSGALG00000009495(FGFR2),ENSGALG00000003578(FN1),ENSGALG00000009034(-),ENSGALG00000009572(ADAMTS20),ENSGALG00000040424(SCNN1A),ENSGALG00000004742(BMP15),ENSGALG00000015958(EIF2AK3),ENSGALG00000016992(HTR2A),ENSGALG00000008072(CHRDL1),ENSGALG00000021074(MYOC),ENSGALG00000014742(HTR1A),ENSGALG00000010708(ICA1),ENSGALG00000001583(TRAF1),ENSGALG00000000168(ADORA1),ENSGALG000000…	1.13724	0.019792	1
GO:0042327	positive regulation of phosphorylation	biological_process	150	83	67	2704	452	10155	ENSGALG00000012148(ATG14),ENSGALG00000030432(RASSF2),ENSGALG00000001946(RSPO1),ENSGALG00000008999(AFAP1L2),ENSGALG00000014804(THBS4),ENSGALG00000008415(ALS2),ENSGALG00000027058(EMP2),ENSGALG00000012356(TAB2),ENSGALG00000004370(MAP2K6),ENSGALG00000003011(TOM1L1),ENSGALG00000012444(ACVR2A),ENSGALG00000016451(ROCK2),ENSGALG00000039461(TNFRSF1A),ENSGALG00000016881(GPR183),ENSGALG00000007158(SOCS1),EN…	ENSGALG00000010202(ENTPD5),ENSGALG00000012178(PDGFB),ENSGALG00000008733(LPAR3),ENSGALG00000038904(ARL6IP5),ENSGALG00000002678(CSPG4),ENSGALG00000000681(PAK1),ENSGALG00000028664(-),ENSGALG00000015181(GAREM1),ENSGALG00000016954(RGCC),ENSGALG00000034987(GGCL1),ENSGALG00000002987(SERPINF2),ENSGALG00000007874(IL18),ENSGALG00000021017(DUSP15),ENSGALG00000008661(CYR61),ENSGALG00000001840(TEK),ENSGALG000…	1.24631	0.0199143	1
GO:0002062	chondrocyte differentiation	biological_process	27	16	11	2704	59	10155	ENSGALG00000005401(WNT9A),ENSGALG00000009241(SFRP2),ENSGALG00000026468(CHSY1),ENSGALG00000005441(NFIB),ENSGALG00000011298(RARB),ENSGALG00000027440(-),ENSGALG00000040266(GLI3),ENSGALG00000009724(GREM1),ENSGALG00000026258(MAF),ENSGALG00000011442(TGFBR2),ENSGALG00000032768(SOX5),ENSGALG00000003137(-),ENSGALG00000040021(HOXA11),ENSGALG00000016473(OSR1),ENSGALG00000006074(SOX6),ENSGALG00000005476(PTH1…	ENSGALG00000012429(BMP4),ENSGALG00000037402(CTGF),ENSGALG00000001709(-),ENSGALG00000006725(ACAN),ENSGALG00000000402(LOXL2),ENSGALG00000004386(SOX9),ENSGALG00000015015(CYTL1),ENSGALG00000011970(CHADL),ENSGALG00000025748(FGF9),ENSGALG00000012219(UNC5C),ENSGALG00000012998(WNT5B),	1.71864	0.020121	1
GO:0008361	regulation of cell size	biological_process	40	20	20	2704	97	10155	ENSGALG00000002183(PRR16),ENSGALG00000003875(ABL1),ENSGALG00000001264(PLXNA2),ENSGALG00000002804(RND2),ENSGALG00000002555(RET),ENSGALG00000012735(EDN1),ENSGALG00000008473(PLXND1),ENSGALG00000001076(LIMK1),ENSGALG00000007531(ZFYVE27),ENSGALG00000009100(FSHR),ENSGALG00000034168(WNT5A),ENSGALG00000004261(AQP9),ENSGALG00000043787(DEPTOR),ENSGALG00000006097(PLXNA1),ENSGALG00000004727(ULK2),ENSGALG0000…	ENSGALG00000017185(TMEM123),ENSGALG00000023626(NTN1),ENSGALG00000013722(SEMA3B),ENSGALG00000026704(GPX8),ENSGALG00000003058(-),ENSGALG00000005209(-),ENSGALG00000003578(FN1),ENSGALG00000004631(DRAXIN),ENSGALG00000012594(NTRK2),ENSGALG00000008756(PLEK),ENSGALG00000004980(kcnma1),ENSGALG00000007650(SLC9A3R1),ENSGALG00000002515(OLFM1),ENSGALG00000014736(-),ENSGALG00000039327(VAV3),ENSGALG00000008297(…	1.54868	0.0203964	1
GO:0055123	digestive system development	biological_process	28	19	9	2704	62	10155	ENSGALG00000035557(BARX1B),ENSGALG00000024488(CD99),ENSGALG00000009612(-),ENSGALG00000034168(WNT5A),ENSGALG00000014872(FGF10),ENSGALG00000012290(SOX10),ENSGALG00000013929(PDGFRA),ENSGALG00000009241(SFRP2),ENSGALG00000025929(HOXA5),ENSGALG00000006158(ACVR2B),ENSGALG00000011298(RARB),ENSGALG00000003473(SFRP1),ENSGALG00000012885(BCL2),ENSGALG00000011823(FAT4),ENSGALG00000006507(CLMP),ENSGALG00000004…	ENSGALG00000004386(SOX9),ENSGALG00000030988(RBPMS2),ENSGALG00000025748(FGF9),ENSGALG00000011870(HIF1A),ENSGALG00000009378(PDGFC),ENSGALG00000012429(BMP4),ENSGALG00000006480(TCF7),ENSGALG00000001021(MYOCD),ENSGALG00000005909(GATA2),	1.69605	0.0206674	1
GO:0010518	positive regulation of phospholipase activity	biological_process	11	5	6	2704	17	10155	ENSGALG00000038512(AGTR1),ENSGALG00000007681(HTR2B),ENSGALG00000015729(LPAR1),ENSGALG00000027630(NPR2),ENSGALG00000017091(FLT1),	ENSGALG00000007714(NMUR1),ENSGALG00000016992(HTR2A),ENSGALG00000003857(ITK),ENSGALG00000015708(FGFR3),ENSGALG00000008661(CYR61),ENSGALG00000009495(FGFR2),	2.43006	0.0209	1
GO:0006520	cellular amino acid metabolic process	biological_process	74	50	24	2704	203	10155	ENSGALG00000016899(DCT),ENSGALG00000014966(HGD),ENSGALG00000042481(FARS2),ENSGALG00000030031(TTPA),ENSGALG00000016847(CARS2),ENSGALG00000015939(THNSL2),ENSGALG00000002944(-),ENSGALG00000006188(KYAT3),ENSGALG00000040553(SLC27A1),ENSGALG00000031286(APIP),ENSGALG00000011878(TCF20),ENSGALG00000015949(ASRGL1),ENSGALG00000006516(-),ENSGALG00000017235(NOX4),ENSGALG00000033207(HIBADH),ENSGALG00000005957(…	ENSGALG00000023689(ASS1),ENSGALG00000016273(-),ENSGALG00000015233(ATP1B1),ENSGALG00000012404(ERO1A),ENSGALG00000007300(-),ENSGALG00000023348(HPDL),ENSGALG00000013177(BCAT1),ENSGALG00000034163(CRTAP),ENSGALG00000012200(GCH1),ENSGALG00000011572(ASPG),ENSGALG00000016651(-),ENSGALG00000026661(MSRB3),ENSGALG00000012691(ALDH1L2),ENSGALG00000002558(-),ENSGALG00000009748(ASNS),ENSGALG00000004325(P4HA1),E…	1.36902	0.0212113	1
GO:0031225	anchored component of membrane	cellular_component	17	7	10	2704	32	10155	ENSGALG00000006855(MELTF),ENSGALG00000015284(RGMB),ENSGALG00000006080(GPC4),ENSGALG00000003677(NTNG2),ENSGALG00000029823(SPRN),ENSGALG00000006087(GPC3),ENSGALG00000016900(GPC6),	ENSGALG00000011350(NEGR1),ENSGALG00000003433(-),ENSGALG00000009173(GFRA1),ENSGALG00000005483(CDH13),ENSGALG00000021589(RTN4RL1),ENSGALG00000043041(NRN1),ENSGALG00000016902(GPC5),ENSGALG00000040620(LSAMP),ENSGALG00000000209(PRNP),ENSGALG00000013232(RHBG),	1.99513	0.0212643	1
GO:0060548	negative regulation of cell death	biological_process	132	71	61	2704	393	10155	ENSGALG00000014872(FGF10),ENSGALG00000011104(GCG),ENSGALG00000027761(TNFAIP8),ENSGALG00000043618(SLC40A1),ENSGALG00000004508(EYA2),ENSGALG00000009241(SFRP2),ENSGALG00000017077(HSPH1),ENSGALG00000023066(DNAJA1),ENSGALG00000003473(SFRP1),ENSGALG00000016473(OSR1),ENSGALG00000009900(PRKD1),ENSGALG00000003267(STAT3),ENSGALG00000010560(EIF2AK2),ENSGALG00000038089(EGFR),ENSGALG00000004170(ADA),ENSGALG00…	ENSGALG00000007768(AURKA),ENSGALG00000003283(COMP),ENSGALG00000006480(TCF7),ENSGALG00000009748(ASNS),ENSGALG00000027786(SOCS3),ENSGALG00000034500(CIDEA),ENSGALG00000029819(SCG2),ENSGALG00000030775(RP4-613B23.5),ENSGALG00000041708(WNT4),ENSGALG00000028608(BTC),ENSGALG00000008713(BIRC5),ENSGALG00000005263(SOX8),ENSGALG00000014442(GAPDH),ENSGALG00000009572(ADAMTS20),ENSGALG00000008018(SNAI1),ENSGALG…	1.26141	0.021424	1
GO:0030239	myofibril assembly	biological_process	20	6	14	2704	40	10155	ENSGALG00000012735(EDN1),ENSGALG00000004334(MYLK3),ENSGALG00000026395(TRABD2A),ENSGALG00000001183(MYH10),ENSGALG00000019719(KRT19),ENSGALG00000013929(PDGFRA),	ENSGALG00000011991(MYOZ2),ENSGALG00000042458(ACTN1),ENSGALG00000009791(PROX1),ENSGALG00000006491(ANKRD1),ENSGALG00000008684(-),ENSGALG00000009089(-),ENSGALG00000014463(ACTN2),ENSGALG00000008805(LMOD2),ENSGALG00000005226(MYOZ1),ENSGALG00000041634(ACTG2),ENSGALG00000011086(-),ENSGALG00000009050(CAPN3),ENSGALG00000015018(CASQ2),ENSGALG00000009844(ACTC1),	1.87777	0.0214648	1
GO:0072210	metanephric nephron development	biological_process	15	9	6	2704	27	10155	ENSGALG00000013929(PDGFRA),ENSGALG00000029024(TCF21),ENSGALG00000005936(AGTR2),ENSGALG00000016473(OSR1),ENSGALG00000011835(-),ENSGALG00000002555(RET),ENSGALG00000010664(KIF26B),ENSGALG00000009723(FMN1),ENSGALG00000009724(GREM1),	ENSGALG00000004386(SOX9),ENSGALG00000012429(BMP4),ENSGALG00000005263(SOX8),ENSGALG00000005554(ADIPOQ),ENSGALG00000041708(WNT4),ENSGALG00000005209(-),	2.08642	0.0220447	1
GO:0071526	semaphorin-plexin signaling pathway	biological_process	15	9	6	2704	27	10155	ENSGALG00000006473(PLXNA4),ENSGALG00000006563(SEMA3D),ENSGALG00000006526(PLXNB1),ENSGALG00000006097(PLXNA1),ENSGALG00000001264(PLXNA2),ENSGALG00000036883(MET),ENSGALG00000002294(SEMA6A),ENSGALG00000008473(PLXND1),ENSGALG00000011309(PLXNC1),	ENSGALG00000008297(SEMA4B),ENSGALG00000003058(-),ENSGALG00000013722(SEMA3B),ENSGALG00000003203(-),ENSGALG00000021074(MYOC),ENSGALG00000004476(SEMA3G),	2.08642	0.0220447	1
GO:0032729	positive regulation of interferon-gamma production	biological_process	13	8	5	2704	22	10155	ENSGALG00000009740(RASGRP1),ENSGALG00000001409(IL12B),ENSGALG00000013468(TLR3),ENSGALG00000003875(ABL1),ENSGALG00000007001(TLR4),ENSGALG00000034168(WNT5A),ENSGALG00000016590(TLR7),ENSGALG00000006099(ZFPM1),	ENSGALG00000014127(TXK),ENSGALG00000005757(IRF8),ENSGALG00000007874(IL18),ENSGALG00000007416(CD3E),ENSGALG00000011094(PDE4B),	2.21919	0.0220901	1
GO:0007548	sex differentiation	biological_process	49	33	16	2704	125	10155	ENSGALG00000034616(INHBA),ENSGALG00000004272(ASB1),ENSGALG00000002223(LHX9),ENSGALG00000012885(BCL2),ENSGALG00000012444(ACVR2A),ENSGALG00000013929(PDGFRA),ENSGALG00000010625(SRD5A2),ENSGALG00000034346(RDH10),ENSGALG00000008257(MERTK),ENSGALG00000002761(SIRT1),ENSGALG00000015297(FOXO3),ENSGALG00000036043(TBX3),ENSGALG00000040021(HOXA11),ENSGALG00000011369(LHX8),ENSGALG00000016473(OSR1),ENSGALG0000…	ENSGALG00000011206(KITLG),ENSGALG00000041708(WNT4),ENSGALG00000014675(RHOBTB3),ENSGALG00000009875(HMGI-C),ENSGALG00000005263(SOX8),ENSGALG00000012160(KIF18A),ENSGALG00000010745(HMGB2),ENSGALG00000025748(FGF9),ENSGALG00000010798(DHCR24),ENSGALG00000026790(DMRT2),ENSGALG00000004386(SOX9),ENSGALG00000003660(FANCF),ENSGALG00000028407(GDF9),ENSGALG00000004742(BMP15),ENSGALG00000006480(TCF7),ENSGALG000…	1.47217	0.022194	1
GO:0014706	striated muscle tissue development	biological_process	64	28	36	2704	172	10155	ENSGALG00000006074(SOX6),ENSGALG00000012735(EDN1),ENSGALG00000005208(S1PR1),ENSGALG00000013818(CITED2),ENSGALG00000012913(PKP2),ENSGALG00000012755(IGF-I),ENSGALG00000004508(EYA2),ENSGALG00000016102(-),ENSGALG00000012873(SERPINB5),ENSGALG00000006099(ZFPM1),ENSGALG00000017235(NOX4),ENSGALG00000034168(WNT5A),ENSGALG00000011298(RARB),ENSGALG00000016281(DMD),ENSGALG00000017122(SGCG),ENSGALG00000029024…	ENSGALG00000009089(-),ENSGALG00000042458(ACTN1),ENSGALG00000011086(-),ENSGALG00000041634(ACTG2),ENSGALG00000008945(NEXN),ENSGALG00000025748(FGF9),ENSGALG00000008684(-),ENSGALG00000043287(CAV1),ENSGALG00000009270(HOXD10),ENSGALG00000005519(TLL2),ENSGALG00000009791(PROX1),ENSGALG00000026858(BTG2),ENSGALG00000012429(BMP4),ENSGALG00000014463(ACTN2),ENSGALG00000041708(WNT4),ENSGALG00000005263(SOX8),EN…	1.39741	0.0227333	1
GO:0016021	integral component of membrane	cellular_component	980	567	413	2704	3389	10155	ENSGALG00000002892(-),ENSGALG00000005936(AGTR2),ENSGALG00000005266(BEAN1),ENSGALG00000007217(BEST1),ENSGALG00000007531(ZFYVE27),ENSGALG00000010943(SCN1A),ENSGALG00000009740(RASGRP1),ENSGALG00000002053(-),ENSGALG00000003944(FAM189A1),ENSGALG00000015240(CPOX),ENSGALG00000029001(YRDC),ENSGALG00000009152(ATRNL1),ENSGALG00000020386(BDKRB1),ENSGALG00000015895(HTR1B),ENSGALG00000010364(-),ENSGALG0000000…	ENSGALG00000008811(SLC1A4),ENSGALG00000013722(SEMA3B),ENSGALG00000015010(-),ENSGALG00000005209(-),ENSGALG00000004128(CYSLTR1),ENSGALG00000007596(-),ENSGALG00000015218(SLC19A2),ENSGALG00000025899(-),ENSGALG00000003058(-),ENSGALG00000010995(ITGB3BP),ENSGALG00000016852(-),ENSGALG00000015020(TMEM171),ENSGALG00000015306(OSTM1),ENSGALG00000011577(CNTNAP5),ENSGALG00000030677(ABCG2),ENSGALG00000001749(AC…	1.08599	0.0231438	1
GO:0043276	anoikis	biological_process	10	6	4	2704	15	10155	ENSGALG00000014537(BMF),ENSGALG00000012885(BCL2),ENSGALG00000009700(PDK4),ENSGALG00000003336(DAPK2),ENSGALG00000008628(-),ENSGALG00000012575(TLE1),	ENSGALG00000041988(-),ENSGALG00000043287(CAV1),ENSGALG00000012594(NTRK2),ENSGALG00000003045(E2F1),	2.5037	0.0232079	1
GO:0002684	positive regulation of immune system process	biological_process	108	52	56	2704	315	10155	ENSGALG00000003282(STAT5B),ENSGALG00000038506(NXNL1),ENSGALG00000012289(SHPRH),ENSGALG00000013468(TLR3),ENSGALG00000001419(DAB2IP),ENSGALG00000012755(IGF-I),ENSGALG00000015441(CD247),ENSGALG00000008167(-),ENSGALG00000007001(TLR4),ENSGALG00000033507(PLCG2),ENSGALG00000014582(CADM1),ENSGALG00000034616(INHBA),ENSGALG00000010258(LTBP2),ENSGALG00000029381(TAP2),ENSGALG00000028256(CCL19),ENSGALG0000001…	ENSGALG00000009626(THBS1),ENSGALG00000002234(UNC13D),ENSGALG00000009920(COCH),ENSGALG00000011889(PRKCH),ENSGALG00000007777(SLC39A10),ENSGALG00000013867(PTPN2),ENSGALG00000011870(HIF1A),ENSGALG00000043287(CAV1),ENSGALG00000010745(HMGB2),ENSGALG00000039327(VAV3),ENSGALG00000000379(-),ENSGALG00000010707(GPR68),ENSGALG00000016719(TNFRSF21),ENSGALG00000014508(CD38),ENSGALG00000029175(EFNB2),ENSGALG000…	1.28762	0.0237957	1
GO:0016052	carbohydrate catabolic process	biological_process	28	14	14	2704	63	10155	ENSGALG00000011900(NAGA),ENSGALG00000028810(CHCHD10),ENSGALG00000004477(NCOR1),ENSGALG00000009254(ENO4),ENSGALG00000003267(STAT3),ENSGALG00000002944(-),ENSGALG00000029533(LRP5),ENSGALG00000002311(GALK1),ENSGALG00000012612(FBP2),ENSGALG00000021039(HKDC1),ENSGALG00000012755(IGF-I),ENSGALG00000013576(MTNR1A),ENSGALG00000012583(IDNK),ENSGALG00000001117(PFKFB2),	ENSGALG00000026077(ALDOC),ENSGALG00000002377(ENO1),ENSGALG00000014442(GAPDH),ENSGALG00000007936(-),ENSGALG00000015544(ALDOB),ENSGALG00000010202(ENTPD5),ENSGALG00000011870(HIF1A),ENSGALG00000004956(GPI),ENSGALG00000007606(PGAM1),ENSGALG00000001992(PKM),ENSGALG00000011016(PGM1),ENSGALG00000016992(HTR2A),ENSGALG00000004222(HK1),ENSGALG00000014528(ENO2),	1.66913	0.0242368	1
GO:0046777	protein autophosphorylation	biological_process	51	21	30	2704	132	10155	ENSGALG00000003011(TOM1L1),ENSGALG00000002663(ATR),ENSGALG00000013929(PDGFRA),ENSGALG00000000736(MATK),ENSGALG00000015540(RAD23B),ENSGALG00000009724(GREM1),ENSGALG00000030432(RASSF2),ENSGALG00000014913(ROS1),ENSGALG00000006794(RAD50),ENSGALG00000003875(ABL1),ENSGALG00000010949(GPNMB),ENSGALG00000008628(-),ENSGALG00000010560(EIF2AK2),ENSGALG00000017179(PDGFD),ENSGALG00000038089(EGFR),ENSGALG000000…	ENSGALG00000003857(ITK),ENSGALG00000014127(TXK),ENSGALG00000000681(PAK1),ENSGALG00000006273(MYLK2),ENSGALG00000009378(PDGFC),ENSGALG00000015708(FGFR3),ENSGALG00000027983(TNK2),ENSGALG00000012178(PDGFB),ENSGALG00000032199(YRK),ENSGALG00000001840(TEK),ENSGALG00000015958(EIF2AK3),ENSGALG00000009495(FGFR2),ENSGALG00000016889(RAP2A),ENSGALG00000000498(ACE),ENSGALG00000015874(TTK),ENSGALG00000008569(CH…	1.45101	0.0243125	1
GO:0031674	I band	cellular_component	23	7	16	2704	49	10155	ENSGALG00000005243(PPP3CB),ENSGALG00000016281(DMD),ENSGALG00000011811(SYNE2),ENSGALG00000011994(SYNPO2),ENSGALG00000014995(PGM5),ENSGALG00000019719(KRT19),ENSGALG00000016500(FKBP12.6),	ENSGALG00000007945(CRYAB),ENSGALG00000015018(CASQ2),ENSGALG00000009844(ACTC1),ENSGALG00000003529(SYNC),ENSGALG00000009705(RYR3),ENSGALG00000005226(MYOZ1),ENSGALG00000014463(ACTN2),ENSGALG00000005292(KLHL40),ENSGALG00000026452(MURC),ENSGALG00000009089(-),ENSGALG00000011306(DES),ENSGALG00000009433(BAG3),ENSGALG00000010812(RYR2),ENSGALG00000008945(NEXN),ENSGALG00000042458(ACTN1),ENSGALG00000011991(M…	1.76281	0.0248556	1
GO:0044255	cellular lipid metabolic process	biological_process	168	103	65	2704	517	10155	ENSGALG00000016449(PQLC3),ENSGALG00000015252(ST3GAL6),ENSGALG00000003518(GPAT4),ENSGALG00000021685(SERINC2),ENSGALG00000017200(MTMR2),ENSGALG00000016102(-),ENSGALG00000019873(RDH14),ENSGALG00000002960(HMGCS2),ENSGALG00000028928(LCAT),ENSGALG00000017091(FLT1),ENSGALG00000011704(HACD2),ENSGALG00000012735(EDN1),ENSGALG00000028142(HACD4),ENSGALG00000006942(-),ENSGALG00000004424(SEC16B),ENSGALG0000001…	ENSGALG00000028203(SPRED1),ENSGALG00000013848(MVK),ENSGALG00000023266(-),ENSGALG00000028685(SEMA5A),ENSGALG00000014948(HMGCR),ENSGALG00000006872(PISD),ENSGALG00000028880(-),ENSGALG00000005554(ADIPOQ),ENSGALG00000014128(A4GALT),ENSGALG00000026081(RBM38),ENSGALG00000014862(-),ENSGALG00000015708(FGFR3),ENSGALG00000006352(CH25H),ENSGALG00000012131(ELOVL6),ENSGALG00000001234(CETP),ENSGALG00000033695(C…	1.22037	0.025272	1
GO:0007399	nervous system development	biological_process	300	169	131	2704	972	10155	ENSGALG00000008415(ALS2),ENSGALG00000011823(FAT4),ENSGALG00000010688(SHC3),ENSGALG00000009061(ACTL6A),ENSGALG00000015145(TMC1),ENSGALG00000014514(CC2D2A),ENSGALG00000010485(ALKBH1),ENSGALG00000017378(CRTAC1),ENSGALG00000038730(GIGYF2),ENSGALG00000011298(RARB),ENSGALG00000028069(WNT16),ENSGALG00000006644(-),ENSGALG00000008262(RASGRF1),ENSGALG00000003677(NTNG2),ENSGALG00000004420(SDK1),ENSGALG00000…	ENSGALG00000007448(SPRY3),ENSGALG00000009875(HMGI-C),ENSGALG00000000681(PAK1),ENSGALG00000002606(CLSTN1),ENSGALG00000007839(NCAM1),ENSGALG00000008297(SEMA4B),ENSGALG00000008733(LPAR3),ENSGALG00000002554(TSPAN2),ENSGALG00000008263(CNTN4),ENSGALG00000028912(SCRT2),ENSGALG00000023626(NTN1),ENSGALG00000002165(UNC13B),ENSGALG00000027874(CHAC1),ENSGALG00000035317(Id3),ENSGALG00000009971(CDC20),ENSGALG0…	1.15912	0.0256637	1
GO:0070851	growth factor receptor binding	molecular_function	32	13	19	2704	75	10155	ENSGALG00000008716(FLRT3),ENSGALG00000001419(DAB2IP),ENSGALG00000001409(IL12B),ENSGALG00000014872(FGF10),ENSGALG00000016558(VEGFD),ENSGALG00000009724(GREM1),ENSGALG00000017179(PDGFD),ENSGALG00000016299(FAM83B),ENSGALG00000011835(-),ENSGALG00000014684(ERAP1),ENSGALG00000028158(Fgf7),ENSGALG00000009392(TLR5),ENSGALG00000005959(GLMN),	ENSGALG00000010290(VEGFA),ENSGALG00000000949(HBEGF),ENSGALG00000028376(FGF19),ENSGALG00000026557(PGF),ENSGALG00000002708(LINGO1),ENSGALG00000003476(ERN1),ENSGALG00000028608(BTC),ENSGALG00000030907(CSF3),ENSGALG00000007650(SLC9A3R1),ENSGALG00000039327(VAV3),ENSGALG00000010915(IL6),ENSGALG00000010847(VEGFC),ENSGALG00000007806(Fgf16),ENSGALG00000009378(PDGFC),ENSGALG00000012178(PDGFB),ENSGALG0000002…	1.60237	0.0256815	1
GO:0006165	nucleoside diphosphate phosphorylation	biological_process	24	10	14	2704	52	10155	ENSGALG00000003267(STAT3),ENSGALG00000002311(GALK1),ENSGALG00000009774(ELF2),ENSGALG00000004477(NCOR1),ENSGALG00000009254(ENO4),ENSGALG00000001117(PFKFB2),ENSGALG00000021039(HKDC1),ENSGALG00000002723(ANKS1A),ENSGALG00000012755(IGF-I),ENSGALG00000013576(MTNR1A),	ENSGALG00000002377(ENO1),ENSGALG00000014442(GAPDH),ENSGALG00000007936(-),ENSGALG00000015544(ALDOB),ENSGALG00000010202(ENTPD5),ENSGALG00000011870(HIF1A),ENSGALG00000026077(ALDOC),ENSGALG00000016992(HTR2A),ENSGALG00000014528(ENO2),ENSGALG00000004222(HK1),ENSGALG00000004956(GPI),ENSGALG00000007606(PGAM1),ENSGALG00000001992(PKM),ENSGALG00000011035(AK4),	1.73333	0.0257442	1
GO:0043405	regulation of MAP kinase activity	biological_process	55	27	28	2704	145	10155	ENSGALG00000003473(SFRP1),ENSGALG00000015729(LPAR1),ENSGALG00000023066(DNAJA1),ENSGALG00000009241(SFRP2),ENSGALG00000012755(IGF-I),ENSGALG00000017091(FLT1),ENSGALG00000001419(DAB2IP),ENSGALG00000007681(HTR2B),ENSGALG00000012735(EDN1),ENSGALG00000016844(RAB20),ENSGALG00000014872(FGF10),ENSGALG00000011008(-),ENSGALG00000038089(EGFR),ENSGALG00000017179(PDGFD),ENSGALG00000010560(EIF2AK2),ENSGALG00000…	ENSGALG00000007785(PROK2),ENSGALG00000023521(ADRA2A),ENSGALG00000005554(ADIPOQ),ENSGALG00000015132(CDH2),ENSGALG00000009626(THBS1),ENSGALG00000026167(PIK3R5),ENSGALG00000003476(ERN1),ENSGALG00000016457(TRIB2),ENSGALG00000002840(GRM4),ENSGALG00000028203(SPRED1),ENSGALG00000014948(HMGCR),ENSGALG00000012429(BMP4),ENSGALG00000042744(RGS2),ENSGALG00000004398(CARD11),ENSGALG00000040360(DUSP1),ENSGALG00…	1.42452	0.0257685	1
GO:0030246	carbohydrate binding	molecular_function	42	22	20	2704	105	10155	ENSGALG00000006830(CHID1),ENSGALG00000009552(-),ENSGALG00000015889(PHIP),ENSGALG00000026558(ZNF362),ENSGALG00000004033(GALNT10),ENSGALG00000014490(-),ENSGALG00000000048(-),ENSGALG00000015537(MAN2B2),ENSGALG00000021039(HKDC1),ENSGALG00000014907(DCBLD1),ENSGALG00000006677(P4HA2),ENSGALG00000002311(GALK1),ENSGALG00000021362(GPRC5C),ENSGALG00000006233(-),ENSGALG00000005936(AGTR2),ENSGALG00000025809(-…	ENSGALG00000011235(GALNT15),ENSGALG00000040866(P3H2),ENSGALG00000015544(ALDOB),ENSGALG00000004531(PLOD1),ENSGALG00000009637(EMC7),ENSGALG00000004222(HK1),ENSGALG00000011319(ADGRL3),ENSGALG00000012173(LGALS3),ENSGALG00000017715(TINAGL1),ENSGALG00000002242(-),ENSGALG00000006783(PLOD2),ENSGALG00000003589(VTN),ENSGALG00000000402(LOXL2),ENSGALG00000000653(CNTN2),ENSGALG00000010001(EGLN3),ENSGALG000000…	1.50222	0.0260455	1
GO:0051216	cartilage development	biological_process	42	22	20	2704	105	10155	ENSGALG00000009241(SFRP2),ENSGALG00000011298(RARB),ENSGALG00000005441(NFIB),ENSGALG00000015208(ROR2),ENSGALG00000025929(HOXA5),ENSGALG00000027440(-),ENSGALG00000012735(EDN1),ENSGALG00000008141(COL4A5),ENSGALG00000034168(WNT5A),ENSGALG00000032768(SOX5),ENSGALG00000006074(SOX6),ENSGALG00000040266(GLI3),ENSGALG00000009724(GREM1),ENSGALG00000011442(TGFBR2),ENSGALG00000026258(MAF),ENSGALG00000005401(W…	ENSGALG00000001709(-),ENSGALG00000015013(MSX1),ENSGALG00000011740(MGP),ENSGALG00000037402(CTGF),ENSGALG00000008661(CYR61),ENSGALG00000008018(SNAI1),ENSGALG00000003283(COMP),ENSGALG00000012998(WNT5B),ENSGALG00000015132(CDH2),ENSGALG00000000402(LOXL2),ENSGALG00000015015(CYTL1),ENSGALG00000006725(ACAN),ENSGALG00000041708(WNT4),ENSGALG00000012429(BMP4),ENSGALG00000011870(HIF1A),ENSGALG00000012219(UNC…	1.50222	0.0260455	1
GO:0050731	positive regulation of peptidyl-tyrosine phosphorylation	biological_process	34	14	20	2704	81	10155	ENSGALG00000008628(-),ENSGALG00000014804(THBS4),ENSGALG00000009724(GREM1),ENSGALG00000008999(AFAP1L2),ENSGALG00000028158(Fgf7),ENSGALG00000004594(CD74),ENSGALG00000017077(HSPH1),ENSGALG00000002028(GPRC5B),ENSGALG00000012755(IGF-I),ENSGALG00000003875(ABL1),ENSGALG00000010818(PLPP3),ENSGALG00000014872(FGF10),ENSGALG00000001409(IL12B),ENSGALG00000039461(TNFRSF1A),	ENSGALG00000010915(IL6),ENSGALG00000010847(VEGFC),ENSGALG00000030907(CSF3),ENSGALG00000000498(ACE),ENSGALG00000011206(KITLG),ENSGALG00000022586(HPX),ENSGALG00000000209(PRNP),ENSGALG00000002678(CSPG4),ENSGALG00000003932(SDC4),ENSGALG00000012178(PDGFB),ENSGALG00000027983(TNK2),ENSGALG00000015708(FGFR3),ENSGALG00000040755(ANGPT4),ENSGALG00000014124(TEC),ENSGALG00000010290(VEGFA),ENSGALG00000016992(H…	1.5764	0.0260638	1
GO:0005604	basement membrane	cellular_component	20	7	13	2704	41	10155	ENSGALG00000008141(COL4A5),ENSGALG00000003726(EGFLAM),ENSGALG00000016584(EGFL6),ENSGALG00000016843(COL4A2),ENSGALG00000008266(COL4A6),ENSGALG00000011200(THBS2),ENSGALG00000014804(THBS4),	ENSGALG00000028627(TIMP3),ENSGALG00000015193(CCDC80),ENSGALG00000000209(PRNP),ENSGALG00000001343(LAMB3),ENSGALG00000012394(NID2),ENSGALG00000003578(FN1),ENSGALG00000040866(P3H2),ENSGALG00000023909(-),ENSGALG00000006856(CD151),ENSGALG00000004620(LAMC1),ENSGALG00000005426(FREM1),ENSGALG00000023626(NTN1),ENSGALG00000006725(ACAN),	1.83197	0.0261546	1
GO:0050920	regulation of chemotaxis	biological_process	39	20	19	2704	96	10155	ENSGALG00000011309(PLXNC1),ENSGALG00000016713(PLA2G7),ENSGALG00000009900(PRKD1),ENSGALG00000014804(THBS4),ENSGALG00000036883(MET),ENSGALG00000006097(PLXNA1),ENSGALG00000002294(SEMA6A),ENSGALG00000006473(PLXNA4),ENSGALG00000006563(SEMA3D),ENSGALG00000041346(SDF1),ENSGALG00000008473(PLXND1),ENSGALG00000016881(GPR183),ENSGALG00000028256(CCL19),ENSGALG00000014872(FGF10),ENSGALG00000016558(VEGFD),ENSG…	ENSGALG00000007806(Fgf16),ENSGALG00000021074(MYOC),ENSGALG00000004476(SEMA3G),ENSGALG00000003203(-),ENSGALG00000013867(PTPN2),ENSGALG00000012178(PDGFB),ENSGALG00000002722(MST1),ENSGALG00000029819(SCG2),ENSGALG00000006346(CXCL14),ENSGALG00000008297(SEMA4B),ENSGALG00000010847(VEGFC),ENSGALG00000026557(PGF),ENSGALG00000029175(EFNB2),ENSGALG00000005483(CDH13),ENSGALG00000009626(THBS1),ENSGALG00000011…	1.52569	0.0262872	1
GO:0048568	embryonic organ development	biological_process	66	43	23	2704	180	10155	ENSGALG00000016500(FKBP12.6),ENSGALG00000016473(OSR1),ENSGALG00000007483(LRIG1),ENSGALG00000008747(ITGA8),ENSGALG00000029439(HOXC9),ENSGALG00000034346(RDH10),ENSGALG00000009755(LRIG3),ENSGALG00000017314(C2CD3),ENSGALG00000005401(WNT9A),ENSGALG00000028908(HOXA6),ENSGALG00000016509(IFT172),ENSGALG00000004170(ADA),ENSGALG00000004610(SH2B3),ENSGALG00000003588(-),ENSGALG00000014872(FGF10),ENSGALG00000…	ENSGALG00000025748(FGF9),ENSGALG00000004386(SOX9),ENSGALG00000017394(INSIG1),ENSGALG00000030988(RBPMS2),ENSGALG00000009270(HOXD10),ENSGALG00000009791(PROX1),ENSGALG00000011870(HIF1A),ENSGALG00000012429(BMP4),ENSGALG00000007650(SLC9A3R1),ENSGALG00000000498(ACE),ENSGALG00000006480(TCF7),ENSGALG00000005909(GATA2),ENSGALG00000007314(DSCAML1),ENSGALG00000011489(T),ENSGALG00000027513(HOXD9),ENSGALG0000…	1.37703	0.0265012	1
GO:0098609	cell-cell adhesion	biological_process	133	71	62	2704	400	10155	ENSGALG00000014582(CADM1),ENSGALG00000016628(-),ENSGALG00000032349(CDH5),ENSGALG00000005347(ADAMTS18),ENSGALG00000026862(CLDN1),ENSGALG00000042606(-),ENSGALG00000041093(MMP24),ENSGALG00000007059(IGSF6),ENSGALG00000001768(TENM2),ENSGALG00000012906(CDH20),ENSGALG00000013591(BLOC1S4),ENSGALG00000012755(IGF-I),ENSGALG00000011254(SATB1),ENSGALG00000014824(PTGER4),ENSGALG00000012913(PKP2),ENSGALG000000…	ENSGALG00000002990(PRELID1),ENSGALG00000000379(-),ENSGALG00000016719(TNFRSF21),ENSGALG00000012429(BMP4),ENSGALG00000006856(CD151),ENSGALG00000013867(PTPN2),ENSGALG00000043287(CAV1),ENSGALG00000027198(TMEM47),ENSGALG00000004386(SOX9),ENSGALG00000007314(DSCAML1),ENSGALG00000007511(ITGB2),ENSGALG00000026928(KLF4),ENSGALG00000026704(GPX8),ENSGALG00000009758(SLC7A11),ENSGALG00000015132(CDH2),ENSGALG00…	1.24872	0.0268019	1
GO:0012501	programmed cell death	biological_process	238	128	110	2704	758	10155	ENSGALG00000034168(WNT5A),ENSGALG00000011562(PARK2),ENSGALG00000001409(IL12B),ENSGALG00000008795(GPAM),ENSGALG00000012550(HMOX1),ENSGALG00000002723(ANKS1A),ENSGALG00000005936(AGTR2),ENSGALG00000003875(ABL1),ENSGALG00000008901(FP),ENSGALG00000009864(TRAF5),ENSGALG00000009642(AVEN),ENSGALG00000012888(PHLPP1),ENSGALG00000011442(TGFBR2),ENSGALG00000012885(BCL2),ENSGALG00000009023(ING3),ENSGALG0000003…	ENSGALG00000003922(TOP2A),ENSGALG00000009495(FGFR2),ENSGALG00000014442(GAPDH),ENSGALG00000009572(ADAMTS20),ENSGALG00000001882(-),ENSGALG00000004742(BMP15),ENSGALG00000007945(CRYAB),ENSGALG00000041988(-),ENSGALG00000015958(EIF2AK3),ENSGALG00000040086(HNRNPK),ENSGALG00000011207(DUSP6),ENSGALG00000000209(PRNP),ENSGALG00000001583(TRAF1),ENSGALG00000010915(IL6),ENSGALG00000002722(MST1),ENSGALG00000028…	1.17918	0.02683	1
GO:0009968	negative regulation of signal transduction	biological_process	159	87	72	2704	488	10155	ENSGALG00000028622(PEAR1),ENSGALG00000001037(SCAI),ENSGALG00000006766(DEPDC5),ENSGALG00000040266(GLI3),ENSGALG00000012290(SOX10),ENSGALG00000015297(FOXO3),ENSGALG00000023612(LZTS2),ENSGALG00000004306(SYT12),ENSGALG00000000966(-),ENSGALG00000015889(PHIP),ENSGALG00000003759(RORA),ENSGALG00000030432(RASSF2),ENSGALG00000012575(TLE1),ENSGALG00000021869(PODN),ENSGALG00000021079(RGS19),ENSGALG0000000894…	ENSGALG00000033012(SPRY4),ENSGALG00000009875(HMGI-C),ENSGALG00000027874(CHAC1),ENSGALG00000011295(SOCS2),ENSGALG00000025887(ATF3),ENSGALG00000013886(LDLRAD4),ENSGALG00000008756(PLEK),ENSGALG00000013085(PTPRO),ENSGALG00000011419(DUSP4),ENSGALG00000042744(RGS2),ENSGALG00000010745(HMGB2),ENSGALG00000012429(BMP4),ENSGALG00000027887(-),ENSGALG00000002990(PRELID1),ENSGALG00000007650(SLC9A3R1),ENSGALG00…	1.22363	0.0273943	1
GO:0030018	Z disc	cellular_component	21	7	14	2704	44	10155	ENSGALG00000014995(PGM5),ENSGALG00000019719(KRT19),ENSGALG00000005243(PPP3CB),ENSGALG00000011994(SYNPO2),ENSGALG00000011811(SYNE2),ENSGALG00000016281(DMD),ENSGALG00000016500(FKBP12.6),	ENSGALG00000009705(RYR3),ENSGALG00000014463(ACTN2),ENSGALG00000005226(MYOZ1),ENSGALG00000015018(CASQ2),ENSGALG00000007945(CRYAB),ENSGALG00000003529(SYNC),ENSGALG00000011991(MYOZ2),ENSGALG00000042458(ACTN1),ENSGALG00000026452(MURC),ENSGALG00000009089(-),ENSGALG00000008945(NEXN),ENSGALG00000010812(RYR2),ENSGALG00000009433(BAG3),ENSGALG00000011306(DES),	1.79242	0.0274524	1
GO:0050999	regulation of nitric-oxide synthase activity	biological_process	8	5	3	2704	11	10155	ENSGALG00000038089(EGFR),ENSGALG00000012444(ACVR2A),ENSGALG00000007681(HTR2B),ENSGALG00000026757(-),ENSGALG00000005936(AGTR2),	ENSGALG00000043287(CAV1),ENSGALG00000012200(GCH1),ENSGALG00000013183(TERT),	2.73131	0.0277784	1
GO:0002474	antigen processing and presentation of peptide antigen via MHC class I	biological_process	8	5	3	2704	11	10155	ENSGALG00000014684(ERAP1),ENSGALG00000035075(TAP1),ENSGALG00000029381(TAP2),ENSGALG00000033694(GILT),ENSGALG00000014428(TAPBPL),	ENSGALG00000008902(GIPC2),ENSGALG00000010901(-),ENSGALG00000008912(-),	2.73131	0.0277784	1
GO:0010831	positive regulation of myotube differentiation	biological_process	8	4	4	2704	11	10155	ENSGALG00000016102(-),ENSGALG00000015935(SMYD1),ENSGALG00000033144(COLEC10),ENSGALG00000012885(BCL2),	ENSGALG00000007963(NFATC2),ENSGALG00000041708(WNT4),ENSGALG00000000172(MYOG),ENSGALG00000006216(MYOD1),	2.73131	0.0277784	1
GO:0043252	sodium-independent organic anion transport	biological_process	8	5	3	2704	11	10155	ENSGALG00000017302(SLCO2B1),ENSGALG00000026768(SLCO4C1),ENSGALG00000004525(TSPAN10),ENSGALG00000015652(MFSD10),ENSGALG00000019276(-),	ENSGALG00000006871(SLCO3A1),ENSGALG00000019277(SLCO1B3),ENSGALG00000013154(SLCO1C1),	2.73131	0.0277784	1
GO:0060429	epithelium development	biological_process	153	91	62	2704	468	10155	ENSGALG00000015480(POGLUT1),ENSGALG00000011298(RARB),ENSGALG00000025929(HOXA5),ENSGALG00000039461(TNFRSF1A),ENSGALG00000016451(ROCK2),ENSGALG00000042067(SPRY1),ENSGALG00000009723(FMN1),ENSGALG00000011823(FAT4),ENSGALG00000040266(GLI3),ENSGALG00000010179(RFX3),ENSGALG00000007254(ARHGAP12),ENSGALG00000015145(TMC1),ENSGALG00000014514(CC2D2A),ENSGALG00000021079(RGS19),ENSGALG00000029533(LRP5),ENSGALG…	ENSGALG00000001405(IRF6),ENSGALG00000036258(PCDH8),ENSGALG00000000949(HBEGF),ENSGALG00000035317(Id3),ENSGALG00000008661(CYR61),ENSGALG00000013085(PTPRO),ENSGALG00000016740(OCA2),ENSGALG00000011182(DLL1),ENSGALG00000010935(PTPRQ),ENSGALG00000029175(EFNB2),ENSGALG00000000681(PAK1),ENSGALG00000009875(HMGI-C),ENSGALG00000011489(T),ENSGALG00000001780(PROC),ENSGALG00000033090(VDR),ENSGALG00000003886(SG…	1.22778	0.0278524	1
GO:0045661	regulation of myoblast differentiation	biological_process	15	6	9	2704	28	10155	ENSGALG00000015935(SMYD1),ENSGALG00000037940(IGFBP3),ENSGALG00000008519(NR2C2),ENSGALG00000036043(TBX3),ENSGALG00000033144(COLEC10),ENSGALG00000034168(WNT5A),	ENSGALG00000000172(MYOG),ENSGALG00000001021(MYOCD),ENSGALG00000005263(SOX8),ENSGALG00000006346(CXCL14),ENSGALG00000035317(Id3),ENSGALG00000025751(NMRK2),ENSGALG00000004386(SOX9),ENSGALG00000012429(BMP4),ENSGALG00000011182(DLL1),	2.0119	0.0280091	1
GO:0035556	intracellular signal transduction	biological_process	414	236	178	2704	1375	10155	ENSGALG00000004370(MAP2K6),ENSGALG00000017405(NPR3),ENSGALG00000000906(RALGPS1),ENSGALG00000015297(FOXO3),ENSGALG00000009368(RGS6),ENSGALG00000010930(STK39),ENSGALG00000003759(RORA),ENSGALG00000000920(CGN),ENSGALG00000012575(TLE1),ENSGALG00000004581(NDST1),ENSGALG00000027778(-),ENSGALG00000028018(RAB38),ENSGALG00000011164(CHN2),ENSGALG00000031286(APIP),ENSGALG00000011009(SCN2A),ENSGALG00000022733…	ENSGALG00000033012(SPRY4),ENSGALG00000003837(ADCY7),ENSGALG00000002678(CSPG4),ENSGALG00000001545(-),ENSGALG00000012178(PDGFB),ENSGALG00000010202(ENTPD5),ENSGALG00000000466(LCK),ENSGALG00000006217(S100B),ENSGALG00000008407(IRAK2),ENSGALG00000008349(LMCD1),ENSGALG00000021017(DUSP15),ENSGALG00000011419(DUSP4),ENSGALG00000012890(DGKI),ENSGALG00000001616(CDC45),ENSGALG00000042744(RGS2),ENSGALG00000007…	1.13076	0.0285919	1
GO:0030516	regulation of axon extension	biological_process	22	12	10	2704	47	10155	ENSGALG00000034168(WNT5A),ENSGALG00000011309(PLXNC1),ENSGALG00000007732(RTN4R),ENSGALG00000008473(PLXND1),ENSGALG00000001076(LIMK1),ENSGALG00000007531(ZFYVE27),ENSGALG00000006563(SEMA3D),ENSGALG00000006473(PLXNA4),ENSGALG00000003875(ABL1),ENSGALG00000006097(PLXNA1),ENSGALG00000001264(PLXNA2),ENSGALG00000002294(SEMA6A),	ENSGALG00000021074(MYOC),ENSGALG00000004476(SEMA3G),ENSGALG00000003578(FN1),ENSGALG00000003203(-),ENSGALG00000004631(DRAXIN),ENSGALG00000013722(SEMA3B),ENSGALG00000008297(SEMA4B),ENSGALG00000003058(-),ENSGALG00000023626(NTN1),ENSGALG00000002515(OLFM1),	1.75792	0.028599	1
GO:0030182	neuron differentiation	biological_process	191	100	91	2704	598	10155	ENSGALG00000011369(LHX8),ENSGALG00000006526(PLXNB1),ENSGALG00000014875(HCN1),ENSGALG00000011309(PLXNC1),ENSGALG00000000816(-),ENSGALG00000007732(RTN4R),ENSGALG00000008501(KLF7),ENSGALG00000026736(OGN),ENSGALG00000011300(TOP2B),ENSGALG00000033144(COLEC10),ENSGALG00000015729(LPAR1),ENSGALG00000005377(-),ENSGALG00000006997(BRINP1),ENSGALG00000041346(SDF1),ENSGALG00000012885(BCL2),ENSGALG00000001475(…	ENSGALG00000034661(Id1),ENSGALG00000011355(Wnt10a),ENSGALG00000031424(SDC2),ENSGALG00000009791(PROX1),ENSGALG00000040938(nlgn1),ENSGALG00000041404(SALL3),ENSGALG00000024047(MYCL),ENSGALG00000002515(OLFM1),ENSGALG00000041708(WNT4),ENSGALG00000008677(VIM),ENSGALG00000003058(-),ENSGALG00000005909(GATA2),ENSGALG00000007707(TRAPPC4),ENSGALG00000003932(SDC4),ENSGALG00000021074(MYOC),ENSGALG00000004476(…	1.19951	0.0288723	1
GO:0043085	positive regulation of catalytic activity	biological_process	232	137	95	2704	739	10155	ENSGALG00000010806(RIN3),ENSGALG00000017196(ARHGAP42),ENSGALG00000016776(TBC1D8),ENSGALG00000008546(FGD5),ENSGALG00000012395(PLEKHG1),ENSGALG00000012932(FGD4),ENSGALG00000010166(VLDLR),ENSGALG00000005927(-),ENSGALG00000012755(IGF-I),ENSGALG00000006158(ACVR2B),ENSGALG00000005030(DOCK10),ENSGALG00000007681(HTR2B),ENSGALG00000011008(-),ENSGALG00000002831(SH3PXD2B),ENSGALG00000004370(MAP2K6),ENSGALG0…	ENSGALG00000002990(PRELID1),ENSGALG00000042744(RGS2),ENSGALG00000004398(CARD11),ENSGALG00000039327(VAV3),ENSGALG00000006267(TPX2),ENSGALG00000040755(ANGPT4),ENSGALG00000014687(EPHA1),ENSGALG00000008744(MCF2L2),ENSGALG00000007777(SLC39A10),ENSGALG00000007646(-),ENSGALG00000007785(PROK2),ENSGALG00000029089(-),ENSGALG00000008881(-),ENSGALG00000015132(CDH2),ENSGALG00000023521(ADRA2A),ENSGALG000000071…	1.17901	0.028908	1
GO:0003774	motor activity	molecular_function	44	22	22	2704	112	10155	ENSGALG00000011299(KIF25),ENSGALG00000010664(KIF26B),ENSGALG00000009145(-),ENSGALG00000005891(DGCR2),ENSGALG00000016837(MYO16),ENSGALG00000002350(DNAH3),ENSGALG00000016639(-),ENSGALG00000000920(CGN),ENSGALG00000001183(MYH10),ENSGALG00000005122(MYO1H),ENSGALG00000015358(MYH15),ENSGALG00000012689(KIF13A),ENSGALG00000000966(-),ENSGALG00000015404(-),ENSGALG00000006604(KIF3B),ENSGALG00000004294(-),ENS…	ENSGALG00000005601(-),ENSGALG00000006471(SLCO2A1),ENSGALG00000013101(-),ENSGALG00000035030(KIF20A),ENSGALG00000007841(DNAH7),ENSGALG00000001031(HSF5),ENSGALG00000002709(MYO1C),ENSGALG00000010116(DNAH8),ENSGALG00000028612(-),ENSGALG00000004325(P4HA1),ENSGALG00000040360(DUSP1),ENSGALG00000012997(DNAH5),ENSGALG00000039964(KIFC1),ENSGALG00000006221(KIF1A),ENSGALG00000010120(KIF2C),ENSGALG00000008095(…	1.47539	0.0289123	1
GO:0010934	macrophage cytokine production	biological_process	7	7	0	2704	9	10155	ENSGALG00000011442(TGFBR2),ENSGALG00000034168(WNT5A),ENSGALG00000004594(CD74),ENSGALG00000007001(TLR4),ENSGALG00000002028(GPRC5B),ENSGALG00000009612(-),ENSGALG00000002761(SIRT1),	-	2.92098	0.029623	1
GO:0015125	bile acid transmembrane transporter activity	molecular_function	7	5	2	2704	9	10155	ENSGALG00000017302(SLCO2B1),ENSGALG00000004525(TSPAN10),ENSGALG00000010891(ABCB11),ENSGALG00000002312(TMEM132E),ENSGALG00000019276(-),	ENSGALG00000019277(SLCO1B3),ENSGALG00000013154(SLCO1C1),	2.92098	0.029623	1
GO:0050930	induction of positive chemotaxis	biological_process	7	3	4	2704	9	10155	ENSGALG00000041346(SDF1),ENSGALG00000014872(FGF10),ENSGALG00000016558(VEGFD),	ENSGALG00000029819(SCG2),ENSGALG00000010290(VEGFA),ENSGALG00000010847(VEGFC),ENSGALG00000026557(PGF),	2.92098	0.029623	1
GO:0070970	interleukin-2 secretion	biological_process	5	5	0	2704	5	10155	ENSGALG00000003875(ABL1),ENSGALG00000014820(VTCN1),ENSGALG00000001729(-),ENSGALG00000008795(GPAM),ENSGALG00000029512(SPTBN1),	-	3.75555	0.0298841	1
GO:0033689	negative regulation of osteoblast proliferation	biological_process	5	5	0	2704	5	10155	ENSGALG00000003473(SFRP1),ENSGALG00000012885(BCL2),ENSGALG00000006526(PLXNB1),ENSGALG00000010560(EIF2AK2),ENSGALG00000009724(GREM1),	-	3.75555	0.0298841	1
GO:0019215	intermediate filament binding	molecular_function	5	3	2	2704	5	10155	ENSGALG00000002108(EVPL),ENSGALG00000002761(SIRT1),ENSGALG00000012913(PKP2),	ENSGALG00000007048(SYNM),ENSGALG00000008677(VIM),	3.75555	0.0298841	1
GO:0045766	positive regulation of angiogenesis	biological_process	24	14	10	2704	53	10155	ENSGALG00000014840(C6),ENSGALG00000002761(SIRT1),ENSGALG00000016558(VEGFD),ENSGALG00000012342(SASH1),ENSGALG00000009900(PRKD1),ENSGALG00000034168(WNT5A),ENSGALG00000009724(GREM1),ENSGALG00000011442(TGFBR2),ENSGALG00000024449(RAMP2),ENSGALG00000011835(-),ENSGALG00000017091(FLT1),ENSGALG00000027440(-),ENSGALG00000009241(SFRP2),ENSGALG00000014684(ERAP1),	ENSGALG00000014687(EPHA1),ENSGALG00000040755(ANGPT4),ENSGALG00000011870(HIF1A),ENSGALG00000026557(PGF),ENSGALG00000011182(DLL1),ENSGALG00000009626(THBS1),ENSGALG00000005909(GATA2),ENSGALG00000010290(VEGFA),ENSGALG00000001840(TEK),ENSGALG00000010847(VEGFC),	1.70063	0.0304796	1
GO:0008017	microtubule binding	molecular_function	57	27	30	2704	153	10155	ENSGALG00000003955(-),ENSGALG00000016735(TUBGCP5),ENSGALG00000016289(DST),ENSGALG00000015404(-),ENSGALG00000004852(DNM1),ENSGALG00000009915(EML4),ENSGALG00000006611(KIF7),ENSGALG00000006791(-),ENSGALG00000011299(KIF25),ENSGALG00000008254(-),ENSGALG00000012378(KATNA1),ENSGALG00000012689(KIF13A),ENSGALG00000006604(KIF3B),ENSGALG00000026531(-),ENSGALG00000007098(KIF21A),ENSGALG00000026600(C1orf198),…	ENSGALG00000008584(NUSAP1),ENSGALG00000039964(KIFC1),ENSGALG00000006221(KIF1A),ENSGALG00000014999(-),ENSGALG00000008569(CHP1),ENSGALG00000002789(-),ENSGALG00000010120(KIF2C),ENSGALG00000012160(KIF18A),ENSGALG00000009157(-),ENSGALG00000006110(PLK1),ENSGALG00000001031(HSF5),ENSGALG00000027314(SAXO1),ENSGALG00000035030(KIF20A),ENSGALG00000027989(SBDS),ENSGALG00000012836(PRC1),ENSGALG00000003113(RGS1…	1.39913	0.0305392	1
GO:0002116	semaphorin receptor complex	cellular_component	6	6	0	2704	7	10155	ENSGALG00000008473(PLXND1),ENSGALG00000006526(PLXNB1),ENSGALG00000001264(PLXNA2),ENSGALG00000006097(PLXNA1),ENSGALG00000006473(PLXNA4),ENSGALG00000011309(PLXNC1),	-	3.21904	0.0306081	1
GO:0005172	vascular endothelial growth factor receptor binding	molecular_function	6	3	3	2704	7	10155	ENSGALG00000016558(VEGFD),ENSGALG00000009724(GREM1),ENSGALG00000001419(DAB2IP),	ENSGALG00000010847(VEGFC),ENSGALG00000010290(VEGFA),ENSGALG00000026557(PGF),	3.21904	0.0306081	1
GO:0005161	platelet-derived growth factor receptor binding	molecular_function	6	2	4	2704	7	10155	ENSGALG00000016558(VEGFD),ENSGALG00000017179(PDGFD),	ENSGALG00000003476(ERN1),ENSGALG00000009378(PDGFC),ENSGALG00000006382(PTPRJ),ENSGALG00000012178(PDGFB),	3.21904	0.0306081	1
GO:0006915	apoptotic process	biological_process	233	124	109	2704	744	10155	ENSGALG00000004508(EYA2),ENSGALG00000003336(DAPK2),ENSGALG00000009241(SFRP2),ENSGALG00000017077(HSPH1),ENSGALG00000023066(DNAJA1),ENSGALG00000003473(SFRP1),ENSGALG00000006642(ADORA2A),ENSGALG00000014872(FGF10),ENSGALG00000027761(TNFAIP8),ENSGALG00000011104(GCG),ENSGALG00000013265(GYS2),ENSGALG00000043618(SLC40A1),ENSGALG00000002497(RHOT2),ENSGALG00000010560(EIF2AK2),ENSGALG00000038089(EGFR),ENSGA…	ENSGALG00000006480(TCF7),ENSGALG00000009748(ASNS),ENSGALG00000027786(SOCS3),ENSGALG00000028407(GDF9),ENSGALG00000007768(AURKA),ENSGALG00000007416(CD3E),ENSGALG00000003476(ERN1),ENSGALG00000005554(ADIPOQ),ENSGALG00000001876(-),ENSGALG00000013869(IL20RA),ENSGALG00000005263(SOX8),ENSGALG00000008713(BIRC5),ENSGALG00000034500(CIDEA),ENSGALG00000002225(RFFL),ENSGALG00000015013(MSX1),ENSGALG00000010826(…	1.17613	0.0309031	1
GO:0090287	regulation of cellular response to growth factor stimulus	biological_process	48	28	20	2704	125	10155	ENSGALG00000014872(FGF10),ENSGALG00000027891(-),ENSGALG00000034168(WNT5A),ENSGALG00000014686(FBN2),ENSGALG00000042067(SPRY1),ENSGALG00000001419(DAB2IP),ENSGALG00000013818(CITED2),ENSGALG00000033144(COLEC10),ENSGALG00000017091(FLT1),ENSGALG00000009241(SFRP2),ENSGALG00000005936(AGTR2),ENSGALG00000003875(ABL1),ENSGALG00000001768(TENM2),ENSGALG00000017242(FZD4),ENSGALG00000001169(CRB2),ENSGALG0000000…	ENSGALG00000013886(LDLRAD4),ENSGALG00000011182(DLL1),ENSGALG00000004722(ASPN),ENSGALG00000009626(THBS1),ENSGALG00000008661(CYR61),ENSGALG00000015910(CD109),ENSGALG00000015013(MSX1),ENSGALG00000008072(CHRDL1),ENSGALG00000011207(DUSP6),ENSGALG00000025748(FGF9),ENSGALG00000034500(CIDEA),ENSGALG00000030988(RBPMS2),ENSGALG00000043287(CAV1),ENSGALG00000007806(Fgf16),ENSGALG00000029047(TMEM204),ENSGALG0…	1.44213	0.0310817	1
GO:1902533	positive regulation of intracellular signal transduction	biological_process	139	78	61	2704	423	10155	ENSGALG00000014712(SLC38A9),ENSGALG00000011008(-),ENSGALG00000028967(DNAJC27),ENSGALG00000007681(HTR2B),ENSGALG00000013468(TLR3),ENSGALG00000001419(DAB2IP),ENSGALG00000012755(IGF-I),ENSGALG00000004085(ZDHHC13),ENSGALG00000001826(WWC1),ENSGALG00000007001(TLR4),ENSGALG00000016687(P2RY8),ENSGALG00000009805(PPM1H),ENSGALG00000023379(F2RL2),ENSGALG00000004420(SDK1),ENSGALG00000017235(NOX4),ENSGALG0000…	ENSGALG00000003076(TNFSF6),ENSGALG00000009626(THBS1),ENSGALG00000005483(CDH13),ENSGALG00000012594(NTRK2),ENSGALG00000007174(TNFSF15),ENSGALG00000023521(ADRA2A),ENSGALG00000015132(CDH2),ENSGALG00000037402(CTGF),ENSGALG00000007785(PROK2),ENSGALG00000021567(EPHA8),ENSGALG00000001857(FAM132A),ENSGALG00000004386(SOX9),ENSGALG00000013867(PTPN2),ENSGALG00000006221(KIF1A),ENSGALG00000043287(CAV1),ENSGALG…	1.23409	0.0316283	1
GO:0048566	embryonic digestive tract development	biological_process	10	6	4	2704	16	10155	ENSGALG00000004170(ADA),ENSGALG00000040266(GLI3),ENSGALG00000009612(-),ENSGALG00000013929(PDGFRA),ENSGALG00000014872(FGF10),ENSGALG00000011298(RARB),	ENSGALG00000004386(SOX9),ENSGALG00000030988(RBPMS2),ENSGALG00000006480(TCF7),ENSGALG00000025748(FGF9),	2.34722	0.0318501	1
GO:0009952	anterior/posterior pattern specification	biological_process	45	30	15	2704	116	10155	ENSGALG00000028908(HOXA6),ENSGALG00000040266(GLI3),ENSGALG00000012444(ACVR2A),ENSGALG00000009302(EMX2),ENSGALG00000029439(HOXC9),ENSGALG00000029533(LRP5),ENSGALG00000034907(HOXB5),ENSGALG00000021079(RGS19),ENSGALG00000036043(TBX3),ENSGALG00000040021(HOXA11),ENSGALG00000016473(OSR1),ENSGALG00000039051(HOXC6),ENSGALG00000028983(-),ENSGALG00000026631(HOXA10),ENSGALG00000001169(CRB2),ENSGALG000000034…	ENSGALG00000026858(BTG2),ENSGALG00000012429(BMP4),ENSGALG00000009270(HOXD10),ENSGALG00000011489(T),ENSGALG00000027513(HOXD9),ENSGALG00000002055(hairy1),ENSGALG00000026790(DMRT2),ENSGALG00000015013(MSX1),ENSGALG00000026276(TCF15),ENSGALG00000036258(PCDH8),ENSGALG00000037272(HOXD8),ENSGALG00000003578(FN1),ENSGALG00000007768(AURKA),ENSGALG00000005256(EPHA4),ENSGALG00000011182(DLL1),	1.45689	0.0320615	1
GO:0042562	hormone binding	molecular_function	14	11	3	2704	26	10155	ENSGALG00000003446(PRLR),ENSGALG00000034616(INHBA),ENSGALG00000043618(SLC40A1),ENSGALG00000038089(EGFR),ENSGALG00000009429(RXFP1),ENSGALG00000006689(ABHD2),ENSGALG00000033365(ALDH6),ENSGALG00000005476(PTH1R),ENSGALG00000015143(-),ENSGALG00000009095(-),ENSGALG00000013576(MTNR1A),	ENSGALG00000013569(SEC61B),ENSGALG00000005483(CDH13),ENSGALG00000011294(THRB),	2.02222	0.0321616	1
GO:0001503	ossification	biological_process	65	42	23	2704	179	10155	ENSGALG00000020775(-),ENSGALG00000005208(S1PR1),ENSGALG00000014824(PTGER4),ENSGALG00000006158(ACVR2B),ENSGALG00000037940(IGFBP3),ENSGALG00000027440(-),ENSGALG00000012755(IGF-I),ENSGALG00000009241(SFRP2),ENSGALG00000030969(CLEC3B),ENSGALG00000004274(-),ENSGALG00000005377(-),ENSGALG00000001229(SKI),ENSGALG00000003473(SFRP1),ENSGALG00000016473(OSR1),ENSGALG00000019873(RDH14),ENSGALG00000009900(PRKD1…	ENSGALG00000015150(RORB),ENSGALG00000004722(ASPN),ENSGALG00000040896(FASN),ENSGALG00000037402(CTGF),ENSGALG00000007226(OSTN),ENSGALG00000027989(SBDS),ENSGALG00000011740(MGP),ENSGALG00000025748(FGF9),ENSGALG00000004386(SOX9),ENSGALG00000011870(HIF1A),ENSGALG00000012429(BMP4),ENSGALG00000041708(WNT4),ENSGALG00000005263(SOX8),ENSGALG00000008018(SNAI1),ENSGALG00000033683(PHOSPHO1),ENSGALG00000008661(…	1.36375	0.032223	1
GO:1902532	negative regulation of intracellular signal transduction	biological_process	82	42	40	2704	234	10155	ENSGALG00000005646(TSC2),ENSGALG00000037492(MGRN1),ENSGALG00000017196(ARHGAP42),ENSGALG00000007001(TLR4),ENSGALG00000004477(NCOR1),ENSGALG00000016500(FKBP12.6),ENSGALG00000006599(ZMYND11),ENSGALG00000028822(RNF152),ENSGALG00000003500(-),ENSGALG00000007732(RTN4R),ENSGALG00000009241(SFRP2),ENSGALG00000017077(HSPH1),ENSGALG00000010961(IGF2BP3),ENSGALG00000003473(SFRP1),ENSGALG00000001826(WWC1),ENSGA…	ENSGALG00000012429(BMP4),ENSGALG00000014948(HMGCR),ENSGALG00000016228(NYX),ENSGALG00000042744(RGS2),ENSGALG00000007650(SLC9A3R1),ENSGALG00000028203(SPRED1),ENSGALG00000022586(HPX),ENSGALG00000027887(-),ENSGALG00000008569(CHP1),ENSGALG00000019761(CHAD),ENSGALG00000006130(STMN3),ENSGALG00000013867(PTPN2),ENSGALG00000011870(HIF1A),ENSGALG00000043287(CAV1),ENSGALG00000025948(SLA2),ENSGALG00000040360(…	1.31605	0.0324483	1
GO:0009954	proximal/distal pattern formation	biological_process	12	9	3	2704	21	10155	ENSGALG00000026468(CHSY1),ENSGALG00000040021(HOXA11),ENSGALG00000014872(FGF10),ENSGALG00000016473(OSR1),ENSGALG00000026631(HOXA10),ENSGALG00000028983(-),ENSGALG00000040266(GLI3),ENSGALG00000016102(-),ENSGALG00000009724(GREM1),	ENSGALG00000011182(DLL1),ENSGALG00000027513(HOXD9),ENSGALG00000009270(HOXD10),	2.14603	0.0328669	1
GO:0030001	metal ion transport	biological_process	145	77	68	2704	444	10155	ENSGALG00000033507(PLCG2),ENSGALG00000006728(-),ENSGALG00000012298(SLC39A8),ENSGALG00000027793(SCN9A),ENSGALG00000016734(SLC9A7),ENSGALG00000007681(HTR2B),ENSGALG00000010507(-),ENSGALG00000024449(RAMP2),ENSGALG00000006233(-),ENSGALG00000008445(SLC24A3),ENSGALG00000007278(GRIN2A),ENSGALG00000027440(-),ENSGALG00000006220(KCNC1),ENSGALG00000002374(SLC9A9),ENSGALG00000006855(MELTF),ENSGALG00000015145…	ENSGALG00000028238(-),ENSGALG00000008456(CACNA1B),ENSGALG00000043287(CAV1),ENSGALG00000007777(SLC39A10),ENSGALG00000008569(CHP1),ENSGALG00000008874(SLC13A1),ENSGALG00000023834(-),ENSGALG00000007650(SLC9A3R1),ENSGALG00000009705(RYR3),ENSGALG00000017168(SLN),ENSGALG00000014463(ACTN2),ENSGALG00000009687(KCNK2),ENSGALG00000007320(FXYD2),ENSGALG00000007714(NMUR1),ENSGALG00000012998(WNT5B),ENSGALG00000…	1.22647	0.0329647	1
GO:0031175	neuron projection development	biological_process	131	68	63	2704	397	10155	ENSGALG00000009723(FMN1),ENSGALG00000008262(RASGRF1),ENSGALG00000002707(CHRNB2),ENSGALG00000003677(NTNG2),ENSGALG00000004420(SDK1),ENSGALG00000010795(ISPD),ENSGALG00000004070(MICALL2),ENSGALG00000010485(ALKBH1),ENSGALG00000003123(CNTNAP1),ENSGALG00000017378(CRTAC1),ENSGALG00000008415(ALS2),ENSGALG00000026531(-),ENSGALG00000040266(GLI3),ENSGALG00000006563(SEMA3D),ENSGALG00000001419(DAB2IP),ENSGALG…	ENSGALG00000013085(PTPRO),ENSGALG00000029175(EFNB2),ENSGALG00000002708(LINGO1),ENSGALG00000000653(CNTN2),ENSGALG00000012710(NCS1),ENSGALG00000029788(CCK),ENSGALG00000023626(NTN1),ENSGALG00000008733(LPAR3),ENSGALG00000003886(SGCD),ENSGALG00000008263(CNTN4),ENSGALG00000002554(TSPAN2),ENSGALG00000007448(SPRY3),ENSGALG00000008444(TUBAL3),ENSGALG00000000681(PAK1),ENSGALG00000007839(NCAM1),ENSGALG00000…	1.23924	0.0333964	1
GO:0001837	epithelial to mesenchymal transition	biological_process	30	17	13	2704	71	10155	ENSGALG00000011442(TGFBR2),ENSGALG00000009724(GREM1),ENSGALG00000012773(GCNT2),ENSGALG00000032349(CDH5),ENSGALG00000011835(-),ENSGALG00000017129(SAP18),ENSGALG00000040993(BAMBI),ENSGALG00000015377(-),ENSGALG00000009612(-),ENSGALG00000007685(BCL9L),ENSGALG00000001169(CRB2),ENSGALG00000003473(SFRP1),ENSGALG00000010412(WWTR1),ENSGALG00000009241(SFRP2),ENSGALG00000007767(DIS3L2),ENSGALG00000001419(DA…	ENSGALG00000016954(RGCC),ENSGALG00000041708(WNT4),ENSGALG00000002515(OLFM1),ENSGALG00000011870(HIF1A),ENSGALG00000004386(SOX9),ENSGALG00000034661(Id1),ENSGALG00000015013(MSX1),ENSGALG00000029596(HAS2),ENSGALG00000010290(VEGFA),ENSGALG00000008018(SNAI1),ENSGALG00000013886(LDLRAD4),ENSGALG00000004161(CCNB2),ENSGALG00000000402(LOXL2),	1.58685	0.0335159	1
GO:0051186	cofactor metabolic process	biological_process	67	39	28	2704	186	10155	ENSGALG00000009700(PDK4),ENSGALG00000005046(SHMT1),ENSGALG00000026757(-),ENSGALG00000012755(IGF-I),ENSGALG00000003913(MCEE),ENSGALG00000014897(TYMS),ENSGALG00000014906(MOCS2),ENSGALG00000003948(ALAS1),ENSGALG00000000870(DCAKD),ENSGALG00000012418(-),ENSGALG00000012338(BDH2),ENSGALG00000006431(-),ENSGALG00000011216(BTD),ENSGALG00000003518(GPAT4),ENSGALG00000005494(-),ENSGALG00000031786(BLVRA),ENSGA…	ENSGALG00000012691(ALDH1L2),ENSGALG00000000067(SPR),ENSGALG00000007606(PGAM1),ENSGALG00000022586(HPX),ENSGALG00000014948(HMGCR),ENSGALG00000034344(MTHFD2),ENSGALG00000011870(HIF1A),ENSGALG00000002479(MAT1A),ENSGALG00000013239(-),ENSGALG00000016992(HTR2A),ENSGALG00000001992(PKM),ENSGALG00000012131(ELOVL6),ENSGALG00000002377(ENO1),ENSGALG00000014442(GAPDH),ENSGALG00000015849(ME1),ENSGALG00000014730…	1.3528	0.0339199	1
GO:0050707	regulation of cytokine secretion	biological_process	22	16	6	2704	48	10155	ENSGALG00000034168(WNT5A),ENSGALG00000005959(GLMN),ENSGALG00000007001(TLR4),ENSGALG00000007681(HTR2B),ENSGALG00000007158(SOCS1),ENSGALG00000014824(PTGER4),ENSGALG00000008795(GPAM),ENSGALG00000014820(VTCN1),ENSGALG00000001729(-),ENSGALG00000000818(LRRC32),ENSGALG00000003875(ABL1),ENSGALG00000014646(SYT11),ENSGALG00000007253(IL1RAP),ENSGALG00000014582(CADM1),ENSGALG00000029512(SPTBN1),ENSGALG000000…	ENSGALG00000007874(IL18),ENSGALG00000034500(CIDEA),ENSGALG00000003578(FN1),ENSGALG00000027093(-),ENSGALG00000016719(TNFRSF21),ENSGALG00000016954(RGCC),	1.72129	0.0340671	1
GO:0060349	bone morphogenesis	biological_process	22	11	11	2704	48	10155	ENSGALG00000040266(GLI3),ENSGALG00000011442(TGFBR2),ENSGALG00000030376(DHRS3),ENSGALG00000026468(CHSY1),ENSGALG00000009241(SFRP2),ENSGALG00000013874(PEX7),ENSGALG00000011298(RARB),ENSGALG00000013818(CITED2),ENSGALG00000029533(LRP5),ENSGALG00000016102(-),ENSGALG00000040021(HOXA11),	ENSGALG00000005426(FREM1),ENSGALG00000029596(HAS2),ENSGALG00000015013(MSX1),ENSGALG00000012429(BMP4),ENSGALG00000033683(PHOSPHO1),ENSGALG00000011489(T),ENSGALG00000003283(COMP),ENSGALG00000012219(UNC5C),ENSGALG00000010125(CSGALNACT1),ENSGALG00000017394(INSIG1),ENSGALG00000004386(SOX9),	1.72129	0.0340671	1
GO:0010941	regulation of cell death	biological_process	208	113	95	2704	660	10155	ENSGALG00000009023(ING3),ENSGALG00000005377(-),ENSGALG00000037940(IGFBP3),ENSGALG00000009179(TNFSF10),ENSGALG00000007393(SUDS3),ENSGALG00000009692(SH3RF1),ENSGALG00000008795(GPAM),ENSGALG00000001409(IL12B),ENSGALG00000010949(GPNMB),ENSGALG00000011562(PARK2),ENSGALG00000034168(WNT5A),ENSGALG00000003875(ABL1),ENSGALG00000005936(AGTR2),ENSGALG00000002723(ANKS1A),ENSGALG00000012550(HMOX1),ENSGALG0000…	ENSGALG00000003283(COMP),ENSGALG00000028627(TIMP3),ENSGALG00000038943(RASSF5),ENSGALG00000041708(WNT4),ENSGALG00000028608(BTC),ENSGALG00000029819(SCG2),ENSGALG00000030775(RP4-613B23.5),ENSGALG00000001882(-),ENSGALG00000009572(ADAMTS20),ENSGALG00000014442(GAPDH),ENSGALG00000003922(TOP2A),ENSGALG00000011207(DUSP6),ENSGALG00000040086(HNRNPK),ENSGALG00000015958(EIF2AK3),ENSGALG00000007945(CRYAB),ENSG…	1.18357	0.0341776	1
GO:0031226	intrinsic component of plasma membrane	cellular_component	245	138	107	2704	788	10155	ENSGALG00000015729(LPAR1),ENSGALG00000015895(HTR1B),ENSGALG00000011149(PLA2R1),ENSGALG00000006490(SCN3B),ENSGALG00000005208(S1PR1),ENSGALG00000021158(SLC7A9),ENSGALG00000005822(KCNQ2),ENSGALG00000026768(SLCO4C1),ENSGALG00000007732(RTN4R),ENSGALG00000011309(PLXNC1),ENSGALG00000023581(-),ENSGALG00000014875(HCN1),ENSGALG00000028822(RNF152),ENSGALG00000014840(C6),ENSGALG00000001434(STOM),ENSGALG00000…	ENSGALG00000016804(SLC5A7),ENSGALG00000006638(GRIK4),ENSGALG00000004113(-),ENSGALG00000022586(HPX),ENSGALG00000000394(SLC6A17),ENSGALG00000001749(ACSBG2),ENSGALG00000010163(LGR5),ENSGALG00000040938(nlgn1),ENSGALG00000026005(DIO2),ENSGALG00000015348(ALCAM),ENSGALG00000037740(GPR103),ENSGALG00000016992(HTR2A),ENSGALG00000002982(SLC2A6),ENSGALG00000005209(-),ENSGALG00000001882(-),ENSGALG00000040424(…	1.16765	0.0342276	1
GO:0015721	bile acid and bile salt transport	biological_process	9	5	4	2704	14	10155	ENSGALG00000017302(SLCO2B1),ENSGALG00000004525(TSPAN10),ENSGALG00000010891(ABCB11),ENSGALG00000002312(TMEM132E),ENSGALG00000019276(-),	ENSGALG00000019277(SLCO1B3),ENSGALG00000013154(SLCO1C1),ENSGALG00000007650(SLC9A3R1),ENSGALG00000015874(TTK),	2.41428	0.0356889	1
GO:0045662	negative regulation of myoblast differentiation	biological_process	9	2	7	2704	14	10155	ENSGALG00000036043(TBX3),ENSGALG00000034168(WNT5A),	ENSGALG00000006346(CXCL14),ENSGALG00000025751(NMRK2),ENSGALG00000005263(SOX8),ENSGALG00000035317(Id3),ENSGALG00000004386(SOX9),ENSGALG00000012429(BMP4),ENSGALG00000011182(DLL1),	2.41428	0.0356889	1
GO:0006693	prostaglandin metabolic process	biological_process	9	6	3	2704	14	10155	ENSGALG00000004594(CD74),ENSGALG00000002761(SIRT1),ENSGALG00000000667(EDN2),ENSGALG00000038013(PTGES),ENSGALG00000010769(HPGD),ENSGALG00000012735(EDN1),	ENSGALG00000010402(HPGDS),ENSGALG00000033635(PTGS2),ENSGALG00000001314(PTGS1),	2.41428	0.0356889	1
GO:0050708	regulation of protein secretion	biological_process	53	35	18	2704	142	10155	ENSGALG00000010179(RFX3),ENSGALG00000001729(-),ENSGALG00000009740(RASGRP1),ENSGALG00000011442(TGFBR2),ENSGALG00000009612(-),ENSGALG00000010899(G6PC2),ENSGALG00000005959(GLMN),ENSGALG00000029533(LRP5),ENSGALG00000005243(PPP3CB),ENSGALG00000038059(LXR),ENSGALG00000008057(LLGL2),ENSGALG00000029512(SPTBN1),ENSGALG00000003033(-),ENSGALG00000003875(ABL1),ENSGALG00000014646(SYT11),ENSGALG00000034168(WNT…	ENSGALG00000016400(RSAD2),ENSGALG00000010915(IL6),ENSGALG00000010708(ICA1),ENSGALG00000016954(RGCC),ENSGALG00000002165(UNC13B),ENSGALG00000007874(IL18),ENSGALG00000003578(FN1),ENSGALG00000027093(-),ENSGALG00000008713(BIRC5),ENSGALG00000016719(TNFRSF21),ENSGALG00000010707(GPR68),ENSGALG00000001857(FAM132A),ENSGALG00000034500(CIDEA),ENSGALG00000027188(SREBF1),ENSGALG00000011870(HIF1A),ENSGALG000000…	1.40172	0.0357044	1
GO:0010720	positive regulation of cell development	biological_process	73	39	34	2704	206	10155	ENSGALG00000016500(FKBP12.6),ENSGALG00000009900(PRKD1),ENSGALG00000010166(VLDLR),ENSGALG00000006526(PLXNB1),ENSGALG00000003472(VWC2L),ENSGALG00000040993(BAMBI),ENSGALG00000032349(CDH5),ENSGALG00000007253(IL1RAP),ENSGALG00000002294(SEMA6A),ENSGALG00000001419(DAB2IP),ENSGALG00000012735(EDN1),ENSGALG00000013143(PDE3A),ENSGALG00000012755(IGF-I),ENSGALG00000015407(PLAG1),ENSGALG00000002804(RND2),ENSGA…	ENSGALG00000028774(S100A10),ENSGALG00000040938(nlgn1),ENSGALG00000011492(XRCC5),ENSGALG00000011870(HIF1A),ENSGALG00000009791(PROX1),ENSGALG00000011350(NEGR1),ENSGALG00000012429(BMP4),ENSGALG00000010707(GPR68),ENSGALG00000005263(SOX8),ENSGALG00000000379(-),ENSGALG00000002515(OLFM1),ENSGALG00000012594(NTRK2),ENSGALG00000007768(AURKA),ENSGALG00000005135(SERPINE2),ENSGALG00000011889(PRKCH),ENSGALG000…	1.33085	0.0357906	1
GO:0010634	positive regulation of epithelial cell migration	biological_process	24	12	12	2704	54	10155	ENSGALG00000011442(TGFBR2),ENSGALG00000036883(MET),ENSGALG00000011835(-),ENSGALG00000010000(PRKCE),ENSGALG00000028158(Fgf7),ENSGALG00000016451(ROCK2),ENSGALG00000014872(FGF10),ENSGALG00000009900(PRKD1),ENSGALG00000012342(SASH1),ENSGALG00000034168(WNT5A),ENSGALG00000010818(PLPP3),ENSGALG00000009612(-),	ENSGALG00000001840(TEK),ENSGALG00000000949(HBEGF),ENSGALG00000012429(BMP4),ENSGALG00000007806(Fgf16),ENSGALG00000040755(ANGPT4),ENSGALG00000012178(PDGFB),ENSGALG00000009791(PROX1),ENSGALG00000011870(HIF1A),ENSGALG00000001143(ETS1),ENSGALG00000004184(SPARC),ENSGALG00000009626(THBS1),ENSGALG00000004386(SOX9),	1.66913	0.0358814	1
GO:0009967	positive regulation of signal transduction	biological_process	203	114	89	2704	644	10155	ENSGALG00000010560(EIF2AK2),ENSGALG00000011835(-),ENSGALG00000004170(ADA),ENSGALG00000009821(NENF),ENSGALG00000038089(EGFR),ENSGALG00000017179(PDGFD),ENSGALG00000017011(TRIM13),ENSGALG00000009900(PRKD1),ENSGALG00000029811(BMPER),ENSGALG00000015026(TRAF3IP2),ENSGALG00000009392(TLR5),ENSGALG00000003267(STAT3),ENSGALG00000009241(SFRP2),ENSGALG00000001118(NEK6),ENSGALG00000042454(DCDC2),ENSGALG000000…	ENSGALG00000030907(CSF3),ENSGALG00000028203(SPRED1),ENSGALG00000002840(GRM4),ENSGALG00000025748(FGF9),ENSGALG00000026677(F10),ENSGALG00000032701(LY96),ENSGALG00000028407(GDF9),ENSGALG00000007416(CD3E),ENSGALG00000003476(ERN1),ENSGALG00000005554(ADIPOQ),ENSGALG00000001876(-),ENSGALG00000013869(IL20RA),ENSGALG00000005036(SH2D3C),ENSGALG00000013183(TERT),ENSGALG00000001021(MYOCD),ENSGALG00000011206(…	1.18381	0.0361215	1
GO:0046939	nucleotide phosphorylation	biological_process	25	11	14	2704	57	10155	ENSGALG00000012755(IGF-I),ENSGALG00000002723(ANKS1A),ENSGALG00000021039(HKDC1),ENSGALG00000006794(RAD50),ENSGALG00000013576(MTNR1A),ENSGALG00000001117(PFKFB2),ENSGALG00000004477(NCOR1),ENSGALG00000009254(ENO4),ENSGALG00000002311(GALK1),ENSGALG00000003267(STAT3),ENSGALG00000009774(ELF2),	ENSGALG00000004956(GPI),ENSGALG00000007606(PGAM1),ENSGALG00000011035(AK4),ENSGALG00000001992(PKM),ENSGALG00000004222(HK1),ENSGALG00000014528(ENO2),ENSGALG00000016992(HTR2A),ENSGALG00000026077(ALDOC),ENSGALG00000007936(-),ENSGALG00000014442(GAPDH),ENSGALG00000002377(ENO1),ENSGALG00000015544(ALDOB),ENSGALG00000010202(ENTPD5),ENSGALG00000011870(HIF1A),	1.64717	0.0365846	1
GO:0007265	Ras protein signal transduction	biological_process	67	42	25	2704	187	10155	ENSGALG00000008763(SSX2IP),ENSGALG00000038512(AGTR1),ENSGALG00000003572(-),ENSGALG00000004530(MMD2),ENSGALG00000001037(SCAI),ENSGALG00000008415(ALS2),ENSGALG00000019077(-),ENSGALG00000026313(RND3),ENSGALG00000009740(RASGRP1),ENSGALG00000015433(ABCA1),ENSGALG00000026460(-),ENSGALG00000042067(SPRY1),ENSGALG00000008437(NET1),ENSGALG00000023510(ERP29),ENSGALG00000016451(ROCK2),ENSGALG00000008262(RASG…	ENSGALG00000021074(MYOC),ENSGALG00000010435(RASGRP3),ENSGALG00000002175(KIF14),ENSGALG00000011206(KITLG),ENSGALG00000011881(CCNA2),ENSGALG00000026452(MURC),ENSGALG00000007608(ARHGEF9),ENSGALG00000012890(DGKI),ENSGALG00000013846(ARFGEF3),ENSGALG00000016889(RAP2A),ENSGALG00000015846(SNAP91),ENSGALG00000023626(NTN1),ENSGALG00000006130(STMN3),ENSGALG00000010577(-),ENSGALG00000012975(IQSEC3),ENSGALG00…	1.34557	0.0369325	1
GO:0030890	positive regulation of B cell proliferation	biological_process	13	7	6	2704	24	10155	ENSGALG00000012885(BCL2),ENSGALG00000004170(ADA),ENSGALG00000002707(CHRNB2),ENSGALG00000016881(GPR183),ENSGALG00000004594(CD74),ENSGALG00000007001(TLR4),ENSGALG00000003294(ATAD5),	ENSGALG00000016852(-),ENSGALG00000014509(BST1),ENSGALG00000007777(SLC39A10),ENSGALG00000007963(NFATC2),ENSGALG00000039327(VAV3),ENSGALG00000014508(CD38),	2.03425	0.0369398	1
GO:0014065	phosphatidylinositol 3-kinase signaling	biological_process	26	12	14	2704	60	10155	ENSGALG00000017179(PDGFD),ENSGALG00000009740(RASGRP1),ENSGALG00000012755(IGF-I),ENSGALG00000011078(-),ENSGALG00000017091(FLT1),ENSGALG00000007681(HTR2B),ENSGALG00000001419(DAB2IP),ENSGALG00000012735(EDN1),ENSGALG00000006526(PLXNB1),ENSGALG00000002761(SIRT1),ENSGALG00000006942(-),ENSGALG00000009612(-),	ENSGALG00000016992(HTR2A),ENSGALG00000007650(SLC9A3R1),ENSGALG00000030907(CSF3),ENSGALG00000001840(TEK),ENSGALG00000021074(MYOC),ENSGALG00000009378(PDGFC),ENSGALG00000010202(ENTPD5),ENSGALG00000012178(PDGFB),ENSGALG00000012594(NTRK2),ENSGALG00000007874(IL18),ENSGALG00000026167(PIK3R5),ENSGALG00000005547(PIK3AP1),ENSGALG00000004386(SOX9),ENSGALG00000005135(SERPINE2),	1.6274	0.0371678	1
GO:0006814	sodium ion transport	biological_process	41	25	16	2704	105	10155	ENSGALG00000010793(SLC24A4),ENSGALG00000011605(EPB41L5),ENSGALG00000008445(SLC24A3),ENSGALG00000002374(SLC9A9),ENSGALG00000016281(DMD),ENSGALG00000015721(SVEP1),ENSGALG00000011040(SCN3A),ENSGALG00000001342(HCN2),ENSGALG00000006490(SCN3B),ENSGALG00000010507(-),ENSGALG00000011009(SCN2A),ENSGALG00000010943(SCN1A),ENSGALG00000034025(ASIC1),ENSGALG00000027793(SCN9A),ENSGALG00000016734(SLC9A7),ENSGALG0…	ENSGALG00000007409(SCN4B),ENSGALG00000004445(-),ENSGALG00000015233(ATP1B1),ENSGALG00000007867(-),ENSGALG00000040424(SCNN1A),ENSGALG00000005135(SERPINE2),ENSGALG00000013971(SGK1),ENSGALG00000007650(SLC9A3R1),ENSGALG00000005995(SLC13A5),ENSGALG00000005774(-),ENSGALG00000002987(SERPINF2),ENSGALG00000007320(FXYD2),ENSGALG00000028238(-),ENSGALG00000005766(PKD2L1),ENSGALG00000008569(CHP1),ENSGALG000000…	1.46645	0.0371733	1
GO:0051347	positive regulation of transferase activity	biological_process	93	52	41	2704	272	10155	ENSGALG00000017077(HSPH1),ENSGALG00000017091(FLT1),ENSGALG00000015729(LPAR1),ENSGALG00000008740(POT1),ENSGALG00000006413(CEMIP),ENSGALG00000011104(GCG),ENSGALG00000014872(FGF10),ENSGALG00000016844(RAB20),ENSGALG00000003446(PRLR),ENSGALG00000012735(EDN1),ENSGALG00000010560(EIF2AK2),ENSGALG00000011835(-),ENSGALG00000017179(PDGFD),ENSGALG00000038089(EGFR),ENSGALG00000011953(PHF5A),ENSGALG00000002028…	ENSGALG00000026167(PIK3R5),ENSGALG00000003476(ERN1),ENSGALG00000005554(ADIPOQ),ENSGALG00000030775(RP4-613B23.5),ENSGALG00000002840(GRM4),ENSGALG00000030878(RPLP1),ENSGALG00000009791(PROX1),ENSGALG00000016992(HTR2A),ENSGALG00000009034(-),ENSGALG00000002175(KIF14),ENSGALG00000011206(KITLG),ENSGALG00000005843(EEF1A2),ENSGALG00000015708(FGFR3),ENSGALG00000003932(SDC4),ENSGALG00000009378(PDGFC),ENSGAL…	1.28407	0.0373077	1
GO:0071560	cellular response to transforming growth factor beta stimulus	biological_process	38	25	13	2704	96	10155	ENSGALG00000030969(CLEC3B),ENSGALG00000016843(COL4A2),ENSGALG00000010769(HPGD),ENSGALG00000001042(MTMR4),ENSGALG00000005377(-),ENSGALG00000007685(BCL9L),ENSGALG00000001229(SKI),ENSGALG00000003473(SFRP1),ENSGALG00000006074(SOX6),ENSGALG00000027891(-),ENSGALG00000032768(SOX5),ENSGALG00000034168(WNT5A),ENSGALG00000013818(CITED2),ENSGALG00000013143(PDE3A),ENSGALG00000017129(SAP18),ENSGALG00000040993(…	ENSGALG00000015910(CD109),ENSGALG00000014184(-),ENSGALG00000021017(DUSP15),ENSGALG00000013886(LDLRAD4),ENSGALG00000009626(THBS1),ENSGALG00000004722(ASPN),ENSGALG00000002955(ADAMTSL2),ENSGALG00000001021(MYOCD),ENSGALG00000041708(WNT4),ENSGALG00000011355(Wnt10a),ENSGALG00000034500(CIDEA),ENSGALG00000004386(SOX9),ENSGALG00000043287(CAV1),	1.48657	0.0380075	1
GO:0001666	response to hypoxia	biological_process	31	14	17	2704	75	10155	ENSGALG00000004614(NPL),ENSGALG00000002761(SIRT1),ENSGALG00000003759(RORA),ENSGALG00000028187(FUNDC1),ENSGALG00000010000(PRKCE),ENSGALG00000004170(ADA),ENSGALG00000012885(BCL2),ENSGALG00000011442(TGFBR2),ENSGALG00000016558(VEGFD),ENSGALG00000002707(CHRNB2),ENSGALG00000012735(EDN1),ENSGALG00000012550(HMOX1),ENSGALG00000003473(SFRP1),ENSGALG00000007378(FAM162A),	ENSGALG00000004531(PLOD1),ENSGALG00000011870(HIF1A),ENSGALG00000033635(PTGS2),ENSGALG00000043287(CAV1),ENSGALG00000040755(ANGPT4),ENSGALG00000010847(VEGFC),ENSGALG00000030775(RP4-613B23.5),ENSGALG00000013183(TERT),ENSGALG00000001021(MYOCD),ENSGALG00000004980(kcnma1),ENSGALG00000016954(RGCC),ENSGALG00000000402(LOXL2),ENSGALG00000026557(PGF),ENSGALG00000006783(PLOD2),ENSGALG00000007945(CRYAB),ENSGA…	1.55229	0.0386363	1
GO:0007519	skeletal muscle tissue development	biological_process	34	11	23	2704	84	10155	ENSGALG00000012873(SERPINB5),ENSGALG00000016102(-),ENSGALG00000000195(SVCT2),ENSGALG00000015935(SMYD1),ENSGALG00000012885(BCL2),ENSGALG00000027069(-),ENSGALG00000013818(CITED2),ENSGALG00000002958(DNER),ENSGALG00000007685(BCL9L),ENSGALG00000016281(DMD),ENSGALG00000029024(TCF21),	ENSGALG00000005519(TLL2),ENSGALG00000009270(HOXD10),ENSGALG00000000172(MYOG),ENSGALG00000043287(CAV1),ENSGALG00000027513(HOXD9),ENSGALG00000003932(SDC4),ENSGALG00000006491(ANKRD1),ENSGALG00000008684(-),ENSGALG00000013624(-),ENSGALG00000006273(MYLK2),ENSGALG00000041708(WNT4),ENSGALG00000001021(MYOCD),ENSGALG00000005263(SOX8),ENSGALG00000026858(BTG2),ENSGALG00000014736(-),ENSGALG00000006216(MYOD1),…	1.5201	0.0386528	1
GO:0005178	integrin binding	molecular_function	21	8	13	2704	46	10155	ENSGALG00000010818(PLPP3),ENSGALG00000010949(GPNMB),ENSGALG00000006702(MFGE8),ENSGALG00000010747(FBLN5),ENSGALG00000012755(IGF-I),ENSGALG00000014804(THBS4),ENSGALG00000027058(EMP2),ENSGALG00000011099(FAP),	ENSGALG00000009626(THBS1),ENSGALG00000027707(ESM1),ENSGALG00000017272(VWF),ENSGALG00000003589(VTN),ENSGALG00000028341(-),ENSGALG00000013867(PTPN2),ENSGALG00000003578(FN1),ENSGALG00000008661(CYR61),ENSGALG00000006856(CD151),ENSGALG00000037402(CTGF),ENSGALG00000000379(-),ENSGALG00000026928(KLF4),ENSGALG00000004538(TNN),	1.71449	0.0392311	1
GO:0046578	regulation of Ras protein signal transduction	biological_process	53	34	19	2704	143	10155	ENSGALG00000008763(SSX2IP),ENSGALG00000003572(-),ENSGALG00000004530(MMD2),ENSGALG00000001037(SCAI),ENSGALG00000019077(-),ENSGALG00000026313(RND3),ENSGALG00000008415(ALS2),ENSGALG00000015433(ABCA1),ENSGALG00000009740(RASGRP1),ENSGALG00000026460(-),ENSGALG00000023510(ERP29),ENSGALG00000042067(SPRY1),ENSGALG00000008437(NET1),ENSGALG00000008262(RASGRF1),ENSGALG00000001256(NLRC5),ENSGALG00000012932(FG…	ENSGALG00000021074(MYOC),ENSGALG00000002175(KIF14),ENSGALG00000011206(KITLG),ENSGALG00000007608(ARHGEF9),ENSGALG00000026452(MURC),ENSGALG00000012890(DGKI),ENSGALG00000013846(ARFGEF3),ENSGALG00000015846(SNAP91),ENSGALG00000006130(STMN3),ENSGALG00000010577(-),ENSGALG00000012975(IQSEC3),ENSGALG00000006221(KIF1A),ENSGALG00000008744(MCF2L2),ENSGALG00000039327(VAV3),ENSGALG00000022586(HPX),ENSGALG00000…	1.39192	0.0393335	1
GO:0051894	positive regulation of focal adhesion assembly	biological_process	8	2	6	2704	12	10155	ENSGALG00000009723(FMN1),ENSGALG00000008628(-),	ENSGALG00000010290(VEGFA),ENSGALG00000001840(TEK),ENSGALG00000021074(MYOC),ENSGALG00000041708(WNT4),ENSGALG00000028774(S100A10),ENSGALG00000006382(PTPRJ),	2.5037	0.0396954	1
GO:0043101	purine-containing compound salvage	biological_process	8	6	2	2704	12	10155	ENSGALG00000027440(-),ENSGALG00000008174(-),ENSGALG00000005662(AMPD3),ENSGALG00000004170(ADA),ENSGALG00000005057(ADK),ENSGALG00000007694(PRTFDC1),	ENSGALG00000002082(AMPD1),ENSGALG00000006098(HPRT1),	2.5037	0.0396954	1
GO:0001516	prostaglandin biosynthetic process	biological_process	8	5	3	2704	12	10155	ENSGALG00000000667(EDN2),ENSGALG00000038013(PTGES),ENSGALG00000002761(SIRT1),ENSGALG00000004594(CD74),ENSGALG00000012735(EDN1),	ENSGALG00000001314(PTGS1),ENSGALG00000033635(PTGS2),ENSGALG00000010402(HPGDS),	2.5037	0.0396954	1
GO:0008203	cholesterol metabolic process	biological_process	22	7	15	2704	49	10155	ENSGALG00000015433(ABCA1),ENSGALG00000003242(STAR),ENSGALG00000028928(LCAT),ENSGALG00000012834(AKR1D1),ENSGALG00000010166(VLDLR),ENSGALG00000004205(SOAT1),ENSGALG00000029533(LRP5),	ENSGALG00000014948(HMGCR),ENSGALG00000009365(CYP51),ENSGALG00000006352(CH25H),ENSGALG00000007267(MVD),ENSGALG00000026081(RBM38),ENSGALG00000041222(CYP7A1),ENSGALG00000007109(APOA4),ENSGALG00000013848(MVK),ENSGALG00000004106(DHCR7),ENSGALG00000007493(NSDHL),ENSGALG00000017394(INSIG1),ENSGALG00000027188(SREBF1),ENSGALG00000001234(CETP),ENSGALG00000037852(HSD17B7),ENSGALG00000010798(DHCR24),	1.68616	0.0403243	1
GO:0070373	negative regulation of ERK1 and ERK2 cascade	biological_process	14	6	8	2704	27	10155	ENSGALG00000016281(DMD),ENSGALG00000010961(IGF2BP3),ENSGALG00000007001(TLR4),ENSGALG00000042067(SPRY1),ENSGALG00000001419(DAB2IP),ENSGALG00000003875(ABL1),	ENSGALG00000028627(TIMP3),ENSGALG00000025887(ATF3),ENSGALG00000033012(SPRY4),ENSGALG00000007650(SLC9A3R1),ENSGALG00000011207(DUSP6),ENSGALG00000013867(PTPN2),ENSGALG00000005554(ADIPOQ),ENSGALG00000011419(DUSP4),	1.94732	0.0405142	1
GO:0008092	cytoskeletal protein binding	molecular_function	174	86	88	2704	547	10155	ENSGALG00000027991(TTLL4),ENSGALG00000004852(DNM1),ENSGALG00000009915(EML4),ENSGALG00000006611(KIF7),ENSGALG00000011170(WIPF3),ENSGALG00000003955(-),ENSGALG00000016735(TUBGCP5),ENSGALG00000008691(SNX5),ENSGALG00000012378(KATNA1),ENSGALG00000011254(SATB1),ENSGALG00000002802(PACSIN1),ENSGALG00000012024(MKL1),ENSGALG00000015066(WASF1),ENSGALG00000037050(FABP3),ENSGALG00000009905(MDM1),ENSGALG0000001…	ENSGALG00000023396(ASPHD2),ENSGALG00000011209(EVL),ENSGALG00000009705(RYR3),ENSGALG00000014463(ACTN2),ENSGALG00000010120(KIF2C),ENSGALG00000005226(MYOZ1),ENSGALG00000006221(KIF1A),ENSGALG00000013232(RHBG),ENSGALG00000014999(-),ENSGALG00000006130(STMN3),ENSGALG00000026383(-),ENSGALG00000008060(PRKAR2B),ENSGALG00000042784(TPPP),ENSGALG00000009157(-),ENSGALG00000042458(ACTN1),ENSGALG00000006110(PLK1…	1.19463	0.0409338	1
GO:0008219	cell death	biological_process	250	136	114	2704	810	10155	ENSGALG00000013356(IKBKE),ENSGALG00000016589(SLC35F6),ENSGALG00000010031(ARHGAP10),ENSGALG00000008437(NET1),ENSGALG00000004594(CD74),ENSGALG00000006109(MAPK8),ENSGALG00000005772(BOK),ENSGALG00000011953(PHF5A),ENSGALG00000020251(FNIP2),ENSGALG00000033365(ALDH6),ENSGALG00000012472(IL2RB),ENSGALG00000002514(SFPQ),ENSGALG00000009612(-),ENSGALG00000005675(PTTG1IP),ENSGALG00000002853(CFDP1),ENSGALG0000…	ENSGALG00000013971(SGK1),ENSGALG00000008018(SNAI1),ENSGALG00000010490(DPYSL4),ENSGALG00000002225(RFFL),ENSGALG00000010826(PRKAA2),ENSGALG00000015013(MSX1),ENSGALG00000032190(MICAL1),ENSGALG00000005843(EEF1A2),ENSGALG00000010798(DHCR24),ENSGALG00000015708(FGFR3),ENSGALG00000003045(E2F1),ENSGALG00000009844(ACTC1),ENSGALG00000031117(STK17A),ENSGALG00000002175(KIF14),ENSGALG00000010638(CASP3),ENSGALG…	1.15912	0.0412103	1
GO:0050673	epithelial cell proliferation	biological_process	61	30	31	2704	169	10155	ENSGALG00000000551(C6orf89),ENSGALG00000014872(FGF10),ENSGALG00000009100(FSHR),ENSGALG00000001419(DAB2IP),ENSGALG00000007681(HTR2B),ENSGALG00000037940(IGFBP3),ENSGALG00000012755(IGF-I),ENSGALG00000033144(COLEC10),ENSGALG00000009241(SFRP2),ENSGALG00000027231(NRARP),ENSGALG00000003473(SFRP1),ENSGALG00000016473(OSR1),ENSGALG00000009900(PRKD1),ENSGALG00000012873(SERPINB5),ENSGALG00000028158(Fgf7),ENS…	ENSGALG00000003476(ERN1),ENSGALG00000005483(CDH13),ENSGALG00000009626(THBS1),ENSGALG00000006821(TNMD),ENSGALG00000026557(PGF),ENSGALG00000010290(VEGFA),ENSGALG00000025748(FGF9),ENSGALG00000004386(SOX9),ENSGALG00000004184(SPARC),ENSGALG00000043499(EGFL7),ENSGALG00000043287(CAV1),ENSGALG00000010163(LGR5),ENSGALG00000009791(PROX1),ENSGALG00000029819(SCG2),ENSGALG00000010745(HMGB2),ENSGALG00000012429…	1.35555	0.0412357	1
GO:0048666	neuron development	biological_process	152	80	72	2704	472	10155	ENSGALG00000006562(MCF2),ENSGALG00000003381(HERC1),ENSGALG00000010166(VLDLR),ENSGALG00000007253(IL1RAP),ENSGALG00000004727(ULK2),ENSGALG00000006097(PLXNA1),ENSGALG00000008628(-),ENSGALG00000001774(NEO1),ENSGALG00000001419(DAB2IP),ENSGALG00000012540(RBFOX2),ENSGALG00000012024(MKL1),ENSGALG00000002802(PACSIN1),ENSGALG00000009100(FSHR),ENSGALG00000001768(TENM2),ENSGALG00000002804(RND2),ENSGALG000000…	ENSGALG00000015720(CHODL),ENSGALG00000021647(NRTN),ENSGALG00000003203(-),ENSGALG00000028238(-),ENSGALG00000012219(UNC5C),ENSGALG00000006130(STMN3),ENSGALG00000021567(EPHA8),ENSGALG00000007650(SLC9A3R1),ENSGALG00000026153(-),ENSGALG00000004631(DRAXIN),ENSGALG00000012594(NTRK2),ENSGALG00000043041(NRN1),ENSGALG00000026928(KLF4),ENSGALG00000003595(SARM1),ENSGALG00000041094(SYT1),ENSGALG00000005621(CA…	1.20941	0.041347	1
GO:0001776	leukocyte homeostasis	biological_process	18	12	6	2704	38	10155	ENSGALG00000020582(SLC39A3),ENSGALG00000043618(SLC40A1),ENSGALG00000008795(GPAM),ENSGALG00000016881(GPR183),ENSGALG00000008257(MERTK),ENSGALG00000003282(STAT5B),ENSGALG00000003875(ABL1),ENSGALG00000012885(BCL2),ENSGALG00000004170(ADA),ENSGALG00000027069(-),ENSGALG00000005243(PPP3CB),ENSGALG00000004594(CD74),	ENSGALG00000016852(-),ENSGALG00000011870(HIF1A),ENSGALG00000004161(CCNB2),ENSGALG00000011094(PDE4B),ENSGALG00000011206(KITLG),ENSGALG00000010915(IL6),	1.77894	0.0420654	1
GO:0016525	negative regulation of angiogenesis	biological_process	18	9	9	2704	38	10155	ENSGALG00000011200(THBS2),ENSGALG00000014804(THBS4),ENSGALG00000025929(HOXA5),ENSGALG00000016843(COL4A2),ENSGALG00000007952(AMOT),ENSGALG00000001419(DAB2IP),ENSGALG00000016451(ROCK2),ENSGALG00000010370(MED12L),ENSGALG00000027891(-),	ENSGALG00000026928(KLF4),ENSGALG00000016954(RGCC),ENSGALG00000003015(SERPINF1),ENSGALG00000001840(TEK),ENSGALG00000040755(ANGPT4),ENSGALG00000004184(SPARC),ENSGALG00000003076(TNFSF6),ENSGALG00000006821(TNMD),ENSGALG00000009626(THBS1),	1.77894	0.0420654	1
GO:0060193	positive regulation of lipase activity	biological_process	12	5	7	2704	22	10155	ENSGALG00000027630(NPR2),ENSGALG00000017091(FLT1),ENSGALG00000038512(AGTR1),ENSGALG00000007681(HTR2B),ENSGALG00000015729(LPAR1),	ENSGALG00000008661(CYR61),ENSGALG00000009495(FGFR2),ENSGALG00000007714(NMUR1),ENSGALG00000007109(APOA4),ENSGALG00000016992(HTR2A),ENSGALG00000003857(ITK),ENSGALG00000015708(FGFR3),	2.04848	0.0424363	1
GO:0010830	regulation of myotube differentiation	biological_process	12	4	8	2704	22	10155	ENSGALG00000016102(-),ENSGALG00000015935(SMYD1),ENSGALG00000012885(BCL2),ENSGALG00000033144(COLEC10),	ENSGALG00000001021(MYOCD),ENSGALG00000000172(MYOG),ENSGALG00000006216(MYOD1),ENSGALG00000012712(RBM24),ENSGALG00000041708(WNT4),ENSGALG00000026081(RBM38),ENSGALG00000007963(NFATC2),ENSGALG00000041988(-),	2.04848	0.0424363	1
GO:0009306	protein secretion	biological_process	63	41	22	2704	176	10155	ENSGALG00000011104(GCG),ENSGALG00000007681(HTR2B),ENSGALG00000014824(PTGER4),ENSGALG00000006158(ACVR2B),ENSGALG00000012755(IGF-I),ENSGALG00000008490(TRH),ENSGALG00000000818(LRRC32),ENSGALG00000003473(SFRP1),ENSGALG00000016500(FKBP12.6),ENSGALG00000007001(TLR4),ENSGALG00000007434(RHBDF1),ENSGALG00000015026(TRAF3IP2),ENSGALG00000014820(VTCN1),ENSGALG00000010000(PRKCE),ENSGALG00000007253(IL1RAP),ENS…	ENSGALG00000006417(SEC24A),ENSGALG00000023521(ADRA2A),ENSGALG00000016852(-),ENSGALG00000006786(-),ENSGALG00000001335(-),ENSGALG00000027188(SREBF1),ENSGALG00000034500(CIDEA),ENSGALG00000001857(FAM132A),ENSGALG00000011870(HIF1A),ENSGALG00000027093(-),ENSGALG00000016719(TNFRSF21),ENSGALG00000010707(GPR68),ENSGALG00000008713(BIRC5),ENSGALG00000007874(IL18),ENSGALG00000008756(PLEK),ENSGALG00000003578(…	1.34432	0.043317	1
GO:0000775	chromosome, centromeric region	cellular_component	36	11	25	2704	91	10155	ENSGALG00000039208(PHF2),ENSGALG00000005090(-),ENSGALG00000008234(ORC2),ENSGALG00000033926(CBX1),ENSGALG00000020557(-),ENSGALG00000010561(GPATCH11),ENSGALG00000024481(-),ENSGALG00000020999(DYNLL1),ENSGALG00000007736(-),ENSGALG00000002853(CFDP1),ENSGALG00000030432(RASSF2),	ENSGALG00000011914(CENPM),ENSGALG00000001491(-),ENSGALG00000005974(COL6A1),ENSGALG00000005038(CENPI),ENSGALG00000009854(NEK2),ENSGALG00000013494(CENPN),ENSGALG00000004515(KNTC1),ENSGALG00000006110(PLK1),ENSGALG00000007768(AURKA),ENSGALG00000009690(CENPF),ENSGALG00000011405(SLC4A7),ENSGALG00000014442(GAPDH),ENSGALG00000012160(KIF18A),ENSGALG00000015363(-),ENSGALG00000008233(BUB1),ENSGALG0000002745…	1.48571	0.0433307	1
GO:0050714	positive regulation of protein secretion	biological_process	27	18	9	2704	64	10155	ENSGALG00000010000(PRKCE),ENSGALG00000014820(VTCN1),ENSGALG00000001729(-),ENSGALG00000014582(CADM1),ENSGALG00000009740(RASGRP1),ENSGALG00000011442(TGFBR2),ENSGALG00000007253(IL1RAP),ENSGALG00000005959(GLMN),ENSGALG00000009612(-),ENSGALG00000005243(PPP3CB),ENSGALG00000012755(IGF-I),ENSGALG00000008490(TRH),ENSGALG00000029512(SPTBN1),ENSGALG00000003875(ABL1),ENSGALG00000034168(WNT5A),ENSGALG00000011…	ENSGALG00000010915(IL6),ENSGALG00000016954(RGCC),ENSGALG00000010707(GPR68),ENSGALG00000001857(FAM132A),ENSGALG00000011870(HIF1A),ENSGALG00000002165(UNC13B),ENSGALG00000006786(-),ENSGALG00000007874(IL18),ENSGALG00000006417(SEC24A),	1.58437	0.0435066	1
GO:0001822	kidney development	biological_process	46	29	17	2704	122	10155	ENSGALG00000007599(AMER1),ENSGALG00000014872(FGF10),ENSGALG00000009723(FMN1),ENSGALG00000042067(SPRY1),ENSGALG00000010664(KIF26B),ENSGALG00000006158(ACVR2B),ENSGALG00000040582(LMX1B),ENSGALG00000011298(RARB),ENSGALG00000002555(RET),ENSGALG00000029024(TCF21),ENSGALG00000010412(WWTR1),ENSGALG00000005936(AGTR2),ENSGALG00000003473(SFRP1),ENSGALG00000017050(SMAD9),ENSGALG00000023612(LZTS2),ENSGALG0000…	ENSGALG00000029175(EFNB2),ENSGALG00000009690(CENPF),ENSGALG00000031734(AQP11),ENSGALG00000011182(DLL1),ENSGALG00000013085(PTPRO),ENSGALG00000005209(-),ENSGALG00000026557(PGF),ENSGALG00000005554(ADIPOQ),ENSGALG00000035317(Id3),ENSGALG00000004386(SOX9),ENSGALG00000009791(PROX1),ENSGALG00000012178(PDGFB),ENSGALG00000010331(MME),ENSGALG00000012429(BMP4),ENSGALG00000041708(WNT4),ENSGALG00000005263(SOX…	1.41603	0.0435789	1
GO:0005088	Ras guanyl-nucleotide exchange factor activity	molecular_function	35	26	9	2704	88	10155	ENSGALG00000004937(VGLL4),ENSGALG00000002525(RASGEF1A),ENSGALG00000001256(NLRC5),ENSGALG00000012273(SOS2),ENSGALG00000002080(DOCK2),ENSGALG00000023510(ERP29),ENSGALG00000008437(NET1),ENSGALG00000008262(RASGRF1),ENSGALG00000012857(-),ENSGALG00000026460(-),ENSGALG00000005656(DENND6A),ENSGALG00000026313(RND3),ENSGALG00000019077(-),ENSGALG00000008415(ALS2),ENSGALG00000010806(RIN3),ENSGALG00000009740(…	ENSGALG00000005840(DENND5A),ENSGALG00000015846(SNAP91),ENSGALG00000009157(-),ENSGALG00000007608(ARHGEF9),ENSGALG00000039327(VAV3),ENSGALG00000008744(MCF2L2),ENSGALG00000010435(RASGRP3),ENSGALG00000007707(TRAPPC4),ENSGALG00000010577(-),	1.49368	0.0435803	1
GO:0015347	sodium-independent organic anion transmembrane transporter activity	molecular_function	7	4	3	2704	10	10155	ENSGALG00000019276(-),ENSGALG00000004525(TSPAN10),ENSGALG00000026768(SLCO4C1),ENSGALG00000017302(SLCO2B1),	ENSGALG00000006871(SLCO3A1),ENSGALG00000013154(SLCO1C1),ENSGALG00000019277(SLCO1B3),	2.62888	0.0436521	1
GO:0016868	intramolecular transferase activity, phosphotransferases	molecular_function	7	4	3	2704	10	10155	ENSGALG00000014995(PGM5),ENSGALG00000017304(PGM2L1),ENSGALG00000004704(-),ENSGALG00000015275(NIT2),	ENSGALG00000011016(PGM1),ENSGALG00000007606(PGAM1),ENSGALG00000015854(PGM3),	2.62888	0.0436521	1
GO:0072091	regulation of stem cell proliferation	biological_process	19	9	10	2704	41	10155	ENSGALG00000029533(LRP5),ENSGALG00000034168(WNT5A),ENSGALG00000036043(TBX3),ENSGALG00000012290(SOX10),ENSGALG00000040266(GLI3),ENSGALG00000016899(DCT),ENSGALG00000011442(TGFBR2),ENSGALG00000010560(EIF2AK2),ENSGALG00000005441(NFIB),	ENSGALG00000011870(HIF1A),ENSGALG00000004386(SOX9),ENSGALG00000025748(FGF9),ENSGALG00000009875(HMGI-C),ENSGALG00000000498(ACE),ENSGALG00000013183(TERT),ENSGALG00000011206(KITLG),ENSGALG00000012429(BMP4),ENSGALG00000010745(HMGB2),ENSGALG00000015122(TAF4B),	1.74038	0.0437673	1
GO:0060538	skeletal muscle organ development	biological_process	34	11	23	2704	85	10155	ENSGALG00000016102(-),ENSGALG00000000195(SVCT2),ENSGALG00000012873(SERPINB5),ENSGALG00000027069(-),ENSGALG00000012885(BCL2),ENSGALG00000015935(SMYD1),ENSGALG00000013818(CITED2),ENSGALG00000029024(TCF21),ENSGALG00000016281(DMD),ENSGALG00000007685(BCL9L),ENSGALG00000002958(DNER),	ENSGALG00000013624(-),ENSGALG00000006273(MYLK2),ENSGALG00000008684(-),ENSGALG00000006491(ANKRD1),ENSGALG00000003932(SDC4),ENSGALG00000027513(HOXD9),ENSGALG00000000172(MYOG),ENSGALG00000043287(CAV1),ENSGALG00000005519(TLL2),ENSGALG00000009270(HOXD10),ENSGALG00000026858(BTG2),ENSGALG00000014736(-),ENSGALG00000005263(SOX8),ENSGALG00000001021(MYOCD),ENSGALG00000041708(WNT4),ENSGALG00000005292(KLHL40)…	1.50222	0.0437866	1
GO:0050679	positive regulation of epithelial cell proliferation	biological_process	31	16	15	2704	76	10155	ENSGALG00000038089(EGFR),ENSGALG00000014804(THBS4),ENSGALG00000011835(-),ENSGALG00000028158(Fgf7),ENSGALG00000002761(SIRT1),ENSGALG00000009900(PRKD1),ENSGALG00000016473(OSR1),ENSGALG00000003473(SFRP1),ENSGALG00000003033(-),ENSGALG00000012755(IGF-I),ENSGALG00000033144(COLEC10),ENSGALG00000027231(NRARP),ENSGALG00000007681(HTR2B),ENSGALG00000014872(FGF10),ENSGALG00000016558(VEGFD),ENSGALG00000034168…	ENSGALG00000034987(GGCL1),ENSGALG00000002722(MST1),ENSGALG00000009875(HMGI-C),ENSGALG00000029819(SCG2),ENSGALG00000010745(HMGB2),ENSGALG00000012429(BMP4),ENSGALG00000010847(VEGFC),ENSGALG00000043499(EGFL7),ENSGALG00000012178(PDGFB),ENSGALG00000009791(PROX1),ENSGALG00000025748(FGF9),ENSGALG00000004386(SOX9),ENSGALG00000010290(VEGFA),ENSGALG00000026557(PGF),ENSGALG00000005483(CDH13),	1.53187	0.044091	1
GO:0048562	embryonic organ morphogenesis	biological_process	56	37	19	2704	154	10155	ENSGALG00000008747(ITGA8),ENSGALG00000016473(OSR1),ENSGALG00000007483(LRIG1),ENSGALG00000034346(RDH10),ENSGALG00000029439(HOXC9),ENSGALG00000005401(WNT9A),ENSGALG00000017314(C2CD3),ENSGALG00000009755(LRIG3),ENSGALG00000028908(HOXA6),ENSGALG00000016509(IFT172),ENSGALG00000030647(MFAP2),ENSGALG00000003588(-),ENSGALG00000014872(FGF10),ENSGALG00000014974(MIB1),ENSGALG00000013818(CITED2),ENSGALG000000…	ENSGALG00000017394(INSIG1),ENSGALG00000004386(SOX9),ENSGALG00000030988(RBPMS2),ENSGALG00000025748(FGF9),ENSGALG00000009791(PROX1),ENSGALG00000011870(HIF1A),ENSGALG00000009270(HOXD10),ENSGALG00000012429(BMP4),ENSGALG00000007650(SLC9A3R1),ENSGALG00000006480(TCF7),ENSGALG00000007314(DSCAML1),ENSGALG00000005909(GATA2),ENSGALG00000011489(T),ENSGALG00000027513(HOXD9),ENSGALG00000010935(PTPRQ),ENSGALG00…	1.36565	0.0450803	1
GO:0051301	cell division	biological_process	80	43	37	2704	232	10155	ENSGALG00000028762(ZFYVE26),ENSGALG00000020253(-),ENSGALG00000003011(TOM1L1),ENSGALG00000015540(RAD23B),ENSGALG00000029533(LRP5),ENSGALG00000004948(GLA),ENSGALG00000001183(MYH10),ENSGALG00000023612(LZTS2),ENSGALG00000003227(RAB11FIP4),ENSGALG00000014378(-),ENSGALG00000028018(RAB38),ENSGALG00000016899(DCT),ENSGALG00000005090(-),ENSGALG00000029512(SPTBN1),ENSGALG00000031893(RALA),ENSGALG00000005710…	ENSGALG00000016954(RGCC),ENSGALG00000028664(-),ENSGALG00000041222(CYP7A1),ENSGALG00000002175(KIF14),ENSGALG00000007839(NCAM1),ENSGALG00000027454(CENPW),ENSGALG00000008095(KIF23),ENSGALG00000008233(BUB1),ENSGALG00000009378(PDGFC),ENSGALG00000003113(RGS14),ENSGALG00000012178(PDGFB),ENSGALG00000007354(CIT),ENSGALG00000032590(NDE1),ENSGALG00000015013(MSX1),ENSGALG00000026380(-),ENSGALG00000027871(MAD…	1.29502	0.0456183	1
GO:0048598	embryonic morphogenesis	biological_process	99	63	36	2704	295	10155	ENSGALG00000017314(C2CD3),ENSGALG00000011835(-),ENSGALG00000007952(AMOT),ENSGALG00000015377(-),ENSGALG00000029439(HOXC9),ENSGALG00000016102(-),ENSGALG00000016473(OSR1),ENSGALG00000003473(SFRP1),ENSGALG00000001169(CRB2),ENSGALG00000033144(COLEC10),ENSGALG00000002555(RET),ENSGALG00000009241(SFRP2),ENSGALG00000012735(EDN1),ENSGALG00000025774(-),ENSGALG00000003588(-),ENSGALG00000014974(MIB1),ENSGALG0…	ENSGALG00000041708(WNT4),ENSGALG00000005263(SOX8),ENSGALG00000010847(VEGFC),ENSGALG00000009270(HOXD10),ENSGALG00000009791(PROX1),ENSGALG00000025748(FGF9),ENSGALG00000030988(RBPMS2),ENSGALG00000005909(GATA2),ENSGALG00000006480(TCF7),ENSGALG00000005554(ADIPOQ),ENSGALG00000003589(VTN),ENSGALG00000003932(SDC4),ENSGALG00000032618(DUSP5),ENSGALG00000015013(MSX1),ENSGALG00000011207(DUSP6),ENSGALG0000000…	1.26034	0.0459135	1
GO:0005887	integral component of plasma membrane	cellular_component	236	133	103	2704	764	10155	ENSGALG00000003021(CHRNA5),ENSGALG00000001416(ADRA1B),ENSGALG00000004604(-),ENSGALG00000011296(FRMD1),ENSGALG00000016904(SLITRK6),ENSGALG00000002555(RET),ENSGALG00000017091(FLT1),ENSGALG00000003473(SFRP1),ENSGALG00000006763(EXOC6),ENSGALG00000004613(-),ENSGALG00000004660(TRPV3),ENSGALG00000027655(TRABD2B),ENSGALG00000006473(PLXNA4),ENSGALG00000012142(KCNA4),ENSGALG00000019276(-),ENSGALG0000000229…	ENSGALG00000005256(EPHA4),ENSGALG00000001876(-),ENSGALG00000001028(RNF43),ENSGALG00000038141(NCF4),ENSGALG00000013007(-),ENSGALG00000008629(-),ENSGALG00000027093(-),ENSGALG00000003879(MFSD2A),ENSGALG00000005995(SLC13A5),ENSGALG00000004162(SLC16A6),ENSGALG00000002840(GRM4),ENSGALG00000040549(HTR7),ENSGALG00000028871(SLC38A3),ENSGALG00000001234(CETP),ENSGALG00000007959(SLC26A3),ENSGALG00000015153(-…	1.16009	0.0459596	1
GO:0060348	bone development	biological_process	41	24	17	2704	107	10155	ENSGALG00000032342(MIGA2),ENSGALG00000009241(SFRP2),ENSGALG00000012755(IGF-I),ENSGALG00000011298(RARB),ENSGALG00000013818(CITED2),ENSGALG00000007599(AMER1),ENSGALG00000006099(ZFPM1),ENSGALG00000011823(FAT4),ENSGALG00000040266(GLI3),ENSGALG00000016509(IFT172),ENSGALG00000009724(GREM1),ENSGALG00000011442(TGFBR2),ENSGALG00000026468(CHSY1),ENSGALG00000030376(DHRS3),ENSGALG00000002831(SH3PXD2B),ENSGAL…	ENSGALG00000005426(FREM1),ENSGALG00000029596(HAS2),ENSGALG00000015013(MSX1),ENSGALG00000027989(SBDS),ENSGALG00000033683(PHOSPHO1),ENSGALG00000003283(COMP),ENSGALG00000010707(GPR68),ENSGALG00000012429(BMP4),ENSGALG00000011489(T),ENSGALG00000012219(UNC5C),ENSGALG00000021074(MYOC),ENSGALG00000010125(CSGALNACT1),ENSGALG00000009378(PDGFC),ENSGALG00000017394(INSIG1),ENSGALG00000004386(SOX9),ENSGALG0000…	1.43904	0.0463986	1
GO:0045598	regulation of fat cell differentiation	biological_process	21	10	11	2704	47	10155	ENSGALG00000003473(SFRP1),ENSGALG00000017019(-),ENSGALG00000005968(MMP11),ENSGALG00000010412(WWTR1),ENSGALG00000009241(SFRP2),ENSGALG00000029533(LRP5),ENSGALG00000003759(RORA),ENSGALG00000002761(SIRT1),ENSGALG00000006099(ZFPM1),ENSGALG00000034168(WNT5A),	ENSGALG00000005909(GATA2),ENSGALG00000016992(HTR2A),ENSGALG00000033635(PTGS2),ENSGALG00000012998(WNT5B),ENSGALG00000030140(CCDC3),ENSGALG00000003045(E2F1),ENSGALG00000005554(ADIPOQ),ENSGALG00000016457(TRIB2),ENSGALG00000010386(DLK2),ENSGALG00000006236(TPH1),ENSGALG00000017394(INSIG1),	1.67801	0.0464303	1
GO:0061036	positive regulation of cartilage development	biological_process	13	6	7	2704	25	10155	ENSGALG00000040266(GLI3),ENSGALG00000040021(HOXA11),ENSGALG00000006074(SOX6),ENSGALG00000032768(SOX5),ENSGALG00000034168(WNT5A),ENSGALG00000008141(COL4A5),	ENSGALG00000041708(WNT4),ENSGALG00000012219(UNC5C),ENSGALG00000001709(-),ENSGALG00000008661(CYR61),ENSGALG00000000402(LOXL2),ENSGALG00000004386(SOX9),ENSGALG00000012429(BMP4),	1.95288	0.0467265	1
GO:0046653	tetrahydrofolate metabolic process	biological_process	6	3	3	2704	8	10155	ENSGALG00000014897(TYMS),ENSGALG00000006516(-),ENSGALG00000005046(SHMT1),	ENSGALG00000012200(GCH1),ENSGALG00000034344(MTHFD2),ENSGALG00000012691(ALDH1L2),	2.81666	0.0471264	1
GO:0072202	cell differentiation involved in metanephros development	biological_process	6	5	1	2704	8	10155	ENSGALG00000011835(-),ENSGALG00000016473(OSR1),ENSGALG00000010412(WWTR1),ENSGALG00000011823(FAT4),ENSGALG00000029024(TCF21),	ENSGALG00000005554(ADIPOQ),	2.81666	0.0471264	1
GO:0010863	positive regulation of phospholipase C activity	biological_process	6	3	3	2704	8	10155	ENSGALG00000015729(LPAR1),ENSGALG00000017091(FLT1),ENSGALG00000007681(HTR2B),	ENSGALG00000016992(HTR2A),ENSGALG00000003857(ITK),ENSGALG00000007714(NMUR1),	2.81666	0.0471264	1
GO:0019885	antigen processing and presentation of endogenous peptide antigen via MHC class I	biological_process	6	3	3	2704	8	10155	ENSGALG00000029381(TAP2),ENSGALG00000035075(TAP1),ENSGALG00000014684(ERAP1),	ENSGALG00000010901(-),ENSGALG00000008902(GIPC2),ENSGALG00000008912(-),	2.81666	0.0471264	1
GO:0000940	condensed chromosome outer kinetochore	cellular_component	6	1	5	2704	8	10155	ENSGALG00000005090(-),	ENSGALG00000008233(BUB1),ENSGALG00000006110(PLK1),ENSGALG00000009690(CENPF),ENSGALG00000017128(SKA3),ENSGALG00000014801(NDC80),	2.81666	0.0471264	1
GO:0014866	skeletal myofibril assembly	biological_process	6	0	6	2704	8	10155	-	ENSGALG00000011086(-),ENSGALG00000006491(ANKRD1),ENSGALG00000009844(ACTC1),ENSGALG00000009089(-),ENSGALG00000041634(ACTG2),ENSGALG00000009791(PROX1),	2.81666	0.0471264	1
GO:0048588	developmental cell growth	biological_process	39	21	18	2704	101	10155	ENSGALG00000011562(PARK2),ENSGALG00000012735(EDN1),ENSGALG00000007531(ZFYVE27),ENSGALG00000001076(LIMK1),ENSGALG00000008473(PLXND1),ENSGALG00000015143(-),ENSGALG00000034168(WNT5A),ENSGALG00000003875(ABL1),ENSGALG00000001264(PLXNA2),ENSGALG00000012755(IGF-I),ENSGALG00000002804(RND2),ENSGALG00000008716(FLRT3),ENSGALG00000011309(PLXNC1),ENSGALG00000007732(RTN4R),ENSGALG00000006526(PLXNB1),ENSGALG000…	ENSGALG00000003578(FN1),ENSGALG00000004631(DRAXIN),ENSGALG00000012594(NTRK2),ENSGALG00000043041(NRN1),ENSGALG00000007768(AURKA),ENSGALG00000041094(SYT1),ENSGALG00000015348(ALCAM),ENSGALG00000028407(GDF9),ENSGALG00000023626(NTN1),ENSGALG00000013722(SEMA3B),ENSGALG00000003058(-),ENSGALG00000021074(MYOC),ENSGALG00000008733(LPAR3),ENSGALG00000004476(SEMA3G),ENSGALG00000003203(-),ENSGALG00000004386(SO…	1.45016	0.0474127	1
GO:0050921	positive regulation of chemotaxis	biological_process	22	12	10	2704	50	10155	ENSGALG00000016558(VEGFD),ENSGALG00000014872(FGF10),ENSGALG00000009900(PRKD1),ENSGALG00000028256(CCL19),ENSGALG00000034168(WNT5A),ENSGALG00000000667(EDN2),ENSGALG00000016713(PLA2G7),ENSGALG00000041346(SDF1),ENSGALG00000003336(DAPK2),ENSGALG00000004594(CD74),ENSGALG00000036883(MET),ENSGALG00000014804(THBS4),	ENSGALG00000005483(CDH13),ENSGALG00000009626(THBS1),ENSGALG00000007806(Fgf16),ENSGALG00000012178(PDGFB),ENSGALG00000026557(PGF),ENSGALG00000006346(CXCL14),ENSGALG00000010290(VEGFA),ENSGALG00000029819(SCG2),ENSGALG00000010847(VEGFC),ENSGALG00000011668(-),	1.65244	0.0474398	1
GO:0014066	regulation of phosphatidylinositol 3-kinase signaling	biological_process	22	10	12	2704	50	10155	ENSGALG00000009612(-),ENSGALG00000006526(PLXNB1),ENSGALG00000002761(SIRT1),ENSGALG00000006942(-),ENSGALG00000001419(DAB2IP),ENSGALG00000012755(IGF-I),ENSGALG00000011078(-),ENSGALG00000017091(FLT1),ENSGALG00000009740(RASGRP1),ENSGALG00000017179(PDGFD),	ENSGALG00000004386(SOX9),ENSGALG00000005547(PIK3AP1),ENSGALG00000005135(SERPINE2),ENSGALG00000012594(NTRK2),ENSGALG00000007874(IL18),ENSGALG00000010202(ENTPD5),ENSGALG00000012178(PDGFB),ENSGALG00000021074(MYOC),ENSGALG00000009378(PDGFC),ENSGALG00000001840(TEK),ENSGALG00000007650(SLC9A3R1),ENSGALG00000030907(CSF3),	1.65244	0.0474398	1
GO:0007498	mesoderm development	biological_process	22	16	6	2704	50	10155	ENSGALG00000012444(ACVR2A),ENSGALG00000006158(ACVR2B),ENSGALG00000011835(-),ENSGALG00000017129(SAP18),ENSGALG00000006374(TBX6),ENSGALG00000015480(POGLUT1),ENSGALG00000009241(SFRP2),ENSGALG00000034616(INHBA),ENSGALG00000001169(CRB2),ENSGALG00000016473(OSR1),ENSGALG00000036043(TBX3),ENSGALG00000040021(HOXA11),ENSGALG00000034168(WNT5A),ENSGALG00000008747(ITGA8),ENSGALG00000002287(-),ENSGALG000000138…	ENSGALG00000004956(GPI),ENSGALG00000012429(BMP4),ENSGALG00000026276(TCF15),ENSGALG00000008111(MEST),ENSGALG00000011489(T),ENSGALG00000008018(SNAI1),	1.65244	0.0474398	1
GO:0008514	organic anion transmembrane transporter activity	molecular_function	47	27	20	2704	126	10155	ENSGALG00000002621(SLC25A42),ENSGALG00000000558(SLC1A6),ENSGALG00000006763(EXOC6),ENSGALG00000007018(SLC26A11),ENSGALG00000009095(-),ENSGALG00000009759(SLC16A7),ENSGALG00000000195(SVCT2),ENSGALG00000021685(SERINC2),ENSGALG00000015652(MFSD10),ENSGALG00000001816(MAGI3),ENSGALG00000002313(-),ENSGALG00000002204(SLC7A4),ENSGALG00000026768(SLCO4C1),ENSGALG00000001239(SLC26A2),ENSGALG00000005957(SLC6A14…	ENSGALG00000026383(-),ENSGALG00000019527(SLC6A19),ENSGALG00000002728(SLC16A3),ENSGALG00000007596(-),ENSGALG00000004162(SLC16A6),ENSGALG00000013154(SLCO1C1),ENSGALG00000019277(SLCO1B3),ENSGALG00000005995(SLC13A5),ENSGALG00000002897(SLC16A14),ENSGALG00000006871(SLCO3A1),ENSGALG00000000394(SLC6A17),ENSGALG00000006471(SLCO2A1),ENSGALG00000028871(SLC38A3),ENSGALG00000034067(FMOD),ENSGALG00000009758(SL…	1.40088	0.0475185	1
GO:0000904	cell morphogenesis involved in differentiation	biological_process	125	65	60	2704	383	10155	ENSGALG00000003875(ABL1),ENSGALG00000002958(DNER),ENSGALG00000017242(FZD4),ENSGALG00000007685(BCL9L),ENSGALG00000001264(PLXNA2),ENSGALG00000028561(SZT2),ENSGALG00000005441(NFIB),ENSGALG00000010412(WWTR1),ENSGALG00000008716(FLRT3),ENSGALG00000008437(NET1),ENSGALG00000007531(ZFYVE27),ENSGALG00000001076(LIMK1),ENSGALG00000010664(KIF26B),ENSGALG00000008473(PLXND1),ENSGALG00000006099(ZFPM1),ENSGALG000…	ENSGALG00000004538(TNN),ENSGALG00000015348(ALCAM),ENSGALG00000015013(MSX1),ENSGALG00000029596(HAS2),ENSGALG00000013722(SEMA3B),ENSGALG00000006098(HPRT1),ENSGALG00000003578(FN1),ENSGALG00000016889(RAP2A),ENSGALG00000008018(SNAI1),ENSGALG00000004161(CCNB2),ENSGALG00000000402(LOXL2),ENSGALG00000012462(KIF5C),ENSGALG00000002175(KIF14),ENSGALG00000014736(-),ENSGALG00000004476(SEMA3G),ENSGALG0000002107…	1.2257	0.0477566	1
GO:0043235	receptor complex	cellular_component	62	41	21	2704	174	10155	ENSGALG00000008473(PLXND1),ENSGALG00000039461(TNFRSF1A),ENSGALG00000002707(CHRNB2),ENSGALG00000019867(WDCP),ENSGALG00000001264(PLXNA2),ENSGALG00000013576(MTNR1A),ENSGALG00000004594(CD74),ENSGALG00000026241(GRIN3B),ENSGALG00000012055(-),ENSGALG00000029533(LRP5),ENSGALG00000009759(SLC16A7),ENSGALG00000007579(APBB1IP),ENSGALG00000008525(ABHD12),ENSGALG00000011442(TGFBR2),ENSGALG00000005223(PAC1),ENS…	ENSGALG00000026038(-),ENSGALG00000014202(GABRA4),ENSGALG00000014903(ITGA2),ENSGALG00000015348(ALCAM),ENSGALG00000001282(GABRD),ENSGALG00000002225(RFFL),ENSGALG00000003821(RAMP1),ENSGALG00000005766(PKD2L1),ENSGALG00000033090(VDR),ENSGALG00000010915(IL6),ENSGALG00000004322(-),ENSGALG00000023521(ADRA2A),ENSGALG00000006638(GRIK4),ENSGALG00000014854(-),ENSGALG00000043041(NRN1),ENSGALG00000012155(EGF),…	1.33818	0.0480389	1
GO:0032147	activation of protein kinase activity	biological_process	46	25	21	2704	123	10155	ENSGALG00000004370(MAP2K6),ENSGALG00000010560(EIF2AK2),ENSGALG00000003011(TOM1L1),ENSGALG00000011835(-),ENSGALG00000027058(EMP2),ENSGALG00000011442(TGFBR2),ENSGALG00000009724(GREM1),ENSGALG00000009612(-),ENSGALG00000007001(TLR4),ENSGALG00000011953(PHF5A),ENSGALG00000002028(GPRC5B),ENSGALG00000012755(IGF-I),ENSGALG00000006158(ACVR2B),ENSGALG00000015729(LPAR1),ENSGALG00000012321(MAP4K5),ENSGALG0000…	ENSGALG00000012429(BMP4),ENSGALG00000006267(TPX2),ENSGALG00000004398(CARD11),ENSGALG00000002175(KIF14),ENSGALG00000002840(GRM4),ENSGALG00000016954(RGCC),ENSGALG00000030878(RPLP1),ENSGALG00000002678(CSPG4),ENSGALG00000012178(PDGFB),ENSGALG00000008733(LPAR3),ENSGALG00000009378(PDGFC),ENSGALG00000040755(ANGPT4),ENSGALG00000029089(-),ENSGALG00000007785(PROK2),ENSGALG00000009626(THBS1),ENSGALG00000003…	1.40451	0.0482248	1
GO:0050663	cytokine secretion	biological_process	23	17	6	2704	53	10155	ENSGALG00000014820(VTCN1),ENSGALG00000001729(-),ENSGALG00000000818(LRRC32),ENSGALG00000007253(IL1RAP),ENSGALG00000003875(ABL1),ENSGALG00000014646(SYT11),ENSGALG00000009740(RASGRP1),ENSGALG00000029512(SPTBN1),ENSGALG00000014582(CADM1),ENSGALG00000015433(ABCA1),ENSGALG00000005959(GLMN),ENSGALG00000034168(WNT5A),ENSGALG00000007001(TLR4),ENSGALG00000007158(SOCS1),ENSGALG00000007681(HTR2B),ENSGALG0000…	ENSGALG00000027093(-),ENSGALG00000016954(RGCC),ENSGALG00000016719(TNFRSF21),ENSGALG00000007874(IL18),ENSGALG00000034500(CIDEA),ENSGALG00000003578(FN1),	1.62977	0.0482637	1
GO:0044262	cellular carbohydrate metabolic process	biological_process	52	32	20	2704	142	10155	ENSGALG00000001117(PFKFB2),ENSGALG00000012583(IDNK),ENSGALG00000021039(HKDC1),ENSGALG00000036201(GALK2),ENSGALG00000005229(DPH5),ENSGALG00000006173(XYLB),ENSGALG00000003759(RORA),ENSGALG00000003492(-),ENSGALG00000002761(SIRT1),ENSGALG00000009095(-),ENSGALG00000005043(ACACB),ENSGALG00000013576(MTNR1A),ENSGALG00000012763(GNPTAB),ENSGALG00000007144(SIK3),ENSGALG00000020582(SLC39A3),ENSGALG0000001156…	ENSGALG00000004222(HK1),ENSGALG00000010125(CSGALNACT1),ENSGALG00000003821(RAMP1),ENSGALG00000010202(ENTPD5),ENSGALG00000029596(HAS2),ENSGALG00000016992(HTR2A),ENSGALG00000041988(-),ENSGALG00000008756(PLEK),ENSGALG00000011016(PGM1),ENSGALG00000012946(FAM60A),ENSGALG00000013867(PTPN2),ENSGALG00000011870(HIF1A),ENSGALG00000008569(CHP1),ENSGALG00000001857(FAM132A),ENSGALG00000005888(PGP),ENSGALG00000…	1.37527	0.048296	1
GO:0022407	regulation of cell-cell adhesion	biological_process	52	28	24	2704	142	10155	ENSGALG00000012755(IGF-I),ENSGALG00000010961(IGF2BP3),ENSGALG00000000818(LRRC32),ENSGALG00000006642(ADORA2A),ENSGALG00000003282(STAT5B),ENSGALG00000010818(PLPP3),ENSGALG00000012289(SHPRH),ENSGALG00000013818(CITED2),ENSGALG00000014820(VTCN1),ENSGALG00000005347(ADAMTS18),ENSGALG00000004170(ADA),ENSGALG00000000583(SOX13),ENSGALG00000016102(-),ENSGALG00000009230(KIAA0922),ENSGALG00000004594(CD74),ENS…	ENSGALG00000026928(KLF4),ENSGALG00000007416(CD3E),ENSGALG00000005135(SERPINE2),ENSGALG00000015132(CDH2),ENSGALG00000016852(-),ENSGALG00000005554(ADIPOQ),ENSGALG00000012429(BMP4),ENSGALG00000041708(WNT4),ENSGALG00000016719(TNFRSF21),ENSGALG00000002990(PRELID1),ENSGALG00000001143(ETS1),ENSGALG00000004386(SOX9),ENSGALG00000043287(CAV1),ENSGALG00000013867(PTPN2),ENSGALG00000029596(HAS2),ENSGALG000000…	1.37527	0.048296	1
GO:1903140	regulation of establishment of endothelial barrier	biological_process	4	3	1	2704	4	10155	ENSGALG00000039461(TNFRSF1A),ENSGALG00000016451(ROCK2),ENSGALG00000032349(CDH5),	ENSGALG00000001780(PROC),	3.75555	0.0483244	1
GO:0034154	toll-like receptor 7 signaling pathway	biological_process	4	2	2	2704	4	10155	ENSGALG00000003412(-),ENSGALG00000016590(TLR7),	ENSGALG00000016400(RSAD2),ENSGALG00000005547(PIK3AP1),	3.75555	0.0483244	1
GO:1900042	positive regulation of interleukin-2 secretion	biological_process	4	4	0	2704	4	10155	ENSGALG00000029512(SPTBN1),ENSGALG00000003875(ABL1),ENSGALG00000001729(-),ENSGALG00000014820(VTCN1),	-	3.75555	0.0483244	1
GO:0010642	negative regulation of platelet-derived growth factor receptor signaling pathway	biological_process	4	0	4	2704	4	10155	-	ENSGALG00000013867(PTPN2),ENSGALG00000005554(ADIPOQ),ENSGALG00000007650(SLC9A3R1),ENSGALG00000006382(PTPRJ),	3.75555	0.0483244	1
GO:1990399	epithelium regeneration	biological_process	4	3	1	2704	4	10155	ENSGALG00000011298(RARB),ENSGALG00000005377(-),ENSGALG00000011835(-),	ENSGALG00000003886(SGCD),	3.75555	0.0483244	1
GO:0072239	metanephric glomerulus vasculature development	biological_process	4	3	1	2704	4	10155	ENSGALG00000013929(PDGFRA),ENSGALG00000029024(TCF21),ENSGALG00000016473(OSR1),	ENSGALG00000005209(-),	3.75555	0.0483244	1
GO:0030278	regulation of ossification	biological_process	37	29	8	2704	95	10155	ENSGALG00000030432(RASSF2),ENSGALG00000029533(LRP5),ENSGALG00000003137(-),ENSGALG00000009900(PRKD1),ENSGALG00000016473(OSR1),ENSGALG00000009612(-),ENSGALG00000009724(GREM1),ENSGALG00000040266(GLI3),ENSGALG00000012885(BCL2),ENSGALG00000011835(-),ENSGALG00000001729(-),ENSGALG00000017129(SAP18),ENSGALG00000012444(ACVR2A),ENSGALG00000026468(CHSY1),ENSGALG00000030376(DHRS3),ENSGALG00000006702(MFGE8),E…	ENSGALG00000011870(HIF1A),ENSGALG00000004386(SOX9),ENSGALG00000041708(WNT4),ENSGALG00000012429(BMP4),ENSGALG00000015150(RORB),ENSGALG00000008661(CYR61),ENSGALG00000007226(OSTN),ENSGALG00000035317(Id3),	1.46269	0.0483271	1
GO:0005875	microtubule associated complex	cellular_component	37	18	19	2704	95	10155	ENSGALG00000009145(-),ENSGALG00000011299(KIF25),ENSGALG00000010664(KIF26B),ENSGALG00000016639(-),ENSGALG00000005891(DGCR2),ENSGALG00000002350(DNAH3),ENSGALG00000020999(DYNLL1),ENSGALG00000012689(KIF13A),ENSGALG00000005522(DYNLL2),ENSGALG00000010635(-),ENSGALG00000006791(-),ENSGALG00000034373(KATNB1),ENSGALG00000006611(KIF7),ENSGALG00000015252(ST3GAL6),ENSGALG00000007098(KIF21A),ENSGALG00000015404…	ENSGALG00000007768(AURKA),ENSGALG00000006471(SLCO2A1),ENSGALG00000005601(-),ENSGALG00000010116(DNAH8),ENSGALG00000043451(DNAL4),ENSGALG00000005974(COL6A1),ENSGALG00000001031(HSF5),ENSGALG00000007841(DNAH7),ENSGALG00000002789(-),ENSGALG00000032590(NDE1),ENSGALG00000006221(KIF1A),ENSGALG00000012997(DNAH5),ENSGALG00000012462(KIF5C),ENSGALG00000002175(KIF14),ENSGALG00000008095(KIF23),ENSGALG000000041…	1.46269	0.0483271	1
GO:0000281	mitotic cytokinesis	biological_process	9	4	5	2704	15	10155	ENSGALG00000013710(SNX9),ENSGALG00000028018(RAB38),ENSGALG00000029512(SPTBN1),ENSGALG00000001183(MYH10),	ENSGALG00000008095(KIF23),ENSGALG00000035030(KIF20A),ENSGALG00000008584(NUSAP1),ENSGALG00000006110(PLK1),ENSGALG00000006639(CEP55),	2.25333	0.0484992	1
GO:0043407	negative regulation of MAP kinase activity	biological_process	17	5	12	2704	36	10155	ENSGALG00000001419(DAB2IP),ENSGALG00000042067(SPRY1),ENSGALG00000003473(SFRP1),ENSGALG00000023066(DNAJA1),ENSGALG00000009241(SFRP2),	ENSGALG00000011419(DUSP4),ENSGALG00000005554(ADIPOQ),ENSGALG00000040360(DUSP1),ENSGALG00000043287(CAV1),ENSGALG00000006382(PTPRJ),ENSGALG00000032618(DUSP5),ENSGALG00000011207(DUSP6),ENSGALG00000028203(SPRED1),ENSGALG00000014948(HMGCR),ENSGALG00000012429(BMP4),ENSGALG00000033012(SPRY4),ENSGALG00000042744(RGS2),	1.77345	0.0485879	1
GO:0045599	negative regulation of fat cell differentiation	biological_process	11	6	5	2704	20	10155	ENSGALG00000034168(WNT5A),ENSGALG00000010412(WWTR1),ENSGALG00000005968(MMP11),ENSGALG00000006099(ZFPM1),ENSGALG00000002761(SIRT1),ENSGALG00000003759(RORA),	ENSGALG00000017394(INSIG1),ENSGALG00000016457(TRIB2),ENSGALG00000005554(ADIPOQ),ENSGALG00000003045(E2F1),ENSGALG00000005909(GATA2),	2.06555	0.0487542	1
GO:0048520	positive regulation of behavior	biological_process	24	13	11	2704	56	10155	ENSGALG00000016713(PLA2G7),ENSGALG00000028256(CCL19),ENSGALG00000009900(PRKD1),ENSGALG00000014872(FGF10),ENSGALG00000016558(VEGFD),ENSGALG00000008519(NR2C2),ENSGALG00000000667(EDN2),ENSGALG00000034168(WNT5A),ENSGALG00000036883(MET),ENSGALG00000014804(THBS4),ENSGALG00000003336(DAPK2),ENSGALG00000041346(SDF1),ENSGALG00000004594(CD74),	ENSGALG00000007806(Fgf16),ENSGALG00000040938(nlgn1),ENSGALG00000026557(PGF),ENSGALG00000012178(PDGFB),ENSGALG00000005483(CDH13),ENSGALG00000009626(THBS1),ENSGALG00000011668(-),ENSGALG00000029819(SCG2),ENSGALG00000010290(VEGFA),ENSGALG00000006346(CXCL14),ENSGALG00000010847(VEGFC),	1.60952	0.0489213	1
GO:0072033	renal vesicle formation	biological_process	5	2	3	2704	6	10155	ENSGALG00000009723(FMN1),ENSGALG00000010664(KIF26B),	ENSGALG00000041708(WNT4),ENSGALG00000005263(SOX8),ENSGALG00000004386(SOX9),	3.12962	0.0492619	1
GO:0032261	purine nucleotide salvage	biological_process	5	3	2	2704	6	10155	ENSGALG00000027440(-),ENSGALG00000005662(AMPD3),ENSGALG00000004170(ADA),	ENSGALG00000002082(AMPD1),ENSGALG00000006098(HPRT1),	3.12962	0.0492619	1
GO:0010755	regulation of plasminogen activation	biological_process	5	2	3	2704	6	10155	ENSGALG00000011835(-),ENSGALG00000006855(MELTF),	ENSGALG00000009626(THBS1),ENSGALG00000002987(SERPINF2),ENSGALG00000005135(SERPINE2),	3.12962	0.0492619	1
GO:0070531	BRCA1-A complex	cellular_component	5	4	1	2704	6	10155	ENSGALG00000005383(BRCC3),ENSGALG00000011210(FAM175A),ENSGALG00000001158(UIMC1),ENSGALG00000010039(BRE),	ENSGALG00000002781(-),	3.12962	0.0492619	1
GO:0030240	skeletal muscle thin filament assembly	biological_process	5	0	5	2704	6	10155	-	ENSGALG00000009089(-),ENSGALG00000009844(ACTC1),ENSGALG00000011086(-),ENSGALG00000009791(PROX1),ENSGALG00000041634(ACTG2),	3.12962	0.0492619	1
GO:0007369	gastrulation	biological_process	34	21	13	2704	86	10155	ENSGALG00000003473(SFRP1),ENSGALG00000001169(CRB2),ENSGALG00000006374(TBX6),ENSGALG00000016843(COL4A2),ENSGALG00000009241(SFRP2),ENSGALG00000006158(ACVR2B),ENSGALG00000002287(-),ENSGALG00000034168(WNT5A),ENSGALG00000010818(PLPP3),ENSGALG00000011442(TGFBR2),ENSGALG00000034616(INHBA),ENSGALG00000040244(SEPT9),ENSGALG00000007952(AMOT),ENSGALG00000015377(-),ENSGALG00000012444(ACVR2A),ENSGALG000000118…	ENSGALG00000011207(DUSP6),ENSGALG00000007511(ITGB2),ENSGALG00000005974(COL6A1),ENSGALG00000026928(KLF4),ENSGALG00000008018(SNAI1),ENSGALG00000005554(ADIPOQ),ENSGALG00000003578(FN1),ENSGALG00000003589(VTN),ENSGALG00000012429(BMP4),ENSGALG00000004956(GPI),ENSGALG00000011489(T),ENSGALG00000001343(LAMB3),ENSGALG00000032618(DUSP5),	1.48475	0.0494437	1

## Sheet: AbPre_vs_AbAd
GO_ID	GO_term	TYPE	diff_gene_in_this_GO	UP_GENE	DOWN_GENE	all_diff_gene_in_all_GO	all_gene_in_this_GO	all_gene_in_all_GO	gene_UP_list	gene_DOWN_list	rich_factor	Pvalue	Qvalue
GO:0071944	cell periphery	cellular_component	709	446	263	2748	2129	10155	ENSGALG00000021135(HAPLN3),ENSGALG00000035094(CDH17),ENSGALG00000000102(UBE2T),ENSGALG00000015419(PENK),ENSGALG00000013209(-),ENSGALG00000001949(MDH2),ENSGALG00000006910(IMPDH),ENSGALG00000009020(JAG1),ENSGALG00000007579(APBB1IP),ENSGALG00000009422(RGS10),ENSGALG00000012790(DSP),ENSGALG00000000857(NMT1),ENSGALG00000023626(NTN1),ENSGALG00000010793(SLC24A4),ENSGALG00000012454(CYTH4),ENSGALG00000026…	ENSGALG00000005752(ABCA4),ENSGALG00000009850(NOVA1),ENSGALG00000013968(SGCB),ENSGALG00000007638(HMOX2),ENSGALG00000035492(ELMO1),ENSGALG00000008497(SLC38A2),ENSGALG00000015140(-),ENSGALG00000016734(SLC9A7),ENSGALG00000016941(PCDH17),ENSGALG00000026902(P2RX6),ENSGALG00000004519(TRPV2),ENSGALG00000034970(PRKCQ),ENSGALG00000010204(KCNC2),ENSGALG00000016854(LIG4),ENSGALG00000007980(KCNG1),ENSGALG0000…	1.23065	2.38188e-06	0.0208963
GO:0005886	plasma membrane	cellular_component	687	431	256	2748	2064	10155	ENSGALG00000009495(FGFR2),ENSGALG00000007140(NRP1),ENSGALG00000016868(NALCN),ENSGALG00000014509(BST1),ENSGALG00000016900(GPC6),ENSGALG00000002982(SLC2A6),ENSGALG00000003713(-),ENSGALG00000000003(PANX2),ENSGALG00000010672(KCNK13),ENSGALG00000033568(TMEM70),ENSGALG00000038634(KIT),ENSGALG00000010692(LRP8),ENSGALG00000009017(STEAP2),ENSGALG00000015729(LPAR1),ENSGALG00000002532(GJA4),ENSGALG000000260…	ENSGALG00000013640(-),ENSGALG00000002958(DNER),ENSGALG00000002046(-),ENSGALG00000012067(LMLN),ENSGALG00000017002(FNDC3A),ENSGALG00000017044(TRPC4),ENSGALG00000000551(C6orf89),ENSGALG00000011353(-),ENSGALG00000021158(SLC7A9),ENSGALG00000015055(SLC22A16),ENSGALG00000033144(COLEC10),ENSGALG00000012908(SLC13A4),ENSGALG00000006190(FHL1),ENSGALG00000004420(SDK1),ENSGALG00000004525(TSPAN10),ENSGALG00000…	1.23001	3.59159e-06	0.0157545
GO:0002684	positive regulation of immune system process	biological_process	134	94	40	2748	315	10155	ENSGALG00000021569(C1QA),ENSGALG00000009626(THBS1),ENSGALG00000002234(UNC13D),ENSGALG00000011889(PRKCH),ENSGALG00000013468(TLR3),ENSGALG00000023296(TAL1),ENSGALG00000012830(-),ENSGALG00000001654(C1QBP),ENSGALG00000007001(TLR4),ENSGALG00000007132(ACOX2),ENSGALG00000007777(SLC39A10),ENSGALG00000011870(HIF1A),ENSGALG00000010320(PAWR),ENSGALG00000015032(CD274),ENSGALG00000029940(il-1beta),ENSGALG0000…	ENSGALG00000003282(STAT5B),ENSGALG00000038506(NXNL1),ENSGALG00000009920(COCH),ENSGALG00000001419(DAB2IP),ENSGALG00000007381(SERPING1),ENSGALG00000005425(OGT),ENSGALG00000012755(IGF-I),ENSGALG00000015441(CD247),ENSGALG00000003701(SGMS1),ENSGALG00000034970(PRKCQ),ENSGALG00000038540(ZBTB16),ENSGALG00000015355(CD47),ENSGALG00000011663(FNDC1),ENSGALG00000014582(CADM1),ENSGALG00000034616(INHBA),ENSGALG…	1.57202	1.87889e-05	0.0549449
GO:0006935	chemotaxis	biological_process	116	78	38	2748	266	10155	ENSGALG00000008263(CNTN4),ENSGALG00000028863(-),ENSGALG00000036189(angiopoietin-2B),ENSGALG00000006326(-),ENSGALG00000012178(PDGFB),ENSGALG00000006563(SEMA3D),ENSGALG00000027716(-),ENSGALG00000011734(-),ENSGALG00000035733(CCR7),ENSGALG00000029983(ANGPT1),ENSGALG00000041203(CRMP1A),ENSGALG00000034987(GGCL1),ENSGALG00000005071(MPP1),ENSGALG00000000783(PTAFR),ENSGALG00000042321(LYN),ENSGALG000000103…	ENSGALG00000015152(BOC),ENSGALG00000009480(-),ENSGALG00000029378(ITGA9),ENSGALG00000040266(GLI3),ENSGALG00000031960(Lef-1),ENSGALG00000012219(UNC5C),ENSGALG00000001774(NEO1),ENSGALG00000040297(-),ENSGALG00000012429(BMP4),ENSGALG00000015770(APP),ENSGALG00000006097(PLXNA1),ENSGALG00000021031(ACKR3),ENSGALG00000038506(NXNL1),ENSGALG00000001768(TENM2),ENSGALG00000034970(PRKCQ),ENSGALG00000026663(CX3C…	1.61153	2.88602e-05	0.0632976
GO:0031226	intrinsic component of plasma membrane	cellular_component	285	165	120	2748	788	10155	ENSGALG00000015729(LPAR1),ENSGALG00000016804(SLC5A7),ENSGALG00000010182(SLC29A1),ENSGALG00000008055(SYT13),ENSGALG00000015396(-),ENSGALG00000006638(GRIK4),ENSGALG00000028115(SFN),ENSGALG00000009017(STEAP2),ENSGALG00000005802(FLT4),ENSGALG00000022586(HPX),ENSGALG00000001749(ACSBG2),ENSGALG00000001181(KCNJ5),ENSGALG00000013218(C3AR1),ENSGALG00000026768(SLCO4C1),ENSGALG00000000417(SLC16A4),ENSGALG00…	ENSGALG00000012908(SLC13A4),ENSGALG00000015055(SLC22A16),ENSGALG00000006490(SCN3B),ENSGALG00000021158(SLC7A9),ENSGALG00000014711(PLPP1),ENSGALG00000022704(CNGA4),ENSGALG00000007732(RTN4R),ENSGALG00000023581(-),ENSGALG00000028822(RNF152),ENSGALG00000015382(CHRNA6),ENSGALG00000014840(C6),ENSGALG00000006425(SLC6A6),ENSGALG00000023142(PTGER3),ENSGALG00000001264(PLXNA2),ENSGALG00000010949(GPNMB),ENSGA…	1.33654	3.73018e-05	0.0654497
GO:0005887	integral component of plasma membrane	cellular_component	277	161	116	2748	764	10155	ENSGALG00000013528(-),ENSGALG00000011473(RPS6KA2),ENSGALG00000010697(SEMA4D),ENSGALG00000027407(GPR132),ENSGALG00000016227(GPR34),ENSGALG00000009289(SLC18A2),ENSGALG00000004257(TSPAN15),ENSGALG00000004246(SLC6A4),ENSGALG00000038141(NCF4),ENSGALG00000000505(KCNH6),ENSGALG00000008629(-),ENSGALG00000002570(-),ENSGALG00000027093(-),ENSGALG00000003863(P2RX7),ENSGALG00000003879(MFSD2A),ENSGALG000000059…	ENSGALG00000001416(ADRA1B),ENSGALG00000009400(SLC8A3),ENSGALG00000016904(SLITRK6),ENSGALG00000011219(GCGR),ENSGALG00000017091(FLT1),ENSGALG00000003473(SFRP1),ENSGALG00000004613(-),ENSGALG00000004660(TRPV3),ENSGALG00000027655(TRABD2B),ENSGALG00000006473(PLXNA4),ENSGALG00000012142(KCNA4),ENSGALG00000019276(-),ENSGALG00000017234(FOLH1),ENSGALG00000008716(FLRT3),ENSGALG00000009280(NPY2R),ENSGALG00000…	1.33983	4.1628e-05	0.0608671
GO:0009605	response to external stimulus	biological_process	308	196	112	2748	869	10155	ENSGALG00000026098(IL8),ENSGALG00000028284(PTX3),ENSGALG00000011668(-),ENSGALG00000005657(CRHR2),ENSGALG00000015348(ALCAM),ENSGALG00000001882(-),ENSGALG00000040424(SCNN1A),ENSGALG00000007140(NRP1),ENSGALG00000013041(CCT5),ENSGALG00000016196(-),ENSGALG00000010915(IL6),ENSGALG00000038634(KIT),ENSGALG00000016564(PTK2B),ENSGALG00000012592(RMI1),ENSGALG00000027571(-),ENSGALG00000005931(RUVBL1),ENSGALG…	ENSGALG00000015795(ADAMTS5),ENSGALG00000013722(SEMA3B),ENSGALG00000001264(PLXNA2),ENSGALG00000016912(EDNRB),ENSGALG00000013571(-),ENSGALG00000015143(-),ENSGALG00000008473(PLXND1),ENSGALG00000007217(BEST1),ENSGALG00000041346(SDF1),ENSGALG00000012885(BCL2),ENSGALG00000016047(HLCS),ENSGALG00000036616(NUAK2),ENSGALG00000021074(MYOC),ENSGALG00000031255(FGF1),ENSGALG00000003058(-),ENSGALG00000008501(KL…	1.30977	6.23547e-05	0.0781483
GO:0051270	regulation of cellular component movement	biological_process	145	88	57	2748	360	10155	ENSGALG00000014233(FBLN1),ENSGALG00000043287(CAV1),ENSGALG00000014687(EPHA1),ENSGALG00000003203(-),ENSGALG00000013022(CACNA1C),ENSGALG00000009957(TIE1),ENSGALG00000011870(HIF1A),ENSGALG00000007905(LAMB1),ENSGALG00000011209(EVL),ENSGALG00000007650(SLC9A3R1),ENSGALG00000000379(-),ENSGALG00000002012(-),ENSGALG00000009626(THBS1),ENSGALG00000015132(CDH2),ENSGALG00000012913(PKP2),ENSGALG00000005086(PLA…	ENSGALG00000028230(SUN2),ENSGALG00000015436(SDCBP),ENSGALG00000012219(UNC5C),ENSGALG00000025950(PRKCA),ENSGALG00000040297(-),ENSGALG00000012429(BMP4),ENSGALG00000006097(PLXNA1),ENSGALG00000000785(HYAL1),ENSGALG00000001419(DAB2IP),ENSGALG00000006689(ABHD2),ENSGALG00000007177(PTPRG),ENSGALG00000014824(PTGER4),ENSGALG00000012755(IGF-I),ENSGALG00000007357(BCL6),ENSGALG00000021869(PODN),ENSGALG0000000…	1.48843	7.5662e-05	0.0829728
GO:0051272	positive regulation of cellular component movement	biological_process	89	56	33	2748	196	10155	ENSGALG00000001840(TEK),ENSGALG00000032097(TBX20),ENSGALG00000008661(CYR61),ENSGALG00000004594(CD74),ENSGALG00000026098(IL8),ENSGALG00000004845(TIMM10),ENSGALG00000001171(Sema6B),ENSGALG00000029596(HAS2),ENSGALG00000011668(-),ENSGALG00000037077(CCR5),ENSGALG00000008193(RELN),ENSGALG00000023626(NTN1),ENSGALG00000043603(CCL5),ENSGALG00000006796(-),ENSGALG00000042321(LYN),ENSGALG00000003578(FN1),ENS…	ENSGALG00000013605(LRRC16A),ENSGALG00000013722(SEMA3B),ENSGALG00000031960(Lef-1),ENSGALG00000010949(GPNMB),ENSGALG00000016451(ROCK2),ENSGALG00000041346(SDF1),ENSGALG00000009480(-),ENSGALG00000006346(CXCL14),ENSGALG00000016485(RHOB),ENSGALG00000012773(GCNT2),ENSGALG00000012885(BCL2),ENSGALG00000009612(-),ENSGALG00000002583(PIK3CD),ENSGALG00000031255(FGF1),ENSGALG00000021074(MYOC),ENSGALG0000000735…	1.67802	7.837e-05	0.0763933
GO:0040017	positive regulation of locomotion	biological_process	90	58	32	2748	199	10155	ENSGALG00000008661(CYR61),ENSGALG00000032097(TBX20),ENSGALG00000001840(TEK),ENSGALG00000026098(IL8),ENSGALG00000004594(CD74),ENSGALG00000011668(-),ENSGALG00000029596(HAS2),ENSGALG00000001171(Sema6B),ENSGALG00000015410(BVES),ENSGALG00000004845(TIMM10),ENSGALG00000023626(NTN1),ENSGALG00000043603(CCL5),ENSGALG00000037077(CCR5),ENSGALG00000008193(RELN),ENSGALG00000006796(-),ENSGALG00000042321(LYN),EN…	ENSGALG00000013722(SEMA3B),ENSGALG00000013605(LRRC16A),ENSGALG00000031960(Lef-1),ENSGALG00000016451(ROCK2),ENSGALG00000010949(GPNMB),ENSGALG00000006346(CXCL14),ENSGALG00000041346(SDF1),ENSGALG00000009480(-),ENSGALG00000016485(RHOB),ENSGALG00000012773(GCNT2),ENSGALG00000012885(BCL2),ENSGALG00000009612(-),ENSGALG00000021074(MYOC),ENSGALG00000031255(FGF1),ENSGALG00000002583(PIK3CD),ENSGALG0000000333…	1.67129	8.02587e-05	0.070411
GO:2000147	positive regulation of cell motility	biological_process	87	55	32	2748	193	10155	ENSGALG00000028158(Fgf7),ENSGALG00000014687(EPHA1),ENSGALG00000011870(HIF1A),ENSGALG00000003203(-),ENSGALG00000006992(MMP9),ENSGALG00000005725(CSF1R),ENSGALG00000001267(-),ENSGALG00000012456(RAC2),ENSGALG00000000379(-),ENSGALG00000016833(F7),ENSGALG00000010847(VEGFC),ENSGALG00000007905(LAMB1),ENSGALG00000012735(EDN1),ENSGALG00000028115(SFN),ENSGALG00000010697(SEMA4D),ENSGALG00000005802(FLT4),ENSG…	ENSGALG00000025950(PRKCA),ENSGALG00000003398(ADAM9),ENSGALG00000015436(SDCBP),ENSGALG00000009900(PRKD1),ENSGALG00000028230(SUN2),ENSGALG00000017179(PDGFD),ENSGALG00000016361(FAM110C),ENSGALG00000036883(MET),ENSGALG00000014236(ATP8A1),ENSGALG00000012429(BMP4),ENSGALG00000000785(HYAL1),ENSGALG00000001419(DAB2IP),ENSGALG00000026557(PGF),ENSGALG00000017091(FLT1),ENSGALG00000003336(DAPK2),ENSGALG00000…	1.66581	0.000114887	0.0916279
GO:0030335	positive regulation of cell migration	biological_process	85	53	32	2748	189	10155	ENSGALG00000011733(-),ENSGALG00000005086(PLAU),ENSGALG00000028821(GLIPR2),ENSGALG00000001654(C1QBP),ENSGALG00000005802(FLT4),ENSGALG00000009626(THBS1),ENSGALG00000003589(VTN),ENSGALG00000010697(SEMA4D),ENSGALG00000028115(SFN),ENSGALG00000012735(EDN1),ENSGALG00000016833(F7),ENSGALG00000007905(LAMB1),ENSGALG00000010847(VEGFC),ENSGALG00000012456(RAC2),ENSGALG00000000379(-),ENSGALG00000005725(CSF1R),…	ENSGALG00000012755(IGF-I),ENSGALG00000003336(DAPK2),ENSGALG00000017091(FLT1),ENSGALG00000003058(-),ENSGALG00000000785(HYAL1),ENSGALG00000001419(DAB2IP),ENSGALG00000026557(PGF),ENSGALG00000012429(BMP4),ENSGALG00000014236(ATP8A1),ENSGALG00000016361(FAM110C),ENSGALG00000017179(PDGFD),ENSGALG00000036883(MET),ENSGALG00000009900(PRKD1),ENSGALG00000028230(SUN2),ENSGALG00000015436(SDCBP),ENSGALG000000259…	1.66196	0.000145938	0.106693
GO:0007155	cell adhesion	biological_process	230	144	86	2748	632	10155	ENSGALG00000016564(PTK2B),ENSGALG00000033568(TMEM70),ENSGALG00000038634(KIT),ENSGALG00000010915(IL6),ENSGALG00000034975(CFTII),ENSGALG00000012394(NID2),ENSGALG00000000209(PRNP),ENSGALG00000013907(KDR),ENSGALG00000015348(ALCAM),ENSGALG00000015410(BVES),ENSGALG00000014412(CSTA),ENSGALG00000015458(ILDR2),ENSGALG00000028091(MYF5),ENSGALG00000003578(FN1),ENSGALG00000002816(STK10),ENSGALG00000026038(-)…	ENSGALG00000012773(GCNT2),ENSGALG00000007109(APOA4),ENSGALG00000007070(OTOA),ENSGALG00000012885(BCL2),ENSGALG00000021074(MYOC),ENSGALG00000012067(LMLN),ENSGALG00000006041(BNC1),ENSGALG00000011200(THBS2),ENSGALG00000015056(-),ENSGALG00000006851(-),ENSGALG00000004509(-),ENSGALG00000028565(-),ENSGALG00000010949(GPNMB),ENSGALG00000026989(HOXA7),ENSGALG00000015382(CHRNA6),ENSGALG00000003398(ADAM9),ENS…	1.34485	0.000154459	0.104236
GO:0000775	chromosome, centromeric region	cellular_component	49	45	4	2748	91	10155	ENSGALG00000011914(CENPM),ENSGALG00000001491(-),ENSGALG00000001942(SPDL1),ENSGALG00000009934(NUP107),ENSGALG00000005038(CENPI),ENSGALG00000009854(NEK2),ENSGALG00000008234(ORC2),ENSGALG00000013494(CENPN),ENSGALG00000028900(CENPT),ENSGALG00000004687(CENPP),ENSGALG00000004515(KNTC1),ENSGALG00000006110(PLK1),ENSGALG00000009814(NSL1),ENSGALG00000007768(AURKA),ENSGALG00000016583(ESCO2),ENSGALG000000123…	ENSGALG00000005974(COL6A1),ENSGALG00000009722(DYNC1I1),ENSGALG00000026182(CTTNBP2NL),ENSGALG00000016419(ASAP2),	1.98984	0.000155973	0.0977392
GO:2000145	regulation of cell motility	biological_process	135	82	53	2748	337	10155	ENSGALG00000001171(Sema6B),ENSGALG00000037077(CCR5),ENSGALG00000008193(RELN),ENSGALG00000023626(NTN1),ENSGALG00000003114(NOG),ENSGALG00000032097(TBX20),ENSGALG00000001840(TEK),ENSGALG00000008661(CYR61),ENSGALG00000010338(-),ENSGALG00000043318(NMNAT1),ENSGALG00000014485(LDB2),ENSGALG00000005071(MPP1),ENSGALG00000006796(-),ENSGALG00000042321(LYN),ENSGALG00000011274(DCN),ENSGALG00000034987(GGCL1),EN…	ENSGALG00000041353(TP53INP1),ENSGALG00000013605(LRRC16A),ENSGALG00000031960(Lef-1),ENSGALG00000016451(ROCK2),ENSGALG00000027058(EMP2),ENSGALG00000009480(-),ENSGALG00000001798(BBS4),ENSGALG00000021869(PODN),ENSGALG00000012755(IGF-I),ENSGALG00000000785(HYAL1),ENSGALG00000001419(DAB2IP),ENSGALG00000014824(PTGER4),ENSGALG00000007177(PTPRG),ENSGALG00000006689(ABHD2),ENSGALG00000006097(PLXNA1),ENSGALG0…	1.48036	0.000160887	0.0940973
GO:0005694	chromosome	cellular_component	174	150	24	2748	457	10155	ENSGALG00000016312(POLA1),ENSGALG00000026884(-),ENSGALG00000014788(CENPH),ENSGALG00000032590(NDE1),ENSGALG00000032645(H2A-VI),ENSGALG00000030432(RASSF2),ENSGALG00000004037(DNA2),ENSGALG00000008962(MSH2),ENSGALG00000037167(-),ENSGALG00000003503(MYBL2),ENSGALG00000011967(MAD2L1),ENSGALG00000009837(DTL),ENSGALG00000004342(ORC6),ENSGALG00000008368(RAD18),ENSGALG00000015363(-),ENSGALG00000009061(ACTL6…	ENSGALG00000007357(BCL6),ENSGALG00000011489(T),ENSGALG00000010179(RFX3),ENSGALG00000011271(LUM),ENSGALG00000016633(HMBOX1),ENSGALG00000006186(RAD21L1),ENSGALG00000028230(SUN2),ENSGALG00000012766(SYCP3),ENSGALG00000026182(CTTNBP2NL),ENSGALG00000015681(NRIP1),ENSGALG00000027122(APPL2),ENSGALG00000016854(LIG4),ENSGALG00000013818(CITED2),ENSGALG00000011254(SATB1),ENSGALG00000027712(-),ENSGALG00000016…	1.40701	0.000167821	0.0920186
GO:0040012	regulation of locomotion	biological_process	145	89	56	2748	368	10155	ENSGALG00000010847(VEGFC),ENSGALG00000016833(F7),ENSGALG00000006456(C16orf45),ENSGALG00000004170(ADA),ENSGALG00000014920(USP14),ENSGALG00000012456(RAC2),ENSGALG00000001267(-),ENSGALG00000005725(CSF1R),ENSGALG00000006566(TBCCD1),ENSGALG00000006992(MMP9),ENSGALG00000028158(Fgf7),ENSGALG00000012946(FAM60A),ENSGALG00000011309(PLXNC1),ENSGALG00000002562(ARAP3),ENSGALG00000028821(GLIPR2),ENSGALG0000001…	ENSGALG00000014236(ATP8A1),ENSGALG00000006473(PLXNA4),ENSGALG00000036883(MET),ENSGALG00000017179(PDGFD),ENSGALG00000016361(FAM110C),ENSGALG00000038364(NOV),ENSGALG00000009900(PRKD1),ENSGALG00000003398(ADAM9),ENSGALG00000026594(HS3ST5),ENSGALG00000006379(SHH),ENSGALG00000003058(-),ENSGALG00000017091(FLT1),ENSGALG00000003336(DAPK2),ENSGALG00000003473(SFRP1),ENSGALG00000007759(-),ENSGALG00000017248(…	1.45607	0.000171748	0.0886321
GO:0002682	regulation of immune system process	biological_process	171	115	56	2748	448	10155	ENSGALG00000006382(PTPRJ),ENSGALG00000000209(PRNP),ENSGALG00000038604(PHB),ENSGALG00000001320(-),ENSGALG00000014297(IRF7),ENSGALG00000023411(CD180),ENSGALG00000007139(FAM107A),ENSGALG00000005644(MYO1G),ENSGALG00000016590(TLR7),ENSGALG00000033568(TMEM70),ENSGALG00000002263(KLHL6),ENSGALG00000016564(PTK2B),ENSGALG00000038634(KIT),ENSGALG00000010915(IL6),ENSGALG00000035282(IGF2),ENSGALG00000011206(K…	ENSGALG00000026536(IP6K3),ENSGALG00000009612(-),ENSGALG00000002761(SIRT1),ENSGALG00000006346(CXCL14),ENSGALG00000009388(SUSD4),ENSGALG00000012885(BCL2),ENSGALG00000026989(HOXA7),ENSGALG00000010949(GPNMB),ENSGALG00000012052(SNX4),ENSGALG00000002028(GPRC5B),ENSGALG00000028983(-),ENSGALG00000038364(NOV),ENSGALG00000006379(SHH),ENSGALG00000016102(-),ENSGALG00000009392(TLR5),ENSGALG00000004637(-),ENSG…	1.41053	0.000172465	0.0840574
GO:0002376	immune system process	biological_process	313	217	96	2748	901	10155	ENSGALG00000010901(-),ENSGALG00000024272(S100A8),ENSGALG00000016173(UBASH3A),ENSGALG00000003589(VTN),ENSGALG00000027051(-),ENSGALG00000007416(CD3E),ENSGALG00000005554(ADIPOQ),ENSGALG00000011473(RPS6KA2),ENSGALG00000024171(HRH2),ENSGALG00000010847(VEGFC),ENSGALG00000027093(-),ENSGALG00000014659(-),ENSGALG00000003899(RAB17),ENSGALG00000003863(P2RX7),ENSGALG00000030907(CSF3),ENSGALG00000004170(ADA),…	ENSGALG00000003336(DAPK2),ENSGALG00000017091(FLT1),ENSGALG00000003473(SFRP1),ENSGALG00000013568(NR4A3),ENSGALG00000009400(SLC8A3),ENSGALG00000006642(ADORA2A),ENSGALG00000026557(PGF),ENSGALG00000043618(SLC40A1),ENSGALG00000016500(FKBP12.6),ENSGALG00000004637(-),ENSGALG00000009392(TLR5),ENSGALG00000016102(-),ENSGALG00000006379(SHH),ENSGALG00000002028(GPRC5B),ENSGALG00000026264(MAFA),ENSGALG00000012…	1.28376	0.000175101	0.0808504
GO:0031012	extracellular matrix	cellular_component	119	73	46	2748	291	10155	ENSGALG00000000209(PRNP),ENSGALG00000017184(MMP7),ENSGALG00000012394(NID2),ENSGALG00000002553(PCDH1),ENSGALG00000002955(ADAMTSL2),ENSGALG00000016478(MATN3),ENSGALG00000009495(FGFR2),ENSGALG00000012659(CKAP4),ENSGALG00000009572(ADAMTS20),ENSGALG00000023909(-),ENSGALG00000016900(GPC6),ENSGALG00000003578(FN1),ENSGALG00000000151(ADAMTS19),ENSGALG00000014442(GAPDH),ENSGALG00000014686(FBN2),ENSGALG0000…	ENSGALG00000015322(IMPG2),ENSGALG00000009612(-),ENSGALG00000009315(PAPLN),ENSGALG00000031255(FGF1),ENSGALG00000021074(MYOC),ENSGALG00000006958(COL27A1),ENSGALG00000007070(OTOA),ENSGALG00000008164(-),ENSGALG00000019060(MMP27),ENSGALG00000009415(SMOC1),ENSGALG00000016843(COL4A2),ENSGALG00000015795(ADAMTS5),ENSGALG00000026264(MAFA),ENSGALG00000003295(-),ENSGALG00000005974(COL6A1),ENSGALG00000011200(…	1.51118	0.000201894	0.0885608
GO:0030334	regulation of cell migration	biological_process	130	79	51	2748	325	10155	ENSGALG00000009626(THBS1),ENSGALG00000015132(CDH2),ENSGALG00000005086(PLAU),ENSGALG00000001654(C1QBP),ENSGALG00000011870(HIF1A),ENSGALG00000009957(TIE1),ENSGALG00000003203(-),ENSGALG00000014687(EPHA1),ENSGALG00000007905(LAMB1),ENSGALG00000002012(-),ENSGALG00000000379(-),ENSGALG00000007650(SLC9A3R1),ENSGALG00000011209(EVL),ENSGALG00000042321(LYN),ENSGALG00000006796(-),ENSGALG00000014485(LDB2),ENSG…	ENSGALG00000014824(PTGER4),ENSGALG00000007177(PTPRG),ENSGALG00000006689(ABHD2),ENSGALG00000001419(DAB2IP),ENSGALG00000000785(HYAL1),ENSGALG00000012755(IGF-I),ENSGALG00000028230(SUN2),ENSGALG00000012219(UNC5C),ENSGALG00000025950(PRKCA),ENSGALG00000015436(SDCBP),ENSGALG00000012429(BMP4),ENSGALG00000040297(-),ENSGALG00000006097(PLXNA1),ENSGALG00000016451(ROCK2),ENSGALG00000031960(Lef-1),ENSGALG00000…	1.47817	0.000222778	0.0930683
GO:0060326	cell chemotaxis	biological_process	60	42	18	2748	123	10155	ENSGALG00000034478(GGCL1),ENSGALG00000005071(MPP1),ENSGALG00000042321(LYN),ENSGALG00000027051(-),ENSGALG00000009626(THBS1),ENSGALG00000004930(HRH1),ENSGALG00000010338(-),ENSGALG00000007140(NRP1),ENSGALG00000026995(RHOG),ENSGALG00000006352(CH25H),ENSGALG00000011733(-),ENSGALG00000014585(-),ENSGALG00000007675(CXCR5),ENSGALG00000004594(CD74),ENSGALG00000010820(CHGA),ENSGALG00000026098(IL8),ENSGALG00…	ENSGALG00000031960(Lef-1),ENSGALG00000026557(PGF),ENSGALG00000038506(NXNL1),ENSGALG00000017091(FLT1),ENSGALG00000003336(DAPK2),ENSGALG00000016912(EDNRB),ENSGALG00000034970(PRKCQ),ENSGALG00000009900(PRKD1),ENSGALG00000026663(CX3CL1),ENSGALG00000038364(NOV),ENSGALG00000031255(FGF1),ENSGALG00000038512(AGTR1),ENSGALG00000006346(CXCL14),ENSGALG00000040297(-),ENSGALG00000009480(-),ENSGALG00000041346(SD…	1.80264	0.000260513	0.103886
GO:0009611	response to wounding	biological_process	124	83	41	2748	310	10155	ENSGALG00000027947(GHSR),ENSGALG00000043204(Pax-7),ENSGALG00000013468(TLR3),ENSGALG00000009268(FGG),ENSGALG00000009626(THBS1),ENSGALG00000005135(SERPINE2),ENSGALG00000017272(VWF),ENSGALG00000001654(C1QBP),ENSGALG00000011203(HPSE),ENSGALG00000014585(-),ENSGALG00000027415(GRIN2C),ENSGALG00000005086(PLAU),ENSGALG00000011870(HIF1A),ENSGALG00000016687(P2RY8),ENSGALG00000014233(FBLN1),ENSGALG0000004328…	ENSGALG00000006689(ABHD2),ENSGALG00000009758(SLC7A11),ENSGALG00000014824(PTGER4),ENSGALG00000003282(STAT5B),ENSGALG00000034970(PRKCQ),ENSGALG00000007278(GRIN2A),ENSGALG00000012755(IGF-I),ENSGALG00000007381(SERPING1),ENSGALG00000012989(NINJ2),ENSGALG00000025950(PRKCA),ENSGALG00000016580(SCARA5),ENSGALG00000015355(CD47),ENSGALG00000008365(CHRM4),ENSGALG00000001709(-),ENSGALG00000017040(-),ENSGALG00…	1.47817	0.000309498	0.118053
GO:0050795	regulation of behavior	biological_process	57	38	19	2748	117	10155	ENSGALG00000037077(CCR5),ENSGALG00000008193(RELN),ENSGALG00000016992(HTR2A),ENSGALG00000043603(CCL5),ENSGALG00000001171(Sema6B),ENSGALG00000004845(TIMM10),ENSGALG00000011668(-),ENSGALG00000001654(C1QBP),ENSGALG00000004594(CD74),ENSGALG00000026098(IL8),ENSGALG00000011733(-),ENSGALG00000007140(NRP1),ENSGALG00000010697(SEMA4D),ENSGALG00000010338(-),ENSGALG00000028115(SFN),ENSGALG00000011686(SEMA5B),…	ENSGALG00000013568(NR4A3),ENSGALG00000001264(PLXNA2),ENSGALG00000003058(-),ENSGALG00000013722(SEMA3B),ENSGALG00000003336(DAPK2),ENSGALG00000026557(PGF),ENSGALG00000002707(CHRNB2),ENSGALG00000008473(PLXND1),ENSGALG00000006097(PLXNA1),ENSGALG00000036883(MET),ENSGALG00000006346(CXCL14),ENSGALG00000014742(HTR1A),ENSGALG00000040297(-),ENSGALG00000041346(SDF1),ENSGALG00000006473(PLXNA4),ENSGALG00000031…	1.80033	0.000377696	0.138064
GO:0050920	regulation of chemotaxis	biological_process	49	33	16	2748	96	10155	ENSGALG00000011309(PLXNC1),ENSGALG00000007806(Fgf16),ENSGALG00000036189(angiopoietin-2B),ENSGALG00000003203(-),ENSGALG00000006560(SEMA3A),ENSGALG00000012178(PDGFB),ENSGALG00000015519(ROBO2),ENSGALG00000013907(KDR),ENSGALG00000012456(RAC2),ENSGALG00000014920(USP14),ENSGALG00000006388(IL16),ENSGALG00000016564(PTK2B),ENSGALG00000006563(SEMA3D),ENSGALG00000016833(F7),ENSGALG00000035733(CCR7),ENSGALG0…	ENSGALG00000021074(MYOC),ENSGALG00000031255(FGF1),ENSGALG00000009900(PRKD1),ENSGALG00000038364(NOV),ENSGALG00000036883(MET),ENSGALG00000006097(PLXNA1),ENSGALG00000006473(PLXNA4),ENSGALG00000041346(SDF1),ENSGALG00000040297(-),ENSGALG00000006346(CXCL14),ENSGALG00000008473(PLXND1),ENSGALG00000026557(PGF),ENSGALG00000001264(PLXNA2),ENSGALG00000003336(DAPK2),ENSGALG00000013722(SEMA3B),ENSGALG000000030…	1.8862	0.00041711	0.146372
GO:0006955	immune response	biological_process	185	138	47	2748	505	10155	ENSGALG00000006973(BLNK),ENSGALG00000011094(PDE4B),ENSGALG00000000769(RAB7B),ENSGALG00000032701(LY96),ENSGALG00000009071(HMGB3),ENSGALG00000013218(C3AR1),ENSGALG00000024171(HRH2),ENSGALG00000027093(-),ENSGALG00000014659(-),ENSGALG00000003899(RAB17),ENSGALG00000008094(HSPD1),ENSGALG00000003863(P2RX7),ENSGALG00000008340(FES),ENSGALG00000004170(ADA),ENSGALG00000030907(CSF3),ENSGALG00000022586(HPX),E…	ENSGALG00000014840(C6),ENSGALG00000009392(TLR5),ENSGALG00000007346(KIAA1462),ENSGALG00000013568(NR4A3),ENSGALG00000009612(-),ENSGALG00000026536(IP6K3),ENSGALG00000026663(CX3CL1),ENSGALG00000002761(SIRT1),ENSGALG00000009388(SUSD4),ENSGALG00000006346(CXCL14),ENSGALG00000041346(SDF1),ENSGALG00000012885(BCL2),ENSGALG00000007109(APOA4),ENSGALG00000012052(SNX4),ENSGALG00000002028(GPRC5B),ENSGALG0000002…	1.35377	0.000520154	0.175512
GO:0009986	cell surface	cellular_component	115	73	42	2748	290	10155	ENSGALG00000027947(GHSR),ENSGALG00000027355(TPBG),ENSGALG00000014674(CLSTN3),ENSGALG00000015132(CDH2),ENSGALG00000009268(FGG),ENSGALG00000009626(THBS1),ENSGALG00000015701(-),ENSGALG00000005135(SERPINE2),ENSGALG00000017185(TMEM123),ENSGALG00000007511(ITGB2),ENSGALG00000001654(C1QBP),ENSGALG00000005086(PLAU),ENSGALG00000015032(CD274),ENSGALG00000040478(CAPN5),ENSGALG00000007132(ACOX2),ENSGALG000000…	ENSGALG00000022955(VAMP1),ENSGALG00000009758(SLC7A11),ENSGALG00000005714(PKD1),ENSGALG00000003701(SGMS1),ENSGALG00000004519(TRPV2),ENSGALG00000024449(RAMP2),ENSGALG00000007278(GRIN2A),ENSGALG00000006270(SCNN1G),ENSGALG00000011663(FNDC1),ENSGALG00000016580(SCARA5),ENSGALG00000001561(MXRA8),ENSGALG00000016628(-),ENSGALG00000015770(APP),ENSGALG00000002707(CHRNB2),ENSGALG00000006702(MFGE8),ENSGALG000…	1.46542	0.00065833	0.213909
GO:0016477	cell migration	biological_process	204	128	76	2748	570	10155	ENSGALG00000002562(ARAP3),ENSGALG00000003589(VTN),ENSGALG00000002786(PSTPIP1),ENSGALG00000027051(-),ENSGALG00000015001(LAMA4),ENSGALG00000012735(EDN1),ENSGALG00000010697(SEMA4D),ENSGALG00000005554(ADIPOQ),ENSGALG00000006456(C16orf45),ENSGALG00000010847(VEGFC),ENSGALG00000004170(ADA),ENSGALG00000005263(SOX8),ENSGALG00000011094(PDE4B),ENSGALG00000005725(CSF1R),ENSGALG00000012946(FAM60A),ENSGALG0000…	ENSGALG00000002525(RASGEF1A),ENSGALG00000017091(FLT1),ENSGALG00000003336(DAPK2),ENSGALG00000003473(SFRP1),ENSGALG00000007759(-),ENSGALG00000026557(PGF),ENSGALG00000009302(EMX2),ENSGALG00000006473(PLXNA4),ENSGALG00000017179(PDGFD),ENSGALG00000016361(FAM110C),ENSGALG00000036883(MET),ENSGALG00000009900(PRKD1),ENSGALG00000006379(SHH),ENSGALG00000008716(FLRT3),ENSGALG00000006346(CXCL14),ENSGALG0000001…	1.32257	0.000728496	0.228253
GO:0007166	cell surface receptor signaling pathway	biological_process	415	258	157	2748	1265	10155	ENSGALG00000004346(P2RY4),ENSGALG00000006638(GRIK4),ENSGALG00000003720(FANCD2),ENSGALG00000011733(-),ENSGALG00000005909(GATA2),ENSGALG00000013001(CTNND2),ENSGALG00000013253(INSRR),ENSGALG00000011288(DACT2),ENSGALG00000039432(P2RY13),ENSGALG00000008443(ARHGDIA),ENSGALG00000010163(LGR5),ENSGALG00000006992(MMP9),ENSGALG00000005305(ACKR2),ENSGALG00000013218(C3AR1),ENSGALG00000022586(HPX),ENSGALG00000…	ENSGALG00000028627(TIMP3),ENSGALG00000033144(COLEC10),ENSGALG00000028895(-),ENSGALG00000038364(NOV),ENSGALG00000028822(RNF152),ENSGALG00000003398(ADAM9),ENSGALG00000005658(FOXO4),ENSGALG00000028608(BTC),ENSGALG00000004150(MYO1E),ENSGALG00000008473(PLXND1),ENSGALG00000021074(MYOC),ENSGALG00000009509(CALCR),ENSGALG00000031255(FGF1),ENSGALG00000009405(GRIA2),ENSGALG00000011019(ROR1),ENSGALG000000157…	1.21233	0.000756029	0.228712
GO:0050896	response to stimulus	biological_process	1190	754	436	2748	3931	10155	ENSGALG00000027872(-),ENSGALG00000026781(ALOX5AP),ENSGALG00000006651(OGG1),ENSGALG00000004336(INPPL1),ENSGALG00000006522(HCK),ENSGALG00000009842(RASSF3),ENSGALG00000009686(-),ENSGALG00000034478(GGCL1),ENSGALG00000012594(NTRK2),ENSGALG00000005135(SERPINE2),ENSGALG00000023622(-),ENSGALG00000010707(GPR68),ENSGALG00000008890(ADGRL4),ENSGALG00000033507(PLCG2),ENSGALG00000012823(TRIM24),ENSGALG00000041…	ENSGALG00000009700(PDK4),ENSGALG00000004519(TRPV2),ENSGALG00000034970(PRKCQ),ENSGALG00000002800(GRK7),ENSGALG00000013818(CITED2),ENSGALG00000009920(COCH),ENSGALG00000016854(LIG4),ENSGALG00000008347(ATG13),ENSGALG00000015681(NRIP1),ENSGALG00000026902(P2RX6),ENSGALG00000006186(RAD21L1),ENSGALG00000007638(HMOX2),ENSGALG00000016451(ROCK2),ENSGALG00000035492(ELMO1),ENSGALG00000013785(GNAL),ENSGALG0000…	1.11868	0.000757379	0.221483
GO:0030029	actin filament-based process	biological_process	139	89	50	2748	366	10155	ENSGALG00000008060(PRKAR2B),ENSGALG00000020927(ARPC5),ENSGALG00000005597(CNN3),ENSGALG00000011086(-),ENSGALG00000027947(GHSR),ENSGALG00000004336(INPPL1),ENSGALG00000006608(-),ENSGALG00000012913(PKP2),ENSGALG00000042458(ACTN1),ENSGALG00000009089(-),ENSGALG00000010346(TGFB3),ENSGALG00000009686(-),ENSGALG00000008667(DSTN),ENSGALG00000012715(CAP2),ENSGALG00000011209(EVL),ENSGALG00000009006(-),ENSGALG…	ENSGALG00000011608(INF2),ENSGALG00000007409(SCN4B),ENSGALG00000028949(CORO6),ENSGALG00000014824(PTGER4),ENSGALG00000011254(SATB1),ENSGALG00000005930(PLS3),ENSGALG00000002800(GRK7),ENSGALG00000015066(WASF1),ENSGALG00000000234(EPB41L4A),ENSGALG00000011170(WIPF3),ENSGALG00000015436(SDCBP),ENSGALG00000028230(SUN2),ENSGALG00000011605(EPB41L5),ENSGALG00000006627(UPB1),ENSGALG00000013605(LRRC16A),ENSGAL…	1.40345	0.000815287	0.230726
GO:0048870	cell motility	biological_process	215	135	80	2748	608	10155	ENSGALG00000007905(LAMB1),ENSGALG00000010745(HMGB2),ENSGALG00000011209(EVL),ENSGALG00000006409(-),ENSGALG00000041079(CCLi7),ENSGALG00000014233(FBLN1),ENSGALG00000005086(PLAU),ENSGALG00000007511(ITGB2),ENSGALG00000001654(C1QBP),ENSGALG00000009626(THBS1),ENSGALG00000034478(GGCL1),ENSGALG00000012594(NTRK2),ENSGALG00000014729(DEPDC1B),ENSGALG00000036196(Mtch2),ENSGALG00000029983(ANGPT1),ENSGALG000000…	ENSGALG00000012429(BMP4),ENSGALG00000040297(-),ENSGALG00000028230(SUN2),ENSGALG00000004553(SGPL1),ENSGALG00000008135(SATB2),ENSGALG00000015436(SDCBP),ENSGALG00000012219(UNC5C),ENSGALG00000034970(PRKCQ),ENSGALG00000038506(NXNL1),ENSGALG00000001419(DAB2IP),ENSGALG00000009480(-),ENSGALG00000027058(EMP2),ENSGALG00000039583(MITF),ENSGALG00000021869(PODN),ENSGALG00000041353(TP53INP1),ENSGALG00000020788…	1.30677	0.000877581	0.240594
GO:0040011	locomotion	biological_process	248	156	92	2748	717	10155	ENSGALG00000001654(C1QBP),ENSGALG00000007511(ITGB2),ENSGALG00000005086(PLAU),ENSGALG00000014729(DEPDC1B),ENSGALG00000004631(DRAXIN),ENSGALG00000012594(NTRK2),ENSGALG00000034478(GGCL1),ENSGALG00000008014(CEBPB),ENSGALG00000009626(THBS1),ENSGALG00000011209(EVL),ENSGALG00000007905(LAMB1),ENSGALG00000010745(HMGB2),ENSGALG00000041079(CCLi7),ENSGALG00000043287(CAV1),ENSGALG00000014233(FBLN1),ENSGALG000…	ENSGALG00000034970(PRKCQ),ENSGALG00000001419(DAB2IP),ENSGALG00000038506(NXNL1),ENSGALG00000021031(ACKR3),ENSGALG00000001774(NEO1),ENSGALG00000040297(-),ENSGALG00000012429(BMP4),ENSGALG00000015436(SDCBP),ENSGALG00000008135(SATB2),ENSGALG00000012219(UNC5C),ENSGALG00000028230(SUN2),ENSGALG00000004553(SGPL1),ENSGALG00000041353(TP53INP1),ENSGALG00000031960(Lef-1),ENSGALG00000016451(ROCK2),ENSGALG00000…	1.27819	0.000998621	0.265482
GO:0031224	intrinsic component of membrane	cellular_component	1042	621	421	2748	3425	10155	ENSGALG00000009020(JAG1),ENSGALG00000006910(IMPDH),ENSGALG00000008969(EPCAM),ENSGALG00000035094(CDH17),ENSGALG00000006172(ABCC8),ENSGALG00000007178(-),ENSGALG00000013209(-),ENSGALG00000014730(ELOVL7),ENSGALG00000040621(IL18R1),ENSGALG00000005257(-),ENSGALG00000012454(CYTH4),ENSGALG00000016803(ST6GAL2),ENSGALG00000026361(SLITRK5),ENSGALG00000016560(SELENOI),ENSGALG00000005808(KREMEN1),ENSGALG00000…	ENSGALG00000009850(NOVA1),ENSGALG00000013968(SGCB),ENSGALG00000005752(ABCA4),ENSGALG00000015140(-),ENSGALG00000008497(SLC38A2),ENSGALG00000040573(FMO3),ENSGALG00000007092(LYSMD4),ENSGALG00000007638(HMOX2),ENSGALG00000016941(PCDH17),ENSGALG00000026902(P2RX6),ENSGALG00000015681(NRIP1),ENSGALG00000016734(SLC9A7),ENSGALG00000005254(-),ENSGALG00000000755(ACER3),ENSGALG00000016990(LRCH1),ENSGALG0000001…	1.12427	0.00100418	0.259109
GO:0030155	regulation of cell adhesion	biological_process	104	67	37	2748	261	10155	ENSGALG00000008014(CEBPB),ENSGALG00000009626(THBS1),ENSGALG00000009268(FGG),ENSGALG00000005135(SERPINE2),ENSGALG00000015132(CDH2),ENSGALG00000002234(UNC13D),ENSGALG00000005086(PLAU),ENSGALG00000001654(C1QBP),ENSGALG00000012662(NUAK1),ENSGALG00000006409(-),ENSGALG00000014687(EPHA1),ENSGALG00000014233(FBLN1),ENSGALG00000043287(CAV1),ENSGALG00000032836(MAOB),ENSGALG00000015032(CD274),ENSGALG00000010…	ENSGALG00000016920(LMO7),ENSGALG00000003282(STAT5B),ENSGALG00000000785(HYAL1),ENSGALG00000005714(PKD1),ENSGALG00000013818(CITED2),ENSGALG00000012755(IGF-I),ENSGALG00000038540(ZBTB16),ENSGALG00000034970(PRKCQ),ENSGALG00000015355(CD47),ENSGALG00000011205(SMOC2),ENSGALG00000025950(PRKCA),ENSGALG00000004695(ECM2),ENSGALG00000012429(BMP4),ENSGALG00000009723(FMN1),ENSGALG00000031960(Lef-1),ENSGALG00000…	1.4725	0.00103607	0.259699
GO:0006954	inflammatory response	biological_process	98	72	26	2748	243	10155	ENSGALG00000011733(-),ENSGALG00000014585(-),ENSGALG00000027415(GRIN2C),ENSGALG00000027786(SOCS3),ENSGALG00000026781(ALOX5AP),ENSGALG00000024272(S100A8),ENSGALG00000001654(C1QBP),ENSGALG00000015216(SYK),ENSGALG00000009626(THBS1),ENSGALG00000005857(-),ENSGALG00000027051(-),ENSGALG00000000616(ELF3),ENSGALG00000034478(GGCL1),ENSGALG00000007153(-),ENSGALG00000011473(RPS6KA2),ENSGALG00000027947(GHSR),E…	ENSGALG00000007381(SERPING1),ENSGALG00000003282(STAT5B),ENSGALG00000006642(ADORA2A),ENSGALG00000014824(PTGER4),ENSGALG00000038506(NXNL1),ENSGALG00000000785(HYAL1),ENSGALG00000011291(NR1D2),ENSGALG00000038364(NOV),ENSGALG00000015355(CD47),ENSGALG00000014840(C6),ENSGALG00000004637(-),ENSGALG00000009392(TLR5),ENSGALG00000016102(-),ENSGALG00000002028(GPRC5B),ENSGALG00000017040(-),ENSGALG00000001314(P…	1.49033	0.00104943	0.25574
GO:0050900	leukocyte migration	biological_process	54	41	13	2748	116	10155	ENSGALG00000010338(-),ENSGALG00000004930(HRH1),ENSGALG00000027051(-),ENSGALG00000042321(LYN),ENSGALG00000005071(MPP1),ENSGALG00000034478(GGCL1),ENSGALG00000002816(STK10),ENSGALG00000043603(CCL5),ENSGALG00000007511(ITGB2),ENSGALG00000037077(CCR5),ENSGALG00000001654(C1QBP),ENSGALG00000011668(-),ENSGALG00000015216(SYK),ENSGALG00000026098(IL8),ENSGALG00000007675(CXCR5),ENSGALG00000004594(CD74),ENSGAL…	ENSGALG00000014824(PTGER4),ENSGALG00000026557(PGF),ENSGALG00000038506(NXNL1),ENSGALG00000026989(HOXA7),ENSGALG00000016912(EDNRB),ENSGALG00000003336(DAPK2),ENSGALG00000017091(FLT1),ENSGALG00000038364(NOV),ENSGALG00000026663(CX3CL1),ENSGALG00000039583(MITF),ENSGALG00000029378(ITGA9),ENSGALG00000006346(CXCL14),ENSGALG00000040297(-),	1.72028	0.00124402	0.294968
GO:0048015	phosphatidylinositol-mediated signaling	biological_process	39	28	11	2748	76	10155	ENSGALG00000005505(PIK3CB),ENSGALG00000001616(CDC45),ENSGALG00000039145(CA8),ENSGALG00000029983(ANGPT1),ENSGALG00000011274(DCN),ENSGALG00000007650(SLC9A3R1),ENSGALG00000030907(CSF3),ENSGALG00000005547(PIK3AP1),ENSGALG00000013907(KDR),ENSGALG00000005725(CSF1R),ENSGALG00000009378(PDGFC),ENSGALG00000014213(PRR5),ENSGALG00000010202(ENTPD5),ENSGALG00000012178(PDGFB),ENSGALG00000029077(CBL),ENSGALG0000…	ENSGALG00000011078(-),ENSGALG00000017179(PDGFD),ENSGALG00000009612(-),ENSGALG00000021074(MYOC),ENSGALG00000002583(PIK3CD),ENSGALG00000002761(SIRT1),ENSGALG00000012755(IGF-I),ENSGALG00000017091(FLT1),ENSGALG00000005425(OGT),ENSGALG00000001419(DAB2IP),ENSGALG00000006942(-),	1.89633	0.00145083	0.334952
GO:0001944	vasculature development	biological_process	110	63	47	2748	283	10155	ENSGALG00000011855(RHOJ),ENSGALG00000010847(VEGFC),ENSGALG00000040079(ZFPM2),ENSGALG00000008701(XDH),ENSGALG00000009107(NRXN1),ENSGALG00000027165(-),ENSGALG00000016176(-),ENSGALG00000002532(GJA4),ENSGALG00000015216(SYK),ENSGALG00000005909(GATA2),ENSGALG00000005802(FLT4),ENSGALG00000011228(WARS),ENSGALG00000015001(LAMA4),ENSGALG00000003196(-),ENSGALG00000012735(EDN1),ENSGALG00000038634(KIT),ENSGAL…	ENSGALG00000005658(FOXO4),ENSGALG00000003146(CCDC92),ENSGALG00000015144(ZFAND5),ENSGALG00000025748(FGF9),ENSGALG00000009900(PRKD1),ENSGALG00000038364(NOV),ENSGALG00000006379(SHH),ENSGALG00000014840(C6),ENSGALG00000017091(FLT1),ENSGALG00000027231(NRARP),ENSGALG00000026557(PGF),ENSGALG00000017248(RAB30),ENSGALG00000004850(ZMIZ1),ENSGALG00000016485(RHOB),ENSGALG00000031255(FGF1),ENSGALG00000002761(S…	1.43638	0.00150718	0.339039
GO:0030036	actin cytoskeleton organization	biological_process	129	84	45	2748	342	10155	ENSGALG00000004336(INPPL1),ENSGALG00000027947(GHSR),ENSGALG00000006608(-),ENSGALG00000042458(ACTN1),ENSGALG00000009089(-),ENSGALG00000010346(TGFB3),ENSGALG00000008667(DSTN),ENSGALG00000012715(CAP2),ENSGALG00000009686(-),ENSGALG00000008060(PRKAR2B),ENSGALG00000020927(ARPC5),ENSGALG00000005597(CNN3),ENSGALG00000011086(-),ENSGALG00000004901(CORO1C),ENSGALG00000032658(-),ENSGALG00000008010(PTPN1),ENS…	ENSGALG00000014824(PTGER4),ENSGALG00000011254(SATB1),ENSGALG00000005930(PLS3),ENSGALG00000002800(GRK7),ENSGALG00000015066(WASF1),ENSGALG00000011608(INF2),ENSGALG00000028949(CORO6),ENSGALG00000015436(SDCBP),ENSGALG00000000234(EPB41L4A),ENSGALG00000011170(WIPF3),ENSGALG00000008043(CORO2B),ENSGALG00000016451(ROCK2),ENSGALG00000016602(-),ENSGALG00000009723(FMN1),ENSGALG00000001329(EPB41),ENSGALG00000…	1.39388	0.00153766	0.337248
GO:0016021	integral component of membrane	cellular_component	1027	612	415	2748	3389	10155	ENSGALG00000015410(BVES),ENSGALG00000015458(ILDR2),ENSGALG00000040561(GPR171),ENSGALG00000008539(ALG12),ENSGALG00000006375(-),ENSGALG00000015010(-),ENSGALG00000005209(-),ENSGALG00000002383(-),ENSGALG00000016215(CXorf36),ENSGALG00000016268(CFAP47),ENSGALG00000014477(-),ENSGALG00000007284(SYNPR),ENSGALG00000020386(BDKRB1),ENSGALG00000014698(CASP2),ENSGALG00000008997(STEAP4),ENSGALG00000013907(KDR),…	ENSGALG00000012683(RNF144B),ENSGALG00000003295(-),ENSGALG00000013722(SEMA3B),ENSGALG00000010858(LRP2),ENSGALG00000005266(BEAN1),ENSGALG00000007217(BEST1),ENSGALG00000010752(CDCP2),ENSGALG00000010943(SCN1A),ENSGALG00000005683(ARHGAP29),ENSGALG00000009152(ATRNL1),ENSGALG00000023025(ZBTB42),ENSGALG00000010364(-),ENSGALG00000003058(-),ENSGALG00000006490(SCN3B),ENSGALG00000015809(RNF103),ENSGALG000000…	1.11986	0.00158281	0.338683
GO:0071526	semaphorin-plexin signaling pathway	biological_process	19	11	8	2748	27	10155	ENSGALG00000006563(SEMA3D),ENSGALG00000003203(-),ENSGALG00000007140(NRP1),ENSGALG00000006560(SEMA3A),ENSGALG00000028115(SFN),ENSGALG00000011686(SEMA5B),ENSGALG00000010697(SEMA4D),ENSGALG00000011309(PLXNC1),ENSGALG00000008443(ARHGDIA),ENSGALG00000001171(Sema6B),ENSGALG00000004845(TIMM10),	ENSGALG00000003058(-),ENSGALG00000006473(PLXNA4),ENSGALG00000013722(SEMA3B),ENSGALG00000006097(PLXNA1),ENSGALG00000001264(PLXNA2),ENSGALG00000036883(MET),ENSGALG00000008473(PLXND1),ENSGALG00000021074(MYOC),	2.60048	0.00168251	0.351443
GO:0048017	inositol lipid-mediated signaling	biological_process	39	28	11	2748	77	10155	ENSGALG00000011274(DCN),ENSGALG00000007650(SLC9A3R1),ENSGALG00000030907(CSF3),ENSGALG00000005505(PIK3CB),ENSGALG00000039145(CA8),ENSGALG00000001616(CDC45),ENSGALG00000029983(ANGPT1),ENSGALG00000009378(PDGFC),ENSGALG00000014213(PRR5),ENSGALG00000010202(ENTPD5),ENSGALG00000029077(CBL),ENSGALG00000012178(PDGFB),ENSGALG00000013907(KDR),ENSGALG00000005547(PIK3AP1),ENSGALG00000005725(CSF1R),ENSGALG0000…	ENSGALG00000017179(PDGFD),ENSGALG00000011078(-),ENSGALG00000021074(MYOC),ENSGALG00000002583(PIK3CD),ENSGALG00000002761(SIRT1),ENSGALG00000009612(-),ENSGALG00000012755(IGF-I),ENSGALG00000005425(OGT),ENSGALG00000017091(FLT1),ENSGALG00000001419(DAB2IP),ENSGALG00000006942(-),	1.8717	0.00175586	0.358237
GO:0001568	blood vessel development	biological_process	105	60	45	2748	270	10155	ENSGALG00000007140(NRP1),ENSGALG00000040444(SEMA3C),ENSGALG00000005209(-),ENSGALG00000029596(HAS2),ENSGALG00000015410(BVES),ENSGALG00000029024(TCF21),ENSGALG00000026098(IL8),ENSGALG00000027587(LRG1),ENSGALG00000013907(KDR),ENSGALG00000005285(TBX4),ENSGALG00000002155(-),ENSGALG00000001021(MYOCD),ENSGALG00000016564(PTK2B),ENSGALG00000012735(EDN1),ENSGALG00000003196(-),ENSGALG00000015001(LAMA4),ENSG…	ENSGALG00000008473(PLXND1),ENSGALG00000026989(HOXA7),ENSGALG00000004150(MYO1E),ENSGALG00000011200(THBS2),ENSGALG00000016843(COL4A2),ENSGALG00000010858(LRP2),ENSGALG00000002761(SIRT1),ENSGALG00000031255(FGF1),ENSGALG00000016485(RHOB),ENSGALG00000004850(ZMIZ1),ENSGALG00000017248(RAB30),ENSGALG00000026557(PGF),ENSGALG00000027231(NRARP),ENSGALG00000017091(FLT1),ENSGALG00000014840(C6),ENSGALG000000063…	1.43711	0.00189534	0.377905
GO:0006090	pyruvate metabolic process	biological_process	30	20	10	2748	54	10155	ENSGALG00000017246(ME3),ENSGALG00000002377(ENO1),ENSGALG00000014442(GAPDH),ENSGALG00000007936(-),ENSGALG00000006543(PFKL),ENSGALG00000011483(-),ENSGALG00000011870(HIF1A),ENSGALG00000010202(ENTPD5),ENSGALG00000016430(-),ENSGALG00000012613(FBP1),ENSGALG00000006910(IMPDH),ENSGALG00000026077(ALDOC),ENSGALG00000014526(-),ENSGALG00000016992(HTR2A),ENSGALG00000003863(P2RX7),ENSGALG00000007606(PGAM1),ENS…	ENSGALG00000002358(CDO1),ENSGALG00000009700(PDK4),ENSGALG00000013568(NR4A3),ENSGALG00000027287(-),ENSGALG00000014528(ENO2),ENSGALG00000005425(OGT),ENSGALG00000021039(HKDC1),ENSGALG00000012755(IGF-I),ENSGALG00000016323(PDK3),ENSGALG00000013576(MTNR1A),	2.05301	0.00193408	0.377059
GO:0042127	regulation of cell proliferation	biological_process	225	156	69	2748	654	10155	ENSGALG00000000516(FANCA),ENSGALG00000013211(Sial-T2),ENSGALG00000036711(S100A11),ENSGALG00000003733(LIFR),ENSGALG00000004594(CD74),ENSGALG00000043603(CCL5),ENSGALG00000016357(PRDX4),ENSGALG00000014561(PTPN6),ENSGALG00000029596(HAS2),ENSGALG00000038604(PHB),ENSGALG00000006382(PTPRJ),ENSGALG00000015708(FGFR3),ENSGALG00000009378(PDGFC),ENSGALG00000003045(E2F1),ENSGALG00000035282(IGF2),ENSGALG000000…	ENSGALG00000010412(WWTR1),ENSGALG00000003033(-),ENSGALG00000009612(-),ENSGALG00000002761(SIRT1),ENSGALG00000004850(ZMIZ1),ENSGALG00000011099(FAP),ENSGALG00000026557(PGF),ENSGALG00000027231(NRARP),ENSGALG00000015407(PLAG1),ENSGALG00000022980(CDKN1B),ENSGALG00000003473(SFRP1),ENSGALG00000001229(SKI),ENSGALG00000013568(NR4A3),ENSGALG00000009900(PRKD1),ENSGALG00000025748(FGF9),ENSGALG00000006379(SHH)…	1.27136	0.0021219	0.404683
GO:0048514	blood vessel morphogenesis	biological_process	92	53	39	2748	232	10155	ENSGALG00000016954(RGCC),ENSGALG00000005285(TBX4),ENSGALG00000001021(MYOCD),ENSGALG00000002155(-),ENSGALG00000011274(DCN),ENSGALG00000016564(PTK2B),ENSGALG00000005505(PIK3CB),ENSGALG00000002987(SERPINF2),ENSGALG00000029983(ANGPT1),ENSGALG00000036189(angiopoietin-2B),ENSGALG00000027587(LRG1),ENSGALG00000009020(JAG1),ENSGALG00000013907(KDR),ENSGALG00000029596(HAS2),ENSGALG00000015410(BVES),ENSGALG0…	ENSGALG00000027058(EMP2),ENSGALG00000004850(ZMIZ1),ENSGALG00000036798(COL4A1),ENSGALG00000016485(RHOB),ENSGALG00000031255(FGF1),ENSGALG00000002761(SIRT1),ENSGALG00000011489(T),ENSGALG00000010370(MED12L),ENSGALG00000002358(CDO1),ENSGALG00000029401(Six1),ENSGALG00000011200(THBS2),ENSGALG00000016843(COL4A2),ENSGALG00000031960(Lef-1),ENSGALG00000016451(ROCK2),ENSGALG00000008473(PLXND1),ENSGALG0000002…	1.46542	0.00224688	0.419403
GO:0004872	receptor activity	molecular_function	281	171	110	2748	840	10155	ENSGALG00000010707(GPR68),ENSGALG00000009705(RYR3),ENSGALG00000008890(ADGRL4),ENSGALG00000002318(LVRN),ENSGALG00000013200(GABBR2),ENSGALG00000011319(ADGRL3),ENSGALG00000002170(-),ENSGALG00000019231(CD200R1A),ENSGALG00000004309(GDAP1L1),ENSGALG00000006221(KIF1A),ENSGALG00000013244(ABCC9),ENSGALG00000026092(HRH4),ENSGALG00000016687(P2RY8),ENSGALG00000001835(-),ENSGALG00000007001(TLR4),ENSGALG000000…	ENSGALG00000041800(GLP2R),ENSGALG00000005626(TPST2),ENSGALG00000001774(NEO1),ENSGALG00000000461(MRC2),ENSGALG00000005476(PTH1R),ENSGALG00000026902(P2RX6),ENSGALG00000012219(UNC5C),ENSGALG00000015355(CD47),ENSGALG00000018803(-),ENSGALG00000015441(CD247),ENSGALG00000038506(NXNL1),ENSGALG00000021031(ACKR3),ENSGALG00000005969(-),ENSGALG00000002358(CDO1),ENSGALG00000002427(SMIM5),ENSGALG00000009095(-)…	1.2362	0.00231067	0.422324
GO:0014065	phosphatidylinositol 3-kinase signaling	biological_process	32	23	9	2748	60	10155	ENSGALG00000001654(C1QBP),ENSGALG00000011274(DCN),ENSGALG00000043603(CCL5),ENSGALG00000016992(HTR2A),ENSGALG00000007650(SLC9A3R1),ENSGALG00000008193(RELN),ENSGALG00000014561(PTPN6),ENSGALG00000030907(CSF3),ENSGALG00000001840(TEK),ENSGALG00000029983(ANGPT1),ENSGALG00000010697(SEMA4D),ENSGALG00000009378(PDGFC),ENSGALG00000012735(EDN1),ENSGALG00000014213(PRR5),ENSGALG00000010202(ENTPD5),ENSGALG00000…	ENSGALG00000017179(PDGFD),ENSGALG00000012755(IGF-I),ENSGALG00000011078(-),ENSGALG00000017091(FLT1),ENSGALG00000021074(MYOC),ENSGALG00000001419(DAB2IP),ENSGALG00000002761(SIRT1),ENSGALG00000006942(-),ENSGALG00000009612(-),	1.97089	0.00233291	0.417686
GO:0000776	kinetochore	cellular_component	35	32	3	2748	68	10155	ENSGALG00000011091(NUP133),ENSGALG00000008233(BUB1),ENSGALG00000012160(KIF18A),ENSGALG00000027454(CENPW),ENSGALG00000024481(-),ENSGALG00000016609(CENPO),ENSGALG00000010120(KIF2C),ENSGALG00000010900(SPC25),ENSGALG00000014801(NDC80),ENSGALG00000032590(NDE1),ENSGALG00000014788(CENPH),ENSGALG00000015874(TTK),ENSGALG00000020999(DYNLL1),ENSGALG00000011966(RANGAP1),ENSGALG00000007736(-),ENSGALG000000116…	ENSGALG00000026182(CTTNBP2NL),ENSGALG00000005974(COL6A1),ENSGALG00000009722(DYNC1I1),	1.90205	0.00239968	0.421048
GO:0014066	regulation of phosphatidylinositol 3-kinase signaling	biological_process	28	19	9	2748	50	10155	ENSGALG00000039682(HCLS1),ENSGALG00000013907(KDR),ENSGALG00000005547(PIK3AP1),ENSGALG00000005135(SERPINE2),ENSGALG00000012594(NTRK2),ENSGALG00000010202(ENTPD5),ENSGALG00000029077(CBL),ENSGALG00000012178(PDGFB),ENSGALG00000010697(SEMA4D),ENSGALG00000009378(PDGFC),ENSGALG00000014213(PRR5),ENSGALG00000029983(ANGPT1),ENSGALG00000001840(TEK),ENSGALG00000043603(CCL5),ENSGALG00000007650(SLC9A3R1),ENSGAL…	ENSGALG00000009612(-),ENSGALG00000002761(SIRT1),ENSGALG00000006942(-),ENSGALG00000021074(MYOC),ENSGALG00000001419(DAB2IP),ENSGALG00000012755(IGF-I),ENSGALG00000011078(-),ENSGALG00000017091(FLT1),ENSGALG00000017179(PDGFD),	2.06943	0.00246451	0.423945
GO:0042391	regulation of membrane potential	biological_process	73	43	30	2748	177	10155	ENSGALG00000003833(CACNA1E),ENSGALG00000015233(ATP1B1),ENSGALG00000036971(FGF12),ENSGALG00000015018(CASQ2),ENSGALG00000007959(SLC26A3),ENSGALG00000012790(DSP),ENSGALG00000005332(CACNA1D),ENSGALG00000015410(BVES),ENSGALG00000008193(RELN),ENSGALG00000002098(GRIK3),ENSGALG00000020049(KCNK16),ENSGALG00000016268(CFAP47),ENSGALG00000016868(NALCN),ENSGALG00000008351(CAV3),ENSGALG00000036196(Mtch2),ENSGA…	ENSGALG00000016281(DMD),ENSGALG00000010476(BNIP3),ENSGALG00000004150(MYO1E),ENSGALG00000011009(SCN2A),ENSGALG00000017280(KCNA1),ENSGALG00000012044(-),ENSGALG00000006112(SCN5A),ENSGALG00000002707(CHRNB2),ENSGALG00000011040(SCN3A),ENSGALG00000005553(NLGN3),ENSGALG00000012885(BCL2),ENSGALG00000010943(SCN1A),ENSGALG00000021074(MYOC),ENSGALG00000011990(USP53),ENSGALG00000007278(GRIN2A),ENSGALG00000007…	1.5241	0.00284299	0.479644
GO:0098609	cell-cell adhesion	biological_process	145	91	54	2748	400	10155	ENSGALG00000002990(PRELID1),ENSGALG00000000379(-),ENSGALG00000007905(LAMB1),ENSGALG00000002544(PCDH12),ENSGALG00000015032(CD274),ENSGALG00000010320(PAWR),ENSGALG00000043287(CAV1),ENSGALG00000032836(MAOB),ENSGALG00000027198(TMEM47),ENSGALG00000007059(IGSF6),ENSGALG00000006409(-),ENSGALG00000012830(-),ENSGALG00000007511(ITGB2),ENSGALG00000012906(CDH20),ENSGALG00000003485(CCND3),ENSGALG00000012913(P…	ENSGALG00000014582(CADM1),ENSGALG00000016628(-),ENSGALG00000012429(BMP4),ENSGALG00000025950(PRKCA),ENSGALG00000041093(MMP24),ENSGALG00000015355(CD47),ENSGALG00000016941(PCDH17),ENSGALG00000034970(PRKCQ),ENSGALG00000038540(ZBTB16),ENSGALG00000001768(TENM2),ENSGALG00000014812(SIDT1),ENSGALG00000012755(IGF-I),ENSGALG00000009758(SLC7A11),ENSGALG00000011254(SATB1),ENSGALG00000014824(PTGER4),ENSGALG000…	1.33959	0.00288081	0.476856
GO:0000779	condensed chromosome, centromeric region	cellular_component	19	19	0	2748	29	10155	ENSGALG00000014442(GAPDH),ENSGALG00000010900(SPC25),ENSGALG00000014801(NDC80),ENSGALG00000008234(ORC2),ENSGALG00000024481(-),ENSGALG00000001632(MIS12),ENSGALG00000017128(SKA3),ENSGALG00000009690(CENPF),ENSGALG00000001942(SPDL1),ENSGALG00000008014(CEBPB),ENSGALG00000007768(AURKA),ENSGALG00000009814(NSL1),ENSGALG00000027454(CENPW),ENSGALG00000008233(BUB1),ENSGALG00000001491(-),ENSGALG00000006110(PL…	-	2.42113	0.00313098	0.508669
GO:0005578	proteinaceous extracellular matrix	cellular_component	77	41	36	2748	190	10155	ENSGALG00000008193(RELN),ENSGALG00000007665(-),ENSGALG00000023626(NTN1),ENSGALG00000005180(-),ENSGALG00000008661(CYR61),ENSGALG00000034067(FMOD),ENSGALG00000016900(GPC6),ENSGALG00000003578(FN1),ENSGALG00000000151(ADAMTS19),ENSGALG00000014686(FBN2),ENSGALG00000040316(GPC1),ENSGALG00000009572(ADAMTS20),ENSGALG00000023909(-),ENSGALG00000010316(FRAS1),ENSGALG00000026322(-),ENSGALG00000002667(OLFML2B)…	ENSGALG00000011200(THBS2),ENSGALG00000005974(COL6A1),ENSGALG00000026264(MAFA),ENSGALG00000003295(-),ENSGALG00000016843(COL4A2),ENSGALG00000028069(WNT16),ENSGALG00000015795(ADAMTS5),ENSGALG00000003580(MMP2),ENSGALG00000006087(GPC3),ENSGALG00000009415(SMOC1),ENSGALG00000008164(-),ENSGALG00000011271(LUM),ENSGALG00000007070(OTOA),ENSGALG00000006958(COL27A1),ENSGALG00000036798(COL4A1),ENSGALG000000312…	1.49762	0.00320774	0.511664
GO:0006261	DNA-dependent DNA replication	biological_process	37	32	5	2748	75	10155	ENSGALG00000012448(ORC4),ENSGALG00000015513(MMS22L),ENSGALG00000006051(CDC7),ENSGALG00000015692(POLN),ENSGALG00000004342(ORC6),ENSGALG00000008538(GINS1),ENSGALG00000004037(DNA2),ENSGALG00000006631(TICRR),ENSGALG00000016312(POLA1),ENSGALG00000008256(BLM),ENSGALG00000012348(MCM6),ENSGALG00000024481(-),ENSGALG00000016293(BMP5),ENSGALG00000008698(MGME1),ENSGALG00000012915(-),ENSGALG00000001616(CDC45)…	ENSGALG00000026572(RGS5),ENSGALG00000015284(RGMB),ENSGALG00000011271(LUM),ENSGALG00000012429(BMP4),ENSGALG00000027874(CHAC1),	1.82307	0.00327423	0.512943
GO:0009653	anatomical structure morphogenesis	biological_process	398	234	164	2748	1241	10155	ENSGALG00000012421(ARHGAP15),ENSGALG00000002562(ARAP3),ENSGALG00000027165(-),ENSGALG00000005554(ADIPOQ),ENSGALG00000009523(CNTN1),ENSGALG00000012735(EDN1),ENSGALG00000010697(SEMA4D),ENSGALG00000011228(WARS),ENSGALG00000003196(-),ENSGALG00000004170(ADA),ENSGALG00000014496(Prom1),ENSGALG00000040079(ZFPM2),ENSGALG00000024171(HRH2),ENSGALG00000003899(RAB17),ENSGALG00000015191(CD200R1L),ENSGALG0000000…	ENSGALG00000013568(NR4A3),ENSGALG00000016904(SLITRK6),ENSGALG00000017091(FLT1),ENSGALG00000015407(PLAG1),ENSGALG00000015150(RORB),ENSGALG00000003588(-),ENSGALG00000019276(-),ENSGALG00000006775(TGM2),ENSGALG00000006473(PLXNA4),ENSGALG00000006379(SHH),ENSGALG00000012595(AGTPBP1),ENSGALG00000009900(PRKD1),ENSGALG00000005974(COL6A1),ENSGALG00000012163(BDNF),ENSGALG00000031301(-),ENSGALG00000006222(-)…	1.18515	0.00342476	0.527112
GO:0008283	cell proliferation	biological_process	268	181	87	2748	805	10155	ENSGALG00000030396(HMGA1),ENSGALG00000040316(GPC1),ENSGALG00000010338(-),ENSGALG00000006216(MYOD1),ENSGALG00000012680(E2F3),ENSGALG00000039682(HCLS1),ENSGALG00000003114(NOG),ENSGALG00000021017(DUSP15),ENSGALG00000017073(BRCA2),ENSGALG00000009870(IL15),ENSGALG00000010700(RPA3),ENSGALG00000010202(ENTPD5),ENSGALG00000005852(SRMS),ENSGALG00000012178(PDGFB),ENSGALG00000010036(FOSL2),ENSGALG00000011434…	ENSGALG00000002707(CHRNB2),ENSGALG00000002298(COL8A2),ENSGALG00000017280(KCNA1),ENSGALG00000002763(FRZB),ENSGALG00000003580(MMP2),ENSGALG00000011489(T),ENSGALG00000007357(BCL6),ENSGALG00000028318(CDKN1A),ENSGALG00000010370(MED12L),ENSGALG00000029401(Six1),ENSGALG00000015297(FOXO3),ENSGALG00000036043(TBX3),ENSGALG00000040266(GLI3),ENSGALG00000000785(HYAL1),ENSGALG00000003282(STAT5B),ENSGALG0000001…	1.23027	0.00358139	0.541716
GO:0016126	sterol biosynthetic process	biological_process	17	12	5	2748	25	10155	ENSGALG00000004106(DHCR7),ENSGALG00000013848(MVK),ENSGALG00000028685(SEMA5A),ENSGALG00000027188(SREBF1),ENSGALG00000007267(MVD),ENSGALG00000010798(DHCR24),ENSGALG00000037852(HSD17B7),ENSGALG00000009560(MSMO1),ENSGALG00000014948(HMGCR),ENSGALG00000017394(INSIG1),ENSGALG00000016665(FDFT1),ENSGALG00000009365(CYP51),	ENSGALG00000007109(APOA4),ENSGALG00000031255(FGF1),ENSGALG00000014368(APOA5),ENSGALG00000007114(APOA1),ENSGALG00000003972(FAXDC2),	2.51288	0.00376797	0.560278
GO:0007160	cell-matrix adhesion	biological_process	40	25	15	2748	84	10155	ENSGALG00000012394(NID2),ENSGALG00000014687(EPHA1),ENSGALG00000006382(PTPRJ),ENSGALG00000013907(KDR),ENSGALG00000014463(ACTN2),ENSGALG00000000379(-),ENSGALG00000016564(PTK2B),ENSGALG00000005505(PIK3CB),ENSGALG00000002389(ITGB4),ENSGALG00000000102(UBE2T),ENSGALG00000010847(VEGFC),ENSGALG00000003578(FN1),ENSGALG00000005349(-),ENSGALG00000003720(FANCD2),ENSGALG00000014688(ZYX),ENSGALG00000009268(FGG…	ENSGALG00000021074(MYOC),ENSGALG00000007357(BCL6),ENSGALG00000023420(-),ENSGALG00000003398(ADAM9),ENSGALG00000006041(BNC1),ENSGALG00000027058(EMP2),ENSGALG00000007070(OTOA),ENSGALG00000012885(BCL2),ENSGALG00000010875(ITGB8),ENSGALG00000008007(ITGA11),ENSGALG00000009723(FMN1),ENSGALG00000011141(ITGB6),ENSGALG00000026989(HOXA7),ENSGALG00000016281(DMD),ENSGALG00000003580(MMP2),	1.75972	0.00377195	0.551522
GO:0045785	positive regulation of cell adhesion	biological_process	61	37	24	2748	144	10155	ENSGALG00000013907(KDR),ENSGALG00000007579(APBB1IP),ENSGALG00000006382(PTPRJ),ENSGALG00000013372(IL7R),ENSGALG00000000466(LCK),ENSGALG00000035733(CCR7),ENSGALG00000035282(IGF2),ENSGALG00000029983(ANGPT1),ENSGALG00000015363(-),ENSGALG00000010915(IL6),ENSGALG00000016564(PTK2B),ENSGALG00000014749(EPHB6),ENSGALG00000003578(FN1),ENSGALG00000004594(CD74),ENSGALG00000009870(IL15),ENSGALG00000008661(CYR6…	ENSGALG00000009612(-),ENSGALG00000021074(MYOC),ENSGALG00000040266(GLI3),ENSGALG00000027058(EMP2),ENSGALG00000012773(GCNT2),ENSGALG00000010664(KIF26B),ENSGALG00000009723(FMN1),ENSGALG00000016281(DMD),ENSGALG00000007149(CYTH3),ENSGALG00000015355(CD47),ENSGALG00000011205(SMOC2),ENSGALG00000025950(PRKCA),ENSGALG00000004695(ECM2),ENSGALG00000016584(EGFL6),ENSGALG00000003398(ADAM9),ENSGALG00000006379(S…	1.56542	0.00383139	0.551029
GO:0030154	cell differentiation	biological_process	500	291	209	2748	1592	10155	ENSGALG00000008127(SPI1),ENSGALG00000021520(TMEM8C),ENSGALG00000002990(PRELID1),ENSGALG00000005653(NFKB2),ENSGALG00000014687(EPHA1),ENSGALG00000033635(PTGS2),ENSGALG00000004334(MYLK3),ENSGALG00000011086(-),ENSGALG00000005597(CNN3),ENSGALG00000003595(SARM1),ENSGALG00000002362(MANF),ENSGALG00000005621(CAMK2A),ENSGALG00000000703(SLC45A3),ENSGALG00000011889(PRKCH),ENSGALG00000015132(CDH2),ENSGALG0000…	ENSGALG00000028031(C1QL1),ENSGALG00000005401(WNT9A),ENSGALG00000008700(PDCD4),ENSGALG00000006097(PLXNA1),ENSGALG00000010889(HOOK1),ENSGALG00000027980(NANOS1),ENSGALG00000016058(ERG),ENSGALG00000007278(GRIN2A),ENSGALG00000000242(EBF2),ENSGALG00000001768(TENM2),ENSGALG00000014824(PTGER4),ENSGALG00000006689(ABHD2),ENSGALG00000011635(TFCP2L1),ENSGALG00000036043(TBX3),ENSGALG00000001798(BBS4),ENSGALG0…	1.16062	0.00389401	0.551003
GO:0050778	positive regulation of immune response	biological_process	79	56	23	2748	198	10155	ENSGALG00000014603(C1S),ENSGALG00000016954(RGCC),ENSGALG00000017485(-),ENSGALG00000002113(LCP2),ENSGALG00000035733(CCR7),ENSGALG00000002263(KLHL6),ENSGALG00000016590(TLR7),ENSGALG00000002192(PTPRC),ENSGALG00000005644(MYO1G),ENSGALG00000011434(SLC11A1),ENSGALG00000014182(ADORA2B),ENSGALG00000014297(IRF7),ENSGALG00000023411(CD180),ENSGALG00000005547(PIK3AP1),ENSGALG00000000209(PRNP),ENSGALG00000038…	ENSGALG00000012885(BCL2),ENSGALG00000028147(CTSK),ENSGALG00000009388(SUSD4),ENSGALG00000002761(SIRT1),ENSGALG00000027874(CHAC1),ENSGALG00000002028(GPRC5B),ENSGALG00000003580(MMP2),ENSGALG00000017040(-),ENSGALG00000012052(SNX4),ENSGALG00000008439(-),ENSGALG00000010258(LTBP2),ENSGALG00000014582(CADM1),ENSGALG00000014840(C6),ENSGALG00000011663(FNDC1),ENSGALG00000009392(TLR5),ENSGALG00000003701(SGMS1…	1.47443	0.00398512	0.554944
GO:2000026	regulation of multicellular organismal development	biological_process	255	151	104	2748	764	10155	ENSGALG00000016176(-),ENSGALG00000028821(GLIPR2),ENSGALG00000015729(LPAR1),ENSGALG00000015216(SYK),ENSGALG00000015944(RIMS1),ENSGALG00000005909(GATA2),ENSGALG00000003716(GDNF),ENSGALG00000008281(NEURL1),ENSGALG00000041204(IGF2BP1),ENSGALG00000028115(SFN),ENSGALG00000028037(FOS),ENSGALG00000003720(FANCD2),ENSGALG00000001006(TP73),ENSGALG00000002515(OLFM1),ENSGALG00000002112(CSF3R),ENSGALG000000012…	ENSGALG00000003058(-),ENSGALG00000032768(SOX5),ENSGALG00000015377(-),ENSGALG00000005658(FOXO4),ENSGALG00000011291(NR1D2),ENSGALG00000019761(CHAD),ENSGALG00000014840(C6),ENSGALG00000023420(-),ENSGALG00000007732(RTN4R),ENSGALG00000013722(SEMA3B),ENSGALG00000001264(PLXNA2),ENSGALG00000028983(-),ENSGALG00000015056(-),ENSGALG00000011200(THBS2),ENSGALG00000016912(EDNRB),ENSGALG00000026989(HOXA7),ENSGAL…	1.23342	0.00402969	0.552383
GO:0008284	positive regulation of cell proliferation	biological_process	126	82	44	2748	344	10155	ENSGALG00000038634(KIT),ENSGALG00000016564(PTK2B),ENSGALG00000002175(KIF14),ENSGALG00000007267(MVD),ENSGALG00000035282(IGF2),ENSGALG00000010915(IL6),ENSGALG00000001021(MYOCD),ENSGALG00000011206(KITLG),ENSGALG00000035016(ID2),ENSGALG00000027587(LRG1),ENSGALG00000013907(KDR),ENSGALG00000009378(PDGFC),ENSGALG00000003045(E2F1),ENSGALG00000015708(FGFR3),ENSGALG00000003733(LIFR),ENSGALG00000004594(CD74…	ENSGALG00000004850(ZMIZ1),ENSGALG00000012773(GCNT2),ENSGALG00000012885(BCL2),ENSGALG00000009612(-),ENSGALG00000031255(FGF1),ENSGALG00000002761(SIRT1),ENSGALG00000010412(WWTR1),ENSGALG00000003033(-),ENSGALG00000028608(BTC),ENSGALG00000017179(PDGFD),ENSGALG00000025748(FGF9),ENSGALG00000009900(PRKD1),ENSGALG00000006379(SHH),ENSGALG00000015407(PLAG1),ENSGALG00000033144(COLEC10),ENSGALG00000022980(CDK…	1.35355	0.00404698	0.546217
GO:0030308	negative regulation of cell growth	biological_process	40	20	20	2748	85	10155	ENSGALG00000003203(-),ENSGALG00000033520(DCSTAMP),ENSGALG00000006560(SEMA3A),ENSGALG00000011657(EAF2),ENSGALG00000038604(PHB),ENSGALG00000006382(PTPRJ),ENSGALG00000010986(GNG4),ENSGALG00000006563(SEMA3D),ENSGALG00000007140(NRP1),ENSGALG00000004631(DRAXIN),ENSGALG00000010697(SEMA4D),ENSGALG00000028115(SFN),ENSGALG00000011686(SEMA5B),ENSGALG00000005135(SERPINE2),ENSGALG00000016546(RBBP7),ENSGALG000…	ENSGALG00000002761(SIRT1),ENSGALG00000006190(FHL1),ENSGALG00000003323(OSGIN1),ENSGALG00000021074(MYOC),ENSGALG00000007357(BCL6),ENSGALG00000007732(RTN4R),ENSGALG00000028318(CDKN1A),ENSGALG00000038364(NOV),ENSGALG00000009612(-),ENSGALG00000015258(DCBLD2),ENSGALG00000004140(SH3BP4),ENSGALG00000004727(ULK2),ENSGALG00000012885(BCL2),ENSGALG00000034616(INHBA),ENSGALG00000000785(HYAL1),ENSGALG000000027…	1.73902	0.00445556	0.592252
GO:0030595	leukocyte chemotaxis	biological_process	40	31	9	2748	85	10155	ENSGALG00000011094(PDE4B),ENSGALG00000029940(il-1beta),ENSGALG00000012178(PDGFB),ENSGALG00000038634(KIT),ENSGALG00000016564(PTK2B),ENSGALG00000016833(F7),ENSGALG00000035733(CCR7),ENSGALG00000010847(VEGFC),ENSGALG00000002112(CSF3R),ENSGALG00000012456(RAC2),ENSGALG00000034987(GGCL1),ENSGALG00000006388(IL16),ENSGALG00000034478(GGCL1),ENSGALG00000005071(MPP1),ENSGALG00000027051(-),ENSGALG00000042321(…	ENSGALG00000038364(NOV),ENSGALG00000026663(CX3CL1),ENSGALG00000006346(CXCL14),ENSGALG00000040297(-),ENSGALG00000029378(ITGA9),ENSGALG00000026557(PGF),ENSGALG00000003336(DAPK2),ENSGALG00000017091(FLT1),ENSGALG00000016912(EDNRB),	1.73902	0.00445556	0.592252
GO:0050776	regulation of immune response	biological_process	94	67	27	2748	245	10155	ENSGALG00000008094(HSPD1),ENSGALG00000014659(-),ENSGALG00000027093(-),ENSGALG00000013218(C3AR1),ENSGALG00000010745(HMGB2),ENSGALG00000012456(RAC2),ENSGALG00000022586(HPX),ENSGALG00000004170(ADA),ENSGALG00000008340(FES),ENSGALG00000003863(P2RX7),ENSGALG00000011094(PDE4B),ENSGALG00000007001(TLR4),ENSGALG00000007777(SLC39A10),ENSGALG00000007132(ACOX2),ENSGALG00000029940(il-1beta),ENSGALG00000033507(…	ENSGALG00000014582(CADM1),ENSGALG00000009392(TLR5),ENSGALG00000011663(FNDC1),ENSGALG00000014840(C6),ENSGALG00000007381(SERPING1),ENSGALG00000015441(CD247),ENSGALG00000013568(NR4A3),ENSGALG00000003701(SGMS1),ENSGALG00000034970(PRKCQ),ENSGALG00000001419(DAB2IP),ENSGALG00000038506(NXNL1),ENSGALG00000009920(COCH),ENSGALG00000028147(CTSK),ENSGALG00000009388(SUSD4),ENSGALG00000012885(BCL2),ENSGALG00000…	1.41783	0.00446756	0.57638
GO:0048731	system development	biological_process	585	339	246	2748	1889	10155	ENSGALG00000016293(BMP5),ENSGALG00000007731(DPCD),ENSGALG00000041203(CRMP1A),ENSGALG00000005095(SLC25A25),ENSGALG00000021135(HAPLN3),ENSGALG00000029983(ANGPT1),ENSGALG00000035094(CDH17),ENSGALG00000008733(LPAR3),ENSGALG00000028863(-),ENSGALG00000008263(CNTN4),ENSGALG00000005769(WEE1),ENSGALG00000009020(JAG1),ENSGALG00000035419(CDON),ENSGALG00000009621(ACTB),ENSGALG00000023626(NTN1),ENSGALG0000001…	ENSGALG00000008415(ALS2),ENSGALG00000027058(EMP2),ENSGALG00000012356(TAB2),ENSGALG00000013968(SGCB),ENSGALG00000039583(MITF),ENSGALG00000006186(RAD21L1),ENSGALG00000005043(ACACB),ENSGALG00000028069(WNT16),ENSGALG00000027874(CHAC1),ENSGALG00000016451(ROCK2),ENSGALG00000017235(NOX4),ENSGALG00000028466(-),ENSGALG00000005975(-),ENSGALG00000015681(NRIP1),ENSGALG00000012429(BMP4),ENSGALG00000015436(SDC…	1.14442	0.00458701	0.583215
GO:0006952	defense response	biological_process	170	122	48	2748	487	10155	ENSGALG00000027786(SOCS3),ENSGALG00000024272(S100A8),ENSGALG00000015216(SYK),ENSGALG00000011733(-),ENSGALG00000027165(-),ENSGALG00000007102(MLEC),ENSGALG00000011473(RPS6KA2),ENSGALG00000005554(ADIPOQ),ENSGALG00000003720(FANCD2),ENSGALG00000005857(-),ENSGALG00000027051(-),ENSGALG00000000616(ELF3),ENSGALG00000003863(P2RX7),ENSGALG00000008340(FES),ENSGALG00000004170(ADA),ENSGALG00000022586(HPX),ENSG…	ENSGALG00000003110(-),ENSGALG00000006642(ADORA2A),ENSGALG00000011291(NR1D2),ENSGALG00000004637(-),ENSGALG00000014840(C6),ENSGALG00000009392(TLR5),ENSGALG00000016102(-),ENSGALG00000038364(NOV),ENSGALG00000009900(PRKD1),ENSGALG00000001314(PTGS1),ENSGALG00000023142(PTGER3),ENSGALG00000002028(GPRC5B),ENSGALG00000015795(ADAMTS5),ENSGALG00000012052(SNX4),ENSGALG00000012885(BCL2),ENSGALG00000007109(APOA…	1.28998	0.00464242	0.581828
GO:0006814	sodium ion transport	biological_process	47	24	23	2748	105	10155	ENSGALG00000010793(SLC24A4),ENSGALG00000004445(-),ENSGALG00000008544(SLC8A1),ENSGALG00000009269(PTGR2),ENSGALG00000015233(ATP1B1),ENSGALG00000002374(SLC9A9),ENSGALG00000007867(-),ENSGALG00000036971(FGF12),ENSGALG00000040424(SCNN1A),ENSGALG00000008351(CAV3),ENSGALG00000016268(CFAP47),ENSGALG00000005135(SERPINE2),ENSGALG00000007650(SLC9A3R1),ENSGALG00000034025(ASIC1),ENSGALG00000005995(SLC13A5),ENS…	ENSGALG00000007409(SCN4B),ENSGALG00000012908(SLC13A4),ENSGALG00000007149(CYTH3),ENSGALG00000011605(EPB41L5),ENSGALG00000006270(SCNN1G),ENSGALG00000016281(DMD),ENSGALG00000011250(ASIC4),ENSGALG00000015721(SVEP1),ENSGALG00000011040(SCN3A),ENSGALG00000006112(SCN5A),ENSGALG00000006490(SCN3B),ENSGALG00000011009(SCN2A),ENSGALG00000022909(PTPN3),ENSGALG00000027159(CNKSR3),ENSGALG00000011005(KCNK1),ENSGA…	1.65414	0.00468817	0.579286
GO:0006096	glycolytic process	biological_process	22	16	6	2748	38	10155	ENSGALG00000012613(FBP1),ENSGALG00000026077(ALDOC),ENSGALG00000014442(GAPDH),ENSGALG00000002377(ENO1),ENSGALG00000007936(-),ENSGALG00000011870(HIF1A),ENSGALG00000006543(PFKL),ENSGALG00000010202(ENTPD5),ENSGALG00000007606(PGAM1),ENSGALG00000004956(GPI),ENSGALG00000036196(Mtch2),ENSGALG00000001992(PKM),ENSGALG00000041470(PPARA),ENSGALG00000014526(-),ENSGALG00000016992(HTR2A),ENSGALG00000003863(P2RX…	ENSGALG00000005425(OGT),ENSGALG00000021039(HKDC1),ENSGALG00000012755(IGF-I),ENSGALG00000013576(MTNR1A),ENSGALG00000027287(-),ENSGALG00000014528(ENO2),	2.13945	0.00506311	0.616925
GO:0007169	transmembrane receptor protein tyrosine kinase signaling pathway	biological_process	114	75	39	2748	309	10155	ENSGALG00000003485(CCND3),ENSGALG00000004444(SHCBP1),ENSGALG00000007646(-),ENSGALG00000000535(ERRFI1),ENSGALG00000009626(THBS1),ENSGALG00000000442(KCNA2),ENSGALG00000012594(NTRK2),ENSGALG00000006522(HCK),ENSGALG00000027947(GHSR),ENSGALG00000002012(-),ENSGALG00000000379(-),ENSGALG00000007650(SLC9A3R1),ENSGALG00000001857(FAM132A),ENSGALG00000040241(NTRK3),ENSGALG00000027188(SREBF1),ENSGALG000000118…	ENSGALG00000005425(OGT),ENSGALG00000012755(IGF-I),ENSGALG00000034970(PRKCQ),ENSGALG00000009700(PDK4),ENSGALG00000001419(DAB2IP),ENSGALG00000015770(APP),ENSGALG00000004553(SGPL1),ENSGALG00000016906(SPRY2),ENSGALG00000007434(RHBDF1),ENSGALG00000014786(-),ENSGALG00000007158(SOCS1),ENSGALG00000036798(COL4A1),ENSGALG00000008107(-),ENSGALG00000017091(FLT1),ENSGALG00000033144(COLEC10),ENSGALG00000032856…	1.36336	0.00513782	0.617453
GO:0050793	regulation of developmental process	biological_process	331	195	136	2748	1024	10155	ENSGALG00000041204(IGF2BP1),ENSGALG00000003720(FANCD2),ENSGALG00000001006(TP73),ENSGALG00000028821(GLIPR2),ENSGALG00000005909(GATA2),ENSGALG00000011116(VRK1),ENSGALG00000015729(LPAR1),ENSGALG00000025751(NMRK2),ENSGALG00000011492(XRCC5),ENSGALG00000006566(TBCCD1),ENSGALG00000011855(RHOJ),ENSGALG00000002112(CSF3R),ENSGALG00000016262(XK),ENSGALG00000003578(FN1),ENSGALG00000007140(NRP1),ENSGALG000000…	ENSGALG00000032768(SOX5),ENSGALG00000005968(MMP11),ENSGALG00000033144(COLEC10),ENSGALG00000004274(-),ENSGALG00000038364(NOV),ENSGALG00000003398(ADAM9),ENSGALG00000005658(FOXO4),ENSGALG00000026989(HOXA7),ENSGALG00000002888(CASZ1),ENSGALG00000008473(PLXND1),ENSGALG00000030031(TTPA),ENSGALG00000011200(THBS2),ENSGALG00000015056(-),ENSGALG00000021074(MYOC),ENSGALG00000031255(FGF1),ENSGALG00000005299(A…	1.19451	0.00524838	0.622217
GO:0051716	cellular response to stimulus	biological_process	1012	642	370	2748	3384	10155	ENSGALG00000001316(CPNE2),ENSGALG00000015842(TIAM1),ENSGALG00000027947(GHSR),ENSGALG00000002549(RGS1),ENSGALG00000004930(HRH1),ENSGALG00000009268(FGG),ENSGALG00000010719(NEIL3),ENSGALG00000012176(LYPD1),ENSGALG00000012715(CAP2),ENSGALG00000007646(-),ENSGALG00000006670(PPP1R3C),ENSGALG00000012662(NUAK1),ENSGALG00000019215(ARL6),ENSGALG00000043597(-),ENSGALG00000013747(TAGAP),ENSGALG00000003203(-),…	ENSGALG00000005362(-),ENSGALG00000012254(KCNJ4),ENSGALG00000005425(OGT),ENSGALG00000003845(MKNK2),ENSGALG00000025950(PRKCA),ENSGALG00000009029(TSPAN12),ENSGALG00000016602(-),ENSGALG00000011009(SCN2A),ENSGALG00000040212(FYCO1),ENSGALG00000003580(MMP2),ENSGALG00000013576(MTNR1A),ENSGALG00000003149(-),ENSGALG00000015152(BOC),ENSGALG00000008107(-),ENSGALG00000015297(FOXO3),ENSGALG00000005553(NLGN3),E…	1.10513	0.005464	0.639143
GO:0005615	extracellular space	cellular_component	208	128	80	2748	615	10155	ENSGALG00000002362(MANF),ENSGALG00000028041(DKK2),ENSGALG00000014585(-),ENSGALG00000015624(VCAN),ENSGALG00000009268(FGG),ENSGALG00000010346(TGFB3),ENSGALG00000021025(-),ENSGALG00000017715(TINAGL1),ENSGALG00000001407(ADAMTS15),ENSGALG00000003203(-),ENSGALG00000032836(MAOB),ENSGALG00000029940(il-1beta),ENSGALG00000004167(SRGN),ENSGALG00000001857(FAM132A),ENSGALG00000005503(WFDC1),ENSGALG00000006453…	ENSGALG00000007114(APOA1),ENSGALG00000007381(SERPING1),ENSGALG00000012755(IGF-I),ENSGALG00000007177(PTPRG),ENSGALG00000000785(HYAL1),ENSGALG00000012281(PLA2G6),ENSGALG00000015770(APP),ENSGALG00000005401(WNT9A),ENSGALG00000004695(ECM2),ENSGALG00000014410(CSTB),ENSGALG00000010177(ZFC3H1),ENSGALG00000016001(LZTS3),ENSGALG00000016600(POMC),ENSGALG00000003580(MMP2),ENSGALG00000006702(MFGE8),ENSGALG000…	1.24983	0.00582184	0.672039
GO:0007015	actin filament organization	biological_process	83	52	31	2748	214	10155	ENSGALG00000004034(CAPZB),ENSGALG00000006560(SEMA3A),ENSGALG00000014957(WDR1),ENSGALG00000008779(ACTR2),ENSGALG00000021442(CARMIL2),ENSGALG00000010551(CDC42EP3),ENSGALG00000021128(FSCN1),ENSGALG00000032190(MICAL1),ENSGALG00000005359(-),ENSGALG00000000681(PAK1),ENSGALG00000016986(LCP1),ENSGALG00000034987(GGCL1),ENSGALG00000016954(RGCC),ENSGALG00000002987(SERPINF2),ENSGALG00000009844(ACTC1),ENSGALG…	ENSGALG00000001798(BBS4),ENSGALG00000021074(MYOC),ENSGALG00000026395(TRABD2A),ENSGALG00000027330(-),ENSGALG00000012885(BCL2),ENSGALG00000007944(HECW2),ENSGALG00000027058(EMP2),ENSGALG00000016602(-),ENSGALG00000013102(COBL),ENSGALG00000014819(JMY),ENSGALG00000013414(PDLIM3),ENSGALG00000009723(FMN1),ENSGALG00000013605(LRRC16A),ENSGALG00000006840(-),ENSGALG00000002744(PCDH15),ENSGALG00000016350(ARHG…	1.43327	0.00591106	0.673477
GO:0018108	peptidyl-tyrosine phosphorylation	biological_process	77	67	10	2748	196	10155	ENSGALG00000006796(-),ENSGALG00000005257(-),ENSGALG00000009495(FGFR2),ENSGALG00000039682(HCLS1),ENSGALG00000042321(LYN),ENSGALG00000007140(NRP1),ENSGALG00000009034(-),ENSGALG00000001840(TEK),ENSGALG00000032199(YRK),ENSGALG00000009870(IL15),ENSGALG00000004594(CD74),ENSGALG00000043603(CCL5),ENSGALG00000016992(HTR2A),ENSGALG00000008193(RELN),ENSGALG00000014561(PTPN6),ENSGALG00000002678(CSPG4),ENSGAL…	ENSGALG00000007158(SOCS1),ENSGALG00000002028(GPRC5B),ENSGALG00000012755(IGF-I),ENSGALG00000017091(FLT1),ENSGALG00000018803(-),ENSGALG00000003473(SFRP1),ENSGALG00000008615(-),ENSGALG00000015770(APP),ENSGALG00000017179(PDGFD),ENSGALG00000036883(MET),	1.45177	0.00613084	0.689562
GO:0008015	blood circulation	biological_process	77	47	30	2748	196	10155	ENSGALG00000005332(CACNA1D),ENSGALG00000032518(NCALD),ENSGALG00000015410(BVES),ENSGALG00000015233(ATP1B1),ENSGALG00000032097(TBX20),ENSGALG00000012790(DSP),ENSGALG00000015018(CASQ2),ENSGALG00000015511(-),ENSGALG00000016196(-),ENSGALG00000008351(CAV3),ENSGALG00000011080(BDKRB2),ENSGALG00000016268(CFAP47),ENSGALG00000035016(ID2),ENSGALG00000004370(MAP2K6),ENSGALG00000002987(SERPINF2),ENSGALG0000000…	ENSGALG00000001314(PTGS1),ENSGALG00000016912(EDNRB),ENSGALG00000004623(AGTRAP),ENSGALG00000016281(DMD),ENSGALG00000008163(PSME4),ENSGALG00000003163(GNAO1),ENSGALG00000012044(-),ENSGALG00000027058(EMP2),ENSGALG00000014742(HTR1A),ENSGALG00000009480(-),ENSGALG00000038512(AGTR1),ENSGALG00000001798(BBS4),ENSGALG00000003886(SGCD),ENSGALG00000003185(SCPEP1),ENSGALG00000009612(-),ENSGALG00000024449(RAMP2…	1.45177	0.00613084	0.689562
GO:0034508	centromere complex assembly	biological_process	15	15	0	2748	22	10155	ENSGALG00000008579(OIP5),ENSGALG00000015884(MIS18A),ENSGALG00000013494(CENPN),ENSGALG00000016609(CENPO),ENSGALG00000001632(MIS12),ENSGALG00000005038(CENPI),ENSGALG00000010995(ITGB3BP),ENSGALG00000024481(-),ENSGALG00000027454(CENPW),ENSGALG00000005451(HELLS),ENSGALG00000011683(-),ENSGALG00000028900(CENPT),ENSGALG00000015363(-),ENSGALG00000014788(CENPH),ENSGALG00000004687(CENPP),	-	2.5196	0.00616619	0.6762
GO:0016049	cell growth	biological_process	87	48	39	2748	227	10155	ENSGALG00000002175(KIF14),ENSGALG00000006563(SEMA3D),ENSGALG00000001021(MYOCD),ENSGALG00000035016(ID2),ENSGALG00000011581(KIF26A),ENSGALG00000013372(IL7R),ENSGALG00000006382(PTPRJ),ENSGALG00000038604(PHB),ENSGALG00000011657(EAF2),ENSGALG00000008733(LPAR3),ENSGALG00000007139(FAM107A),ENSGALG00000006560(SEMA3A),ENSGALG00000033520(DCSTAMP),ENSGALG00000010202(ENTPD5),ENSGALG00000008661(CYR61),ENSGALG…	ENSGALG00000012885(BCL2),ENSGALG00000004140(SH3BP4),ENSGALG00000015258(DCBLD2),ENSGALG00000009612(-),ENSGALG00000028318(CDKN1A),ENSGALG00000021074(MYOC),ENSGALG00000007357(BCL6),ENSGALG00000002761(SIRT1),ENSGALG00000013722(SEMA3B),ENSGALG00000012163(BDNF),ENSGALG00000008716(FLRT3),ENSGALG00000001264(PLXNA2),ENSGALG00000015143(-),ENSGALG00000002763(FRZB),ENSGALG00000031960(Lef-1),ENSGALG0000000847…	1.4163	0.00631761	0.684252
GO:0006757	ATP generation from ADP	biological_process	22	16	6	2748	39	10155	ENSGALG00000003863(P2RX7),ENSGALG00000016992(HTR2A),ENSGALG00000014526(-),ENSGALG00000004956(GPI),ENSGALG00000007606(PGAM1),ENSGALG00000001992(PKM),ENSGALG00000041470(PPARA),ENSGALG00000036196(Mtch2),ENSGALG00000002377(ENO1),ENSGALG00000014442(GAPDH),ENSGALG00000007936(-),ENSGALG00000010202(ENTPD5),ENSGALG00000011870(HIF1A),ENSGALG00000006543(PFKL),ENSGALG00000012613(FBP1),ENSGALG00000026077(ALDO…	ENSGALG00000027287(-),ENSGALG00000014528(ENO2),ENSGALG00000021039(HKDC1),ENSGALG00000012755(IGF-I),ENSGALG00000005425(OGT),ENSGALG00000013576(MTNR1A),	2.08459	0.00644751	0.689805
GO:0072359	circulatory system development	biological_process	158	96	62	2748	453	10155	ENSGALG00000002515(OLFM1),ENSGALG00000001267(-),ENSGALG00000040079(ZFPM2),ENSGALG00000010847(VEGFC),ENSGALG00000011855(RHOJ),ENSGALG00000011661(SOD2),ENSGALG00000009107(NRXN1),ENSGALG00000008701(XDH),ENSGALG00000034661(Id1),ENSGALG00000006520(MYH11),ENSGALG00000005909(GATA2),ENSGALG00000015216(SYK),ENSGALG00000002532(GJA4),ENSGALG00000016176(-),ENSGALG00000027165(-),ENSGALG00000011473(RPS6KA2),EN…	ENSGALG00000015144(ZFAND5),ENSGALG00000003146(CCDC92),ENSGALG00000005658(FOXO4),ENSGALG00000014840(C6),ENSGALG00000006379(SHH),ENSGALG00000031700(TRPS1),ENSGALG00000038364(NOV),ENSGALG00000025748(FGF9),ENSGALG00000009900(PRKD1),ENSGALG00000016500(FKBP12.6),ENSGALG00000027231(NRARP),ENSGALG00000017091(FLT1),ENSGALG00000017248(RAB30),ENSGALG00000026557(PGF),ENSGALG00000015142(DSG2),ENSGALG000000159…	1.28891	0.00646649	0.6835
GO:0072358	cardiovascular system development	biological_process	158	96	62	2748	453	10155	ENSGALG00000036189(angiopoietin-2B),ENSGALG00000012178(PDGFB),ENSGALG00000006343(-),ENSGALG00000009020(JAG1),ENSGALG00000026373(KCNJ8),ENSGALG00000028863(-),ENSGALG00000016954(RGCC),ENSGALG00000011274(DCN),ENSGALG00000016293(BMP5),ENSGALG00000005505(PIK3CB),ENSGALG00000002987(SERPINF2),ENSGALG00000029983(ANGPT1),ENSGALG00000006904(RNH1),ENSGALG00000005612(CCM2),ENSGALG00000043318(NMNAT1),ENSGALG0…	ENSGALG00000013968(SGCB),ENSGALG00000011489(T),ENSGALG00000002358(CDO1),ENSGALG00000010370(MED12L),ENSGALG00000003886(SGCD),ENSGALG00000036043(TBX3),ENSGALG00000029401(Six1),ENSGALG00000027058(EMP2),ENSGALG00000040266(GLI3),ENSGALG00000036798(COL4A1),ENSGALG00000002831(SH3PXD2B),ENSGALG00000012356(TAB2),ENSGALG00000031960(Lef-1),ENSGALG00000016451(ROCK2),ENSGALG00000017235(NOX4),ENSGALG0000002789…	1.28891	0.00646649	0.6835
GO:0007599	hemostasis	biological_process	44	32	12	2748	99	10155	ENSGALG00000009626(THBS1),ENSGALG00000009268(FGG),ENSGALG00000042321(LYN),ENSGALG00000008756(PLEK),ENSGALG00000005135(SERPINE2),ENSGALG00000017272(VWF),ENSGALG00000010391(MMRN1),ENSGALG00000010338(-),ENSGALG00000023909(-),ENSGALG00000005086(PLAU),ENSGALG00000015216(SYK),ENSGALG00000011203(HPSE),ENSGALG00000009621(ACTB),ENSGALG00000005619(-),ENSGALG00000012802(F13A1),ENSGALG00000014561(PTPN6),ENSG…	ENSGALG00000013571(-),ENSGALG00000003689(PAPSS2),ENSGALG00000009758(SLC7A11),ENSGALG00000008365(CHRM4),ENSGALG00000034970(PRKCQ),ENSGALG00000002594(TFPI),ENSGALG00000016580(SCARA5),ENSGALG00000006379(SHH),ENSGALG00000025950(PRKCA),ENSGALG00000015209(NFIL3),ENSGALG00000017179(PDGFD),ENSGALG00000005299(ANXA7),	1.64241	0.00681248	0.703128
GO:0006260	DNA replication	biological_process	69	56	13	2748	173	10155	ENSGALG00000007646(-),ENSGALG00000008234(ORC2),ENSGALG00000009854(NEK2),ENSGALG00000006037(MCM2),ENSGALG00000010346(TGFB3),ENSGALG00000017627(TWNK),ENSGALG00000016583(ESCO2),ENSGALG00000016546(RBBP7),ENSGALG00000033781(FEN1),ENSGALG00000014573(NAT10),ENSGALG00000016676(MCM3),ENSGALG00000016278(PRIM2),ENSGALG00000017064(RFC3),ENSGALG00000001616(CDC45),ENSGALG00000008175(ORC5),ENSGALG00000010636(PR…	ENSGALG00000012755(IGF-I),ENSGALG00000034970(PRKCQ),ENSGALG00000007155(RMI2),ENSGALG00000016854(LIG4),ENSGALG00000012429(BMP4),ENSGALG00000015284(RGMB),ENSGALG00000026572(RGS5),ENSGALG00000027874(CHAC1),ENSGALG00000016633(HMBOX1),ENSGALG00000003520(POLG2),ENSGALG00000011271(LUM),ENSGALG00000035927(ST8SIA5),ENSGALG00000016419(ASAP2),	1.47389	0.00703847	0.718006
GO:0021602	cranial nerve morphogenesis	biological_process	13	4	9	2748	18	10155	ENSGALG00000000442(KCNA2),ENSGALG00000006560(SEMA3A),ENSGALG00000007140(NRP1),ENSGALG00000015132(CDH2),	ENSGALG00000016281(DMD),ENSGALG00000029401(Six1),ENSGALG00000012755(IGF-I),ENSGALG00000006473(PLXNA4),ENSGALG00000013818(CITED2),ENSGALG00000002707(CHRNB2),ENSGALG00000040266(GLI3),ENSGALG00000023420(-),ENSGALG00000006379(SHH),	2.66891	0.00724017	0.730092
GO:0055001	muscle cell development	biological_process	36	24	12	2748	77	10155	ENSGALG00000004334(MYLK3),ENSGALG00000000172(MYOG),ENSGALG00000011991(MYOZ2),ENSGALG00000014957(WDR1),ENSGALG00000006491(ANKRD1),ENSGALG00000006520(MYH11),ENSGALG00000014463(ACTN2),ENSGALG00000035016(ID2),ENSGALG00000009844(ACTC1),ENSGALG00000042458(ACTN1),ENSGALG00000006216(MYOD1),ENSGALG00000012735(EDN1),ENSGALG00000008351(CAV3),ENSGALG00000009089(-),ENSGALG00000016262(XK),ENSGALG00000015410(BV…	ENSGALG00000013968(SGCB),ENSGALG00000026395(TRABD2A),ENSGALG00000013684(SGCZ),ENSGALG00000036043(TBX3),ENSGALG00000003886(SGCD),ENSGALG00000012885(BCL2),ENSGALG00000012429(BMP4),ENSGALG00000031960(Lef-1),ENSGALG00000024449(RAMP2),ENSGALG00000002958(DNER),ENSGALG00000016281(DMD),ENSGALG00000012755(IGF-I),	1.72773	0.00742335	0.740057
GO:0004888	transmembrane signaling receptor activity	molecular_function	209	137	72	2748	623	10155	ENSGALG00000012594(NTRK2),ENSGALG00000007153(-),ENSGALG00000007899(CHRND),ENSGALG00000001573(P2RX1),ENSGALG00000010884(DDX24),ENSGALG00000007511(ITGB2),ENSGALG00000007001(TLR4),ENSGALG00000006221(KIF1A),ENSGALG00000026092(HRH4),ENSGALG00000013244(ABCC9),ENSGALG00000016687(P2RY8),ENSGALG00000004309(GDAP1L1),ENSGALG00000010707(GPR68),ENSGALG00000009705(RYR3),ENSGALG00000013200(GABBR2),ENSGALG000000…	ENSGALG00000021031(ACKR3),ENSGALG00000038506(NXNL1),ENSGALG00000015441(CD247),ENSGALG00000018803(-),ENSGALG00000012219(UNC5C),ENSGALG00000026902(P2RX6),ENSGALG00000005476(PTH1R),ENSGALG00000000461(MRC2),ENSGALG00000041800(GLP2R),ENSGALG00000005626(TPST2),ENSGALG00000027891(-),ENSGALG00000004420(SDK1),ENSGALG00000013637(TDP2),ENSGALG00000002358(CDO1),ENSGALG00000009095(-),ENSGALG00000014206(GABRA2…	1.23971	0.00761291	0.750427
GO:0008361	regulation of cell size	biological_process	43	27	16	2748	97	10155	ENSGALG00000004845(TIMM10),ENSGALG00000001171(Sema6B),ENSGALG00000017185(TMEM123),ENSGALG00000023626(NTN1),ENSGALG00000010697(SEMA4D),ENSGALG00000011686(SEMA5B),ENSGALG00000028115(SFN),ENSGALG00000005209(-),ENSGALG00000003578(FN1),ENSGALG00000012735(EDN1),ENSGALG00000000247(WDR36),ENSGALG00000007140(NRP1),ENSGALG00000004631(DRAXIN),ENSGALG00000008351(CAV3),ENSGALG00000012594(NTRK2),ENSGALG0000001…	ENSGALG00000004519(TRPV2),ENSGALG00000002183(PRR16),ENSGALG00000001264(PLXNA2),ENSGALG00000013722(SEMA3B),ENSGALG00000002804(RND2),ENSGALG00000003058(-),ENSGALG00000012163(BDNF),ENSGALG00000008473(PLXND1),ENSGALG00000004261(AQP9),ENSGALG00000043787(DEPTOR),ENSGALG00000005299(ANXA7),ENSGALG00000006097(PLXNA1),ENSGALG00000004727(ULK2),ENSGALG00000006473(PLXNA4),ENSGALG00000021074(MYOC),ENSGALG00000…	1.63817	0.00771851	0.752383
GO:0000228	nuclear chromosome	cellular_component	93	80	13	2748	248	10155	ENSGALG00000008383(SFR1),ENSGALG00000040086(HNRNPK),ENSGALG00000007665(-),ENSGALG00000009621(ACTB),ENSGALG00000010700(RPA3),ENSGALG00000017073(BRCA2),ENSGALG00000011637(TCP1),ENSGALG00000030567(H2B-VIII),ENSGALG00000030313(RAD51A),ENSGALG00000014442(GAPDH),ENSGALG00000009228(PARP1),ENSGALG00000029941(H2A-VI),ENSGALG00000006216(MYOD1),ENSGALG00000006785(IRF1),ENSGALG00000003922(TOP2A),ENSGALG00000…	ENSGALG00000006186(RAD21L1),ENSGALG00000016633(HMBOX1),ENSGALG00000010179(RFX3),ENSGALG00000011489(T),ENSGALG00000002761(SIRT1),ENSGALG00000011254(SATB1),ENSGALG00000013818(CITED2),ENSGALG00000008536(KLHDC3),ENSGALG00000009023(ING3),ENSGALG00000015681(NRIP1),ENSGALG00000012766(SYCP3),ENSGALG00000031700(TRPS1),ENSGALG00000028230(SUN2),	1.38578	0.0078598	0.757737
GO:0032535	regulation of cellular component size	biological_process	82	49	33	2748	214	10155	ENSGALG00000034987(GGCL1),ENSGALG00000006563(SEMA3D),ENSGALG00000016564(PTK2B),ENSGALG00000004034(CAPZB),ENSGALG00000006560(SEMA3A),ENSGALG00000014957(WDR1),ENSGALG00000008779(ACTR2),ENSGALG00000021442(CARMIL2),ENSGALG00000008733(LPAR3),ENSGALG00000010551(CDC42EP3),ENSGALG00000013372(IL7R),ENSGALG00000023626(NTN1),ENSGALG00000001171(Sema6B),ENSGALG00000004845(TIMM10),ENSGALG00000013124(FHOD3),ENS…	ENSGALG00000007944(HECW2),ENSGALG00000043787(DEPTOR),ENSGALG00000005299(ANXA7),ENSGALG00000008415(ALS2),ENSGALG00000001798(BBS4),ENSGALG00000021074(MYOC),ENSGALG00000026395(TRABD2A),ENSGALG00000043756(PEX11G),ENSGALG00000001264(PLXNA2),ENSGALG00000002183(PRR16),ENSGALG00000012163(BDNF),ENSGALG00000013605(LRRC16A),ENSGALG00000013722(SEMA3B),ENSGALG00000008473(PLXND1),ENSGALG00000014819(JMY),ENSGAL…	1.416	0.00799301	0.762203
GO:0050918	positive chemotaxis	biological_process	18	14	4	2748	30	10155	ENSGALG00000036189(angiopoietin-2B),ENSGALG00000006326(-),ENSGALG00000028158(Fgf7),ENSGALG00000043603(CCL5),ENSGALG00000007140(NRP1),ENSGALG00000006388(IL16),ENSGALG00000012178(PDGFB),ENSGALG00000006382(PTPRJ),ENSGALG00000016833(F7),ENSGALG00000027716(-),ENSGALG00000013907(KDR),ENSGALG00000010745(HMGB2),ENSGALG00000029983(ANGPT1),ENSGALG00000010847(VEGFC),	ENSGALG00000036883(MET),ENSGALG00000026557(PGF),ENSGALG00000041346(SDF1),ENSGALG00000012429(BMP4),	2.21725	0.00807695	0.761926
GO:0014068	positive regulation of phosphatidylinositol 3-kinase signaling	biological_process	22	16	6	2748	40	10155	ENSGALG00000030907(CSF3),ENSGALG00000014561(PTPN6),ENSGALG00000008193(RELN),ENSGALG00000043603(CCL5),ENSGALG00000011274(DCN),ENSGALG00000029983(ANGPT1),ENSGALG00000001840(TEK),ENSGALG00000012178(PDGFB),ENSGALG00000029077(CBL),ENSGALG00000014213(PRR5),ENSGALG00000010697(SEMA4D),ENSGALG00000009378(PDGFC),ENSGALG00000005547(PIK3AP1),ENSGALG00000039682(HCLS1),ENSGALG00000013907(KDR),ENSGALG0000001259…	ENSGALG00000017179(PDGFD),ENSGALG00000017091(FLT1),ENSGALG00000012755(IGF-I),ENSGALG00000002761(SIRT1),ENSGALG00000021074(MYOC),ENSGALG00000009612(-),	2.03248	0.00813632	0.759361
GO:0045926	negative regulation of growth	biological_process	48	25	23	2748	112	10155	ENSGALG00000004845(TIMM10),ENSGALG00000004246(SLC6A4),ENSGALG00000038097(EI24),ENSGALG00000001171(Sema6B),ENSGALG00000003114(NOG),ENSGALG00000023626(NTN1),ENSGALG00000001006(TP73),ENSGALG00000010697(SEMA4D),ENSGALG00000011686(SEMA5B),ENSGALG00000028115(SFN),ENSGALG00000004631(DRAXIN),ENSGALG00000005757(IRF8),ENSGALG00000007140(NRP1),ENSGALG00000012613(FBP1),ENSGALG00000016546(RBBP7),ENSGALG000000…	ENSGALG00000001826(WWC1),ENSGALG00000003473(SFRP1),ENSGALG00000022980(CDKN1B),ENSGALG00000013722(SEMA3B),ENSGALG00000003058(-),ENSGALG00000000785(HYAL1),ENSGALG00000002893(STC2),ENSGALG00000002763(FRZB),ENSGALG00000034616(INHBA),ENSGALG00000004727(ULK2),ENSGALG00000012885(BCL2),ENSGALG00000012429(BMP4),ENSGALG00000028318(CDKN1A),ENSGALG00000007732(RTN4R),ENSGALG00000003323(OSGIN1),ENSGALG00000021…	1.58375	0.00835785	0.771825
GO:0035725	sodium ion transmembrane transport	biological_process	35	16	19	2748	75	10155	ENSGALG00000008351(CAV3),ENSGALG00000040424(SCNN1A),ENSGALG00000007867(-),ENSGALG00000002374(SLC9A9),ENSGALG00000015233(ATP1B1),ENSGALG00000009269(PTGR2),ENSGALG00000008544(SLC8A1),ENSGALG00000010793(SLC24A4),ENSGALG00000007118(-),ENSGALG00000016791(SLC9A2),ENSGALG00000001835(-),ENSGALG00000005766(PKD2L1),ENSGALG00000027483(GLRX),ENSGALG00000001434(STOM),ENSGALG00000034025(ASIC1),ENSGALG000000076…	ENSGALG00000009400(SLC8A3),ENSGALG00000027159(CNKSR3),ENSGALG00000011005(KCNK1),ENSGALG00000022909(PTPN3),ENSGALG00000011009(SCN2A),ENSGALG00000006112(SCN5A),ENSGALG00000011040(SCN3A),ENSGALG00000015721(SVEP1),ENSGALG00000011250(ASIC4),ENSGALG00000016281(DMD),ENSGALG00000006270(SCNN1G),ENSGALG00000011605(EPB41L5),ENSGALG00000007149(CYTH3),ENSGALG00000012908(SLC13A4),ENSGALG00000007409(SCN4B),ENSG…	1.72453	0.00843985	0.77128
GO:0030001	metal ion transport	biological_process	154	86	68	2748	444	10155	ENSGALG00000013022(CACNA1C),ENSGALG00000013244(ABCC9),ENSGALG00000033507(PLCG2),ENSGALG00000043287(CAV1),ENSGALG00000007777(SLC39A10),ENSGALG00000001835(-),ENSGALG00000002118(KCNMB1),ENSGALG00000007650(SLC9A3R1),ENSGALG00000009705(RYR3),ENSGALG00000022696(KCNE3),ENSGALG00000014463(ACTN2),ENSGALG00000009687(KCNK2),ENSGALG00000005135(SERPINE2),ENSGALG00000000442(KCNA2),ENSGALG00000027240(TSPAN13),E…	ENSGALG00000016580(SCARA5),ENSGALG00000006728(-),ENSGALG00000012298(SLC39A8),ENSGALG00000027793(SCN9A),ENSGALG00000016734(SLC9A7),ENSGALG00000005714(PKD1),ENSGALG00000012254(KCNJ4),ENSGALG00000022909(PTPN3),ENSGALG00000011005(KCNK1),ENSGALG00000010204(KCNC2),ENSGALG00000002893(STC2),ENSGALG00000007409(SCN4B),ENSGALG00000004519(TRPV2),ENSGALG00000024449(RAMP2),ENSGALG00000007278(GRIN2A),ENSGALG000…	1.28174	0.00844083	0.763416
GO:0016337	single organismal cell-cell adhesion	biological_process	113	77	36	2748	312	10155	ENSGALG00000035282(IGF2),ENSGALG00000034975(CFTII),ENSGALG00000010915(IL6),ENSGALG00000038634(KIT),ENSGALG00000033568(TMEM70),ENSGALG00000016986(LCP1),ENSGALG00000000209(PRNP),ENSGALG00000004594(CD74),ENSGALG00000015458(ILDR2),ENSGALG00000043603(CCL5),ENSGALG00000014412(CSTA),ENSGALG00000014561(PTPN6),ENSGALG00000029596(HAS2),ENSGALG00000023689(ASS1),ENSGALG00000015410(BVES),ENSGALG00000026038(-)…	ENSGALG00000012885(BCL2),ENSGALG00000012773(GCNT2),ENSGALG00000007109(APOA4),ENSGALG00000010664(KIF26B),ENSGALG00000010949(GPNMB),ENSGALG00000038364(NOV),ENSGALG00000016500(FKBP12.6),ENSGALG00000003398(ADAM9),ENSGALG00000016102(-),ENSGALG00000006379(SHH),ENSGALG00000003473(SFRP1),ENSGALG00000013568(NR4A3),ENSGALG00000006642(ADORA2A),ENSGALG00000015142(DSG2),ENSGALG00000005553(NLGN3),ENSGALG000000…	1.3384	0.00848232	0.75934
GO:0046496	nicotinamide nucleotide metabolic process	biological_process	32	22	10	2748	67	10155	ENSGALG00000009926(HAAO),ENSGALG00000004956(GPI),ENSGALG00000036196(Mtch2),ENSGALG00000041470(PPARA),ENSGALG00000002797(PGD),ENSGALG00000003863(P2RX7),ENSGALG00000013940(LNX1),ENSGALG00000026077(ALDOC),ENSGALG00000007936(-),ENSGALG00000011870(HIF1A),ENSGALG00000010202(ENTPD5),ENSGALG00000007606(PGAM1),ENSGALG00000001992(PKM),ENSGALG00000014526(-),ENSGALG00000016992(HTR2A),ENSGALG00000012613(FBP1)…	ENSGALG00000021039(HKDC1),ENSGALG00000014528(ENO2),ENSGALG00000004637(-),ENSGALG00000005425(OGT),ENSGALG00000012755(IGF-I),ENSGALG00000013576(MTNR1A),ENSGALG00000016845(NAXD),ENSGALG00000027287(-),ENSGALG00000012418(-),ENSGALG00000004509(-),	1.76497	0.00886919	0.785954
GO:0022407	regulation of cell-cell adhesion	biological_process	58	39	19	2748	142	10155	ENSGALG00000015216(SYK),ENSGALG00000007416(CD3E),ENSGALG00000008014(CEBPB),ENSGALG00000009268(FGG),ENSGALG00000005135(SERPINE2),ENSGALG00000015132(CDH2),ENSGALG00000003720(FANCD2),ENSGALG00000016852(-),ENSGALG00000005554(ADIPOQ),ENSGALG00000008094(HSPD1),ENSGALG00000014820(VTCN1),ENSGALG00000012456(RAC2),ENSGALG00000002990(PRELID1),ENSGALG00000004170(ADA),ENSGALG00000006409(-),ENSGALG00000032836(…	ENSGALG00000012755(IGF-I),ENSGALG00000038540(ZBTB16),ENSGALG00000034970(PRKCQ),ENSGALG00000013568(NR4A3),ENSGALG00000006642(ADORA2A),ENSGALG00000003282(STAT5B),ENSGALG00000013818(CITED2),ENSGALG00000012429(BMP4),ENSGALG00000015355(CD47),ENSGALG00000006379(SHH),ENSGALG00000016102(-),ENSGALG00000025950(PRKCA),ENSGALG00000003580(MMP2),ENSGALG00000031960(Lef-1),ENSGALG00000010949(GPNMB),ENSGALG000000…	1.50939	0.00889454	0.780318
GO:0045765	regulation of angiogenesis	biological_process	43	22	21	2748	98	10155	ENSGALG00000043318(NMNAT1),ENSGALG00000006904(RNH1),ENSGALG00000011228(WARS),ENSGALG00000009626(THBS1),ENSGALG00000006796(-),ENSGALG00000007785(PROK2),ENSGALG00000005909(GATA2),ENSGALG00000016176(-),ENSGALG00000020067(VASH2),ENSGALG00000001840(TEK),ENSGALG00000009957(TIE1),ENSGALG00000011870(HIF1A),ENSGALG00000036189(angiopoietin-2B),ENSGALG00000014687(EPHA1),ENSGALG00000013907(KDR),ENSGALG000000…	ENSGALG00000016451(ROCK2),ENSGALG00000026557(PGF),ENSGALG00000008473(PLXND1),ENSGALG00000000785(HYAL1),ENSGALG00000001419(DAB2IP),ENSGALG00000027891(-),ENSGALG00000011200(THBS2),ENSGALG00000024449(RAMP2),ENSGALG00000014812(SIDT1),ENSGALG00000016843(COL4A2),ENSGALG00000017091(FLT1),ENSGALG00000014840(C6),ENSGALG00000002761(SIRT1),ENSGALG00000025950(PRKCA),ENSGALG00000009029(TSPAN12),ENSGALG0000003…	1.62146	0.00891286	0.774184
GO:0007596	blood coagulation	biological_process	43	32	11	2748	98	10155	ENSGALG00000000379(-),ENSGALG00000002987(SERPINF2),ENSGALG00000002570(-),ENSGALG00000016833(F7),ENSGALG00000005505(PIK3CB),ENSGALG00000026677(F10),ENSGALG00000016687(P2RY8),ENSGALG00000012178(PDGFB),ENSGALG00000039432(P2RY13),ENSGALG00000009378(PDGFC),ENSGALG00000014233(FBLN1),ENSGALG00000043287(CAV1),ENSGALG00000009052(LBH),ENSGALG00000015608(ADRA2C),ENSGALG00000005077(F8),ENSGALG00000007001(TLR…	ENSGALG00000017179(PDGFD),ENSGALG00000015209(NFIL3),ENSGALG00000025950(PRKCA),ENSGALG00000006379(SHH),ENSGALG00000016580(SCARA5),ENSGALG00000034970(PRKCQ),ENSGALG00000008365(CHRM4),ENSGALG00000002594(TFPI),ENSGALG00000009758(SLC7A11),ENSGALG00000003689(PAPSS2),ENSGALG00000013571(-),	1.62146	0.00891286	0.774184
GO:0048841	regulation of axon extension involved in axon guidance	biological_process	17	10	7	2748	28	10155	ENSGALG00000006563(SEMA3D),ENSGALG00000003203(-),ENSGALG00000007140(NRP1),ENSGALG00000006560(SEMA3A),ENSGALG00000010697(SEMA4D),ENSGALG00000011309(PLXNC1),ENSGALG00000028115(SFN),ENSGALG00000011686(SEMA5B),ENSGALG00000001171(Sema6B),ENSGALG00000004845(TIMM10),	ENSGALG00000003058(-),ENSGALG00000013722(SEMA3B),ENSGALG00000006473(PLXNA4),ENSGALG00000001264(PLXNA2),ENSGALG00000006097(PLXNA1),ENSGALG00000008473(PLXND1),ENSGALG00000021074(MYOC),	2.24364	0.00904852	0.770706
GO:0048588	developmental cell growth	biological_process	44	24	20	2748	101	10155	ENSGALG00000011686(SEMA5B),ENSGALG00000028115(SFN),ENSGALG00000010697(SEMA4D),ENSGALG00000003578(FN1),ENSGALG00000012735(EDN1),ENSGALG00000007140(NRP1),ENSGALG00000000247(WDR36),ENSGALG00000004631(DRAXIN),ENSGALG00000012594(NTRK2),ENSGALG00000043041(NRN1),ENSGALG00000007768(AURKA),ENSGALG00000015944(RIMS1),ENSGALG00000001171(Sema6B),ENSGALG00000015348(ALCAM),ENSGALG00000004845(TIMM10),ENSGALG0000…	ENSGALG00000008473(PLXND1),ENSGALG00000015143(-),ENSGALG00000006629(RBP4),ENSGALG00000004519(TRPV2),ENSGALG00000006424(-),ENSGALG00000001264(PLXNA2),ENSGALG00000013722(SEMA3B),ENSGALG00000012755(IGF-I),ENSGALG00000002804(RND2),ENSGALG00000008716(FLRT3),ENSGALG00000012163(BDNF),ENSGALG00000003058(-),ENSGALG00000021074(MYOC),ENSGALG00000007732(RTN4R),ENSGALG00000006379(SHH),ENSGALG00000015770(APP),…	1.60988	0.00906514	0.764696
GO:0002027	regulation of heart rate	biological_process	21	14	7	2748	38	10155	ENSGALG00000027188(SREBF1),ENSGALG00000016268(CFAP47),ENSGALG00000012735(EDN1),ENSGALG00000043287(CAV1),ENSGALG00000013022(CACNA1C),ENSGALG00000006560(SEMA3A),ENSGALG00000012913(PKP2),ENSGALG00000008351(CAV3),ENSGALG00000007623(CACNA1G),ENSGALG00000015018(CASQ2),ENSGALG00000012790(DSP),ENSGALG00000005332(CACNA1D),ENSGALG00000015410(BVES),ENSGALG00000004170(ADA),	ENSGALG00000016500(FKBP12.6),ENSGALG00000003588(-),ENSGALG00000008486(CACNA2D1),ENSGALG00000015142(DSG2),ENSGALG00000011353(-),ENSGALG00000016281(DMD),ENSGALG00000007409(SCN4B),	2.0422	0.00921906	0.770274
GO:0050727	regulation of inflammatory response	biological_process	48	34	14	2748	113	10155	ENSGALG00000030313(RAD51A),ENSGALG00000026098(IL8),ENSGALG00000014585(-),ENSGALG00000016332(MCPH1),ENSGALG00000024272(S100A8),ENSGALG00000002675(SCUBE3),ENSGALG00000012481(TNFAIP6),ENSGALG00000027786(SOCS3),ENSGALG00000003802(OTUD7A),ENSGALG00000001654(C1QBP),ENSGALG00000000516(FANCA),ENSGALG00000042321(LYN),ENSGALG00000027051(-),ENSGALG00000027947(GHSR),ENSGALG00000005554(ADIPOQ),ENSGALG00000003…	ENSGALG00000017040(-),ENSGALG00000002028(GPRC5B),ENSGALG00000007381(SERPING1),ENSGALG00000003282(STAT5B),ENSGALG00000006642(ADORA2A),ENSGALG00000014824(PTGER4),ENSGALG00000012052(SNX4),ENSGALG00000009388(SUSD4),ENSGALG00000011291(NR1D2),ENSGALG00000038364(NOV),ENSGALG00000015355(CD47),ENSGALG00000014840(C6),ENSGALG00000004637(-),ENSGALG00000007357(BCL6),	1.56973	0.00954259	0.789785
GO:0034109	homotypic cell-cell adhesion	biological_process	53	37	16	2748	128	10155	ENSGALG00000029596(HAS2),ENSGALG00000043603(CCL5),ENSGALG00000009621(ACTB),ENSGALG00000014561(PTPN6),ENSGALG00000012790(DSP),ENSGALG00000004594(CD74),ENSGALG00000009870(IL15),ENSGALG00000000516(FANCA),ENSGALG00000006785(IRF1),ENSGALG00000042321(LYN),ENSGALG00000008756(PLEK),ENSGALG00000014749(EPHB6),ENSGALG00000033568(TMEM70),ENSGALG00000035733(CCR7),ENSGALG00000035282(IGF2),ENSGALG00000010915(IL…	ENSGALG00000010949(GPNMB),ENSGALG00000040266(GLI3),ENSGALG00000007357(BCL6),ENSGALG00000038540(ZBTB16),ENSGALG00000034970(PRKCQ),ENSGALG00000013568(NR4A3),ENSGALG00000012755(IGF-I),ENSGALG00000015142(DSG2),ENSGALG00000009758(SLC7A11),ENSGALG00000006642(ADORA2A),ENSGALG00000003282(STAT5B),ENSGALG00000012429(BMP4),ENSGALG00000016102(-),ENSGALG00000006379(SHH),ENSGALG00000025950(PRKCA),ENSGALG000000…	1.53013	0.00988269	0.810288
GO:0001614	purinergic nucleotide receptor activity	molecular_function	13	11	2	2748	19	10155	ENSGALG00000004346(P2RY4),ENSGALG00000000558(SLC1A6),ENSGALG00000015233(ATP1B1),ENSGALG00000010386(DLK2),ENSGALG00000017327(P2RY6),ENSGALG00000000783(PTAFR),ENSGALG00000016227(GPR34),ENSGALG00000039432(P2RY13),ENSGALG00000001573(P2RX1),ENSGALG00000003863(P2RX7),ENSGALG00000016687(P2RY8),	ENSGALG00000004613(-),ENSGALG00000026902(P2RX6),	2.52844	0.0101388	0.823586
GO:0048846	axon extension involved in axon guidance	biological_process	18	11	7	2748	31	10155	ENSGALG00000006560(SEMA3A),ENSGALG00000007140(NRP1),ENSGALG00000003203(-),ENSGALG00000001171(Sema6B),ENSGALG00000015348(ALCAM),ENSGALG00000004845(TIMM10),ENSGALG00000028115(SFN),ENSGALG00000011686(SEMA5B),ENSGALG00000010697(SEMA4D),ENSGALG00000011309(PLXNC1),ENSGALG00000006563(SEMA3D),	ENSGALG00000008473(PLXND1),ENSGALG00000001264(PLXNA2),ENSGALG00000006097(PLXNA1),ENSGALG00000021074(MYOC),ENSGALG00000003058(-),ENSGALG00000006473(PLXNA4),ENSGALG00000013722(SEMA3B),	2.14572	0.0104627	0.842107
GO:0000793	condensed chromosome	cellular_component	37	32	5	2748	82	10155	ENSGALG00000014788(CENPH),ENSGALG00000012236(DMC1),ENSGALG00000008256(BLM),ENSGALG00000017128(SKA3),ENSGALG00000001632(MIS12),ENSGALG00000042418(CHEK1),ENSGALG00000043711(AGO3),ENSGALG00000011091(NUP133),ENSGALG00000008233(BUB1),ENSGALG00000010745(HMGB2),ENSGALG00000027454(CENPW),ENSGALG00000024481(-),ENSGALG00000014425(NCAPG),ENSGALG00000010900(SPC25),ENSGALG00000014801(NDC80),ENSGALG00000006110…	ENSGALG00000028230(SUN2),ENSGALG00000012766(SYCP3),ENSGALG00000016854(LIG4),ENSGALG00000011392(MSH4),ENSGALG00000006186(RAD21L1),	1.66744	0.0105165	0.838737
GO:0042060	wound healing	biological_process	69	48	21	2748	177	10155	ENSGALG00000002987(SERPINF2),ENSGALG00000041470(PPARA),ENSGALG00000005505(PIK3CB),ENSGALG00000000681(PAK1),ENSGALG00000015608(ADRA2C),ENSGALG00000005077(F8),ENSGALG00000012178(PDGFB),ENSGALG00000021442(CARMIL2),ENSGALG00000011434(SLC11A1),ENSGALG00000009378(PDGFC),ENSGALG00000026098(IL8),ENSGALG00000008661(CYR61),ENSGALG00000014561(PTPN6),ENSGALG00000012802(F13A1),ENSGALG00000005619(-),ENSGALG000…	ENSGALG00000015209(NFIL3),ENSGALG00000014368(APOA5),ENSGALG00000015258(DCBLD2),ENSGALG00000003886(SGCD),ENSGALG00000008365(CHRM4),ENSGALG00000001709(-),ENSGALG00000003689(PAPSS2),ENSGALG00000013571(-),ENSGALG00000017179(PDGFD),ENSGALG00000038364(NOV),ENSGALG00000016580(SCARA5),ENSGALG00000025950(PRKCA),ENSGALG00000012989(NINJ2),ENSGALG00000006379(SHH),ENSGALG00000012755(IGF-I),ENSGALG00000002594(…	1.44059	0.0107513	0.849743
GO:0043235	receptor complex	cellular_component	68	33	35	2748	174	10155	ENSGALG00000026361(SLITRK5),ENSGALG00000026038(-),ENSGALG00000014561(PTPN6),ENSGALG00000014903(ITGA2),ENSGALG00000007418(-),ENSGALG00000015348(ALCAM),ENSGALG00000003733(LIFR),ENSGALG00000004594(CD74),ENSGALG00000005203(OLFM3),ENSGALG00000002225(RFFL),ENSGALG00000005766(PKD2L1),ENSGALG00000007579(APBB1IP),ENSGALG00000033090(VDR),ENSGALG00000010915(IL6),ENSGALG00000016590(TLR7),ENSGALG00000006638(G…	ENSGALG00000008473(PLXND1),ENSGALG00000002707(CHRNB2),ENSGALG00000011141(ITGB6),ENSGALG00000027287(-),ENSGALG00000001264(PLXNA2),ENSGALG00000013576(MTNR1A),ENSGALG00000010858(LRP2),ENSGALG00000026241(GRIN3B),ENSGALG00000012055(-),ENSGALG00000009405(GRIA2),ENSGALG00000003149(-),ENSGALG00000015322(IMPG2),ENSGALG00000008525(ABHD12),ENSGALG00000002358(CDO1),ENSGALG00000010875(ITGB8),ENSGALG0000003724…	1.44419	0.0108164	0.84725
GO:0046031	ADP metabolic process	biological_process	23	17	6	2748	44	10155	ENSGALG00000007606(PGAM1),ENSGALG00000004956(GPI),ENSGALG00000003597(AK2),ENSGALG00000036196(Mtch2),ENSGALG00000001992(PKM),ENSGALG00000041470(PPARA),ENSGALG00000014526(-),ENSGALG00000016992(HTR2A),ENSGALG00000003863(P2RX7),ENSGALG00000012613(FBP1),ENSGALG00000026077(ALDOC),ENSGALG00000002377(ENO1),ENSGALG00000014442(GAPDH),ENSGALG00000007936(-),ENSGALG00000011870(HIF1A),ENSGALG00000006543(PFKL),…	ENSGALG00000005425(OGT),ENSGALG00000021039(HKDC1),ENSGALG00000012755(IGF-I),ENSGALG00000013576(MTNR1A),ENSGALG00000027287(-),ENSGALG00000014528(ENO2),	1.93169	0.0110952	0.861402
GO:0006270	DNA replication initiation	biological_process	15	13	2	2748	24	10155	ENSGALG00000001616(CDC45),ENSGALG00000008175(ORC5),ENSGALG00000012915(-),ENSGALG00000012546(MCM5),ENSGALG00000016312(POLA1),ENSGALG00000006631(TICRR),ENSGALG00000012348(MCM6),ENSGALG00000004342(ORC6),ENSGALG00000016676(MCM3),ENSGALG00000013784(CDT1),ENSGALG00000012448(ORC4),ENSGALG00000006051(CDC7),ENSGALG00000006037(MCM2),	ENSGALG00000027874(CHAC1),ENSGALG00000026572(RGS5),	2.30963	0.011286	0.868527
GO:0000777	condensed chromosome kinetochore	cellular_component	15	15	0	2748	24	10155	ENSGALG00000001942(SPDL1),ENSGALG00000027454(CENPW),ENSGALG00000009814(NSL1),ENSGALG00000017128(SKA3),ENSGALG00000009690(CENPF),ENSGALG00000028900(CENPT),ENSGALG00000014788(CENPH),ENSGALG00000008233(BUB1),ENSGALG00000006110(PLK1),ENSGALG00000011091(NUP133),ENSGALG00000014801(NDC80),ENSGALG00000010900(SPC25),ENSGALG00000001632(MIS12),ENSGALG00000008234(ORC2),ENSGALG00000024481(-),	-	2.30963	0.011286	0.868527
GO:0006694	steroid biosynthetic process	biological_process	30	22	8	2748	63	10155	ENSGALG00000028685(SEMA5A),ENSGALG00000012834(AKR1D1),ENSGALG00000016293(BMP5),ENSGALG00000007493(NSDHL),ENSGALG00000013848(MVK),ENSGALG00000004106(DHCR7),ENSGALG00000009365(CYP51),ENSGALG00000010625(SRD5A2),ENSGALG00000016665(FDFT1),ENSGALG00000014948(HMGCR),ENSGALG00000007267(MVD),ENSGALG00000007669(EGR1),ENSGALG00000009052(LBH),ENSGALG00000016710(CYP39A1),ENSGALG00000017394(INSIG1),ENSGALG0000…	ENSGALG00000007109(APOA4),ENSGALG00000003972(FAXDC2),ENSGALG00000007114(APOA1),ENSGALG00000027429(HSD17B1),ENSGALG00000002761(SIRT1),ENSGALG00000031255(FGF1),ENSGALG00000009095(-),ENSGALG00000014368(APOA5),	1.75972	0.0114991	0.869668
GO:0009888	tissue development	biological_process	261	144	117	2748	805	10155	ENSGALG00000041634(ACTG2),ENSGALG00000005909(GATA2),ENSGALG00000028821(GLIPR2),ENSGALG00000041365(SALL4),ENSGALG00000028115(SFN),ENSGALG00000005352(GATA5),ENSGALG00000028037(FOS),ENSGALG00000001006(TP73),ENSGALG00000000616(ELF3),ENSGALG00000003716(GDNF),ENSGALG00000002515(OLFM1),ENSGALG00000002182(NR5A2),ENSGALG00000001267(-),ENSGALG00000006992(MMP9),ENSGALG00000010163(LGR5),ENSGALG00000034661(Id…	ENSGALG00000003058(-),ENSGALG00000002407(HYDIN),ENSGALG00000032768(SOX5),ENSGALG00000028608(BTC),ENSGALG00000015144(ZFAND5),ENSGALG00000015377(-),ENSGALG00000011291(NR1D2),ENSGALG00000008735(-),ENSGALG00000023420(-),ENSGALG00000003398(ADAM9),ENSGALG00000031700(TRPS1),ENSGALG00000038364(NOV),ENSGALG00000002744(PCDH15),ENSGALG00000001264(PLXNA2),ENSGALG00000002958(DNER),ENSGALG00000016912(EDNRB),EN…	1.19814	0.0115797	0.868282
GO:1902667	regulation of axon guidance	biological_process	17	10	7	2748	29	10155	ENSGALG00000006563(SEMA3D),ENSGALG00000004845(TIMM10),ENSGALG00000001171(Sema6B),ENSGALG00000010697(SEMA4D),ENSGALG00000011309(PLXNC1),ENSGALG00000028115(SFN),ENSGALG00000011686(SEMA5B),ENSGALG00000006560(SEMA3A),ENSGALG00000007140(NRP1),ENSGALG00000003203(-),	ENSGALG00000013722(SEMA3B),ENSGALG00000006473(PLXNA4),ENSGALG00000003058(-),ENSGALG00000021074(MYOC),ENSGALG00000008473(PLXND1),ENSGALG00000001264(PLXNA2),ENSGALG00000006097(PLXNA1),	2.16628	0.0117872	0.876352
GO:0014033	neural crest cell differentiation	biological_process	27	18	9	2748	55	10155	ENSGALG00000009020(JAG1),ENSGALG00000003716(GDNF),ENSGALG00000017644(COTL1),ENSGALG00000006560(SEMA3A),ENSGALG00000011870(HIF1A),ENSGALG00000007140(NRP1),ENSGALG00000003203(-),ENSGALG00000040444(SEMA3C),ENSGALG00000012735(EDN1),ENSGALG00000010697(SEMA4D),ENSGALG00000011686(SEMA5B),ENSGALG00000028115(SFN),ENSGALG00000006563(SEMA3D),ENSGALG00000035016(ID2),ENSGALG00000005263(SOX8),ENSGALG0000000484…	ENSGALG00000002763(FRZB),ENSGALG00000013818(CITED2),ENSGALG00000031960(Lef-1),ENSGALG00000006379(SHH),ENSGALG00000021074(MYOC),ENSGALG00000003058(-),ENSGALG00000013722(SEMA3B),ENSGALG00000003473(SFRP1),ENSGALG00000016912(EDNRB),	1.81411	0.0118872	0.876354
GO:0030516	regulation of axon extension	biological_process	24	15	9	2748	47	10155	ENSGALG00000010697(SEMA4D),ENSGALG00000011309(PLXNC1),ENSGALG00000028115(SFN),ENSGALG00000011686(SEMA5B),ENSGALG00000003578(FN1),ENSGALG00000000247(WDR36),ENSGALG00000003203(-),ENSGALG00000007140(NRP1),ENSGALG00000006560(SEMA3A),ENSGALG00000004631(DRAXIN),ENSGALG00000006563(SEMA3D),ENSGALG00000004845(TIMM10),ENSGALG00000001171(Sema6B),ENSGALG00000023626(NTN1),ENSGALG00000002515(OLFM1),	ENSGALG00000021074(MYOC),ENSGALG00000007732(RTN4R),ENSGALG00000008473(PLXND1),ENSGALG00000013722(SEMA3B),ENSGALG00000006473(PLXNA4),ENSGALG00000003058(-),ENSGALG00000004519(TRPV2),ENSGALG00000006097(PLXNA1),ENSGALG00000001264(PLXNA2),	1.88702	0.0119645	0.874703
GO:0048869	cellular developmental process	biological_process	543	320	223	2748	1774	10155	ENSGALG00000021520(TMEM8C),ENSGALG00000002990(PRELID1),ENSGALG00000010331(MME),ENSGALG00000008127(SPI1),ENSGALG00000014687(EPHA1),ENSGALG00000033635(PTGS2),ENSGALG00000004334(MYLK3),ENSGALG00000010320(PAWR),ENSGALG00000005653(NFKB2),ENSGALG00000002362(MANF),ENSGALG00000003595(SARM1),ENSGALG00000005621(CAMK2A),ENSGALG00000011086(-),ENSGALG00000005597(CNN3),ENSGALG00000043204(Pax-7),ENSGALG00000015…	ENSGALG00000006097(PLXNA1),ENSGALG00000008700(PDCD4),ENSGALG00000028031(C1QL1),ENSGALG00000005401(WNT9A),ENSGALG00000016058(ERG),ENSGALG00000027980(NANOS1),ENSGALG00000010889(HOOK1),ENSGALG00000001768(TENM2),ENSGALG00000000242(EBF2),ENSGALG00000007278(GRIN2A),ENSGALG00000006689(ABHD2),ENSGALG00000014824(PTGER4),ENSGALG00000011635(TFCP2L1),ENSGALG00000011489(T),ENSGALG00000005533(ZMYM3),ENSGALG000…	1.13112	0.012315	0.892887
GO:0001755	neural crest cell migration	biological_process	22	16	6	2748	42	10155	ENSGALG00000017644(COTL1),ENSGALG00000003716(GDNF),ENSGALG00000010697(SEMA4D),ENSGALG00000011686(SEMA5B),ENSGALG00000028115(SFN),ENSGALG00000040444(SEMA3C),ENSGALG00000007140(NRP1),ENSGALG00000003203(-),ENSGALG00000006560(SEMA3A),ENSGALG00000011870(HIF1A),ENSGALG00000006563(SEMA3D),ENSGALG00000004845(TIMM10),ENSGALG00000011206(KITLG),ENSGALG00000001171(Sema6B),ENSGALG00000005263(SOX8),ENSGALG0000…	ENSGALG00000021074(MYOC),ENSGALG00000031960(Lef-1),ENSGALG00000006379(SHH),ENSGALG00000013722(SEMA3B),ENSGALG00000003058(-),ENSGALG00000016912(EDNRB),	1.93569	0.012628	0.908078
GO:0021785	branchiomotor neuron axon guidance	biological_process	7	3	4	2748	7	10155	ENSGALG00000006560(SEMA3A),ENSGALG00000011309(PLXNC1),ENSGALG00000007140(NRP1),	ENSGALG00000008473(PLXND1),ENSGALG00000006473(PLXNA4),ENSGALG00000001264(PLXNA2),ENSGALG00000006097(PLXNA1),	3.69541	0.012728	0.907829
GO:0014032	neural crest cell development	biological_process	25	18	7	2748	50	10155	ENSGALG00000004845(TIMM10),ENSGALG00000011206(KITLG),ENSGALG00000001171(Sema6B),ENSGALG00000005263(SOX8),ENSGALG00000035016(ID2),ENSGALG00000006563(SEMA3D),ENSGALG00000010697(SEMA4D),ENSGALG00000028115(SFN),ENSGALG00000011686(SEMA5B),ENSGALG00000040444(SEMA3C),ENSGALG00000012735(EDN1),ENSGALG00000003203(-),ENSGALG00000007140(NRP1),ENSGALG00000006560(SEMA3A),ENSGALG00000011870(HIF1A),ENSGALG000000…	ENSGALG00000016912(EDNRB),ENSGALG00000013722(SEMA3B),ENSGALG00000003058(-),ENSGALG00000021074(MYOC),ENSGALG00000031960(Lef-1),ENSGALG00000006379(SHH),ENSGALG00000013818(CITED2),	1.84771	0.0127838	0.904455
GO:0050921	positive regulation of chemotaxis	biological_process	25	19	6	2748	50	10155	ENSGALG00000009626(THBS1),ENSGALG00000013907(KDR),ENSGALG00000007806(Fgf16),ENSGALG00000010338(-),ENSGALG00000012178(PDGFB),ENSGALG00000007140(NRP1),ENSGALG00000016833(F7),ENSGALG00000016564(PTK2B),ENSGALG00000011733(-),ENSGALG00000010847(VEGFC),ENSGALG00000004594(CD74),ENSGALG00000035733(CCR7),ENSGALG00000026098(IL8),ENSGALG00000012456(RAC2),ENSGALG00000001654(C1QBP),ENSGALG00000011668(-),ENSGAL…	ENSGALG00000009900(PRKD1),ENSGALG00000026557(PGF),ENSGALG00000041346(SDF1),ENSGALG00000006346(CXCL14),ENSGALG00000003336(DAPK2),ENSGALG00000036883(MET),	1.84771	0.0127838	0.904455
GO:0045597	positive regulation of cell differentiation	biological_process	124	76	48	2748	353	10155	ENSGALG00000006560(SEMA3A),ENSGALG00000015519(ROBO2),ENSGALG00000015608(ADRA2C),ENSGALG00000035016(ID2),ENSGALG00000001021(MYOCD),ENSGALG00000011206(KITLG),ENSGALG00000016564(PTK2B),ENSGALG00000038634(KIT),ENSGALG00000009572(ADAMTS20),ENSGALG00000007140(NRP1),ENSGALG00000003578(FN1),ENSGALG00000016992(HTR2A),ENSGALG00000016899(DCT),ENSGALG00000004594(CD74),ENSGALG00000000769(RAB7B),ENSGALG0000001…	ENSGALG00000021074(MYOC),ENSGALG00000009612(-),ENSGALG00000012885(BCL2),ENSGALG00000012773(GCNT2),ENSGALG00000015935(SMYD1),ENSGALG00000004530(MMD2),ENSGALG00000010412(WWTR1),ENSGALG00000012163(BDNF),ENSGALG00000002028(GPRC5B),ENSGALG00000023420(-),ENSGALG00000004448(BRINP2),ENSGALG00000016102(-),ENSGALG00000006379(SHH),ENSGALG00000009900(PRKD1),ENSGALG00000016500(FKBP12.6),ENSGALG00000030140(CCD…	1.29811	0.0129964	0.904898
GO:0001558	regulation of cell growth	biological_process	70	39	31	2748	182	10155	ENSGALG00000012613(FBP1),ENSGALG00000011686(SEMA5B),ENSGALG00000003578(FN1),ENSGALG00000007140(NRP1),ENSGALG00000000247(WDR36),ENSGALG00000008661(CYR61),ENSGALG00000011295(SOCS2),ENSGALG00000001171(Sema6B),ENSGALG00000004845(TIMM10),ENSGALG00000008072(CHRDL1),ENSGALG00000023626(NTN1),ENSGALG00000006382(PTPRJ),ENSGALG00000011657(EAF2),ENSGALG00000038604(PHB),ENSGALG00000008733(LPAR3),ENSGALG000000…	ENSGALG00000002763(FRZB),ENSGALG00000031960(Lef-1),ENSGALG00000008473(PLXND1),ENSGALG00000013722(SEMA3B),ENSGALG00000012163(BDNF),ENSGALG00000001264(PLXNA2),ENSGALG00000015258(DCBLD2),ENSGALG00000004140(SH3BP4),ENSGALG00000009612(-),ENSGALG00000007357(BCL6),ENSGALG00000021074(MYOC),ENSGALG00000028318(CDKN1A),ENSGALG00000002761(SIRT1),ENSGALG00000012885(BCL2),ENSGALG00000000785(HYAL1),ENSGALG00000…	1.42131	0.0130625	0.902344
GO:0050729	positive regulation of inflammatory response	biological_process	16	11	5	2748	27	10155	ENSGALG00000016785(IL1RL1),ENSGALG00000014182(ADORA2B),ENSGALG00000033635(PTGS2),ENSGALG00000029940(il-1beta),ENSGALG00000034987(GGCL1),ENSGALG00000013468(TLR3),ENSGALG00000010915(IL6),ENSGALG00000027051(-),ENSGALG00000026098(IL8),ENSGALG00000035733(CCR7),ENSGALG00000014585(-),	ENSGALG00000014824(PTGER4),ENSGALG00000012052(SNX4),ENSGALG00000003282(STAT5B),ENSGALG00000015355(CD47),ENSGALG00000002028(GPRC5B),	2.18988	0.0132641	0.909111
GO:0016125	sterol metabolic process	biological_process	26	16	10	2748	53	10155	ENSGALG00000016710(CYP39A1),ENSGALG00000017394(INSIG1),ENSGALG00000037852(HSD17B7),ENSGALG00000010798(DHCR24),ENSGALG00000009560(MSMO1),ENSGALG00000027188(SREBF1),ENSGALG00000028685(SEMA5A),ENSGALG00000012834(AKR1D1),ENSGALG00000013848(MVK),ENSGALG00000004106(DHCR7),ENSGALG00000007493(NSDHL),ENSGALG00000014948(HMGCR),ENSGALG00000016665(FDFT1),ENSGALG00000009365(CYP51),ENSGALG00000006352(CH25H),EN…	ENSGALG00000031255(FGF1),ENSGALG00000004205(SOAT1),ENSGALG00000002356(CMTR2),ENSGALG00000014368(APOA5),ENSGALG00000011162(CYP46A1),ENSGALG00000015770(APP),ENSGALG00000007109(APOA4),ENSGALG00000028928(LCAT),ENSGALG00000003972(FAXDC2),ENSGALG00000007114(APOA1),	1.81285	0.0135519	0.921636
GO:0051130	positive regulation of cellular component organization	biological_process	185	122	63	2748	554	10155	ENSGALG00000016954(RGCC),ENSGALG00000016293(BMP5),ENSGALG00000034987(GGCL1),ENSGALG00000000681(PAK1),ENSGALG00000002781(-),ENSGALG00000002663(ATR),ENSGALG00000009061(ACTL6A),ENSGALG00000002987(SERPINF2),ENSGALG00000035094(CDH17),ENSGALG00000029983(ANGPT1),ENSGALG00000008733(LPAR3),ENSGALG00000000172(MYOG),ENSGALG00000033520(DCSTAMP),ENSGALG00000029077(CBL),ENSGALG00000023626(NTN1),ENSGALG00000016…	ENSGALG00000027330(-),ENSGALG00000010476(BNIP3),ENSGALG00000031960(Lef-1),ENSGALG00000016451(ROCK2),ENSGALG00000001153(AUTS2),ENSGALG00000011170(WIPF3),ENSGALG00000015436(SDCBP),ENSGALG00000015355(CD47),ENSGALG00000004519(TRPV2),ENSGALG00000034970(PRKCQ),ENSGALG00000000630(HAS3),ENSGALG00000002804(RND2),ENSGALG00000001419(DAB2IP),ENSGALG00000009739(AMIGO2),ENSGALG00000002800(GRK7),ENSGALG00000026…	1.23403	0.0137549	0.928243
GO:0035590	purinergic nucleotide receptor signaling pathway	biological_process	13	11	2	2748	20	10155	ENSGALG00000001573(P2RX1),ENSGALG00000039432(P2RY13),ENSGALG00000016687(P2RY8),ENSGALG00000003863(P2RX7),ENSGALG00000010386(DLK2),ENSGALG00000004346(P2RY4),ENSGALG00000015233(ATP1B1),ENSGALG00000000558(SLC1A6),ENSGALG00000016227(GPR34),ENSGALG00000000783(PTAFR),ENSGALG00000017327(P2RY6),	ENSGALG00000026902(P2RX6),ENSGALG00000004613(-),	2.40202	0.0139028	0.931066
GO:0031589	cell-substrate adhesion	biological_process	57	38	19	2748	143	10155	ENSGALG00000015410(BVES),ENSGALG00000008661(CYR61),ENSGALG00000001840(TEK),ENSGALG00000028091(MYF5),ENSGALG00000003578(FN1),ENSGALG00000029983(ANGPT1),ENSGALG00000000102(UBE2T),ENSGALG00000015363(-),ENSGALG00000016564(PTK2B),ENSGALG00000002175(KIF14),ENSGALG00000005505(PIK3CB),ENSGALG00000005644(MYO1G),ENSGALG00000036189(angiopoietin-2B),ENSGALG00000012394(NID2),ENSGALG00000013907(KDR),ENSGALG000…	ENSGALG00000003580(MMP2),ENSGALG00000016281(DMD),ENSGALG00000009723(FMN1),ENSGALG00000026989(HOXA7),ENSGALG00000011141(ITGB6),ENSGALG00000012885(BCL2),ENSGALG00000010875(ITGB8),ENSGALG00000027058(EMP2),ENSGALG00000007070(OTOA),ENSGALG00000012773(GCNT2),ENSGALG00000008007(ITGA11),ENSGALG00000007357(BCL6),ENSGALG00000021074(MYOC),ENSGALG00000006041(BNC1),ENSGALG00000023420(-),ENSGALG00000016584(EGF…	1.473	0.014063	0.934656
GO:0000781	chromosome, telomeric region	cellular_component	31	29	2	2748	67	10155	ENSGALG00000012448(ORC4),ENSGALG00000028626(DCLRE1B),ENSGALG00000011492(XRCC5),ENSGALG00000042418(CHEK1),ENSGALG00000021442(CARMIL2),ENSGALG00000009525(HAT1),ENSGALG00000004037(DNA2),ENSGALG00000008962(MSH2),ENSGALG00000012236(DMC1),ENSGALG00000033666(NHP2),ENSGALG00000008256(BLM),ENSGALG00000012348(MCM6),ENSGALG00000037453(TERF1),ENSGALG00000008175(ORC5),ENSGALG00000020164(GAR1),ENSGALG000000125…	ENSGALG00000028230(SUN2),ENSGALG00000016633(HMBOX1),	1.70982	0.0141489	0.933299
GO:0001525	angiogenesis	biological_process	72	40	32	2748	189	10155	ENSGALG00000011228(WARS),ENSGALG00000003196(-),ENSGALG00000009626(THBS1),ENSGALG00000005802(FLT4),ENSGALG00000012735(EDN1),ENSGALG00000016176(-),ENSGALG00000023296(TAL1),ENSGALG00000020067(VASH2),ENSGALG00000027165(-),ENSGALG00000007785(PROK2),ENSGALG00000005909(GATA2),ENSGALG00000011203(HPSE),ENSGALG00000024379(-),ENSGALG00000009957(TIE1),ENSGALG00000011870(HIF1A),ENSGALG00000009107(NRXN1),ENSGA…	ENSGALG00000021031(ACKR3),ENSGALG00000026557(PGF),ENSGALG00000017248(RAB30),ENSGALG00000000785(HYAL1),ENSGALG00000001419(DAB2IP),ENSGALG00000027231(NRARP),ENSGALG00000017091(FLT1),ENSGALG00000014812(SIDT1),ENSGALG00000024449(RAMP2),ENSGALG00000038364(NOV),ENSGALG00000025748(FGF9),ENSGALG00000009900(PRKD1),ENSGALG00000014840(C6),ENSGALG00000025950(PRKCA),ENSGALG00000009029(TSPAN12),ENSGALG00000006…	1.40778	0.0141529	0.92659
GO:0048520	positive regulation of behavior	biological_process	27	20	7	2748	56	10155	ENSGALG00000007806(Fgf16),ENSGALG00000010338(-),ENSGALG00000040938(nlgn1),ENSGALG00000007140(NRP1),ENSGALG00000012178(PDGFB),ENSGALG00000013907(KDR),ENSGALG00000009626(THBS1),ENSGALG00000011668(-),ENSGALG00000001654(C1QBP),ENSGALG00000012456(RAC2),ENSGALG00000043603(CCL5),ENSGALG00000006388(IL16),ENSGALG00000037077(CCR5),ENSGALG00000011733(-),ENSGALG00000016564(PTK2B),ENSGALG00000016833(F7),ENSGA…	ENSGALG00000026557(PGF),ENSGALG00000009900(PRKD1),ENSGALG00000036883(MET),ENSGALG00000013568(NR4A3),ENSGALG00000003336(DAPK2),ENSGALG00000006346(CXCL14),ENSGALG00000041346(SDF1),	1.78172	0.0142684	0.927237
GO:0032970	regulation of actin filament-based process	biological_process	68	43	25	2748	177	10155	ENSGALG00000026383(-),ENSGALG00000005725(CSF1R),ENSGALG00000014687(EPHA1),ENSGALG00000043287(CAV1),ENSGALG00000013022(CACNA1C),ENSGALG00000032658(-),ENSGALG00000014463(ACTN2),ENSGALG00000000379(-),ENSGALG00000009006(-),ENSGALG00000011209(EVL),ENSGALG00000030907(CSF3),ENSGALG00000008667(DSTN),ENSGALG00000010346(TGFB3),ENSGALG00000041619(MTPN),ENSGALG00000027407(GPR132),ENSGALG00000012735(EDN1),ENS…	ENSGALG00000016350(ARHGEF10),ENSGALG00000011994(SYNPO2),ENSGALG00000002622(FCHSD1),ENSGALG00000011170(WIPF3),ENSGALG00000012285(BAIAP2L2),ENSGALG00000019276(-),ENSGALG00000009947(PLEKHH2),ENSGALG00000007759(-),ENSGALG00000021572(SSH2),ENSGALG00000015066(WASF1),ENSGALG00000002800(GRK7),ENSGALG00000015142(DSG2),ENSGALG00000014824(PTGER4),ENSGALG00000011254(SATB1),ENSGALG00000008797(-),ENSGALG000000…	1.41971	0.0146613	0.945763
GO:0030016	myofibril	cellular_component	39	28	11	2748	90	10155	ENSGALG00000026373(KCNJ8),ENSGALG00000006520(MYH11),ENSGALG00000004034(CAPZB),ENSGALG00000008914(NRAP),ENSGALG00000000585(MYL4),ENSGALG00000011991(MYOZ2),ENSGALG00000013244(ABCC9),ENSGALG00000006591(TNNI2),ENSGALG00000009844(ACTC1),ENSGALG00000009705(RYR3),ENSGALG00000004155(MYOM3),ENSGALG00000000302(-),ENSGALG00000014463(ACTN2),ENSGALG00000009089(-),ENSGALG00000026452(MURC),ENSGALG00000011306(DE…	ENSGALG00000027330(-),ENSGALG00000016500(FKBP12.6),ENSGALG00000026395(TRABD2A),ENSGALG00000011994(SYNPO2),ENSGALG00000041202(FBXO32),ENSGALG00000012044(-),ENSGALG00000003580(MMP2),ENSGALG00000016281(DMD),ENSGALG00000011811(SYNE2),ENSGALG00000007048(SYNM),ENSGALG00000007331(SVIL),	1.60135	0.0146815	0.940151
GO:0005576	extracellular region	cellular_component	593	379	214	2748	1954	10155	ENSGALG00000006326(-),ENSGALG00000021139(-),ENSGALG00000027483(GLRX),ENSGALG00000007076(CCNY),ENSGALG00000014615(LAMA1),ENSGALG00000005294(PPFIBP2),ENSGALG00000011274(DCN),ENSGALG00000010785(ACOT11),ENSGALG00000014603(C1S),ENSGALG00000017447(OSTF1),ENSGALG00000014178(SCUBE1),ENSGALG00000010316(FRAS1),ENSGALG00000008193(RELN),ENSGALG00000004771(C1QB),ENSGALG00000000608(CDH1),ENSGALG00000011637(TCP…	ENSGALG00000016529(CDKL5),ENSGALG00000011271(LUM),ENSGALG00000010939(LIN7A),ENSGALG00000028866(COASY),ENSGALG00000011141(ITGB6),ENSGALG00000013773(FUCA2),ENSGALG00000002763(FRZB),ENSGALG00000010258(LTBP2),ENSGALG00000016001(LZTS3),ENSGALG00000005608(SLC9A3R2),ENSGALG00000014582(CADM1),ENSGALG00000039239(SERPIND1),ENSGALG00000006097(PLXNA1),ENSGALG00000028031(C1QL1),ENSGALG00000005401(WNT9A),ENSGA…	1.12148	0.014772	0.939093
GO:0050840	extracellular matrix binding	molecular_function	15	11	4	2748	25	10155	ENSGALG00000009626(THBS1),ENSGALG00000002667(OLFML2B),ENSGALG00000003589(VTN),ENSGALG00000001407(ADAMTS15),ENSGALG00000008661(CYR61),ENSGALG00000002263(KLHL6),ENSGALG00000000775(CTSS),ENSGALG00000040316(GPC1),ENSGALG00000015132(CDH2),ENSGALG00000017715(TINAGL1),ENSGALG00000011274(DCN),	ENSGALG00000015795(ADAMTS5),ENSGALG00000003886(SGCD),ENSGALG00000003398(ADAM9),ENSGALG00000006379(SHH),	2.21725	0.0149041	0.940672
GO:0030215	semaphorin receptor binding	molecular_function	12	9	3	2748	18	10155	ENSGALG00000003203(-),ENSGALG00000006560(SEMA3A),ENSGALG00000010697(SEMA4D),ENSGALG00000028115(SFN),ENSGALG00000011686(SEMA5B),ENSGALG00000004845(TIMM10),ENSGALG00000040444(SEMA3C),ENSGALG00000001171(Sema6B),ENSGALG00000006563(SEMA3D),	ENSGALG00000021074(MYOC),ENSGALG00000003058(-),ENSGALG00000013722(SEMA3B),	2.46361	0.0153211	0.960089
GO:0023052	signaling	biological_process	908	554	354	2748	3061	10155	ENSGALG00000003485(CCND3),ENSGALG00000012830(-),ENSGALG00000007511(ITGB2),ENSGALG00000001573(P2RX1),ENSGALG00000009626(THBS1),ENSGALG00000004722(ASPN),ENSGALG00000011673(-),ENSGALG00000015928(-),ENSGALG00000009157(-),ENSGALG00000003792(FYB),ENSGALG00000010745(HMGB2),ENSGALG00000004309(GDAP1L1),ENSGALG00000011319(ADGRL3),ENSGALG00000007001(TLR4),ENSGALG00000002864(LRRTM3),ENSGALG00000002118(KCNMB1…	ENSGALG00000015441(CD247),ENSGALG00000002283(MAPKAPK3),ENSGALG00000002893(STC2),ENSGALG00000038506(NXNL1),ENSGALG00000016563(ASB9),ENSGALG00000012429(BMP4),ENSGALG00000005626(TPST2),ENSGALG00000004553(SGPL1),ENSGALG00000001608(UNC5D),ENSGALG00000008135(SATB2),ENSGALG00000015436(SDCBP),ENSGALG00000017166(RAB39A),ENSGALG00000028069(WNT16),ENSGALG00000027874(CHAC1),ENSGALG00000010476(BNIP3),ENSGALG0…	1.09619	0.0153379	0.954324
GO:0007167	enzyme linked receptor protein signaling pathway	biological_process	159	95	64	2748	470	10155	ENSGALG00000014688(ZYX),ENSGALG00000005802(FLT4),ENSGALG00000005554(ADIPOQ),ENSGALG00000008281(NEURL1),ENSGALG00000028770(INHBB),ENSGALG00000028037(FOS),ENSGALG00000013253(INSRR),ENSGALG00000027786(SOCS3),ENSGALG00000015216(SYK),ENSGALG00000008701(XDH),ENSGALG00000006973(BLNK),ENSGALG00000030988(RBPMS2),ENSGALG00000005725(CSF1R),ENSGALG00000006992(MMP9),ENSGALG00000028158(Fgf7),ENSGALG00000010847…	ENSGALG00000010592(TET2),ENSGALG00000026557(PGF),ENSGALG00000003446(PRLR),ENSGALG00000033144(COLEC10),ENSGALG00000017091(FLT1),ENSGALG00000001229(SKI),ENSGALG00000003473(SFRP1),ENSGALG00000032856(GFRA2),ENSGALG00000038364(NOV),ENSGALG00000025748(FGF9),ENSGALG00000009900(PRKD1),ENSGALG00000003398(ADAM9),ENSGALG00000006379(SHH),ENSGALG00000008615(-),ENSGALG00000007364(TOB1),ENSGALG00000005658(FOXO4…	1.25015	0.0154515	0.954621
GO:0030198	extracellular matrix organization	biological_process	46	28	18	2748	111	10155	ENSGALG00000016954(RGCC),ENSGALG00000000379(-),ENSGALG00000032145(B4GAL-T7),ENSGALG00000016986(LCP1),ENSGALG00000002955(ADAMTSL2),ENSGALG00000002987(SERPINF2),ENSGALG00000021442(CARMIL2),ENSGALG00000014233(FBLN1),ENSGALG00000006992(MMP9),ENSGALG00000007508(HPSE2),ENSGALG00000006520(MYH11),ENSGALG00000005653(NFKB2),ENSGALG00000021128(FSCN1),ENSGALG00000029596(HAS2),ENSGALG00000016357(PRDX4),ENSGAL…	ENSGALG00000015770(APP),ENSGALG00000011271(LUM),ENSGALG00000011099(FAP),ENSGALG00000006958(COL27A1),ENSGALG00000036798(COL4A1),ENSGALG00000010747(FBLN5),ENSGALG00000015377(-),ENSGALG00000019233(-),ENSGALG00000016584(EGFL6),ENSGALG00000004695(ECM2),ENSGALG00000009612(-),ENSGALG00000011205(SMOC2),ENSGALG00000024449(RAMP2),ENSGALG00000000630(HAS3),ENSGALG00000005968(MMP11),ENSGALG00000039219(ADAMTS1…	1.53143	0.0156964	0.962966
GO:0002757	immune response-activating signal transduction	biological_process	52	40	12	2748	129	10155	ENSGALG00000042321(LYN),ENSGALG00000006785(IRF1),ENSGALG00000014508(CD38),ENSGALG00000011961(TNIP3),ENSGALG00000014561(PTPN6),ENSGALG00000000209(PRNP),ENSGALG00000001320(-),ENSGALG00000005547(PIK3AP1),ENSGALG00000006382(PTPRJ),ENSGALG00000005644(MYO1G),ENSGALG00000023411(CD180),ENSGALG00000014297(IRF7),ENSGALG00000017485(-),ENSGALG00000002113(LCP2),ENSGALG00000035733(CCR7),ENSGALG00000016590(TLR7…	ENSGALG00000010258(LTBP2),ENSGALG00000008439(-),ENSGALG00000027874(CHAC1),ENSGALG00000028147(CTSK),ENSGALG00000012885(BCL2),ENSGALG00000038506(NXNL1),ENSGALG00000001419(DAB2IP),ENSGALG00000015441(CD247),ENSGALG00000013568(NR4A3),ENSGALG00000003701(SGMS1),ENSGALG00000011663(FNDC1),ENSGALG00000009392(TLR5),	1.48962	0.0158802	0.967476
GO:0000784	nuclear chromosome, telomeric region	cellular_component	26	24	2	2748	54	10155	ENSGALG00000033781(FEN1),ENSGALG00000033666(NHP2),ENSGALG00000010623(ORC1),ENSGALG00000021442(CARMIL2),ENSGALG00000009228(PARP1),ENSGALG00000008962(MSH2),ENSGALG00000004037(DNA2),ENSGALG00000009525(HAT1),ENSGALG00000012448(ORC4),ENSGALG00000014573(NAT10),ENSGALG00000016676(MCM3),ENSGALG00000011492(XRCC5),ENSGALG00000028626(DCLRE1B),ENSGALG00000003085(CDK1),ENSGALG00000020164(GAR1),ENSGALG00000012…	ENSGALG00000028230(SUN2),ENSGALG00000016633(HMBOX1),	1.77927	0.0162749	0.984687
GO:0003779	actin binding	molecular_function	95	53	42	2748	263	10155	ENSGALG00000021128(FSCN1),ENSGALG00000011991(MYOZ2),ENSGALG00000006591(TNNI2),ENSGALG00000039682(HCLS1),ENSGALG00000012732(PHACTR1),ENSGALG00000004714(CPSF4),ENSGALG00000001547(CAPZA1),ENSGALG00000012159(ACTR3),ENSGALG00000025809(-),ENSGALG00000016937(DIAPH3),ENSGALG00000001933(CORO2A),ENSGALG00000026383(-),ENSGALG00000004901(CORO1C),ENSGALG00000027853(-),ENSGALG00000014463(ACTN2),ENSGALG00000023…	ENSGALG00000027330(-),ENSGALG00000011489(T),ENSGALG00000017103(WASF3),ENSGALG00000007944(HECW2),ENSGALG00000001329(EPB41),ENSGALG00000004420(SDK1),ENSGALG00000008043(CORO2B),ENSGALG00000011811(SYNE2),ENSGALG00000023640(RSPO4),ENSGALG00000014930(ENC1),ENSGALG00000010889(HOOK1),ENSGALG00000016289(DST),ENSGALG00000005122(MYO1H),ENSGALG00000011170(WIPF3),ENSGALG00000015066(WASF1),ENSGALG00000005930(P…	1.33485	0.0163959	0.985216
GO:0006950	response to stress	biological_process	456	307	149	2748	1482	10155	ENSGALG00000017394(INSIG1),ENSGALG00000001857(FAM132A),ENSGALG00000029940(il-1beta),ENSGALG00000011870(HIF1A),ENSGALG00000015513(MMS22L),ENSGALG00000012075(DTX3L),ENSGALG00000001616(CDC45),ENSGALG00000035075(TAP1),ENSGALG00000000379(-),ENSGALG00000010719(NEIL3),ENSGALG00000012176(LYPD1),ENSGALG00000017272(VWF),ENSGALG00000009268(FGG),ENSGALG00000010346(TGFB3),ENSGALG00000004930(HRH1),ENSGALG00000…	ENSGALG00000016580(SCARA5),ENSGALG00000025950(PRKCA),ENSGALG00000012989(NINJ2),ENSGALG00000016766(REV1),ENSGALG00000015770(APP),ENSGALG00000012281(PLA2G6),ENSGALG00000015284(RGMB),ENSGALG00000001682(FBXL20),ENSGALG00000003282(STAT5B),ENSGALG00000012755(IGF-I),ENSGALG00000007114(APOA1),ENSGALG00000015297(FOXO3),ENSGALG00000003886(SGCD),ENSGALG00000028318(CDKN1A),ENSGALG00000007357(BCL6),ENSGALG000…	1.13705	0.0168002	1
GO:0007275	multicellular organism development	biological_process	624	365	259	2748	2067	10155	ENSGALG00000011228(WARS),ENSGALG00000003196(-),ENSGALG00000007416(CD3E),ENSGALG00000009523(CNTN1),ENSGALG00000004794(H2AFY2),ENSGALG00000027165(-),ENSGALG00000006973(BLNK),ENSGALG00000005725(CSF1R),ENSGALG00000012160(KIF18A),ENSGALG00000027365(HIVEP3),ENSGALG00000006456(C16orf45),ENSGALG00000016309(KLHL31),ENSGALG00000010337(GPR149),ENSGALG00000017644(COTL1),ENSGALG00000015511(-),ENSGALG000000145…	ENSGALG00000015150(RORB),ENSGALG00000003588(-),ENSGALG00000016904(SLITRK6),ENSGALG00000017091(FLT1),ENSGALG00000013568(NR4A3),ENSGALG00000009900(PRKD1),ENSGALG00000006379(SHH),ENSGALG00000006473(PLXNA4),ENSGALG00000031301(-),ENSGALG00000012163(BDNF),ENSGALG00000026264(MAFA),ENSGALG00000011722(STRA8),ENSGALG00000009612(-),ENSGALG00000004288(HDAC4),ENSGALG00000015935(SMYD1),ENSGALG00000005714(PKD1)…	1.1156	0.0169189	1
GO:0034112	positive regulation of homotypic cell-cell adhesion	biological_process	27	19	8	2748	57	10155	ENSGALG00000016852(-),ENSGALG00000015032(CD274),ENSGALG00000043287(CAV1),ENSGALG00000032836(MAOB),ENSGALG00000000466(LCK),ENSGALG00000013372(IL7R),ENSGALG00000007416(CD3E),ENSGALG00000014749(EPHB6),ENSGALG00000004170(ADA),ENSGALG00000043603(CCL5),ENSGALG00000015216(SYK),ENSGALG00000029596(HAS2),ENSGALG00000009870(IL15),ENSGALG00000010915(IL6),ENSGALG00000004594(CD74),ENSGALG00000035282(IGF2),ENSG…	ENSGALG00000006379(SHH),ENSGALG00000003282(STAT5B),ENSGALG00000015355(CD47),ENSGALG00000013568(NR4A3),ENSGALG00000040266(GLI3),ENSGALG00000034970(PRKCQ),ENSGALG00000038540(ZBTB16),ENSGALG00000012755(IGF-I),	1.75046	0.0170303	1
GO:0055002	striated muscle cell development	biological_process	32	23	9	2748	71	10155	ENSGALG00000006520(MYH11),ENSGALG00000006491(ANKRD1),ENSGALG00000011991(MYOZ2),ENSGALG00000000172(MYOG),ENSGALG00000004334(MYLK3),ENSGALG00000014957(WDR1),ENSGALG00000009844(ACTC1),ENSGALG00000014463(ACTN2),ENSGALG00000016262(XK),ENSGALG00000009089(-),ENSGALG00000012735(EDN1),ENSGALG00000042458(ACTN1),ENSGALG00000006216(MYOD1),ENSGALG00000008351(CAV3),ENSGALG00000011086(-),ENSGALG00000009050(CAPN…	ENSGALG00000036043(TBX3),ENSGALG00000013968(SGCB),ENSGALG00000026395(TRABD2A),ENSGALG00000012429(BMP4),ENSGALG00000012885(BCL2),ENSGALG00000031960(Lef-1),ENSGALG00000016281(DMD),ENSGALG00000012755(IGF-I),ENSGALG00000002958(DNER),	1.66554	0.0171068	1
GO:0032403	protein complex binding	molecular_function	169	103	66	2748	505	10155	ENSGALG00000003655(GAS2),ENSGALG00000003589(VTN),ENSGALG00000016067(HMG14),ENSGALG00000013742(EZR),ENSGALG00000015216(SYK),ENSGALG00000027113(H2A-VI),ENSGALG00000024272(S100A8),ENSGALG00000011116(VRK1),ENSGALG00000012836(PRC1),ENSGALG00000039964(KIFC1),ENSGALG00000007131(-),ENSGALG00000009286(ATP5G3),ENSGALG00000003863(P2RX7),ENSGALG00000014920(USP14),ENSGALG00000012160(KIF18A),ENSGALG00000003578…	ENSGALG00000015615(DOK7),ENSGALG00000003398(ADAM9),ENSGALG00000002789(-),ENSGALG00000038364(NOV),ENSGALG00000007080(-),ENSGALG00000031301(-),ENSGALG00000010949(GPNMB),ENSGALG00000010664(KIF26B),ENSGALG00000012052(SNX4),ENSGALG00000004150(MYO1E),ENSGALG00000013710(SNX9),ENSGALG00000003107(AMFR),ENSGALG00000007331(SVIL),ENSGALG00000006719(GNAZ),ENSGALG00000005974(COL6A1),ENSGALG00000007048(SYNM),EN…	1.23668	0.0173015	1
GO:0009117	nucleotide metabolic process	biological_process	119	92	27	2748	341	10155	ENSGALG00000002797(PGD),ENSGALG00000015230(NME7),ENSGALG00000011797(MTHFD1),ENSGALG00000005961(dAK),ENSGALG00000038032(DUT),ENSGALG00000011870(HIF1A),ENSGALG00000010481(CMPK1),ENSGALG00000003250(ITPA),ENSGALG00000010386(DLK2),ENSGALG00000035946(GUCY1A3),ENSGALG00000016592(PRPS2),ENSGALG00000007191(TK1),ENSGALG00000005002(VDAC2),ENSGALG00000007606(PGAM1),ENSGALG00000028135(-),ENSGALG00000011483(-)…	ENSGALG00000006040(UCKL1),ENSGALG00000000048(-),ENSGALG00000024449(RAMP2),ENSGALG00000012755(IGF-I),ENSGALG00000005425(OGT),ENSGALG00000011618(ADSSL1),ENSGALG00000021039(HKDC1),ENSGALG00000028866(COASY),ENSGALG00000009095(-),ENSGALG00000027287(-),ENSGALG00000016845(NAXD),ENSGALG00000005043(ACACB),ENSGALG00000027874(CHAC1),ENSGALG00000013576(MTNR1A),ENSGALG00000016608(ADCY3),ENSGALG00000007172(FHI…	1.2896	0.0174265	1
GO:0008202	steroid metabolic process	biological_process	47	26	21	2748	115	10155	ENSGALG00000007493(NSDHL),ENSGALG00000004106(DHCR7),ENSGALG00000006352(CH25H),ENSGALG00000009560(MSMO1),ENSGALG00000037852(HSD17B7),ENSGALG00000000241(STARD4),ENSGALG00000016710(CYP39A1),ENSGALG00000016293(BMP5),ENSGALG00000013848(MVK),ENSGALG00000012834(AKR1D1),ENSGALG00000019277(SLCO1B3),ENSGALG00000002182(NR5A2),ENSGALG00000028685(SEMA5A),ENSGALG00000004449(-),ENSGALG00000007267(MVD),ENSGALG00…	ENSGALG00000028928(LCAT),ENSGALG00000011162(CYP46A1),ENSGALG00000007114(APOA1),ENSGALG00000027429(HSD17B1),ENSGALG00000004525(TSPAN10),ENSGALG00000002356(CMTR2),ENSGALG00000003282(STAT5B),ENSGALG00000007109(APOA4),ENSGALG00000015770(APP),ENSGALG00000019276(-),ENSGALG00000003972(FAXDC2),ENSGALG00000006379(SHH),ENSGALG00000031255(FGF1),ENSGALG00000038512(AGTR1),ENSGALG00000002761(SIRT1),ENSGALG0000…	1.5103	0.0178079	1
GO:0098900	regulation of action potential	biological_process	10	6	4	2748	14	10155	ENSGALG00000008351(CAV3),ENSGALG00000012913(PKP2),ENSGALG00000012790(DSP),ENSGALG00000013022(CACNA1C),ENSGALG00000043287(CAV1),ENSGALG00000036971(FGF12),	ENSGALG00000012044(-),ENSGALG00000022909(PTPN3),ENSGALG00000002707(CHRNB2),ENSGALG00000015142(DSG2),	2.63958	0.0181787	1
GO:0016052	carbohydrate catabolic process	biological_process	29	19	10	2748	63	10155	ENSGALG00000013095(DERA),ENSGALG00000012613(FBP1),ENSGALG00000026077(ALDOC),ENSGALG00000002377(ENO1),ENSGALG00000009963(LYZ),ENSGALG00000014442(GAPDH),ENSGALG00000007936(-),ENSGALG00000002729(GK5),ENSGALG00000010202(ENTPD5),ENSGALG00000006543(PFKL),ENSGALG00000011870(HIF1A),ENSGALG00000004956(GPI),ENSGALG00000007606(PGAM1),ENSGALG00000001992(PKM),ENSGALG00000041470(PPARA),ENSGALG00000036196(Mtch2…	ENSGALG00000028810(CHCHD10),ENSGALG00000004509(-),ENSGALG00000021039(HKDC1),ENSGALG00000012755(IGF-I),ENSGALG00000012365(PYGL),ENSGALG00000005425(OGT),ENSGALG00000001242(-),ENSGALG00000013576(MTNR1A),ENSGALG00000027287(-),ENSGALG00000014528(ENO2),	1.70106	0.0183614	1
GO:0032559	adenyl ribonucleotide binding	molecular_function	343	234	109	2748	1095	10155	ENSGALG00000011116(VRK1),ENSGALG00000013253(INSRR),ENSGALG00000041634(ACTG2),ENSGALG00000014725(PLK2),ENSGALG00000006543(PFKL),ENSGALG00000014573(NAT10),ENSGALG00000016205(PDXK),ENSGALG00000012236(DMC1),ENSGALG00000028501(DCK),ENSGALG00000006992(MMP9),ENSGALG00000004958(BTK),ENSGALG00000010116(DNAH8),ENSGALG00000011533(XRCC3),ENSGALG00000006576(GRM3),ENSGALG00000026380(-),ENSGALG00000000808(-),EN…	ENSGALG00000016323(PDK3),ENSGALG00000012295(CDKL1),ENSGALG00000011353(-),ENSGALG00000034216(RP11-403P17.5),ENSGALG00000001111(-),ENSGALG00000001463(PDIK1L),ENSGALG00000028822(RNF152),ENSGALG00000010891(ABCB11),ENSGALG00000003689(PAPSS2),ENSGALG00000004150(MYO1E),ENSGALG00000011019(ROR1),ENSGALG00000014094(STK38L),ENSGALG00000020793(UBE2E3),ENSGALG00000002403(ULK1),ENSGALG00000006040(UCKL1),ENSGAL…	1.15756	0.0184111	1
GO:0006165	nucleoside diphosphate phosphorylation	biological_process	25	18	7	2748	52	10155	ENSGALG00000002377(ENO1),ENSGALG00000014442(GAPDH),ENSGALG00000007936(-),ENSGALG00000010202(ENTPD5),ENSGALG00000011870(HIF1A),ENSGALG00000006543(PFKL),ENSGALG00000010481(CMPK1),ENSGALG00000012613(FBP1),ENSGALG00000026077(ALDOC),ENSGALG00000003863(P2RX7),ENSGALG00000016992(HTR2A),ENSGALG00000014526(-),ENSGALG00000015230(NME7),ENSGALG00000004956(GPI),ENSGALG00000007606(PGAM1),ENSGALG00000001992(PKM…	ENSGALG00000027287(-),ENSGALG00000014528(ENO2),ENSGALG00000002688(NME4),ENSGALG00000021039(HKDC1),ENSGALG00000012755(IGF-I),ENSGALG00000005425(OGT),ENSGALG00000013576(MTNR1A),	1.77664	0.0185732	1
GO:0006695	cholesterol biosynthetic process	biological_process	13	9	4	2748	21	10155	ENSGALG00000013848(MVK),ENSGALG00000004106(DHCR7),ENSGALG00000017394(INSIG1),ENSGALG00000014948(HMGCR),ENSGALG00000009365(CYP51),ENSGALG00000037852(HSD17B7),ENSGALG00000010798(DHCR24),ENSGALG00000027188(SREBF1),ENSGALG00000007267(MVD),	ENSGALG00000031255(FGF1),ENSGALG00000007109(APOA4),ENSGALG00000007114(APOA1),ENSGALG00000014368(APOA5),	2.28764	0.0186992	1
GO:0007165	signal transduction	biological_process	846	522	324	2748	2851	10155	ENSGALG00000014178(SCUBE1),ENSGALG00000008756(PLEK),ENSGALG00000008193(RELN),ENSGALG00000004111(GPR174),ENSGALG00000007667(GPR158),ENSGALG00000030432(RASSF2),ENSGALG00000007076(CCNY),ENSGALG00000014749(EPHB6),ENSGALG00000011274(DCN),ENSGALG00000005087(FAM83G),ENSGALG00000007669(EGR1),ENSGALG00000013468(TLR3),ENSGALG00000015132(CDH2),ENSGALG00000009301(CHRNA1),ENSGALG00000005621(CAMK2A),ENSGALG000…	ENSGALG00000011141(ITGB6),ENSGALG00000007149(CYTH3),ENSGALG00000012321(MAP4K5),ENSGALG00000043044(-),ENSGALG00000015123(ZDHHC23),ENSGALG00000005223(PAC1),ENSGALG00000014824(PTGER4),ENSGALG00000004083(GRIA1),ENSGALG00000012917(CDH6),ENSGALG00000001826(WWC1),ENSGALG00000004474(PLEKHF1),ENSGALG00000015294(ADGRG7),ENSGALG00000005848(IL11RA),ENSGALG00000005170(HRH3),ENSGALG00000018998(-),ENSGALG000000…	1.09657	0.0187886	1
GO:0045595	regulation of cell differentiation	biological_process	222	130	92	2748	684	10155	ENSGALG00000009870(IL15),ENSGALG00000008193(RELN),ENSGALG00000003114(NOG),ENSGALG00000039682(HCLS1),ENSGALG00000040316(GPC1),ENSGALG00000006216(MYOD1),ENSGALG00000015363(-),ENSGALG00000006563(SEMA3D),ENSGALG00000012178(PDGFB),ENSGALG00000030432(RASSF2),ENSGALG00000003595(SARM1),ENSGALG00000000703(SLC45A3),ENSGALG00000010346(TGFB3),ENSGALG00000012913(PKP2),ENSGALG00000011889(PRKCH),ENSGALG00000043…	ENSGALG00000002763(FRZB),ENSGALG00000002707(CHRNB2),ENSGALG00000010179(RFX3),ENSGALG00000005553(NLGN3),ENSGALG00000040266(GLI3),ENSGALG00000015152(BOC),ENSGALG00000029401(Six1),ENSGALG00000015297(FOXO3),ENSGALG00000036043(TBX3),ENSGALG00000003886(SGCD),ENSGALG00000007357(BCL6),ENSGALG00000005425(OGT),ENSGALG00000006158(ACVR2B),ENSGALG00000012755(IGF-I),ENSGALG00000024449(RAMP2),ENSGALG00000003282…	1.19939	0.0190007	1
GO:0006956	complement activation	biological_process	17	9	8	2748	31	10155	ENSGALG00000019221(-),ENSGALG00000014659(-),ENSGALG00000021569(C1QA),ENSGALG00000038604(PHB),ENSGALG00000007132(ACOX2),ENSGALG00000016954(RGCC),ENSGALG00000001654(C1QBP),ENSGALG00000014603(C1S),ENSGALG00000004771(C1QB),	ENSGALG00000007381(SERPING1),ENSGALG00000010258(LTBP2),ENSGALG00000009388(SUSD4),ENSGALG00000017040(-),ENSGALG00000027874(CHAC1),ENSGALG00000011663(FNDC1),ENSGALG00000014840(C6),ENSGALG00000003701(SGMS1),	2.02652	0.0192792	1
GO:0032963	collagen metabolic process	biological_process	15	10	5	2748	26	10155	ENSGALG00000016954(RGCC),ENSGALG00000040866(P3H2),ENSGALG00000003863(P2RX7),ENSGALG00000006992(MMP9),ENSGALG00000011870(HIF1A),ENSGALG00000000775(CTSS),ENSGALG00000008393(CREB3L1),ENSGALG00000002987(SERPINF2),ENSGALG00000010346(TGFB3),ENSGALG00000010915(IL6),	ENSGALG00000011099(FAP),ENSGALG00000005968(MMP11),ENSGALG00000003580(MMP2),ENSGALG00000012429(BMP4),ENSGALG00000000461(MRC2),	2.13197	0.0193944	1
GO:0030517	negative regulation of axon extension	biological_process	15	11	4	2748	26	10155	ENSGALG00000006560(SEMA3A),ENSGALG00000004631(DRAXIN),ENSGALG00000007140(NRP1),ENSGALG00000003203(-),ENSGALG00000023626(NTN1),ENSGALG00000004845(TIMM10),ENSGALG00000001171(Sema6B),ENSGALG00000010697(SEMA4D),ENSGALG00000028115(SFN),ENSGALG00000011686(SEMA5B),ENSGALG00000006563(SEMA3D),	ENSGALG00000007732(RTN4R),ENSGALG00000021074(MYOC),ENSGALG00000003058(-),ENSGALG00000013722(SEMA3B),	2.13197	0.0193944	1
GO:0001508	action potential	biological_process	26	11	15	2748	55	10155	ENSGALG00000005332(CACNA1D),ENSGALG00000012790(DSP),ENSGALG00000007623(CACNA1G),ENSGALG00000003833(CACNA1E),ENSGALG00000036971(FGF12),ENSGALG00000013022(CACNA1C),ENSGALG00000016868(NALCN),ENSGALG00000008351(CAV3),ENSGALG00000012913(PKP2),ENSGALG00000043287(CAV1),ENSGALG00000003123(CNTNAP1),	ENSGALG00000007409(SCN4B),ENSGALG00000010943(SCN1A),ENSGALG00000027793(SCN9A),ENSGALG00000016281(DMD),ENSGALG00000015142(DSG2),ENSGALG00000011040(SCN3A),ENSGALG00000002707(CHRNB2),ENSGALG00000006112(SCN5A),ENSGALG00000011990(USP53),ENSGALG00000017280(KCNA1),ENSGALG00000008357(TPCN1),ENSGALG00000022909(PTPN3),ENSGALG00000012044(-),ENSGALG00000008486(CACNA2D1),ENSGALG00000016500(FKBP12.6),	1.74692	0.019431	1
GO:0050863	regulation of T cell activation	biological_process	40	28	12	2748	95	10155	ENSGALG00000033568(TMEM70),ENSGALG00000014820(VTCN1),ENSGALG00000008094(HSPD1),ENSGALG00000035733(CCR7),ENSGALG00000035282(IGF2),ENSGALG00000010915(IL6),ENSGALG00000012456(RAC2),ENSGALG00000002990(PRELID1),ENSGALG00000004170(ADA),ENSGALG00000014749(EPHB6),ENSGALG00000013372(IL7R),ENSGALG00000000209(PRNP),ENSGALG00000000466(LCK),ENSGALG00000032836(MAOB),ENSGALG00000043287(CAV1),ENSGALG00000010320(…	ENSGALG00000012429(BMP4),ENSGALG00000040266(GLI3),ENSGALG00000015355(CD47),ENSGALG00000007357(BCL6),ENSGALG00000016102(-),ENSGALG00000006379(SHH),ENSGALG00000012755(IGF-I),ENSGALG00000038540(ZBTB16),ENSGALG00000034970(PRKCQ),ENSGALG00000006642(ADORA2A),ENSGALG00000003282(STAT5B),ENSGALG00000010949(GPNMB),	1.55596	0.0194936	1
GO:0009157	deoxyribonucleoside monophosphate biosynthetic process	biological_process	6	6	0	2748	6	10155	ENSGALG00000007191(TK1),ENSGALG00000005961(dAK),ENSGALG00000028501(DCK),ENSGALG00000005046(SHMT1),ENSGALG00000014897(TYMS),ENSGALG00000038032(DUT),	-	3.69541	0.0200513	1
GO:0030728	ovulation	biological_process	6	2	4	2748	6	10155	ENSGALG00000010337(GPR149),ENSGALG00000028770(INHBB),	ENSGALG00000015297(FOXO3),ENSGALG00000034616(INHBA),ENSGALG00000015681(NRIP1),ENSGALG00000002761(SIRT1),	3.69541	0.0200513	1
GO:0042555	MCM complex	cellular_component	8	7	1	2748	10	10155	ENSGALG00000016676(MCM3),ENSGALG00000015513(MMS22L),ENSGALG00000014883(MCM9),ENSGALG00000012915(-),ENSGALG00000012348(MCM6),ENSGALG00000012546(MCM5),ENSGALG00000006037(MCM2),	ENSGALG00000027874(CHAC1),	2.95633	0.0203955	1
GO:0009263	deoxyribonucleotide biosynthetic process	biological_process	8	8	0	2748	10	10155	ENSGALG00000016442(RRM2),ENSGALG00000014897(TYMS),ENSGALG00000038032(DUT),ENSGALG00000005961(dAK),ENSGALG00000005046(SHMT1),ENSGALG00000028982(-),ENSGALG00000017350(RRM1),ENSGALG00000005057(ADK),	-	2.95633	0.0203955	1
GO:0000940	condensed chromosome outer kinetochore	cellular_component	7	7	0	2748	8	10155	ENSGALG00000011091(NUP133),ENSGALG00000008233(BUB1),ENSGALG00000006110(PLK1),ENSGALG00000009690(CENPF),ENSGALG00000017128(SKA3),ENSGALG00000014801(NDC80),ENSGALG00000001942(SPDL1),	-	3.23349	0.0207467	1
GO:0034435	cholesterol esterification	biological_process	7	1	6	2748	8	10155	ENSGALG00000000241(STARD4),	ENSGALG00000038512(AGTR1),ENSGALG00000004205(SOAT1),ENSGALG00000014368(APOA5),ENSGALG00000028928(LCAT),ENSGALG00000007109(APOA4),ENSGALG00000007114(APOA1),	3.23349	0.0207467	1
GO:0048675	axon extension	biological_process	28	17	11	2748	61	10155	ENSGALG00000000247(WDR36),ENSGALG00000003203(-),ENSGALG00000007140(NRP1),ENSGALG00000006560(SEMA3A),ENSGALG00000004631(DRAXIN),ENSGALG00000011309(PLXNC1),ENSGALG00000010697(SEMA4D),ENSGALG00000011686(SEMA5B),ENSGALG00000028115(SFN),ENSGALG00000003578(FN1),ENSGALG00000007993(DCX),ENSGALG00000006563(SEMA3D),ENSGALG00000023626(NTN1),ENSGALG00000002515(OLFM1),ENSGALG00000004845(TIMM10),ENSGALG0000001…	ENSGALG00000008473(PLXND1),ENSGALG00000021074(MYOC),ENSGALG00000007732(RTN4R),ENSGALG00000003058(-),ENSGALG00000002403(ULK1),ENSGALG00000013722(SEMA3B),ENSGALG00000006473(PLXNA4),ENSGALG00000001264(PLXNA2),ENSGALG00000006097(PLXNA1),ENSGALG00000004727(ULK2),ENSGALG00000004519(TRPV2),	1.69626	0.0209305	1
GO:0050865	regulation of cell activation	biological_process	69	45	24	2748	184	10155	ENSGALG00000013372(IL7R),ENSGALG00000000209(PRNP),ENSGALG00000000466(LCK),ENSGALG00000014182(ADORA2B),ENSGALG00000016785(IL1RL1),ENSGALG00000012178(PDGFB),ENSGALG00000033568(TMEM70),ENSGALG00000035282(IGF2),ENSGALG00000035733(CCR7),ENSGALG00000010915(IL6),ENSGALG00000014749(EPHB6),ENSGALG00000035016(ID2),ENSGALG00000014508(CD38),ENSGALG00000008756(PLEK),ENSGALG00000006785(IRF1),ENSGALG00000042321…	ENSGALG00000007357(BCL6),ENSGALG00000028318(CDKN1A),ENSGALG00000012885(BCL2),ENSGALG00000040266(GLI3),ENSGALG00000010258(LTBP2),ENSGALG00000012052(SNX4),ENSGALG00000010949(GPNMB),ENSGALG00000002707(CHRNB2),ENSGALG00000027874(CHAC1),ENSGALG00000015355(CD47),ENSGALG00000006379(SHH),ENSGALG00000016102(-),ENSGALG00000004637(-),ENSGALG00000011663(FNDC1),ENSGALG00000025950(PRKCA),ENSGALG00000012429(BMP…	1.38578	0.0213007	1
GO:0042383	sarcolemma	cellular_component	21	12	9	2748	42	10155	ENSGALG00000003529(SYNC),ENSGALG00000015233(ATP1B1),ENSGALG00000016186(-),ENSGALG00000015410(BVES),ENSGALG00000005332(CACNA1D),ENSGALG00000019719(KRT19),ENSGALG00000009705(RYR3),ENSGALG00000011306(DES),ENSGALG00000042458(ACTN1),ENSGALG00000013244(ABCC9),ENSGALG00000008351(CAV3),ENSGALG00000013022(CACNA1C),	ENSGALG00000016281(DMD),ENSGALG00000005974(COL6A1),ENSGALG00000007048(SYNM),ENSGALG00000003886(SGCD),ENSGALG00000009400(SLC8A3),ENSGALG00000008486(CACNA2D1),ENSGALG00000011009(SCN2A),ENSGALG00000013968(SGCB),ENSGALG00000013684(SGCZ),	1.84771	0.0216793	1
GO:0001775	cell activation	biological_process	125	89	36	2748	364	10155	ENSGALG00000033520(DCSTAMP),ENSGALG00000016785(IL1RL1),ENSGALG00000012178(PDGFB),ENSGALG00000008962(MSH2),ENSGALG00000011434(SLC11A1),ENSGALG00000000466(LCK),ENSGALG00000014182(ADORA2B),ENSGALG00000007579(APBB1IP),ENSGALG00000005077(F8),ENSGALG00000013372(IL7R),ENSGALG00000014749(EPHB6),ENSGALG00000016954(RGCC),ENSGALG00000035094(CDH17),ENSGALG00000035733(CCR7),ENSGALG00000002113(LCP2),ENSGALG000…	ENSGALG00000007357(BCL6),ENSGALG00000028318(CDKN1A),ENSGALG00000040266(GLI3),ENSGALG00000003169(CBFB),ENSGALG00000002707(CHRNB2),ENSGALG00000031960(Lef-1),ENSGALG00000010258(LTBP2),ENSGALG00000027874(CHAC1),ENSGALG00000015123(ZDHHC23),ENSGALG00000011663(FNDC1),ENSGALG00000025950(PRKCA),ENSGALG00000015355(CD47),ENSGALG00000012429(BMP4),ENSGALG00000014824(PTGER4),ENSGALG00000011254(SATB1),ENSGALG00…	1.26903	0.021986	1
GO:0002764	immune response-regulating signaling pathway	biological_process	54	41	13	2748	138	10155	ENSGALG00000014561(PTPN6),ENSGALG00000042321(LYN),ENSGALG00000006785(IRF1),ENSGALG00000014508(CD38),ENSGALG00000011961(TNIP3),ENSGALG00000002113(LCP2),ENSGALG00000035733(CCR7),ENSGALG00000017485(-),ENSGALG00000002192(PTPRC),ENSGALG00000016590(TLR7),ENSGALG00000002263(KLHL6),ENSGALG00000038634(KIT),ENSGALG00000001320(-),ENSGALG00000000209(PRNP),ENSGALG00000005547(PIK3AP1),ENSGALG00000006382(PTPRJ)…	ENSGALG00000027874(CHAC1),ENSGALG00000010258(LTBP2),ENSGALG00000008439(-),ENSGALG00000028147(CTSK),ENSGALG00000012885(BCL2),ENSGALG00000026536(IP6K3),ENSGALG00000015441(CD247),ENSGALG00000013568(NR4A3),ENSGALG00000003701(SGMS1),ENSGALG00000038506(NXNL1),ENSGALG00000001419(DAB2IP),ENSGALG00000011663(FNDC1),ENSGALG00000009392(TLR5),	1.44603	0.0220195	1
GO:0043292	contractile fiber	cellular_component	40	29	11	2748	96	10155	ENSGALG00000011306(DES),ENSGALG00000026452(MURC),ENSGALG00000009089(-),ENSGALG00000042458(ACTN1),ENSGALG00000006216(MYOD1),ENSGALG00000006608(-),ENSGALG00000001547(CAPZA1),ENSGALG00000011086(-),ENSGALG00000003529(SYNC),ENSGALG00000015018(CASQ2),ENSGALG00000007945(CRYAB),ENSGALG00000005332(CACNA1D),ENSGALG00000013124(FHOD3),ENSGALG00000019719(KRT19),ENSGALG00000041634(ACTG2),ENSGALG00000006520(MYH…	ENSGALG00000012044(-),ENSGALG00000016281(DMD),ENSGALG00000011811(SYNE2),ENSGALG00000003580(MMP2),ENSGALG00000007331(SVIL),ENSGALG00000007048(SYNM),ENSGALG00000027330(-),ENSGALG00000016500(FKBP12.6),ENSGALG00000026395(TRABD2A),ENSGALG00000011994(SYNPO2),ENSGALG00000041202(FBXO32),	1.53976	0.022202	1
GO:0009897	external side of plasma membrane	cellular_component	42	30	12	2748	102	10155	ENSGALG00000026361(SLITRK5),ENSGALG00000014178(SCUBE1),ENSGALG00000005135(SERPINE2),ENSGALG00000026038(-),ENSGALG00000009268(FGG),ENSGALG00000009626(THBS1),ENSGALG00000007416(CD3E),ENSGALG00000017185(TMEM123),ENSGALG00000015348(ALCAM),ENSGALG00000016480(SDC1),ENSGALG00000005360(CA4),ENSGALG00000004594(CD74),ENSGALG00000007675(CXCR5),ENSGALG00000016785(IL1RL1),ENSGALG00000015032(CD274),ENSGALG0000…	ENSGALG00000002707(CHRNB2),ENSGALG00000006702(MFGE8),ENSGALG00000010258(LTBP2),ENSGALG00000011141(ITGB6),ENSGALG00000003701(SGMS1),ENSGALG00000027874(CHAC1),ENSGALG00000006270(SCNN1G),ENSGALG00000015123(ZDHHC23),ENSGALG00000015145(TMC1),ENSGALG00000011663(FNDC1),ENSGALG00000016157(UMODL1),ENSGALG00000041346(SDF1),	1.52164	0.0224259	1
GO:0001667	ameboidal-type cell migration	biological_process	64	37	27	2748	169	10155	ENSGALG00000028821(GLIPR2),ENSGALG00000001654(C1QBP),ENSGALG00000005802(FLT4),ENSGALG00000003716(GDNF),ENSGALG00000009626(THBS1),ENSGALG00000028115(SFN),ENSGALG00000010697(SEMA4D),ENSGALG00000011209(EVL),ENSGALG00000005263(SOX8),ENSGALG00000000379(-),ENSGALG00000002012(-),ENSGALG00000028158(Fgf7),ENSGALG00000003203(-),ENSGALG00000006992(MMP9),ENSGALG00000011870(HIF1A),ENSGALG00000001840(TEK),ENSG…	ENSGALG00000003058(-),ENSGALG00000000785(HYAL1),ENSGALG00000001419(DAB2IP),ENSGALG00000007177(PTPRG),ENSGALG00000017248(RAB30),ENSGALG00000012429(BMP4),ENSGALG00000015144(ZFAND5),ENSGALG00000036883(MET),ENSGALG00000027980(NANOS1),ENSGALG00000009900(PRKD1),ENSGALG00000038364(NOV),ENSGALG00000004553(SGPL1),ENSGALG00000006379(SHH),ENSGALG00000025950(PRKCA),ENSGALG00000003398(ADAM9),ENSGALG0000001372…	1.39945	0.0224753	1
GO:0044767	single-organism developmental process	biological_process	745	442	303	2748	2504	10155	ENSGALG00000027786(SOCS3),ENSGALG00000002105(FOXI1),ENSGALG00000007768(AURKA),ENSGALG00000015001(LAMA4),ENSGALG00000011473(RPS6KA2),ENSGALG00000030907(CSF3),ENSGALG00000003863(P2RX7),ENSGALG00000005263(SOX8),ENSGALG00000033407(BRINP3),ENSGALG00000011661(SOD2),ENSGALG00000017075(FRY),ENSGALG00000007675(CXCR5),ENSGALG00000026055(PALM),ENSGALG00000019336(CEP83),ENSGALG00000016357(PRDX4),ENSGALG00000…	ENSGALG00000022980(CDKN1B),ENSGALG00000037262(HOXC8),ENSGALG00000027231(NRARP),ENSGALG00000003473(SFRP1),ENSGALG00000007759(-),ENSGALG00000021572(SSH2),ENSGALG00000009400(SLC8A3),ENSGALG00000043618(SLC40A1),ENSGALG00000030140(CCDC3),ENSGALG00000026557(PGF),ENSGALG00000015142(DSG2),ENSGALG00000009302(EMX2),ENSGALG00000004900(RFLNB),ENSGALG00000036883(MET),ENSGALG00000028081(ONECUT3),ENSGALG0000001…	1.09947	0.0232968	1
GO:1903047	mitotic cell cycle process	biological_process	114	83	31	2748	329	10155	ENSGALG00000000632(CHTF8),ENSGALG00000013494(CENPN),ENSGALG00000015709(TACC3),ENSGALG00000001491(-),ENSGALG00000014725(PLK2),ENSGALG00000027407(GPR132),ENSGALG00000001006(TP73),ENSGALG00000012735(EDN1),ENSGALG00000028900(CENPT),ENSGALG00000007768(AURKA),ENSGALG00000008713(BIRC5),ENSGALG00000024481(-),ENSGALG00000014425(NCAPG),ENSGALG00000014801(NDC80),ENSGALG00000012160(KIF18A),ENSGALG00000007676…	ENSGALG00000005779(-),ENSGALG00000022980(CDKN1B),ENSGALG00000032506(GEM),ENSGALG00000002904(REEP3),ENSGALG00000005658(FOXO4),ENSGALG00000006190(FHL1),ENSGALG00000009062(CDK14),ENSGALG00000016350(ARHGEF10),ENSGALG00000010665(FOXN3),ENSGALG00000005974(COL6A1),ENSGALG00000005710(CTDSPL),ENSGALG00000010949(GPNMB),ENSGALG00000013710(SNX9),ENSGALG00000012885(BCL2),ENSGALG00000016419(ASAP2),ENSGALG00000…	1.28048	0.0233258	1
GO:1990138	neuron projection extension	biological_process	34	21	13	2748	79	10155	ENSGALG00000015944(RIMS1),ENSGALG00000004845(TIMM10),ENSGALG00000015348(ALCAM),ENSGALG00000001171(Sema6B),ENSGALG00000023626(NTN1),ENSGALG00000007993(DCX),ENSGALG00000010697(SEMA4D),ENSGALG00000011686(SEMA5B),ENSGALG00000028115(SFN),ENSGALG00000003578(FN1),ENSGALG00000000247(WDR36),ENSGALG00000007140(NRP1),ENSGALG00000004631(DRAXIN),ENSGALG00000012594(NTRK2),ENSGALG00000007768(AURKA),ENSGALG00000…	ENSGALG00000004519(TRPV2),ENSGALG00000001264(PLXNA2),ENSGALG00000006424(-),ENSGALG00000013722(SEMA3B),ENSGALG00000008716(FLRT3),ENSGALG00000003058(-),ENSGALG00000008473(PLXND1),ENSGALG00000004727(ULK2),ENSGALG00000006097(PLXNA1),ENSGALG00000006473(PLXNA4),ENSGALG00000002403(ULK1),ENSGALG00000021074(MYOC),ENSGALG00000007732(RTN4R),	1.59043	0.0239279	1
GO:0044089	positive regulation of cellular component biogenesis	biological_process	85	59	26	2748	236	10155	ENSGALG00000008779(ACTR2),ENSGALG00000021442(CARMIL2),ENSGALG00000021128(FSCN1),ENSGALG00000010551(CDC42EP3),ENSGALG00000013907(KDR),ENSGALG00000006382(PTPRJ),ENSGALG00000016986(LCP1),ENSGALG00000000681(PAK1),ENSGALG00000034987(GGCL1),ENSGALG00000016954(RGCC),ENSGALG00000035094(CDH17),ENSGALG00000002987(SERPINF2),ENSGALG00000002663(ATR),ENSGALG00000016564(PTK2B),ENSGALG00000026361(SLITRK5),ENSGAL…	ENSGALG00000001798(BBS4),ENSGALG00000021074(MYOC),ENSGALG00000027330(-),ENSGALG00000005553(NLGN3),ENSGALG00000009723(FMN1),ENSGALG00000014819(JMY),ENSGALG00000013710(SNX9),ENSGALG00000012163(BDNF),ENSGALG00000008716(FLRT3),ENSGALG00000020251(FNIP2),ENSGALG00000013605(LRRC16A),ENSGALG00000015436(SDCBP),ENSGALG00000027655(TRABD2B),ENSGALG00000016350(ARHGEF10),ENSGALG00000012285(BAIAP2L2),ENSGALG000…	1.33098	0.0242043	1
GO:0050878	regulation of body fluid levels	biological_process	53	38	15	2748	136	10155	ENSGALG00000005505(PIK3CB),ENSGALG00000002987(SERPINF2),ENSGALG00000015608(ADRA2C),ENSGALG00000005077(F8),ENSGALG00000009378(PDGFC),ENSGALG00000012178(PDGFB),ENSGALG00000012802(F13A1),ENSGALG00000014561(PTPN6),ENSGALG00000009621(ACTB),ENSGALG00000005619(-),ENSGALG00000042321(LYN),ENSGALG00000008756(PLEK),ENSGALG00000010391(MMRN1),ENSGALG00000005209(-),ENSGALG00000010338(-),ENSGALG00000023909(-),E…	ENSGALG00000015209(NFIL3),ENSGALG00000005299(ANXA7),ENSGALG00000027058(EMP2),ENSGALG00000008365(CHRM4),ENSGALG00000013571(-),ENSGALG00000003689(PAPSS2),ENSGALG00000017179(PDGFD),ENSGALG00000016580(SCARA5),ENSGALG00000006379(SHH),ENSGALG00000016102(-),ENSGALG00000025950(PRKCA),ENSGALG00000006270(SCNN1G),ENSGALG00000002594(TFPI),ENSGALG00000034970(PRKCQ),ENSGALG00000009758(SLC7A11),	1.44012	0.0246366	1
GO:0060193	positive regulation of lipase activity	biological_process	13	7	6	2748	22	10155	ENSGALG00000008661(CYR61),ENSGALG00000006973(BLNK),ENSGALG00000009495(FGFR2),ENSGALG00000015729(LPAR1),ENSGALG00000043603(CCL5),ENSGALG00000016992(HTR2A),ENSGALG00000015708(FGFR3),	ENSGALG00000027630(NPR2),ENSGALG00000014368(APOA5),ENSGALG00000017091(FLT1),ENSGALG00000007114(APOA1),ENSGALG00000007109(APOA4),ENSGALG00000038512(AGTR1),	2.18365	0.0247046	1
GO:0009617	response to bacterium	biological_process	64	46	18	2748	170	10155	ENSGALG00000015216(SYK),ENSGALG00000007102(MLEC),ENSGALG00000027594(HIST1H2B5),ENSGALG00000027165(-),ENSGALG00000011473(RPS6KA2),ENSGALG00000005757(IRF8),ENSGALG00000007153(-),ENSGALG00000042263(-),ENSGALG00000023622(-),ENSGALG00000008014(CEBPB),ENSGALG00000003863(P2RX7),ENSGALG00000027093(-),ENSGALG00000010745(HMGB2),ENSGALG00000032701(LY96),ENSGALG00000011551(JCHAIN),ENSGALG00000029940(il-1beta…	ENSGALG00000003701(SGMS1),ENSGALG00000014824(PTGER4),ENSGALG00000009920(COCH),ENSGALG00000001419(DAB2IP),ENSGALG00000028451(-),ENSGALG00000043167(TNFRSF11B),ENSGALG00000012281(PLA2G6),ENSGALG00000011663(FNDC1),ENSGALG00000003398(ADAM9),ENSGALG00000025950(PRKCA),ENSGALG00000004637(-),ENSGALG00000015355(CD47),ENSGALG00000009900(PRKD1),ENSGALG00000015795(ADAMTS5),ENSGALG00000027874(CHAC1),ENSGALG000…	1.39122	0.0247225	1
GO:0032502	developmental process	biological_process	757	450	307	2748	2549	10155	ENSGALG00000013745(RTTN),ENSGALG00000008193(RELN),ENSGALG00000005612(CCM2),ENSGALG00000030396(HMGA1),ENSGALG00000008756(PLEK),ENSGALG00000011274(DCN),ENSGALG00000015166(GCNT1),ENSGALG00000017024(NEK3),ENSGALG00000007669(EGR1),ENSGALG00000004528(TSHZ3),ENSGALG00000030432(RASSF2),ENSGALG00000011991(MYOZ2),ENSGALG00000010036(FOSL2),ENSGALG00000003123(CNTNAP1),ENSGALG00000032590(NDE1),ENSGALG00000014…	ENSGALG00000014930(ENC1),ENSGALG00000015123(ZDHHC23),ENSGALG00000027140(MARVELD2),ENSGALG00000027069(-),ENSGALG00000010939(LIN7A),ENSGALG00000005533(ZMYM3),ENSGALG00000036043(TBX3),ENSGALG00000001826(WWC1),ENSGALG00000000785(HYAL1),ENSGALG00000014824(PTGER4),ENSGALG00000008700(PDCD4),ENSGALG00000028031(C1QL1),ENSGALG00000034250(HS6ST2),ENSGALG00000010889(HOOK1),ENSGALG00000013034(CECR2),ENSGALG00…	1.09746	0.0248699	1
GO:0070373	negative regulation of ERK1 and ERK2 cascade	biological_process	15	10	5	2748	27	10155	ENSGALG00000001633(DUSP26),ENSGALG00000007001(TLR4),ENSGALG00000042321(LYN),ENSGALG00000038604(PHB),ENSGALG00000008010(PTPN1),ENSGALG00000014233(FBLN1),ENSGALG00000007650(SLC9A3R1),ENSGALG00000011207(DUSP6),ENSGALG00000005554(ADIPOQ),ENSGALG00000011419(DUSP4),	ENSGALG00000028627(TIMP3),ENSGALG00000016281(DMD),ENSGALG00000016906(SPRY2),ENSGALG00000027159(CNKSR3),ENSGALG00000001419(DAB2IP),	2.05301	0.0248917	1
GO:0040008	regulation of growth	biological_process	97	52	45	2748	275	10155	ENSGALG00000038097(EI24),ENSGALG00000014674(CLSTN3),ENSGALG00000003792(FYB),ENSGALG00000027947(GHSR),ENSGALG00000004631(DRAXIN),ENSGALG00000005757(IRF8),ENSGALG00000012594(NTRK2),ENSGALG00000005135(SERPINE2),ENSGALG00000005309(TKT),ENSGALG00000008517(MCTS1),ENSGALG00000003203(-),ENSGALG00000011870(HIF1A),ENSGALG00000005503(WFDC1),ENSGALG00000009807(FLVCR1),ENSGALG00000001171(Sema6B),ENSGALG000000…	ENSGALG00000004519(TRPV2),ENSGALG00000001826(WWC1),ENSGALG00000012755(IGF-I),ENSGALG00000002804(RND2),ENSGALG00000000785(HYAL1),ENSGALG00000002893(STC2),ENSGALG00000003282(STAT5B),ENSGALG00000015770(APP),ENSGALG00000034616(INHBA),ENSGALG00000004727(ULK2),ENSGALG00000006097(PLXNA1),ENSGALG00000012429(BMP4),ENSGALG00000015436(SDCBP),ENSGALG00000027980(NANOS1),ENSGALG00000004553(SGPL1),ENSGALG000000…	1.30347	0.02518	1
GO:0007154	cell communication	biological_process	914	561	353	2748	3105	10155	ENSGALG00000023411(CD180),ENSGALG00000014297(IRF7),ENSGALG00000010915(IL6),ENSGALG00000002263(KLHL6),ENSGALG00000002816(STK10),ENSGALG00000011283(ZNF385D),ENSGALG00000016196(-),ENSGALG00000029024(TCF21),ENSGALG00000010152(TSPAN8),ENSGALG00000033087(STAT4),ENSGALG00000011207(DUSP6),ENSGALG00000016480(SDC1),ENSGALG00000011668(-),ENSGALG00000008701(XDH),ENSGALG00000007356(MAP3K8),ENSGALG00000040360(…	ENSGALG00000036616(NUAK2),ENSGALG00000026600(C1orf198),ENSGALG00000010903(-),ENSGALG00000004747(-),ENSGALG00000011109(MAPK10),ENSGALG00000016675(PAQR8),ENSGALG00000027630(NPR2),ENSGALG00000001264(PLXNA2),ENSGALG00000016912(EDNRB),ENSGALG00000007710(-),ENSGALG00000023420(-),ENSGALG00000010035(NR3C2),ENSGALG00000023581(-),ENSGALG00000008615(-),ENSGALG00000007732(RTN4R),ENSGALG00000041404(SALL3),ENS…	1.0878	0.0255301	1
GO:0008045	motor neuron axon guidance	biological_process	10	5	5	2748	15	10155	ENSGALG00000007140(NRP1),ENSGALG00000003114(NOG),ENSGALG00000006560(SEMA3A),ENSGALG00000011309(PLXNC1),ENSGALG00000015348(ALCAM),	ENSGALG00000006097(PLXNA1),ENSGALG00000001264(PLXNA2),ENSGALG00000008473(PLXND1),ENSGALG00000001768(TENM2),ENSGALG00000006473(PLXNA4),	2.46361	0.025538	1
GO:0008585	female gonad development	biological_process	21	8	13	2748	43	10155	ENSGALG00000015519(ROBO2),ENSGALG00000010337(GPR149),ENSGALG00000008014(CEBPB),ENSGALG00000000516(FANCA),ENSGALG00000012236(DMC1),ENSGALG00000003660(FANCF),ENSGALG00000040079(ZFPM2),ENSGALG00000038634(KIT),	ENSGALG00000002761(SIRT1),ENSGALG00000015297(FOXO3),ENSGALG00000016157(UMODL1),ENSGALG00000011392(MSH4),ENSGALG00000011369(LHX8),ENSGALG00000009095(-),ENSGALG00000004553(SGPL1),ENSGALG00000034616(INHBA),ENSGALG00000002223(LHX9),ENSGALG00000012885(BCL2),ENSGALG00000003473(SFRP1),ENSGALG00000011722(STRA8),ENSGALG00000015681(NRIP1),	1.80474	0.0263102	1
GO:0051899	membrane depolarization	biological_process	21	10	11	2748	43	10155	ENSGALG00000013907(KDR),ENSGALG00000043287(CAV1),ENSGALG00000008351(CAV3),ENSGALG00000013022(CACNA1C),ENSGALG00000016868(NALCN),ENSGALG00000007623(CACNA1G),ENSGALG00000003833(CACNA1E),ENSGALG00000011274(DCN),ENSGALG00000005332(CACNA1D),ENSGALG00000003863(P2RX7),	ENSGALG00000008357(TPCN1),ENSGALG00000022909(PTPN3),ENSGALG00000021074(MYOC),ENSGALG00000006112(SCN5A),ENSGALG00000006190(FHL1),ENSGALG00000011040(SCN3A),ENSGALG00000002707(CHRNB2),ENSGALG00000015382(CHRNA6),ENSGALG00000027793(SCN9A),ENSGALG00000010943(SCN1A),ENSGALG00000007409(SCN4B),	1.80474	0.0263102	1
GO:0022409	positive regulation of cell-cell adhesion	biological_process	31	20	11	2748	71	10155	ENSGALG00000016852(-),ENSGALG00000009268(FGG),ENSGALG00000007416(CD3E),ENSGALG00000043603(CCL5),ENSGALG00000015216(SYK),ENSGALG00000029596(HAS2),ENSGALG00000004594(CD74),ENSGALG00000009870(IL15),ENSGALG00000015032(CD274),ENSGALG00000000466(LCK),ENSGALG00000043287(CAV1),ENSGALG00000032836(MAOB),ENSGALG00000013372(IL7R),ENSGALG00000004170(ADA),ENSGALG00000014749(EPHB6),ENSGALG00000035733(CCR7),ENSG…	ENSGALG00000013818(CITED2),ENSGALG00000010664(KIF26B),ENSGALG00000003282(STAT5B),ENSGALG00000034970(PRKCQ),ENSGALG00000013568(NR4A3),ENSGALG00000038540(ZBTB16),ENSGALG00000012755(IGF-I),ENSGALG00000006379(SHH),ENSGALG00000015355(CD47),ENSGALG00000040266(GLI3),ENSGALG00000012773(GCNT2),	1.61349	0.0263243	1
GO:1902532	negative regulation of intracellular signal transduction	biological_process	84	54	30	2748	234	10155	ENSGALG00000014948(HMGCR),ENSGALG00000015191(CD200R1L),ENSGALG00000005451(HELLS),ENSGALG00000007650(SLC9A3R1),ENSGALG00000003863(P2RX7),ENSGALG00000022586(HPX),ENSGALG00000007001(TLR4),ENSGALG00000008701(XDH),ENSGALG00000002864(LRRTM3),ENSGALG00000006130(STMN3),ENSGALG00000011870(HIF1A),ENSGALG00000006992(MMP9),ENSGALG00000043287(CAV1),ENSGALG00000014233(FBLN1),ENSGALG00000040360(DUSP1),ENSGALG00…	ENSGALG00000012429(BMP4),ENSGALG00000017196(ARHGAP42),ENSGALG00000019761(CHAD),ENSGALG00000016906(SPRY2),ENSGALG00000038364(NOV),ENSGALG00000016500(FKBP12.6),ENSGALG00000028822(RNF152),ENSGALG00000007732(RTN4R),ENSGALG00000003473(SFRP1),ENSGALG00000001826(WWC1),ENSGALG00000028627(TIMP3),ENSGALG00000006942(-),ENSGALG00000030871(NR13),ENSGALG00000001419(DAB2IP),ENSGALG00000006766(DEPDC5),ENSGALG000…	1.32656	0.0266193	1
GO:0003012	muscle system process	biological_process	55	35	20	2748	143	10155	ENSGALG00000043287(CAV1),ENSGALG00000013022(CACNA1C),ENSGALG00000026005(DIO2),ENSGALG00000006520(MYH11),ENSGALG00000035946(GUCY1A3),ENSGALG00000014463(ACTN2),ENSGALG00000004170(ADA),ENSGALG00000012735(EDN1),ENSGALG00000012913(PKP2),ENSGALG00000003716(GDNF),ENSGALG00000009089(-),ENSGALG00000041619(MTPN),ENSGALG00000000585(MYL4),ENSGALG00000000172(MYOG),ENSGALG00000014182(ADORA2B),ENSGALG0000002015…	ENSGALG00000016500(FKBP12.6),ENSGALG00000008486(CACNA2D1),ENSGALG00000017196(ARHGAP42),ENSGALG00000015142(DSG2),ENSGALG00000009400(SLC8A3),ENSGALG00000001416(ADRA1B),ENSGALG00000007409(SCN4B),ENSGALG00000012755(IGF-I),ENSGALG00000026395(TRABD2A),ENSGALG00000021074(MYOC),ENSGALG00000041202(FBXO32),ENSGALG00000009480(-),ENSGALG00000002707(CHRNB2),ENSGALG00000016451(ROCK2),ENSGALG00000004420(SDK1),E…	1.42131	0.0269495	1
GO:0046939	nucleotide phosphorylation	biological_process	26	19	7	2748	57	10155	ENSGALG00000004956(GPI),ENSGALG00000003597(AK2),ENSGALG00000007606(PGAM1),ENSGALG00000041470(PPARA),ENSGALG00000001992(PKM),ENSGALG00000036196(Mtch2),ENSGALG00000003863(P2RX7),ENSGALG00000016992(HTR2A),ENSGALG00000015230(NME7),ENSGALG00000014526(-),ENSGALG00000012613(FBP1),ENSGALG00000026077(ALDOC),ENSGALG00000007936(-),ENSGALG00000014442(GAPDH),ENSGALG00000002377(ENO1),ENSGALG00000010202(ENTPD5)…	ENSGALG00000012755(IGF-I),ENSGALG00000021039(HKDC1),ENSGALG00000005425(OGT),ENSGALG00000013576(MTNR1A),ENSGALG00000014528(ENO2),ENSGALG00000002688(NME4),ENSGALG00000027287(-),	1.68563	0.0272365	1
GO:0008092	cytoskeletal protein binding	molecular_function	179	110	69	2748	547	10155	ENSGALG00000023396(ASPHD2),ENSGALG00000011209(EVL),ENSGALG00000009705(RYR3),ENSGALG00000027853(-),ENSGALG00000014463(ACTN2),ENSGALG00000010120(KIF2C),ENSGALG00000009915(EML4),ENSGALG00000032658(-),ENSGALG00000013022(CACNA1C),ENSGALG00000006221(KIF1A),ENSGALG00000013232(RHBG),ENSGALG00000006130(STMN3),ENSGALG00000026383(-),ENSGALG00000008060(PRKAR2B),ENSGALG00000042784(TPPP),ENSGALG00000016886(FAR…	ENSGALG00000011170(WIPF3),ENSGALG00000011254(SATB1),ENSGALG00000005930(PLS3),ENSGALG00000015066(WASF1),ENSGALG00000017103(WASF3),ENSGALG00000010635(-),ENSGALG00000027330(-),ENSGALG00000006819(-),ENSGALG00000011811(SYNE2),ENSGALG00000001329(EPB41),ENSGALG00000004420(SDK1),ENSGALG00000013101(-),ENSGALG00000012285(BAIAP2L2),ENSGALG00000028822(RNF152),ENSGALG00000008797(-),ENSGALG00000020575(-),ENSGA…	1.20929	0.0276116	1
GO:0050770	regulation of axonogenesis	biological_process	35	21	14	2748	83	10155	ENSGALG00000023626(NTN1),ENSGALG00000007948(LRRC4C),ENSGALG00000004845(TIMM10),ENSGALG00000001171(Sema6B),ENSGALG00000016262(XK),ENSGALG00000012594(NTRK2),ENSGALG00000004631(DRAXIN),ENSGALG00000000247(WDR36),ENSGALG00000007140(NRP1),ENSGALG00000003578(FN1),ENSGALG00000011686(SEMA5B),ENSGALG00000028115(SFN),ENSGALG00000010697(SEMA4D),ENSGALG00000006563(SEMA3D),ENSGALG00000002515(OLFM1),ENSGALG0000…	ENSGALG00000003058(-),ENSGALG00000012163(BDNF),ENSGALG00000012345(UST),ENSGALG00000002804(RND2),ENSGALG00000013722(SEMA3B),ENSGALG00000001264(PLXNA2),ENSGALG00000004519(TRPV2),ENSGALG00000021572(SSH2),ENSGALG00000008473(PLXND1),ENSGALG00000006473(PLXNA4),ENSGALG00000006097(PLXNA1),ENSGALG00000004727(ULK2),ENSGALG00000007732(RTN4R),ENSGALG00000021074(MYOC),	1.55831	0.0277767	1
GO:0004871	signal transducer activity	molecular_function	276	172	104	2748	876	10155	ENSGALG00000026005(DIO2),ENSGALG00000010163(LGR5),ENSGALG00000039432(P2RY13),ENSGALG00000011309(PLXNC1),ENSGALG00000007356(MAP3K8),ENSGALG00000007466(EDNRB2),ENSGALG00000004221(-),ENSGALG00000002112(CSF3R),ENSGALG00000002182(NR5A2),ENSGALG00000013218(C3AR1),ENSGALG00000005305(ACKR2),ENSGALG00000007713(-),ENSGALG00000014725(PLK2),ENSGALG00000006638(GRIK4),ENSGALG00000022536(GPR142),ENSGALG00000004…	ENSGALG00000026572(RGS5),ENSGALG00000007732(RTN4R),ENSGALG00000008615(-),ENSGALG00000023581(-),ENSGALG00000003146(CCDC92),ENSGALG00000011291(NR1D2),ENSGALG00000003446(PRLR),ENSGALG00000014206(GABRA2),ENSGALG00000010592(TET2),ENSGALG00000028895(-),ENSGALG00000005708(HNF4beta),ENSGALG00000009405(GRIA2),ENSGALG00000009509(CALCR),ENSGALG00000010943(SCN1A),ENSGALG00000037246(RAMP3),ENSGALG00000014742(…	1.16431	0.0277922	1
GO:0045499	chemorepellent activity	molecular_function	12	8	4	2748	20	10155	ENSGALG00000006560(SEMA3A),ENSGALG00000003203(-),ENSGALG00000004845(TIMM10),ENSGALG00000001171(Sema6B),ENSGALG00000010697(SEMA4D),ENSGALG00000028115(SFN),ENSGALG00000011686(SEMA5B),ENSGALG00000006563(SEMA3D),	ENSGALG00000021074(MYOC),ENSGALG00000003058(-),ENSGALG00000008716(FLRT3),ENSGALG00000013722(SEMA3B),	2.21725	0.0278127	1
GO:0086001	cardiac muscle cell action potential	biological_process	12	7	5	2748	20	10155	ENSGALG00000012790(DSP),ENSGALG00000007623(CACNA1G),ENSGALG00000013022(CACNA1C),ENSGALG00000008351(CAV3),ENSGALG00000012913(PKP2),ENSGALG00000005332(CACNA1D),ENSGALG00000043287(CAV1),	ENSGALG00000012044(-),ENSGALG00000008486(CACNA2D1),ENSGALG00000016281(DMD),ENSGALG00000007409(SCN4B),ENSGALG00000015142(DSG2),	2.21725	0.0278127	1
GO:0060306	regulation of membrane repolarization	biological_process	9	7	2	2748	13	10155	ENSGALG00000043287(CAV1),ENSGALG00000009995(AKAP6),ENSGALG00000005332(CACNA1D),ENSGALG00000008351(CAV3),ENSGALG00000022696(KCNE3),ENSGALG00000015018(CASQ2),ENSGALG00000014957(WDR1),	ENSGALG00000008486(CACNA2D1),ENSGALG00000007409(SCN4B),	2.55836	0.0279353	1
[truncated: 130 more rows]

## Sheet: AbPre_vs_IMPre
GO_ID	GO_term	TYPE	diff_gene_in_this_GO	UP_GENE	DOWN_GENE	all_diff_gene_in_all_GO	all_gene_in_this_GO	all_gene_in_all_GO	gene_UP_list	gene_DOWN_list	rich_factor	Pvalue	Qvalue
[truncated: 321 more rows]

## Sheet: IMPre_vs_IMAd
GO_ID	GO_term	TYPE	diff_gene_in_this_GO	UP_GENE	DOWN_GENE	all_diff_gene_in_all_GO	all_gene_in_this_GO	all_gene_in_all_GO	gene_UP_list	gene_DOWN_list	rich_factor	Pvalue	Qvalue
[truncated: 255 more rows]
