# Supplementary material for: Identification of differentially expressed genes and pathways between intramuscular and abdominal fat-derived preadipocyte differentiation of chickens in vitro
Source: BMC Genomics. 2019 Oct 15;20:743. doi: 10.1186/s12864-019-6116-0 (PMC6794883; doi:10.1186/s12864-019-6116-0)
Supplement: Supplementary file 5 — Additional file 5: Table S5. KEGG Pathways associated with DEGs among four [file 12864_2019_6116_MOESM5_ESM.xlsx]

## Sheet: IMPre VS IMAd
Table S5. KEGG Pathways associated with DEGs between different groups.
pathway_ID	PATHWAY_DES	diff_gene_in_this_pathway	UP_GENES	DOWN_GENES	diff_gene_in_all_pathway	all_gene_in_this_pathway	all_gene_in_all_pathway	all_gene_list	gene_UP_list	gene_DOWN_list	rich_factor	Pvalue	Qvalue
gga04512	ECM-receptor interaction	30	15	15	989	58	3873	ENSGALG00000011200(THBS2),ENSGALG00000039990(TNC),ENSGALG00000032702(ITGA3),ENSGALG00000008266(COL4A6),ENSGALG00000017272(VWF),ENSGALG00000039216(COL6A2),ENSGALG00000008193(RELN),ENSGALG00000002655(ITGAV),ENSGALG00000008141(COL4A5),ENSGALG00000016480(SDC1),ENSGALG00000000379(-),ENSGALG00000003283(COMP),ENSGALG00000014615(LAMA1),ENSGALG00000035879(ITGA7),ENSGALG00000039193(AGRN),ENSGALG00000039080…	ENSGALG00000011200(THBS2),ENSGALG00000039990(TNC),ENSGALG00000032702(ITGA3),ENSGALG00000017272(VWF),ENSGALG00000008193(RELN),ENSGALG00000002655(ITGAV),ENSGALG00000016480(SDC1),ENSGALG00000000379(-),ENSGALG00000014615(LAMA1),ENSGALG00000035879(ITGA7),ENSGALG00000039193(AGRN),ENSGALG00000003578(FN1),ENSGALG00000041577(ITGA4),ENSGALG00000014903(ITGA2),ENSGALG00000008007(ITGA11),	ENSGALG00000008266(COL4A6),ENSGALG00000039216(COL6A2),ENSGALG00000008141(COL4A5),ENSGALG00000003283(COMP),ENSGALG00000039080(-),ENSGALG00000005628(COL9A3),ENSGALG00000011141(ITGB6),ENSGALG00000003589(VTN),ENSGALG00000005974(COL6A1),ENSGALG00000038612(COL4A3),ENSGALG00000006802(LAMB2),ENSGALG00000008439(-),ENSGALG00000042388(LAMA2),ENSGALG00000010926(-),ENSGALG00000019761(CHAD),	2.02556	0.000367999	0.0574078
gga03320	PPAR signaling pathway	26	5	21	989	53	3873	ENSGALG00000015090(PLIN2),ENSGALG00000038933(FABP7),ENSGALG00000041344(FABP5),ENSGALG00000019061(-),ENSGALG00000023395(PLIN1),ENSGALG00000030920(-),ENSGALG00000040553(SLC27A1),ENSGALG00000007178(-),ENSGALG00000007077(CPT1A),ENSGALG00000006644(-),ENSGALG00000040730(RXRG),ENSGALG00000033511(CYP8B1),ENSGALG00000041222(CYP7A1),ENSGALG00000008840(ACSL5),ENSGALG00000014368(APOA5),ENSGALG00000030025(-),…	ENSGALG00000038933(FABP7),ENSGALG00000007178(-),ENSGALG00000006644(-),ENSGALG00000040730(RXRG),ENSGALG00000008840(ACSL5),	ENSGALG00000015090(PLIN2),ENSGALG00000041344(FABP5),ENSGALG00000019061(-),ENSGALG00000023395(PLIN1),ENSGALG00000030920(-),ENSGALG00000040553(SLC27A1),ENSGALG00000007077(CPT1A),ENSGALG00000033511(CYP8B1),ENSGALG00000041222(CYP7A1),ENSGALG00000014368(APOA5),ENSGALG00000030025(-),ENSGALG00000004509(-),ENSGALG00000008439(-),ENSGALG00000004974(PPARG),ENSGALG00000002588(PPARD),ENSGALG00000001749(ACSBG2…	1.92109	0.00179941	0.140354
gga00980	Metabolism of xenobiotics by cytochrome P450	17	1	16	989	32	3873	ENSGALG00000030614(-),ENSGALG00000016322(-),ENSGALG00000013098(MGST1),ENSGALG00000033365(ALDH6),ENSGALG00000001325(-),ENSGALG00000016328(-),ENSGALG00000025822(CYP1B1),ENSGALG00000008409(-),ENSGALG00000004196(-),ENSGALG00000011805(-),ENSGALG00000010402(HPGDS),ENSGALG00000016324(-),ENSGALG00000016027(-),ENSGALG00000016325(-),ENSGALG00000028551(-),ENSGALG00000031013(DHDH),ENSGALG00000028858(-),	ENSGALG00000001325(-),	ENSGALG00000030614(-),ENSGALG00000016322(-),ENSGALG00000013098(MGST1),ENSGALG00000033365(ALDH6),ENSGALG00000016328(-),ENSGALG00000025822(CYP1B1),ENSGALG00000008409(-),ENSGALG00000004196(-),ENSGALG00000011805(-),ENSGALG00000010402(HPGDS),ENSGALG00000016324(-),ENSGALG00000016027(-),ENSGALG00000016325(-),ENSGALG00000028551(-),ENSGALG00000031013(DHDH),ENSGALG00000028858(-),	2.08042	0.00422418	0.219658
gga00982	Drug metabolism - cytochrome P450	15	0	15	989	30	3873	ENSGALG00000030614(-),ENSGALG00000016322(-),ENSGALG00000013098(MGST1),ENSGALG00000040573(FMO3),ENSGALG00000033365(ALDH6),ENSGALG00000016328(-),ENSGALG00000008409(-),ENSGALG00000004196(-),ENSGALG00000011805(-),ENSGALG00000010402(HPGDS),ENSGALG00000016324(-),ENSGALG00000020876(-),ENSGALG00000016325(-),ENSGALG00000028551(-),ENSGALG00000008185(-),	-	ENSGALG00000030614(-),ENSGALG00000016322(-),ENSGALG00000013098(MGST1),ENSGALG00000040573(FMO3),ENSGALG00000033365(ALDH6),ENSGALG00000016328(-),ENSGALG00000008409(-),ENSGALG00000004196(-),ENSGALG00000011805(-),ENSGALG00000010402(HPGDS),ENSGALG00000016324(-),ENSGALG00000020876(-),ENSGALG00000016325(-),ENSGALG00000028551(-),ENSGALG00000008185(-),	1.95804	0.0116693	0.455101
gga04510	Focal adhesion	58	33	25	989	161	3873	ENSGALG00000011200(THBS2),ENSGALG00000031529(ERBB2),ENSGALG00000039990(TNC),ENSGALG00000032702(ITGA3),ENSGALG00000012755(IGF-I),ENSGALG00000008266(COL4A6),ENSGALG00000017272(VWF),ENSGALG00000031741(PTK2),ENSGALG00000039216(COL6A2),ENSGALG00000008193(RELN),ENSGALG00000009621(ACTB),ENSGALG00000002655(ITGAV),ENSGALG00000028567(MYL9),ENSGALG00000005678(FLNB),ENSGALG00000008141(COL4A5),ENSGALG00000001…	ENSGALG00000011200(THBS2),ENSGALG00000031529(ERBB2),ENSGALG00000039990(TNC),ENSGALG00000032702(ITGA3),ENSGALG00000012755(IGF-I),ENSGALG00000017272(VWF),ENSGALG00000031741(PTK2),ENSGALG00000008193(RELN),ENSGALG00000009621(ACTB),ENSGALG00000002655(ITGAV),ENSGALG00000028567(MYL9),ENSGALG00000005678(FLNB),ENSGALG00000036496(ACTN4),ENSGALG00000010335(-),ENSGALG00000000379(-),ENSGALG00000014615(LAMA1),…	ENSGALG00000008266(COL4A6),ENSGALG00000039216(COL6A2),ENSGALG00000008141(COL4A5),ENSGALG00000001793(MYL10),ENSGALG00000003283(COMP),ENSGALG00000017091(FLT1),ENSGALG00000039327(VAV3),ENSGALG00000012885(BCL2),ENSGALG00000005628(COL9A3),ENSGALG00000011141(ITGB6),ENSGALG00000014463(ACTN2),ENSGALG00000003589(VTN),ENSGALG00000003634(PTEN),ENSGALG00000005974(COL6A1),ENSGALG00000038612(COL4A3),ENSGALG000…	1.41076	0.0120902	0.377214
gga00512	Mucin type O-glycan biosynthesis	13	5	8	989	25	3873	ENSGALG00000002242(-),ENSGALG00000006233(-),ENSGALG00000041447(-),ENSGALG00000013197(GALNT12),ENSGALG00000009078(GALNT14),ENSGALG00000010960(GALNT3),ENSGALG00000013135(GALNT1),ENSGALG00000008056(-),ENSGALG00000037773(ST3GAL1),ENSGALG00000009752(C1GALT1),ENSGALG00000014944(GCNT4),ENSGALG00000009452(GALNT16),ENSGALG00000011235(GALNT15),	ENSGALG00000002242(-),ENSGALG00000006233(-),ENSGALG00000013197(GALNT12),ENSGALG00000009078(GALNT14),ENSGALG00000009452(GALNT16),	ENSGALG00000041447(-),ENSGALG00000010960(GALNT3),ENSGALG00000013135(GALNT1),ENSGALG00000008056(-),ENSGALG00000037773(ST3GAL1),ENSGALG00000009752(C1GALT1),ENSGALG00000014944(GCNT4),ENSGALG00000011235(GALNT15),	2.03636	0.0126906	0.329956
gga00480	Glutathione metabolism	17	2	15	989	36	3873	ENSGALG00000017350(RRM1),ENSGALG00000016442(RRM2),ENSGALG00000016322(-),ENSGALG00000013098(MGST1),ENSGALG00000026704(GPX8),ENSGALG00000016328(-),ENSGALG00000006334(LAP3),ENSGALG00000001062(GGT7),ENSGALG00000004521(GPX3),ENSGALG00000008409(-),ENSGALG00000010402(HPGDS),ENSGALG00000016313(GCLC),ENSGALG00000040504(GGT5),ENSGALG00000016324(-),ENSGALG00000016325(-),ENSGALG00000006565(-),ENSGALG00000028…	ENSGALG00000017350(RRM1),ENSGALG00000016442(RRM2),	ENSGALG00000016322(-),ENSGALG00000013098(MGST1),ENSGALG00000026704(GPX8),ENSGALG00000016328(-),ENSGALG00000006334(LAP3),ENSGALG00000001062(GGT7),ENSGALG00000004521(GPX3),ENSGALG00000008409(-),ENSGALG00000010402(HPGDS),ENSGALG00000016313(GCLC),ENSGALG00000040504(GGT5),ENSGALG00000016324(-),ENSGALG00000016325(-),ENSGALG00000006565(-),ENSGALG00000028551(-),	1.84926	0.0137019	0.305357
gga00830	Retinol metabolism	15	3	12	989	31	3873	ENSGALG00000030614(-),ENSGALG00000009276(LRAT),ENSGALG00000034988(RDH5),ENSGALG00000001325(-),ENSGALG00000030376(DHRS3),ENSGALG00000004270(ALDH1A2),ENSGALG00000004196(-),ENSGALG00000011805(-),ENSGALG00000005408(BCO1),ENSGALG00000033695(CYP26A1),ENSGALG00000020876(-),ENSGALG00000004449(-),ENSGALG00000008185(-),ENSGALG00000034346(RDH10),ENSGALG00000004436(-),	ENSGALG00000001325(-),ENSGALG00000030376(DHRS3),ENSGALG00000005408(BCO1),	ENSGALG00000030614(-),ENSGALG00000009276(LRAT),ENSGALG00000034988(RDH5),ENSGALG00000004270(ALDH1A2),ENSGALG00000004196(-),ENSGALG00000011805(-),ENSGALG00000033695(CYP26A1),ENSGALG00000020876(-),ENSGALG00000004449(-),ENSGALG00000008185(-),ENSGALG00000034346(RDH10),ENSGALG00000004436(-),	1.89488	0.0156172	0.304536
gga02010	ABC transporters	16	6	10	989	34	3873	ENSGALG00000013244(ABCC9),ENSGALG00000015675(-),ENSGALG00000010901(-),ENSGALG00000021399(-),ENSGALG00000015433(ABCA1),ENSGALG00000003736(ABCB9),ENSGALG00000030677(ABCG2),ENSGALG00000016164(ABCG1),ENSGALG00000005752(ABCA4),ENSGALG00000010891(ABCB11),ENSGALG00000008912(-),ENSGALG00000035075(TAP1),ENSGALG00000029381(TAP2),ENSGALG00000031243(ABCB8),ENSGALG00000021395(-),ENSGALG00000007522(ABCC3),	ENSGALG00000013244(ABCC9),ENSGALG00000015675(-),ENSGALG00000010901(-),ENSGALG00000008912(-),ENSGALG00000035075(TAP1),ENSGALG00000029381(TAP2),	ENSGALG00000021399(-),ENSGALG00000015433(ABCA1),ENSGALG00000003736(ABCB9),ENSGALG00000030677(ABCG2),ENSGALG00000016164(ABCG1),ENSGALG00000005752(ABCA4),ENSGALG00000010891(ABCB11),ENSGALG00000031243(ABCB8),ENSGALG00000021395(-),ENSGALG00000007522(ABCC3),	1.84286	0.0167739	0.290748
gga00232	Caffeine metabolism	4	0	4	989	5	3873	ENSGALG00000005473(-),ENSGALG00000008701(XDH),ENSGALG00000005472(-),ENSGALG00000005474(-),	-	ENSGALG00000005473(-),ENSGALG00000008701(XDH),ENSGALG00000005472(-),ENSGALG00000005474(-),	3.13286	0.0200452	0.312705
gga04260	Cardiac muscle contraction	21	12	9	989	51	3873	ENSGALG00000003911(CACNG5),ENSGALG00000000302(-),ENSGALG00000015233(ATP1B1),ENSGALG00000008486(CACNA2D1),ENSGALG00000009844(ACTC1),ENSGALG00000032456(MT-CO2),ENSGALG00000038242(CACNA2D2),ENSGALG00000026091(CACNG4),ENSGALG00000013537(TPM3),ENSGALG00000032079(MT-CYB),ENSGALG00000025842(TPM2),ENSGALG00000042886(CACNG7),ENSGALG00000015358(MYH15),ENSGALG00000037744(CACNA1S),ENSGALG00000002563(TPM4),EN…	ENSGALG00000008486(CACNA2D1),ENSGALG00000032456(MT-CO2),ENSGALG00000013537(TPM3),ENSGALG00000032079(MT-CYB),ENSGALG00000025842(TPM2),ENSGALG00000042886(CACNG7),ENSGALG00000015358(MYH15),ENSGALG00000002563(TPM4),ENSGALG00000000585(MYL4),ENSGALG00000003521(TPM1),ENSGALG00000034251(SLC9A1),ENSGALG00000038087(CACNG3),	ENSGALG00000003911(CACNG5),ENSGALG00000000302(-),ENSGALG00000015233(ATP1B1),ENSGALG00000009844(ACTC1),ENSGALG00000038242(CACNA2D2),ENSGALG00000026091(CACNG4),ENSGALG00000037744(CACNA1S),ENSGALG00000010812(RYR2),ENSGALG00000008591(CACNB2),	1.6125	0.0301454	0.427517
gga00140	Steroid hormone biosynthesis	14	4	10	989	31	3873	ENSGALG00000001325(-),ENSGALG00000025822(CYP1B1),ENSGALG00000013804(SRD5A3),ENSGALG00000010625(SRD5A2),ENSGALG00000037852(HSD17B7),ENSGALG00000004196(-),ENSGALG00000011805(-),ENSGALG00000041222(CYP7A1),ENSGALG00000011894(-),ENSGALG00000012834(AKR1D1),ENSGALG00000004449(-),ENSGALG00000016622(STS),ENSGALG00000028858(-),ENSGALG00000004436(-),	ENSGALG00000001325(-),ENSGALG00000013804(SRD5A3),ENSGALG00000010625(SRD5A2),ENSGALG00000016622(STS),	ENSGALG00000025822(CYP1B1),ENSGALG00000037852(HSD17B7),ENSGALG00000004196(-),ENSGALG00000011805(-),ENSGALG00000041222(CYP7A1),ENSGALG00000011894(-),ENSGALG00000012834(AKR1D1),ENSGALG00000004449(-),ENSGALG00000028858(-),ENSGALG00000004436(-),	1.76855	0.0327958	0.426345
gga00630	Glyoxylate and dicarboxylate metabolism	12	5	7	989	26	3873	ENSGALG00000030466(CS),ENSGALG00000008518(-),ENSGALG00000017163(ACAT1),ENSGALG00000004018(GLYCTK),ENSGALG00000030187(CAT),ENSGALG00000025844(AMT),ENSGALG00000001949(MDH2),ENSGALG00000011659(ACAT2),ENSGALG00000043754(GLUL),ENSGALG00000008845(HAO1),ENSGALG00000016872(PCCA),ENSGALG00000000109(AFMID),	ENSGALG00000030466(CS),ENSGALG00000017163(ACAT1),ENSGALG00000025844(AMT),ENSGALG00000001949(MDH2),ENSGALG00000011659(ACAT2),	ENSGALG00000008518(-),ENSGALG00000004018(GLYCTK),ENSGALG00000030187(CAT),ENSGALG00000043754(GLUL),ENSGALG00000008845(HAO1),ENSGALG00000016872(PCCA),ENSGALG00000000109(AFMID),	1.80742	0.0383216	0.459859
gga04020	Calcium signaling pathway	48	24	24	989	141	3873	ENSGALG00000005621(CAMK2A),ENSGALG00000020386(BDKRB1),ENSGALG00000031529(ERBB2),ENSGALG00000008544(SLC8A1),ENSGALG00000003138(OXTR),ENSGALG00000013785(GNAL),ENSGALG00000013060(ADCY2),ENSGALG00000039935(PDE1C),ENSGALG00000005853(HTR2C),ENSGALG00000009095(-),ENSGALG00000001564(-),ENSGALG00000016691(-),ENSGALG00000009400(SLC8A3),ENSGALG00000001383(HTR4),ENSGALG00000014508(CD38),ENSGALG00000005524(NT…	ENSGALG00000020386(BDKRB1),ENSGALG00000031529(ERBB2),ENSGALG00000008544(SLC8A1),ENSGALG00000003138(OXTR),ENSGALG00000013060(ADCY2),ENSGALG00000005853(HTR2C),ENSGALG00000001383(HTR4),ENSGALG00000014508(CD38),ENSGALG00000005524(NTSR1),ENSGALG00000008907(PLCB4),ENSGALG00000038089(EGFR),ENSGALG00000037943(PRKCB),ENSGALG00000003126(ERBB4),ENSGALG00000007681(HTR2B),ENSGALG00000041762(STIM1),ENSGALG0000…	ENSGALG00000005621(CAMK2A),ENSGALG00000013785(GNAL),ENSGALG00000039935(PDE1C),ENSGALG00000009095(-),ENSGALG00000001564(-),ENSGALG00000016691(-),ENSGALG00000009400(SLC8A3),ENSGALG00000038512(AGTR1),ENSGALG00000037744(CACNA1S),ENSGALG00000003901(P2RX4),ENSGALG00000023142(PTGER3),ENSGALG00000000783(PTAFR),ENSGALG00000039498(PPP3CA),ENSGALG00000026902(P2RX6),ENSGALG00000040035(ADRB2),ENSGALG000000084…	1.33313	0.0500597	0.557809
gga00061	Fatty acid biosynthesis	6	2	4	989	11	3873	ENSGALG00000006644(-),ENSGALG00000008840(ACSL5),ENSGALG00000005043(ACACB),ENSGALG00000040896(FASN),ENSGALG00000001749(ACSBG2),ENSGALG00000010628(ACSL1),	ENSGALG00000006644(-),ENSGALG00000008840(ACSL5),	ENSGALG00000005043(ACACB),ENSGALG00000040896(FASN),ENSGALG00000001749(ACSBG2),ENSGALG00000010628(ACSL1),	2.13604	0.0501595	0.521659
gga00983	Drug metabolism - other enzymes	11	4	7	989	25	3873	ENSGALG00000005473(-),ENSGALG00000008701(XDH),ENSGALG00000007191(TK1),ENSGALG00000004196(-),ENSGALG00000011805(-),ENSGALG00000013073(UPP1),ENSGALG00000005472(-),ENSGALG00000005474(-),ENSGALG00000039011(DPYS),ENSGALG00000007382(-),ENSGALG00000003250(ITPA),	ENSGALG00000007191(TK1),ENSGALG00000013073(UPP1),ENSGALG00000039011(DPYS),ENSGALG00000003250(ITPA),	ENSGALG00000005473(-),ENSGALG00000008701(XDH),ENSGALG00000004196(-),ENSGALG00000011805(-),ENSGALG00000005472(-),ENSGALG00000005474(-),ENSGALG00000007382(-),	1.72307	0.0617124	0.601696
gga00750	Vitamin B6 metabolism	4	0	4	989	7	3873	ENSGALG00000016205(PDXK),ENSGALG00000023131(PDXP),ENSGALG00000020876(-),ENSGALG00000008185(-),	-	ENSGALG00000016205(PDXK),ENSGALG00000023131(PDXP),ENSGALG00000020876(-),ENSGALG00000008185(-),	2.23776	0.0715626	0.656692
gga00524	Neomycin, kanamycin and gentamicin biosynthesis	2	1	1	989	3	3873	ENSGALG00000034855(HK2),ENSGALG00000021039(HKDC1),	ENSGALG00000021039(HKDC1),	ENSGALG00000034855(HK2),	2.61072	0.0856804	0.742563
gga04145	Phagosome	40	19	21	989	120	3873	ENSGALG00000011200(THBS2),ENSGALG00000013659(NOX3),ENSGALG00000037697(LAMP1),ENSGALG00000028304(-),ENSGALG00000040586(-),ENSGALG00000009621(ACTB),ENSGALG00000002655(ITGAV),ENSGALG00000038141(NCF4),ENSGALG00000000141(BLB1),ENSGALG00000013036(-),ENSGALG00000000379(-),ENSGALG00000011149(PLA2R1),ENSGALG00000037953(TUBA1A),ENSGALG00000008444(TUBAL3),ENSGALG00000003283(COMP),ENSGALG00000002868(RPL26),E…	ENSGALG00000011200(THBS2),ENSGALG00000013659(NOX3),ENSGALG00000040586(-),ENSGALG00000009621(ACTB),ENSGALG00000002655(ITGAV),ENSGALG00000038141(NCF4),ENSGALG00000000379(-),ENSGALG00000037953(TUBA1A),ENSGALG00000012821(-),ENSGALG00000006707(NOX1),ENSGALG00000000158(-),ENSGALG00000040260(TUBA1C),ENSGALG00000007485(TFRC),ENSGALG00000035075(TAP1),ENSGALG00000029381(TAP2),ENSGALG00000000433(-),ENSGALG0…	ENSGALG00000037697(LAMP1),ENSGALG00000028304(-),ENSGALG00000000141(BLB1),ENSGALG00000013036(-),ENSGALG00000011149(PLA2R1),ENSGALG00000008444(TUBAL3),ENSGALG00000003283(COMP),ENSGALG00000002868(RPL26),ENSGALG00000008836(ATP6AP1),ENSGALG00000008638(-),ENSGALG00000030940(BLB2),ENSGALG00000002503(-),ENSGALG00000014800(ATP6V1A),ENSGALG00000012610(-),ENSGALG00000036069(TCIRG1),ENSGALG00000040666(ATP6V0…	1.30536	0.0905952	0.743834
gga04115	p53 signaling pathway	22	13	9	989	61	3873	ENSGALG00000028005(GADD45G),ENSGALG00000038217(CD82),ENSGALG00000012755(IGF-I),ENSGALG00000016442(RRM2),ENSGALG00000042418(CHEK1),ENSGALG00000009476(CDK6),ENSGALG00000028115(SFN),ENSGALG00000008355(-),ENSGALG00000004661(-),ENSGALG00000012117(STEAP3),ENSGALG00000003329(GORAB),ENSGALG00000015286(SESN1),ENSGALG00000003085(CDK1),ENSGALG00000003916(SIAH1),ENSGALG00000002663(ATR),ENSGALG00000040794(CCN…	ENSGALG00000012755(IGF-I),ENSGALG00000016442(RRM2),ENSGALG00000042418(CHEK1),ENSGALG00000028115(SFN),ENSGALG00000008355(-),ENSGALG00000004661(-),ENSGALG00000003085(CDK1),ENSGALG00000002663(ATR),ENSGALG00000040794(CCNE2),ENSGALG00000027207(-),ENSGALG00000005648(-),ENSGALG00000003485(CCND3),ENSGALG00000032699(CDK2),	ENSGALG00000028005(GADD45G),ENSGALG00000038217(CD82),ENSGALG00000009476(CDK6),ENSGALG00000012117(STEAP3),ENSGALG00000003329(GORAB),ENSGALG00000015286(SESN1),ENSGALG00000003916(SIAH1),ENSGALG00000003634(PTEN),ENSGALG00000025977(GADD45A),	1.41236	0.0957785	0.747072
gga00260	Glycine, serine and threonine metabolism	13	6	7	989	33	3873	ENSGALG00000002638(-),ENSGALG00000043290(GNMT),ENSGALG00000004018(GLYCTK),ENSGALG00000025844(AMT),ENSGALG00000023435(GATM),ENSGALG00000011331(CTH),ENSGALG00000033522(-),ENSGALG00000002988(PHGDH),ENSGALG00000019175(-),ENSGALG00000003948(ALAS1),ENSGALG00000002855(SARDH),ENSGALG00000040182(GAMT),ENSGALG00000016651(-),	ENSGALG00000043290(GNMT),ENSGALG00000025844(AMT),ENSGALG00000033522(-),ENSGALG00000003948(ALAS1),ENSGALG00000002855(SARDH),ENSGALG00000040182(GAMT),	ENSGALG00000002638(-),ENSGALG00000004018(GLYCTK),ENSGALG00000023435(GATM),ENSGALG00000011331(CTH),ENSGALG00000002988(PHGDH),ENSGALG00000019175(-),ENSGALG00000016651(-),	1.5427	0.0992802	0.73751
gga00053	Ascorbate and aldarate metabolism	4	0	4	989	8	3873	ENSGALG00000004196(-),ENSGALG00000011805(-),ENSGALG00000016724(RGN),ENSGALG00000016570(-),	-	ENSGALG00000004196(-),ENSGALG00000011805(-),ENSGALG00000016724(RGN),ENSGALG00000016570(-),	1.95804	0.113975	0.808188
gga03030	DNA replication	11	11	0	989	28	3873	ENSGALG00000012237(POLE2),ENSGALG00000016278(PRIM2),ENSGALG00000004037(DNA2),ENSGALG00000033781(FEN1),ENSGALG00000043938(-),ENSGALG00000006037(MCM2),ENSGALG00000012546(MCM5),ENSGALG00000012915(-),ENSGALG00000016676(MCM3),ENSGALG00000012348(MCM6),ENSGALG00000016312(POLA1),	ENSGALG00000012237(POLE2),ENSGALG00000016278(PRIM2),ENSGALG00000004037(DNA2),ENSGALG00000033781(FEN1),ENSGALG00000043938(-),ENSGALG00000006037(MCM2),ENSGALG00000012546(MCM5),ENSGALG00000012915(-),ENSGALG00000016676(MCM3),ENSGALG00000012348(MCM6),ENSGALG00000016312(POLA1),	-	1.53846	0.122914	0.833681
gga00760	Nicotinate and nicotinamide metabolism	10	3	7	989	25	3873	ENSGALG00000015268(NUDT12),ENSGALG00000014508(CD38),ENSGALG00000037587(ENPP3),ENSGALG00000003816(NT5C1A),ENSGALG00000025751(NMRK2),ENSGALG00000008098(NAMPT),ENSGALG00000020876(-),ENSGALG00000008185(-),ENSGALG00000014509(BST1),ENSGALG00000015833(-),	ENSGALG00000014508(CD38),ENSGALG00000037587(ENPP3),ENSGALG00000025751(NMRK2),	ENSGALG00000015268(NUDT12),ENSGALG00000003816(NT5C1A),ENSGALG00000008098(NAMPT),ENSGALG00000020876(-),ENSGALG00000008185(-),ENSGALG00000014509(BST1),ENSGALG00000015833(-),	1.56643	0.123031	0.799699
gga04933	AGE-RAGE signaling pathway in diabetic complications	26	16	10	989	77	3873	ENSGALG00000010915(IL6),ENSGALG00000013659(NOX3),ENSGALG00000008266(COL4A6),ENSGALG00000035701(SMAD3),ENSGALG00000008141(COL4A5),ENSGALG00000038902(PIM1),ENSGALG00000001270(PRKCZ),ENSGALG00000010335(-),ENSGALG00000012735(EDN1),ENSGALG00000008907(PLCB4),ENSGALG00000012885(BCL2),ENSGALG00000037943(PRKCB),ENSGALG00000006707(NOX1),ENSGALG00000038512(AGTR1),ENSGALG00000007669(EGR1),ENSGALG00000005619(…	ENSGALG00000010915(IL6),ENSGALG00000013659(NOX3),ENSGALG00000035701(SMAD3),ENSGALG00000038902(PIM1),ENSGALG00000010335(-),ENSGALG00000012735(EDN1),ENSGALG00000008907(PLCB4),ENSGALG00000037943(PRKCB),ENSGALG00000006707(NOX1),ENSGALG00000007669(EGR1),ENSGALG00000044442(THBD),ENSGALG00000042534(NFATC1),ENSGALG00000003578(FN1),ENSGALG00000031325(TGFB1),ENSGALG00000002016(PRKCD),ENSGALG00000010346(TGF…	ENSGALG00000008266(COL4A6),ENSGALG00000008141(COL4A5),ENSGALG00000001270(PRKCZ),ENSGALG00000012885(BCL2),ENSGALG00000038512(AGTR1),ENSGALG00000005619(-),ENSGALG00000038612(COL4A3),ENSGALG00000022980(CDKN1B),ENSGALG00000016558(VEGFD),ENSGALG00000011109(MAPK10),	1.32231	0.138896	0.866712
gga00230	Purine metabolism	43	21	22	989	135	3873	ENSGALG00000017350(RRM1),ENSGALG00000012237(POLE2),ENSGALG00000016278(PRIM2),ENSGALG00000008936(-),ENSGALG00000005961(dAK),ENSGALG00000008701(XDH),ENSGALG00000012705(GMPR),ENSGALG00000006035(PDE3B),ENSGALG00000016442(RRM2),ENSGALG00000013060(ADCY2),ENSGALG00000039935(PDE1C),ENSGALG00000016708(ENPP4),ENSGALG00000005057(ADK),ENSGALG00000025735(PDE6H),ENSGALG00000002082(AMPD1),ENSGALG00000015224(AK9…	ENSGALG00000017350(RRM1),ENSGALG00000012237(POLE2),ENSGALG00000016278(PRIM2),ENSGALG00000008936(-),ENSGALG00000005961(dAK),ENSGALG00000012705(GMPR),ENSGALG00000016442(RRM2),ENSGALG00000013060(ADCY2),ENSGALG00000005057(ADK),ENSGALG00000015224(AK9),ENSGALG00000015230(NME7),ENSGALG00000037587(ENPP3),ENSGALG00000008563(ENTPD6),ENSGALG00000016186(-),ENSGALG00000003837(ADCY7),ENSGALG00000004170(ADA),EN…	ENSGALG00000008701(XDH),ENSGALG00000006035(PDE3B),ENSGALG00000039935(PDE1C),ENSGALG00000016708(ENPP4),ENSGALG00000025735(PDE6H),ENSGALG00000002082(AMPD1),ENSGALG00000007078(-),ENSGALG00000031244(ADCY5),ENSGALG00000004339(PDE8B),ENSGALG00000003816(NT5C1A),ENSGALG00000015373(PDE6B),ENSGALG00000003689(PAPSS2),ENSGALG00000003570(ATIC),ENSGALG00000007305(-),ENSGALG00000002688(NME4),ENSGALG00000013143(…	1.24734	0.140924	0.845544
gga00533	Glycosaminoglycan biosynthesis - keratan sulfate	6	3	3	989	14	3873	ENSGALG00000008440(CHST1),ENSGALG00000037773(ST3GAL1),ENSGALG00000000901(CHST4),ENSGALG00000022891(-),ENSGALG00000007701(B3GNT7),ENSGALG00000015069(B4GALT4),	ENSGALG00000008440(CHST1),ENSGALG00000007701(B3GNT7),ENSGALG00000015069(B4GALT4),	ENSGALG00000037773(ST3GAL1),ENSGALG00000000901(CHST4),ENSGALG00000022891(-),	1.67832	0.143751	0.830563
gga00532	Glycosaminoglycan biosynthesis - chondroitin sulfate / dermatan sulfate	6	0	6	989	14	3873	ENSGALG00000002543(CSGALNACT2),ENSGALG00000012345(UST),ENSGALG00000010125(CSGALNACT1),ENSGALG00000009704(CHST15),ENSGALG00000006757(XYLT1),ENSGALG00000029632(CHST13),	-	ENSGALG00000002543(CSGALNACT2),ENSGALG00000012345(UST),ENSGALG00000010125(CSGALNACT1),ENSGALG00000009704(CHST15),ENSGALG00000006757(XYLT1),ENSGALG00000029632(CHST13),	1.67832	0.143751	0.830563
gga04320	Dorso-ventral axis formation	8	3	5	989	20	3873	ENSGALG00000014516(CPEB2),ENSGALG00000002150(-),ENSGALG00000001143(ETS1),ENSGALG00000038089(EGFR),ENSGALG00000033512(CPEB4),ENSGALG00000002375(NOTCH1),ENSGALG00000012921(ETV6),ENSGALG00000000504(-),	ENSGALG00000038089(EGFR),ENSGALG00000002375(NOTCH1),ENSGALG00000012921(ETV6),	ENSGALG00000014516(CPEB2),ENSGALG00000002150(-),ENSGALG00000001143(ETS1),ENSGALG00000033512(CPEB4),ENSGALG00000000504(-),	1.56643	0.152383	0.819713
gga00240	Pyrimidine metabolism	28	20	8	989	85	3873	ENSGALG00000017350(RRM1),ENSGALG00000012237(POLE2),ENSGALG00000016278(PRIM2),ENSGALG00000008936(-),ENSGALG00000005961(dAK),ENSGALG00000042967(CTPS1),ENSGALG00000016442(RRM2),ENSGALG00000010674(DCTD),ENSGALG00000014897(TYMS),ENSGALG00000007191(TK1),ENSGALG00000015224(AK9),ENSGALG00000015230(NME7),ENSGALG00000037587(ENPP3),ENSGALG00000007078(-),ENSGALG00000003816(NT5C1A),ENSGALG00000008563(ENTPD6),…	ENSGALG00000017350(RRM1),ENSGALG00000012237(POLE2),ENSGALG00000016278(PRIM2),ENSGALG00000008936(-),ENSGALG00000005961(dAK),ENSGALG00000042967(CTPS1),ENSGALG00000016442(RRM2),ENSGALG00000010674(DCTD),ENSGALG00000014897(TYMS),ENSGALG00000007191(TK1),ENSGALG00000015224(AK9),ENSGALG00000015230(NME7),ENSGALG00000037587(ENPP3),ENSGALG00000008563(ENTPD6),ENSGALG00000013073(UPP1),ENSGALG00000038032(DUT),…	ENSGALG00000007078(-),ENSGALG00000003816(NT5C1A),ENSGALG00000007305(-),ENSGALG00000002688(NME4),ENSGALG00000030493(ENTPD3),ENSGALG00000007382(-),ENSGALG00000035345(TXNRD1),ENSGALG00000015833(-),	1.29	0.160053	0.832275
gga00920	Sulfur metabolism	4	2	2	989	9	3873	ENSGALG00000033780(-),ENSGALG00000041573(IMPAD1),ENSGALG00000012488(TST),ENSGALG00000003689(PAPSS2),	ENSGALG00000033780(-),ENSGALG00000041573(IMPAD1),	ENSGALG00000012488(TST),ENSGALG00000003689(PAPSS2),	1.74048	0.168089	0.845869
gga00565	Ether lipid metabolism	12	4	8	989	33	3873	ENSGALG00000016713(PLA2G7),ENSGALG00000043591(PLA2G4F),ENSGALG00000043401(-),ENSGALG00000021658(PAFAH2),ENSGALG00000010645(ENPP6),ENSGALG00000015219(-),ENSGALG00000009252(-),ENSGALG00000032746(Enpp2),ENSGALG00000010818(PLPP3),ENSGALG00000007781(GAL3ST1),ENSGALG00000014711(PLPP1),ENSGALG00000012281(PLA2G6),	ENSGALG00000016713(PLA2G7),ENSGALG00000015219(-),ENSGALG00000009252(-),ENSGALG00000007781(GAL3ST1),	ENSGALG00000043591(PLA2G4F),ENSGALG00000043401(-),ENSGALG00000021658(PAFAH2),ENSGALG00000010645(ENPP6),ENSGALG00000032746(Enpp2),ENSGALG00000010818(PLPP3),ENSGALG00000014711(PLPP1),ENSGALG00000012281(PLA2G6),	1.42403	0.175901	0.857519
gga04920	Adipocytokine signaling pathway	19	5	14	989	56	3873	ENSGALG00000001678(PRKAB2),ENSGALG00000010826(PRKAA2),ENSGALG00000007077(CPT1A),ENSGALG00000010899(G6PC2),ENSGALG00000006644(-),ENSGALG00000040730(RXRG),ENSGALG00000027864(NFKBIA),ENSGALG00000034970(PRKCQ),ENSGALG00000008840(ACSL5),ENSGALG00000034213(-),ENSGALG00000008439(-),ENSGALG00000005043(ACACB),ENSGALG00000001617(CAMKK1),ENSGALG00000001749(ACSBG2),ENSGALG00000010628(ACSL1),ENSGALG0000000621…	ENSGALG00000006644(-),ENSGALG00000040730(RXRG),ENSGALG00000008840(ACSL5),ENSGALG00000034213(-),ENSGALG00000006219(PRKAG2),	ENSGALG00000001678(PRKAB2),ENSGALG00000010826(PRKAA2),ENSGALG00000007077(CPT1A),ENSGALG00000010899(G6PC2),ENSGALG00000027864(NFKBIA),ENSGALG00000034970(PRKCQ),ENSGALG00000008439(-),ENSGALG00000005043(ACACB),ENSGALG00000001617(CAMKK1),ENSGALG00000001749(ACSBG2),ENSGALG00000010628(ACSL1),ENSGALG00000044525(NFKBIE),ENSGALG00000011109(MAPK10),ENSGALG00000005554(ADIPOQ),	1.32867	0.183222	0.866138
gga04261	Adrenergic signaling in cardiomyocytes	34	17	17	989	107	3873	ENSGALG00000005621(CAMK2A),ENSGALG00000003911(CACNG5),ENSGALG00000000302(-),ENSGALG00000015233(ATP1B1),ENSGALG00000008486(CACNA2D1),ENSGALG00000007409(SCN4B),ENSGALG00000013060(ADCY2),ENSGALG00000009844(ACTC1),ENSGALG00000034512(PPP2R3A),ENSGALG00000038242(CACNA2D2),ENSGALG00000010335(-),ENSGALG00000026091(CACNG4),ENSGALG00000008907(PLCB4),ENSGALG00000013537(TPM3),ENSGALG00000012885(BCL2),ENSGALG…	ENSGALG00000008486(CACNA2D1),ENSGALG00000013060(ADCY2),ENSGALG00000010335(-),ENSGALG00000008907(PLCB4),ENSGALG00000013537(TPM3),ENSGALG00000025842(TPM2),ENSGALG00000006112(SCN5A),ENSGALG00000042886(CACNG7),ENSGALG00000015358(MYH15),ENSGALG00000003837(ADCY7),ENSGALG00000002563(TPM4),ENSGALG00000000585(MYL4),ENSGALG00000003521(TPM1),ENSGALG00000034251(SLC9A1),ENSGALG00000001416(ADRA1B),ENSGALG00000…	ENSGALG00000005621(CAMK2A),ENSGALG00000003911(CACNG5),ENSGALG00000000302(-),ENSGALG00000015233(ATP1B1),ENSGALG00000007409(SCN4B),ENSGALG00000009844(ACTC1),ENSGALG00000034512(PPP2R3A),ENSGALG00000038242(CACNA2D2),ENSGALG00000026091(CACNG4),ENSGALG00000012885(BCL2),ENSGALG00000031244(ADCY5),ENSGALG00000038512(AGTR1),ENSGALG00000037744(CACNA1S),ENSGALG00000040035(ADRB2),ENSGALG00000010812(RYR2),ENSG…	1.24436	0.184859	0.848176
gga00604	Glycosphingolipid biosynthesis - ganglio series	5	0	5	989	13	3873	ENSGALG00000005298(ST6GALNAC6),ENSGALG00000037773(ST3GAL1),ENSGALG00000035927(ST8SIA5),ENSGALG00000033260(SIAT9),ENSGALG00000043828(HEXA),	-	ENSGALG00000005298(ST6GALNAC6),ENSGALG00000037773(ST3GAL1),ENSGALG00000035927(ST8SIA5),ENSGALG00000033260(SIAT9),ENSGALG00000043828(HEXA),	1.50618	0.240497	1
gga00120	Primary bile acid biosynthesis	5	0	5	989	13	3873	ENSGALG00000033511(CYP8B1),ENSGALG00000041222(CYP7A1),ENSGALG00000012834(AKR1D1),ENSGALG00000006352(CH25H),ENSGALG00000007132(ACOX2),	-	ENSGALG00000033511(CYP8B1),ENSGALG00000041222(CYP7A1),ENSGALG00000012834(AKR1D1),ENSGALG00000006352(CH25H),ENSGALG00000007132(ACOX2),	1.50618	0.240497	1
gga00330	Arginine and proline metabolism	12	3	9	989	35	3873	ENSGALG00000007728(-),ENSGALG00000015977(SMOX),ENSGALG00000006334(LAP3),ENSGALG00000002321(GOT2),ENSGALG00000006677(P4HA2),ENSGALG00000012011(L3HYPDH),ENSGALG00000023435(GATM),ENSGALG00000011511(CKB),ENSGALG00000040182(GAMT),ENSGALG00000031872(AGMAT),ENSGALG00000016348(SAT1),ENSGALG00000038096(NOS2),	ENSGALG00000002321(GOT2),ENSGALG00000006677(P4HA2),ENSGALG00000040182(GAMT),	ENSGALG00000007728(-),ENSGALG00000015977(SMOX),ENSGALG00000006334(LAP3),ENSGALG00000012011(L3HYPDH),ENSGALG00000023435(GATM),ENSGALG00000011511(CKB),ENSGALG00000031872(AGMAT),ENSGALG00000016348(SAT1),ENSGALG00000038096(NOS2),	1.34265	0.242706	1
gga04068	FoxO signaling pathway	35	18	17	989	114	3873	ENSGALG00000001678(PRKAB2),ENSGALG00000028005(GADD45G),ENSGALG00000043570(SGK3),ENSGALG00000010915(IL6),ENSGALG00000012755(IGF-I),ENSGALG00000014723(GABARAPL1),ENSGALG00000003076(TNFSF6),ENSGALG00000035701(SMAD3),ENSGALG00000036364(FOXG1),ENSGALG00000030187(CAT),ENSGALG00000010826(PRKAA2),ENSGALG00000015297(FOXO3),ENSGALG00000010195(PLK4),ENSGALG00000010335(-),ENSGALG00000010899(G6PC2),ENSGALG000…	ENSGALG00000010915(IL6),ENSGALG00000012755(IGF-I),ENSGALG00000035701(SMAD3),ENSGALG00000036364(FOXG1),ENSGALG00000010195(PLK4),ENSGALG00000010335(-),ENSGALG00000038089(EGFR),ENSGALG00000009179(TNFSF10),ENSGALG00000014725(PLK2),ENSGALG00000001267(-),ENSGALG00000026137(-),ENSGALG00000003939(-),ENSGALG00000031325(TGFB1),ENSGALG00000006110(PLK1),ENSGALG00000032699(CDK2),ENSGALG00000006219(PRKAG2),ENS…	ENSGALG00000001678(PRKAB2),ENSGALG00000028005(GADD45G),ENSGALG00000043570(SGK3),ENSGALG00000014723(GABARAPL1),ENSGALG00000003076(TNFSF6),ENSGALG00000030187(CAT),ENSGALG00000010826(PRKAA2),ENSGALG00000015297(FOXO3),ENSGALG00000010899(G6PC2),ENSGALG00000041202(FBXO32),ENSGALG00000003634(PTEN),ENSGALG00000025977(GADD45A),ENSGALG00000013971(SGK1),ENSGALG00000010476(BNIP3),ENSGALG00000022980(CDKN1B),E…	1.2023	0.249094	1
gga03460	Fanconi anemia pathway	14	13	1	989	42	3873	ENSGALG00000000102(UBE2T),ENSGALG00000031841(SLX4),ENSGALG00000002781(-),ENSGALG00000034534(FAAP24),ENSGALG00000002055(hairy1),ENSGALG00000007676(EME1),ENSGALG00000043607(CENPX),ENSGALG00000002663(ATR),ENSGALG00000039169(MLH1),ENSGALG00000000516(FANCA),ENSGALG00000014956(POLK),ENSGALG00000012618(FANCC),ENSGALG00000030313(RAD51A),ENSGALG00000003720(FANCD2),	ENSGALG00000000102(UBE2T),ENSGALG00000031841(SLX4),ENSGALG00000002781(-),ENSGALG00000034534(FAAP24),ENSGALG00000002055(hairy1),ENSGALG00000007676(EME1),ENSGALG00000043607(CENPX),ENSGALG00000002663(ATR),ENSGALG00000039169(MLH1),ENSGALG00000000516(FANCA),ENSGALG00000012618(FANCC),ENSGALG00000030313(RAD51A),ENSGALG00000003720(FANCD2),	ENSGALG00000014956(POLK),	1.30536	0.257251	1
gga00600	Sphingolipid metabolism	13	3	10	989	39	3873	ENSGALG00000012882(KDSR),ENSGALG00000036106(SMPD1),ENSGALG00000033245(SMPD2),ENSGALG00000003160(-),ENSGALG00000010593(GALC),ENSGALG00000011213(DEGS2),ENSGALG00000000755(ACER3),ENSGALG00000026364(ASAH1),ENSGALG00000010818(PLPP3),ENSGALG00000007781(GAL3ST1),ENSGALG00000003701(SGMS1),ENSGALG00000014711(PLPP1),ENSGALG00000009037(SPTLC3),	ENSGALG00000010593(GALC),ENSGALG00000007781(GAL3ST1),ENSGALG00000009037(SPTLC3),	ENSGALG00000012882(KDSR),ENSGALG00000036106(SMPD1),ENSGALG00000033245(SMPD2),ENSGALG00000003160(-),ENSGALG00000011213(DEGS2),ENSGALG00000000755(ACER3),ENSGALG00000026364(ASAH1),ENSGALG00000010818(PLPP3),ENSGALG00000003701(SGMS1),ENSGALG00000014711(PLPP1),	1.30536	0.268765	1
gga04540	Gap junction	23	16	7	989	73	3873	ENSGALG00000040586(-),ENSGALG00000013060(ADCY2),ENSGALG00000005853(HTR2C),ENSGALG00000037953(TUBA1A),ENSGALG00000008444(TUBAL3),ENSGALG00000012821(-),ENSGALG00000014873(GJA1),ENSGALG00000008907(PLCB4),ENSGALG00000038089(EGFR),ENSGALG00000037943(PRKCB),ENSGALG00000031244(ADCY5),ENSGALG00000003085(CDK1),ENSGALG00000001267(-),ENSGALG00000007681(HTR2B),ENSGALG00000003837(ADCY7),ENSGALG00000040260(TUB…	ENSGALG00000040586(-),ENSGALG00000013060(ADCY2),ENSGALG00000005853(HTR2C),ENSGALG00000037953(TUBA1A),ENSGALG00000012821(-),ENSGALG00000008907(PLCB4),ENSGALG00000038089(EGFR),ENSGALG00000037943(PRKCB),ENSGALG00000003085(CDK1),ENSGALG00000001267(-),ENSGALG00000007681(HTR2B),ENSGALG00000003837(ADCY7),ENSGALG00000040260(TUBA1C),ENSGALG00000003149(-),ENSGALG00000000433(-),ENSGALG00000013929(PDGFRA),	ENSGALG00000008444(TUBAL3),ENSGALG00000014873(GJA1),ENSGALG00000031244(ADCY5),ENSGALG00000017173(GUCY1A2),ENSGALG00000030613(PDGFRB),ENSGALG00000030251(ADCY8),ENSGALG00000012155(EGF),	1.23383	0.269531	1
gga04270	Vascular smooth muscle contraction	27	16	11	989	87	3873	ENSGALG00000006343(-),ENSGALG00000033471(CALD1),ENSGALG00000043591(PLA2G4F),ENSGALG00000003821(RAMP1),ENSGALG00000013060(ADCY2),ENSGALG00000043401(-),ENSGALG00000028567(MYL9),ENSGALG00000035086(MYL6),ENSGALG00000008907(PLCB4),ENSGALG00000037943(PRKCB),ENSGALG00000031244(ADCY5),ENSGALG00000037246(RAMP3),ENSGALG00000038512(AGTR1),ENSGALG00000034970(PRKCQ),ENSGALG00000001267(-),ENSGALG00000041634(AC…	ENSGALG00000006343(-),ENSGALG00000033471(CALD1),ENSGALG00000013060(ADCY2),ENSGALG00000028567(MYL9),ENSGALG00000035086(MYL6),ENSGALG00000008907(PLCB4),ENSGALG00000037943(PRKCB),ENSGALG00000037246(RAMP3),ENSGALG00000001267(-),ENSGALG00000041634(ACTG2),ENSGALG00000003837(ADCY7),ENSGALG00000002118(KCNMB1),ENSGALG00000031929(-),ENSGALG00000003149(-),ENSGALG00000002016(PRKCD),ENSGALG00000001416(ADRA1B),	ENSGALG00000043591(PLA2G4F),ENSGALG00000003821(RAMP1),ENSGALG00000043401(-),ENSGALG00000031244(ADCY5),ENSGALG00000038512(AGTR1),ENSGALG00000034970(PRKCQ),ENSGALG00000037744(CACNA1S),ENSGALG00000012281(PLA2G6),ENSGALG00000017173(GUCY1A2),ENSGALG00000030251(ADCY8),ENSGALG00000000824(-),	1.21533	0.272115	1
gga00051	Fructose and mannose metabolism	9	2	7	989	26	3873	ENSGALG00000012612(FBP2),ENSGALG00000002099(PFKFB4),ENSGALG00000033271(PFKM),ENSGALG00000034855(HK2),ENSGALG00000045122(AKR1B1),ENSGALG00000021039(HKDC1),ENSGALG00000015544(ALDOB),ENSGALG00000031408(SORD),ENSGALG00000026958(FPGT),	ENSGALG00000033271(PFKM),ENSGALG00000021039(HKDC1),	ENSGALG00000012612(FBP2),ENSGALG00000002099(PFKFB4),ENSGALG00000034855(HK2),ENSGALG00000045122(AKR1B1),ENSGALG00000015544(ALDOB),ENSGALG00000031408(SORD),ENSGALG00000026958(FPGT),	1.35557	0.272413	0.988288
gga00400	Phenylalanine, tyrosine and tryptophan biosynthesis	2	1	1	989	5	3873	ENSGALG00000002321(GOT2),ENSGALG00000000893(TAT),	ENSGALG00000002321(GOT2),	ENSGALG00000000893(TAT),	1.56643	0.275951	0.978371
gga00500	Starch and sucrose metabolism	8	2	6	989	23	3873	ENSGALG00000005147(-),ENSGALG00000037587(ENPP3),ENSGALG00000010899(G6PC2),ENSGALG00000038740(-),ENSGALG00000042771(GBE1),ENSGALG00000034855(HK2),ENSGALG00000021039(HKDC1),ENSGALG00000008855(UGP2),	ENSGALG00000037587(ENPP3),ENSGALG00000021039(HKDC1),	ENSGALG00000005147(-),ENSGALG00000010899(G6PC2),ENSGALG00000038740(-),ENSGALG00000042771(GBE1),ENSGALG00000034855(HK2),ENSGALG00000008855(UGP2),	1.36211	0.282321	0.978714
gga00220	Arginine biosynthesis	6	1	5	989	17	3873	ENSGALG00000008518(-),ENSGALG00000002558(-),ENSGALG00000002321(GOT2),ENSGALG00000033338(GPT2),ENSGALG00000043754(GLUL),ENSGALG00000038096(NOS2),	ENSGALG00000002321(GOT2),	ENSGALG00000008518(-),ENSGALG00000002558(-),ENSGALG00000033338(GPT2),ENSGALG00000043754(GLUL),ENSGALG00000038096(NOS2),	1.38214	0.300227	1
gga00430	Taurine and hypotaurine metabolism	3	0	3	989	8	3873	ENSGALG00000001062(GGT7),ENSGALG00000040504(GGT5),ENSGALG00000006565(-),	-	ENSGALG00000001062(GGT7),ENSGALG00000040504(GGT5),ENSGALG00000006565(-),	1.46853	0.302509	1
gga00130	Ubiquinone and other terpenoid-quinone biosynthesis	3	0	3	989	8	3873	ENSGALG00000000893(TAT),ENSGALG00000004343(-),ENSGALG00000023437(NQO1),	-	ENSGALG00000000893(TAT),ENSGALG00000004343(-),ENSGALG00000023437(NQO1),	1.46853	0.302509	1
gga00910	Nitrogen metabolism	5	0	5	989	14	3873	ENSGALG00000008518(-),ENSGALG00000043754(GLUL),ENSGALG00000003456(CA12),ENSGALG00000030781(CA2),ENSGALG00000021340(CA9),	-	ENSGALG00000008518(-),ENSGALG00000043754(GLUL),ENSGALG00000003456(CA12),ENSGALG00000030781(CA2),ENSGALG00000021340(CA9),	1.3986	0.3066	0.976115
gga00360	Phenylalanine metabolism	5	2	3	989	14	3873	ENSGALG00000033365(ALDH6),ENSGALG00000002321(GOT2),ENSGALG00000000893(TAT),ENSGALG00000033522(-),ENSGALG00000004343(-),	ENSGALG00000002321(GOT2),ENSGALG00000033522(-),	ENSGALG00000033365(ALDH6),ENSGALG00000000893(TAT),ENSGALG00000004343(-),	1.3986	0.3066	0.976115
gga00590	Arachidonic acid metabolism	13	2	11	989	40	3873	ENSGALG00000036837(PTGES3),ENSGALG00000043591(PLA2G4F),ENSGALG00000043401(-),ENSGALG00000030886(PTGDS),ENSGALG00000026704(GPX8),ENSGALG00000001314(PTGS1),ENSGALG00000004521(GPX3),ENSGALG00000010402(HPGDS),ENSGALG00000040504(GGT5),ENSGALG00000012281(PLA2G6),ENSGALG00000016027(-),ENSGALG00000006565(-),ENSGALG00000038013(PTGES),	ENSGALG00000036837(PTGES3),ENSGALG00000038013(PTGES),	ENSGALG00000043591(PLA2G4F),ENSGALG00000043401(-),ENSGALG00000030886(PTGDS),ENSGALG00000026704(GPX8),ENSGALG00000001314(PTGS1),ENSGALG00000004521(GPX3),ENSGALG00000010402(HPGDS),ENSGALG00000040504(GGT5),ENSGALG00000012281(PLA2G6),ENSGALG00000016027(-),ENSGALG00000006565(-),	1.27272	0.307131	0.939459
gga04810	Regulation of actin cytoskeleton	49	33	16	989	167	3873	ENSGALG00000020386(BDKRB1),ENSGALG00000016866(FGF14),ENSGALG00000032702(ITGA3),ENSGALG00000006950(LIMK2),ENSGALG00000005998(RRAS2),ENSGALG00000010770(SCIN),ENSGALG00000031741(PTK2),ENSGALG00000009621(ACTB),ENSGALG00000002655(ITGAV),ENSGALG00000004693(ARPC1A),ENSGALG00000028567(MYL9),ENSGALG00000025748(FGF9),ENSGALG00000001793(MYL10),ENSGALG00000003818(CYFIP2),ENSGALG00000036496(ACTN4),ENSGALG0000…	ENSGALG00000020386(BDKRB1),ENSGALG00000032702(ITGA3),ENSGALG00000006950(LIMK2),ENSGALG00000005998(RRAS2),ENSGALG00000031741(PTK2),ENSGALG00000009621(ACTB),ENSGALG00000002655(ITGAV),ENSGALG00000004693(ARPC1A),ENSGALG00000028567(MYL9),ENSGALG00000036496(ACTN4),ENSGALG00000032588(ARPC1B),ENSGALG00000010335(-),ENSGALG00000000379(-),ENSGALG00000042153(APC2),ENSGALG00000035879(ITGA7),ENSGALG00000005079…	ENSGALG00000016866(FGF14),ENSGALG00000010770(SCIN),ENSGALG00000025748(FGF9),ENSGALG00000001793(MYL10),ENSGALG00000003818(CYFIP2),ENSGALG00000035386(NCKAP1L),ENSGALG00000039327(VAV3),ENSGALG00000011141(ITGB6),ENSGALG00000014463(ACTN2),ENSGALG00000015708(FGFR3),ENSGALG00000042538(BAIAP2),ENSGALG00000014978(-),ENSGALG00000030613(PDGFRB),ENSGALG00000012155(EGF),ENSGALG00000039786(FGFR1),ENSGALG000000…	1.14903	0.307315	0.921945
gga03450	Non-homologous end-joining	4	3	1	989	11	3873	ENSGALG00000016854(LIG4),ENSGALG00000011932(XRCC6),ENSGALG00000042469(PRKDC),ENSGALG00000033781(FEN1),	ENSGALG00000011932(XRCC6),ENSGALG00000042469(PRKDC),ENSGALG00000033781(FEN1),	ENSGALG00000016854(LIG4),	1.42403	0.308851	0.909072
gga00072	Synthesis and degradation of ketone bodies	4	2	2	989	11	3873	ENSGALG00000014862(-),ENSGALG00000017163(ACAT1),ENSGALG00000011659(ACAT2),ENSGALG00000006976(-),	ENSGALG00000017163(ACAT1),ENSGALG00000011659(ACAT2),	ENSGALG00000014862(-),ENSGALG00000006976(-),	1.42403	0.308851	0.909072
gga01230	Biosynthesis of amino acids	18	4	14	989	58	3873	ENSGALG00000002638(-),ENSGALG00000030466(CS),ENSGALG00000008518(-),ENSGALG00000002558(-),ENSGALG00000033271(PFKM),ENSGALG00000002321(GOT2),ENSGALG00000005309(TKT),ENSGALG00000011331(CTH),ENSGALG00000014528(ENO2),ENSGALG00000000893(TAT),ENSGALG00000033338(GPT2),ENSGALG00000002988(PHGDH),ENSGALG00000043754(GLUL),ENSGALG00000002479(MAT1A),ENSGALG00000019175(-),ENSGALG00000015544(ALDOB),ENSGALG000000…	ENSGALG00000030466(CS),ENSGALG00000033271(PFKM),ENSGALG00000002321(GOT2),ENSGALG00000029663(IDH3G),	ENSGALG00000002638(-),ENSGALG00000008518(-),ENSGALG00000002558(-),ENSGALG00000005309(TKT),ENSGALG00000011331(CTH),ENSGALG00000014528(ENO2),ENSGALG00000000893(TAT),ENSGALG00000033338(GPT2),ENSGALG00000002988(PHGDH),ENSGALG00000043754(GLUL),ENSGALG00000002479(MAT1A),ENSGALG00000019175(-),ENSGALG00000015544(ALDOB),ENSGALG00000002377(ENO1),	1.21533	0.340083	0.964599
gga00250	Alanine, aspartate and glutamate metabolism	10	3	7	989	31	3873	ENSGALG00000008518(-),ENSGALG00000002558(-),ENSGALG00000002321(GOT2),ENSGALG00000009748(ASNS),ENSGALG00000017234(FOLH1),ENSGALG00000033338(GPT2),ENSGALG00000043754(GLUL),ENSGALG00000039705(GFPT2),ENSGALG00000015057(DDO),ENSGALG00000013728(PPAT),	ENSGALG00000002321(GOT2),ENSGALG00000017234(FOLH1),ENSGALG00000013728(PPAT),	ENSGALG00000008518(-),ENSGALG00000002558(-),ENSGALG00000009748(ASNS),ENSGALG00000033338(GPT2),ENSGALG00000043754(GLUL),ENSGALG00000039705(GFPT2),ENSGALG00000015057(DDO),	1.26325	0.354911	0.98868
gga00514	Other types of O-glycan biosynthesis	6	3	3	989	18	3873	ENSGALG00000016803(ST6GAL2),ENSGALG00000022891(-),ENSGALG00000013406(EOGT),ENSGALG00000003757(POMT1),ENSGALG00000015480(POGLUT1),ENSGALG00000005550(ST6GAL1),	ENSGALG00000016803(ST6GAL2),ENSGALG00000013406(EOGT),ENSGALG00000015480(POGLUT1),	ENSGALG00000022891(-),ENSGALG00000003757(POMT1),ENSGALG00000005550(ST6GAL1),	1.30536	0.365086	0.999182
gga00040	Pentose and glucuronate interconversions	6	0	6	989	18	3873	ENSGALG00000004196(-),ENSGALG00000011805(-),ENSGALG00000045122(AKR1B1),ENSGALG00000008855(UGP2),ENSGALG00000031408(SORD),ENSGALG00000031013(DHDH),	-	ENSGALG00000004196(-),ENSGALG00000011805(-),ENSGALG00000045122(AKR1B1),ENSGALG00000008855(UGP2),ENSGALG00000031408(SORD),ENSGALG00000031013(DHDH),	1.30536	0.365086	0.999182
gga01200	Carbon metabolism	27	9	18	989	91	3873	ENSGALG00000002638(-),ENSGALG00000012612(FBP2),ENSGALG00000030466(CS),ENSGALG00000016991(ESD),ENSGALG00000030533(PGLS),ENSGALG00000017163(ACAT1),ENSGALG00000004018(GLYCTK),ENSGALG00000030187(CAT),ENSGALG00000033271(PFKM),ENSGALG00000002321(GOT2),ENSGALG00000025844(AMT),ENSGALG00000001949(MDH2),ENSGALG00000004612(MTHFR),ENSGALG00000005309(TKT),ENSGALG00000014528(ENO2),ENSGALG00000010211(ALDH6A1),E…	ENSGALG00000030466(CS),ENSGALG00000017163(ACAT1),ENSGALG00000033271(PFKM),ENSGALG00000002321(GOT2),ENSGALG00000025844(AMT),ENSGALG00000001949(MDH2),ENSGALG00000011659(ACAT2),ENSGALG00000021039(HKDC1),ENSGALG00000029663(IDH3G),	ENSGALG00000002638(-),ENSGALG00000012612(FBP2),ENSGALG00000016991(ESD),ENSGALG00000030533(PGLS),ENSGALG00000004018(GLYCTK),ENSGALG00000030187(CAT),ENSGALG00000004612(MTHFR),ENSGALG00000005309(TKT),ENSGALG00000014528(ENO2),ENSGALG00000010211(ALDH6A1),ENSGALG00000034855(HK2),ENSGALG00000033338(GPT2),ENSGALG00000002988(PHGDH),ENSGALG00000016724(RGN),ENSGALG00000015544(ALDOB),ENSGALG00000008845(HAO1)…	1.16191	0.379632	1
gga00100	Steroid biosynthesis	5	0	5	989	15	3873	ENSGALG00000016665(FDFT1),ENSGALG00000004205(SOAT1),ENSGALG00000003972(FAXDC2),ENSGALG00000037852(HSD17B7),ENSGALG00000009560(MSMO1),	-	ENSGALG00000016665(FDFT1),ENSGALG00000004205(SOAT1),ENSGALG00000003972(FAXDC2),ENSGALG00000037852(HSD17B7),ENSGALG00000009560(MSMO1),	1.30536	0.379728	0.987293
gga04010	MAPK signaling pathway	52	22	30	989	182	3873	ENSGALG00000011917(PPM1A),ENSGALG00000028005(GADD45G),ENSGALG00000005884(-),ENSGALG00000016866(FGF14),ENSGALG00000005998(RRAS2),ENSGALG00000003911(CACNG5),ENSGALG00000002850(RASA2),ENSGALG00000043591(PLA2G4F),ENSGALG00000008486(CACNA2D1),ENSGALG00000003076(TNFSF6),ENSGALG00000043401(-),ENSGALG00000005678(FLNB),ENSGALG00000025748(FGF9),ENSGALG00000010435(RASGRP3),ENSGALG00000038242(CACNA2D2),ENSGA…	ENSGALG00000005998(RRAS2),ENSGALG00000008486(CACNA2D1),ENSGALG00000005678(FLNB),ENSGALG00000032029(SRF),ENSGALG00000002556(NGF),ENSGALG00000027299(NTF3),ENSGALG00000038089(EGFR),ENSGALG00000037943(PRKCB),ENSGALG00000004370(MAP2K6),ENSGALG00000001267(-),ENSGALG00000042886(CACNG7),ENSGALG00000028158(Fgf7),ENSGALG00000011835(-),ENSGALG00000042534(NFATC1),ENSGALG00000043727(NR4A1),ENSGALG00000031325(…	ENSGALG00000011917(PPM1A),ENSGALG00000028005(GADD45G),ENSGALG00000005884(-),ENSGALG00000016866(FGF14),ENSGALG00000003911(CACNG5),ENSGALG00000002850(RASA2),ENSGALG00000043591(PLA2G4F),ENSGALG00000003076(TNFSF6),ENSGALG00000043401(-),ENSGALG00000025748(FGF9),ENSGALG00000010435(RASGRP3),ENSGALG00000038242(CACNA2D2),ENSGALG00000026091(CACNG4),ENSGALG00000015598(RASGRF2),ENSGALG00000003845(MKNK2),ENSG…	1.11888	0.387575	0.991176
gga00450	Selenocompound metabolism	4	1	3	989	12	3873	ENSGALG00000006188(KYAT3),ENSGALG00000011331(CTH),ENSGALG00000003689(PAPSS2),ENSGALG00000035345(TXNRD1),	ENSGALG00000006188(KYAT3),	ENSGALG00000011331(CTH),ENSGALG00000003689(PAPSS2),ENSGALG00000035345(TXNRD1),	1.30536	0.392864	0.988496
gga00770	Pantothenate and CoA biosynthesis	4	2	2	989	12	3873	ENSGALG00000001711(PPCDC),ENSGALG00000037587(ENPP3),ENSGALG00000013993(-),ENSGALG00000039011(DPYS),	ENSGALG00000037587(ENPP3),ENSGALG00000039011(DPYS),	ENSGALG00000001711(PPCDC),ENSGALG00000013993(-),	1.30536	0.392864	0.988496
gga04122	Sulfur relay system	2	0	2	989	6	3873	ENSGALG00000004971(URM1),ENSGALG00000012488(TST),	-	ENSGALG00000004971(URM1),ENSGALG00000012488(TST),	1.30536	0.399498	0.973776
gga04914	Progesterone-mediated oocyte maturation	20	11	9	989	67	3873	ENSGALG00000012755(IGF-I),ENSGALG00000006035(PDE3B),ENSGALG00000017392(SPDYA),ENSGALG00000013060(ADCY2),ENSGALG00000017195(PGR),ENSGALG00000014516(CPEB2),ENSGALG00000002150(-),ENSGALG00000010175(HSP90AB1),ENSGALG00000010335(-),ENSGALG00000031244(ADCY5),ENSGALG00000033512(CPEB4),ENSGALG00000003085(CDK1),ENSGALG00000016816(CDC16),ENSGALG00000003837(ADCY7),ENSGALG00000006110(PLK1),ENSGALG00000032699…	ENSGALG00000012755(IGF-I),ENSGALG00000017392(SPDYA),ENSGALG00000013060(ADCY2),ENSGALG00000017195(PGR),ENSGALG00000010175(HSP90AB1),ENSGALG00000010335(-),ENSGALG00000003085(CDK1),ENSGALG00000003837(ADCY7),ENSGALG00000006110(PLK1),ENSGALG00000032699(CDK2),ENSGALG00000011473(RPS6KA2),	ENSGALG00000006035(PDE3B),ENSGALG00000014516(CPEB2),ENSGALG00000002150(-),ENSGALG00000031244(ADCY5),ENSGALG00000033512(CPEB4),ENSGALG00000016816(CDC16),ENSGALG00000037136(RPS6KA),ENSGALG00000030251(ADCY8),ENSGALG00000011109(MAPK10),	1.16898	0.410166	0.984399
gga01212	Fatty acid metabolism	12	5	7	989	39	3873	ENSGALG00000012131(ELOVL6),ENSGALG00000017163(ACAT1),ENSGALG00000007178(-),ENSGALG00000028142(HACD4),ENSGALG00000032763(MECR),ENSGALG00000007077(CPT1A),ENSGALG00000006644(-),ENSGALG00000011659(ACAT2),ENSGALG00000008840(ACSL5),ENSGALG00000040896(FASN),ENSGALG00000001749(ACSBG2),ENSGALG00000010628(ACSL1),	ENSGALG00000017163(ACAT1),ENSGALG00000007178(-),ENSGALG00000006644(-),ENSGALG00000011659(ACAT2),ENSGALG00000008840(ACSL5),	ENSGALG00000012131(ELOVL6),ENSGALG00000028142(HACD4),ENSGALG00000032763(MECR),ENSGALG00000007077(CPT1A),ENSGALG00000040896(FASN),ENSGALG00000001749(ACSBG2),ENSGALG00000010628(ACSL1),	1.20495	0.412944	0.976049
gga00030	Pentose phosphate pathway	7	1	6	989	22	3873	ENSGALG00000012612(FBP2),ENSGALG00000030533(PGLS),ENSGALG00000004018(GLYCTK),ENSGALG00000033271(PFKM),ENSGALG00000005309(TKT),ENSGALG00000016724(RGN),ENSGALG00000015544(ALDOB),	ENSGALG00000033271(PFKM),	ENSGALG00000012612(FBP2),ENSGALG00000030533(PGLS),ENSGALG00000004018(GLYCTK),ENSGALG00000005309(TKT),ENSGALG00000016724(RGN),ENSGALG00000015544(ALDOB),	1.24602	0.413027	0.961674
gga04514	Cell adhesion molecules (CAMs)	25	15	10	989	85	3873	ENSGALG00000015624(VCAN),ENSGALG00000002655(ITGAV),ENSGALG00000031971(-),ENSGALG00000000141(BLB1),ENSGALG00000016480(SDC1),ENSGALG00000015746(JAM2),ENSGALG00000001774(NEO1),ENSGALG00000030040(CDH15),ENSGALG00000032349(CDH5),ENSGALG00000030940(BLB2),ENSGALG00000014820(VTCN1),ENSGALG00000001729(-),ENSGALG00000000158(-),ENSGALG00000009107(NRXN1),ENSGALG00000005553(NLGN3),ENSGALG00000002192(PTPRC),EN…	ENSGALG00000015624(VCAN),ENSGALG00000002655(ITGAV),ENSGALG00000016480(SDC1),ENSGALG00000015746(JAM2),ENSGALG00000001774(NEO1),ENSGALG00000032349(CDH5),ENSGALG00000014820(VTCN1),ENSGALG00000001729(-),ENSGALG00000000158(-),ENSGALG00000009107(NRXN1),ENSGALG00000002192(PTPRC),ENSGALG00000015132(CDH2),ENSGALG00000027255(NRXN3),ENSGALG00000041577(ITGA4),ENSGALG00000016628(-),	ENSGALG00000031971(-),ENSGALG00000000141(BLB1),ENSGALG00000030040(CDH15),ENSGALG00000030940(BLB2),ENSGALG00000005553(NLGN3),ENSGALG00000031776(NFASC),ENSGALG00000009514(NRCAM),ENSGALG00000000653(CNTN2),ENSGALG00000035184(SDC3),ENSGALG00000014582(CADM1),	1.15179	0.415274	0.952687
gga00640	Propanoate metabolism	9	3	6	989	29	3873	ENSGALG00000042246(-),ENSGALG00000017163(ACAT1),ENSGALG00000006300(-),ENSGALG00000040702(BCKDHB),ENSGALG00000010211(ALDH6A1),ENSGALG00000011659(ACAT2),ENSGALG00000035836(LDHB),ENSGALG00000005043(ACACB),ENSGALG00000016872(PCCA),	ENSGALG00000017163(ACAT1),ENSGALG00000011659(ACAT2),ENSGALG00000035836(LDHB),	ENSGALG00000042246(-),ENSGALG00000006300(-),ENSGALG00000040702(BCKDHB),ENSGALG00000010211(ALDH6A1),ENSGALG00000005043(ACACB),ENSGALG00000016872(PCCA),	1.21533	0.428744	0.969335
gga01100	Metabolic pathways	263	96	167	989	977	3873	ENSGALG00000042246(-),ENSGALG00000002638(-),ENSGALG00000012612(FBP2),ENSGALG00000007728(-),ENSGALG00000030466(CS),ENSGALG00000012882(KDSR),ENSGALG00000023920(PHYKPL),ENSGALG00000036837(PTGES3),ENSGALG00000002242(-),ENSGALG00000042478(MT-ND4L),ENSGALG00000030344(ISYNA1),ENSGALG00000017350(RRM1),ENSGALG00000012237(POLE2),ENSGALG00000030614(-),ENSGALG00000008518(-),ENSGALG00000016456(Lpin1),ENSGALG0…	ENSGALG00000030466(CS),ENSGALG00000023920(PHYKPL),ENSGALG00000036837(PTGES3),ENSGALG00000002242(-),ENSGALG00000042478(MT-ND4L),ENSGALG00000030344(ISYNA1),ENSGALG00000017350(RRM1),ENSGALG00000012237(POLE2),ENSGALG00000016713(PLA2G7),ENSGALG00000016278(PRIM2),ENSGALG00000006233(-),ENSGALG00000010493(INPP5A),ENSGALG00000005961(dAK),ENSGALG00000008953(AASS),ENSGALG00000042967(CTPS1),ENSGALG0000001644…	ENSGALG00000042246(-),ENSGALG00000002638(-),ENSGALG00000012612(FBP2),ENSGALG00000007728(-),ENSGALG00000012882(KDSR),ENSGALG00000030614(-),ENSGALG00000008518(-),ENSGALG00000016456(Lpin1),ENSGALG00000005473(-),ENSGALG00000015268(NUDT12),ENSGALG00000043591(PLA2G4F),ENSGALG00000044527(-),ENSGALG00000015376(IDUA),ENSGALG00000001711(PPCDC),ENSGALG00000016205(PDXK),ENSGALG00000008701(XDH),ENSGALG0000003…	1.05417	0.433052	0.965088
gga04210	Apoptosis	32	18	14	989	111	3873	ENSGALG00000007462(CTSZ),ENSGALG00000028005(GADD45G),ENSGALG00000000470(LMNB2),ENSGALG00000003076(TNFSF6),ENSGALG00000040586(-),ENSGALG00000010186(-),ENSGALG00000009621(ACTB),ENSGALG00000036295(CAD),ENSGALG00000010335(-),ENSGALG00000002556(NGF),ENSGALG00000008355(-),ENSGALG00000037953(TUBA1A),ENSGALG00000008444(TUBAL3),ENSGALG00000009179(TNFSF10),ENSGALG00000012885(BCL2),ENSGALG00000030016(CTSB),…	ENSGALG00000000470(LMNB2),ENSGALG00000040586(-),ENSGALG00000010186(-),ENSGALG00000009621(ACTB),ENSGALG00000010335(-),ENSGALG00000002556(NGF),ENSGALG00000008355(-),ENSGALG00000037953(TUBA1A),ENSGALG00000009179(TNFSF10),ENSGALG00000006511(-),ENSGALG00000001267(-),ENSGALG00000008713(BIRC5),ENSGALG00000040260(TUBA1C),ENSGALG00000041685(CAPN1),ENSGALG00000003149(-),ENSGALG00000000433(-),ENSGALG0000001…	ENSGALG00000007462(CTSZ),ENSGALG00000028005(GADD45G),ENSGALG00000003076(TNFSF6),ENSGALG00000036295(CAD),ENSGALG00000008444(TUBAL3),ENSGALG00000012885(BCL2),ENSGALG00000030016(CTSB),ENSGALG00000027864(NFKBIA),ENSGALG00000028147(CTSK),ENSGALG00000044383(-),ENSGALG00000012610(-),ENSGALG00000025977(GADD45A),ENSGALG00000017186(-),ENSGALG00000011109(MAPK10),	1.12896	0.436625	0.959346
gga00670	One carbon pool by folate	5	3	2	989	16	3873	ENSGALG00000026757(-),ENSGALG00000025844(AMT),ENSGALG00000014897(TYMS),ENSGALG00000004612(MTHFR),ENSGALG00000003570(ATIC),	ENSGALG00000026757(-),ENSGALG00000025844(AMT),ENSGALG00000014897(TYMS),	ENSGALG00000004612(MTHFR),ENSGALG00000003570(ATIC),	1.22377	0.45873	0.993915
gga04110	Cell cycle	29	24	5	989	101	3873	ENSGALG00000028005(GADD45G),ENSGALG00000012680(E2F3),ENSGALG00000010623(ORC1),ENSGALG00000006051(CDC7),ENSGALG00000014790(CDK7),ENSGALG00000035701(SMAD3),ENSGALG00000042418(CHEK1),ENSGALG00000009476(CDK6),ENSGALG00000016823(-),ENSGALG00000028115(SFN),ENSGALG00000042469(PRKDC),ENSGALG00000003085(CDK1),ENSGALG00000016816(CDC16),ENSGALG00000002663(ATR),ENSGALG00000006037(MCM2),ENSGALG00000012546(MCM…	ENSGALG00000012680(E2F3),ENSGALG00000010623(ORC1),ENSGALG00000006051(CDC7),ENSGALG00000014790(CDK7),ENSGALG00000035701(SMAD3),ENSGALG00000042418(CHEK1),ENSGALG00000016823(-),ENSGALG00000028115(SFN),ENSGALG00000042469(PRKDC),ENSGALG00000003085(CDK1),ENSGALG00000002663(ATR),ENSGALG00000006037(MCM2),ENSGALG00000012546(MCM5),ENSGALG00000008234(ORC2),ENSGALG00000040794(CCNE2),ENSGALG00000026137(-),ENS…	ENSGALG00000028005(GADD45G),ENSGALG00000009476(CDK6),ENSGALG00000016816(CDC16),ENSGALG00000025977(GADD45A),ENSGALG00000022980(CDKN1B),	1.12442	0.463846	0.991233
gga04530	Tight junction	30	18	12	989	105	3873	ENSGALG00000029606(-),ENSGALG00000005998(RRAS2),ENSGALG00000009621(ACTB),ENSGALG00000028567(MYL9),ENSGALG00000030802(SHROOM2),ENSGALG00000007431(MAGI1),ENSGALG00000001793(MYL10),ENSGALG00000001270(PRKCZ),ENSGALG00000036496(ACTN4),ENSGALG00000001329(EPB41),ENSGALG00000000748(TJP3),ENSGALG00000043092(MYH9),ENSGALG00000015746(JAM2),ENSGALG00000037864(-),ENSGALG00000010567(-),ENSGALG00000028612(-),EN…	ENSGALG00000029606(-),ENSGALG00000005998(RRAS2),ENSGALG00000009621(ACTB),ENSGALG00000028567(MYL9),ENSGALG00000030802(SHROOM2),ENSGALG00000007431(MAGI1),ENSGALG00000036496(ACTN4),ENSGALG00000043092(MYH9),ENSGALG00000015746(JAM2),ENSGALG00000037864(-),ENSGALG00000037943(PRKCB),ENSGALG00000015109(-),ENSGALG00000007994(PARD6B),ENSGALG00000015358(MYH15),ENSGALG00000042458(ACTN1),ENSGALG00000002016(PRK…	ENSGALG00000001793(MYL10),ENSGALG00000001270(PRKCZ),ENSGALG00000001329(EPB41),ENSGALG00000000748(TJP3),ENSGALG00000010567(-),ENSGALG00000028612(-),ENSGALG00000039455(-),ENSGALG00000034171(EPB41L1),ENSGALG00000034970(PRKCQ),ENSGALG00000014463(ACTN2),ENSGALG00000003634(PTEN),ENSGALG00000013594(PARD6G),	1.11888	0.474829	1
gga04520	Adherens junction	17	8	9	989	58	3873	ENSGALG00000031529(ERBB2),ENSGALG00000030902(-),ENSGALG00000009621(ACTB),ENSGALG00000035701(SMAD3),ENSGALG00000006480(TCF7),ENSGALG00000036496(ACTN4),ENSGALG00000031960(Lef-1),ENSGALG00000005079(VCL),ENSGALG00000038089(EGFR),ENSGALG00000015066(WASF1),ENSGALG00000006382(PTPRJ),ENSGALG00000014561(PTPN6),ENSGALG00000014463(ACTN2),ENSGALG00000017103(WASF3),ENSGALG00000042458(ACTN1),ENSGALG00000042538…	ENSGALG00000031529(ERBB2),ENSGALG00000009621(ACTB),ENSGALG00000035701(SMAD3),ENSGALG00000036496(ACTN4),ENSGALG00000005079(VCL),ENSGALG00000038089(EGFR),ENSGALG00000015066(WASF1),ENSGALG00000042458(ACTN1),	ENSGALG00000030902(-),ENSGALG00000006480(TCF7),ENSGALG00000031960(Lef-1),ENSGALG00000006382(PTPRJ),ENSGALG00000014561(PTPN6),ENSGALG00000014463(ACTN2),ENSGALG00000017103(WASF3),ENSGALG00000042538(BAIAP2),ENSGALG00000039786(FGFR1),	1.14782	0.47576	0.989581
gga00620	Pyruvate metabolism	9	4	5	989	30	3873	ENSGALG00000017163(ACAT1),ENSGALG00000006300(-),ENSGALG00000001949(MDH2),ENSGALG00000011659(ACAT2),ENSGALG00000010127(GLO1),ENSGALG00000027632(ACYP2),ENSGALG00000035836(LDHB),ENSGALG00000005043(ACACB),ENSGALG00000023828(LDHD),	ENSGALG00000017163(ACAT1),ENSGALG00000001949(MDH2),ENSGALG00000011659(ACAT2),ENSGALG00000035836(LDHB),	ENSGALG00000006300(-),ENSGALG00000010127(GLO1),ENSGALG00000027632(ACYP2),ENSGALG00000005043(ACACB),ENSGALG00000023828(LDHD),	1.17482	0.487583	1
gga04672	Intestinal immune network for IgA production	9	4	5	989	30	3873	ENSGALG00000010915(IL6),ENSGALG00000009870(IL15),ENSGALG00000000141(BLB1),ENSGALG00000030940(BLB2),ENSGALG00000000158(-),ENSGALG00000016852(-),ENSGALG00000031325(TGFB1),ENSGALG00000012357(CXCR4),ENSGALG00000041577(ITGA4),	ENSGALG00000010915(IL6),ENSGALG00000000158(-),ENSGALG00000031325(TGFB1),ENSGALG00000041577(ITGA4),	ENSGALG00000009870(IL15),ENSGALG00000000141(BLB1),ENSGALG00000030940(BLB2),ENSGALG00000016852(-),ENSGALG00000012357(CXCR4),	1.17482	0.487583	1
gga00564	Glycerophospholipid metabolism	21	6	15	989	73	3873	ENSGALG00000016456(Lpin1),ENSGALG00000043591(PLA2G4F),ENSGALG00000044527(-),ENSGALG00000009056(LCLAT1),ENSGALG00000043401(-),ENSGALG00000011481(GPD1L),ENSGALG00000034741(ETNPPL),ENSGALG00000016412(MBOAT2),ENSGALG00000033683(PHOSPHO1),ENSGALG00000015219(-),ENSGALG00000009252(-),ENSGALG00000030185(PTDSS1),ENSGALG00000002142(DGKQ),ENSGALG00000004300(PTDSS2),ENSGALG00000012061(-),ENSGALG00000030406(C…	ENSGALG00000009056(LCLAT1),ENSGALG00000034741(ETNPPL),ENSGALG00000015219(-),ENSGALG00000009252(-),ENSGALG00000030185(PTDSS1),ENSGALG00000033561(DGKB),	ENSGALG00000016456(Lpin1),ENSGALG00000043591(PLA2G4F),ENSGALG00000044527(-),ENSGALG00000043401(-),ENSGALG00000011481(GPD1L),ENSGALG00000016412(MBOAT2),ENSGALG00000033683(PHOSPHO1),ENSGALG00000002142(DGKQ),ENSGALG00000004300(PTDSS2),ENSGALG00000012061(-),ENSGALG00000030406(CDS2),ENSGALG00000010818(PLPP3),ENSGALG00000014711(PLPP1),ENSGALG00000012281(PLA2G6),ENSGALG00000041763(ADPRM),	1.12654	0.500015	1
gga00860	Porphyrin and chlorophyll metabolism	6	3	3	989	20	3873	ENSGALG00000004196(-),ENSGALG00000011805(-),ENSGALG00000037410(HEPH),ENSGALG00000003948(ALAS1),ENSGALG00000013688(UROS),ENSGALG00000030773(CP),	ENSGALG00000003948(ALAS1),ENSGALG00000013688(UROS),ENSGALG00000030773(CP),	ENSGALG00000004196(-),ENSGALG00000011805(-),ENSGALG00000037410(HEPH),	1.17482	0.509516	1
gga00380	Tryptophan metabolism	10	4	6	989	34	3873	ENSGALG00000017163(ACAT1),ENSGALG00000001325(-),ENSGALG00000030187(CAT),ENSGALG00000025822(CYP1B1),ENSGALG00000006188(KYAT3),ENSGALG00000011659(ACAT2),ENSGALG00000020876(-),ENSGALG00000006236(TPH1),ENSGALG00000000109(AFMID),ENSGALG00000008185(-),	ENSGALG00000017163(ACAT1),ENSGALG00000001325(-),ENSGALG00000006188(KYAT3),ENSGALG00000011659(ACAT2),	ENSGALG00000030187(CAT),ENSGALG00000025822(CYP1B1),ENSGALG00000020876(-),ENSGALG00000006236(TPH1),ENSGALG00000000109(AFMID),ENSGALG00000008185(-),	1.15179	0.517412	1
gga04060	Cytokine-cytokine receptor interaction	41	15	26	989	147	3873	ENSGALG00000026663(CX3CL1),ENSGALG00000043167(TNFRSF11B),ENSGALG00000010915(IL6),ENSGALG00000035966(EDA),ENSGALG00000003003(CCL20),ENSGALG00000032660(-),ENSGALG00000044557(-),ENSGALG00000003076(TNFSF6),ENSGALG00000001882(-),ENSGALG00000009870(IL15),ENSGALG00000007174(TNFSF15),ENSGALG00000037989(IL10R2),ENSGALG00000006318(IL21R),ENSGALG00000013869(IL20RA),ENSGALG00000017091(FLT1),ENSGALG0000003808…	ENSGALG00000043167(TNFRSF11B),ENSGALG00000010915(IL6),ENSGALG00000044557(-),ENSGALG00000038089(EGFR),ENSGALG00000009179(TNFSF10),ENSGALG00000039741(CD30),ENSGALG00000007646(-),ENSGALG00000005802(FLT4),ENSGALG00000034213(-),ENSGALG00000013907(KDR),ENSGALG00000031325(TGFB1),ENSGALG00000004221(-),ENSGALG00000035950(NGFR),ENSGALG00000013929(PDGFRA),ENSGALG00000010346(TGFB3),	ENSGALG00000026663(CX3CL1),ENSGALG00000035966(EDA),ENSGALG00000003003(CCL20),ENSGALG00000032660(-),ENSGALG00000003076(TNFSF6),ENSGALG00000001882(-),ENSGALG00000009870(IL15),ENSGALG00000007174(TNFSF15),ENSGALG00000037989(IL10R2),ENSGALG00000006318(IL21R),ENSGALG00000013869(IL20RA),ENSGALG00000017091(FLT1),ENSGALG00000035733(CCR7),ENSGALG00000026207(CNTF),ENSGALG00000016852(-),ENSGALG00000005848(IL…	1.09224	0.518359	0.998321
gga04142	Lysosome	26	4	22	989	92	3873	ENSGALG00000007462(CTSZ),ENSGALG00000037697(LAMP1),ENSGALG00000015376(IDUA),ENSGALG00000036106(SMPD1),ENSGALG00000008759(-),ENSGALG00000004628(CTNS),ENSGALG00000006876(CTSA),ENSGALG00000010811(LGMN),ENSGALG00000010593(GALC),ENSGALG00000003736(ABCB9),ENSGALG00000008836(ATP6AP1),ENSGALG00000005171(AP1S3),ENSGALG00000026364(ASAH1),ENSGALG00000032854(ACP5),ENSGALG00000030016(CTSB),ENSGALG00000028147(…	ENSGALG00000004628(CTNS),ENSGALG00000010593(GALC),ENSGALG00000005171(AP1S3),ENSGALG00000035202(-),	ENSGALG00000007462(CTSZ),ENSGALG00000037697(LAMP1),ENSGALG00000015376(IDUA),ENSGALG00000036106(SMPD1),ENSGALG00000008759(-),ENSGALG00000006876(CTSA),ENSGALG00000010811(LGMN),ENSGALG00000003736(ABCB9),ENSGALG00000008836(ATP6AP1),ENSGALG00000026364(ASAH1),ENSGALG00000032854(ACP5),ENSGALG00000030016(CTSB),ENSGALG00000028147(CTSK),ENSGALG00000012610(-),ENSGALG00000038155(AP3M2),ENSGALG00000036069(TCI…	1.10672	0.528325	1
gga00270	Cysteine and methionine metabolism	10	3	7	989	35	3873	ENSGALG00000006300(-),ENSGALG00000002321(GOT2),ENSGALG00000001949(MDH2),ENSGALG00000011331(CTH),ENSGALG00000012488(TST),ENSGALG00000000893(TAT),ENSGALG00000002479(MAT1A),ENSGALG00000019175(-),ENSGALG00000016313(GCLC),ENSGALG00000035836(LDHB),	ENSGALG00000002321(GOT2),ENSGALG00000001949(MDH2),ENSGALG00000035836(LDHB),	ENSGALG00000006300(-),ENSGALG00000011331(CTH),ENSGALG00000012488(TST),ENSGALG00000000893(TAT),ENSGALG00000002479(MAT1A),ENSGALG00000019175(-),ENSGALG00000016313(GCLC),	1.11888	0.576499	1
gga00515	Mannose type O-glycan biosynthesis	6	1	5	989	21	3873	ENSGALG00000001740(MGAT5B),ENSGALG00000022891(-),ENSGALG00000016769(CHST10),ENSGALG00000022718(-),ENSGALG00000003757(POMT1),ENSGALG00000011518(POMGNT2),	ENSGALG00000011518(POMGNT2),	ENSGALG00000001740(MGAT5B),ENSGALG00000022891(-),ENSGALG00000016769(CHST10),ENSGALG00000022718(-),ENSGALG00000003757(POMT1),	1.11888	0.587228	1
gga00603	Glycosphingolipid biosynthesis - globo and isoglobo series	3	0	3	989	11	3873	ENSGALG00000037773(ST3GAL1),ENSGALG00000014128(A4GALT),ENSGALG00000043828(HEXA),	-	ENSGALG00000037773(ST3GAL1),ENSGALG00000014128(A4GALT),ENSGALG00000043828(HEXA),	1.06802	0.621485	1
gga00520	Amino sugar and nucleotide sugar metabolism	10	3	7	989	36	3873	ENSGALG00000015331(GNE),ENSGALG00000034855(HK2),ENSGALG00000013229(CMAS),ENSGALG00000004614(NPL),ENSGALG00000021039(HKDC1),ENSGALG00000008855(UGP2),ENSGALG00000039705(GFPT2),ENSGALG00000026958(FPGT),ENSGALG00000032372(CYB5R2),ENSGALG00000043828(HEXA),	ENSGALG00000013229(CMAS),ENSGALG00000021039(HKDC1),ENSGALG00000032372(CYB5R2),	ENSGALG00000015331(GNE),ENSGALG00000034855(HK2),ENSGALG00000004614(NPL),ENSGALG00000008855(UGP2),ENSGALG00000039705(GFPT2),ENSGALG00000026958(FPGT),ENSGALG00000043828(HEXA),	1.0878	0.637361	1
gga04310	Wnt signaling pathway	30	19	11	989	111	3873	ENSGALG00000005621(CAMK2A),ENSGALG00000039942(CTBP1),ENSGALG00000017242(FZD4),ENSGALG00000030626(FZD6),ENSGALG00000034101(FZD5),ENSGALG00000006480(TCF7),ENSGALG00000034168(WNT5A),ENSGALG00000042153(APC2),ENSGALG00000009241(SFRP2),ENSGALG00000011358(WNT6),ENSGALG00000031960(Lef-1),ENSGALG00000003767(NKD1),ENSGALG00000008907(PLCB4),ENSGALG00000037943(PRKCB),ENSGALG00000041708(WNT4),ENSGALG000000039…	ENSGALG00000039942(CTBP1),ENSGALG00000017242(FZD4),ENSGALG00000030626(FZD6),ENSGALG00000034168(WNT5A),ENSGALG00000042153(APC2),ENSGALG00000009241(SFRP2),ENSGALG00000011358(WNT6),ENSGALG00000008907(PLCB4),ENSGALG00000037943(PRKCB),ENSGALG00000012998(WNT5B),ENSGALG00000010055(DAAM2),ENSGALG00000000220(APC),ENSGALG00000042308(FZD3),ENSGALG00000003473(SFRP1),ENSGALG00000042534(NFATC1),ENSGALG00000003…	ENSGALG00000005621(CAMK2A),ENSGALG00000034101(FZD5),ENSGALG00000006480(TCF7),ENSGALG00000031960(Lef-1),ENSGALG00000003767(NKD1),ENSGALG00000041708(WNT4),ENSGALG00000003916(SIAH1),ENSGALG00000003015(SERPINF1),ENSGALG00000039498(PPP3CA),ENSGALG00000002588(PPARD),ENSGALG00000011109(MAPK10),	1.0584	0.673677	1
gga01210	2-Oxocarboxylic acid metabolism	4	3	1	989	15	3873	ENSGALG00000030466(CS),ENSGALG00000002321(GOT2),ENSGALG00000033338(GPT2),ENSGALG00000029663(IDH3G),	ENSGALG00000030466(CS),ENSGALG00000002321(GOT2),ENSGALG00000029663(IDH3G),	ENSGALG00000033338(GPT2),	1.04429	0.677757	1
gga00561	Glycerolipid metabolism	12	3	9	989	44	3873	ENSGALG00000016456(Lpin1),ENSGALG00000044527(-),ENSGALG00000009056(LCLAT1),ENSGALG00000005217(MOGAT1),ENSGALG00000004018(GLYCTK),ENSGALG00000032736(MGLL),ENSGALG00000016412(MBOAT2),ENSGALG00000045122(AKR1B1),ENSGALG00000002142(DGKQ),ENSGALG00000010818(PLPP3),ENSGALG00000014711(PLPP1),ENSGALG00000033561(DGKB),	ENSGALG00000009056(LCLAT1),ENSGALG00000005217(MOGAT1),ENSGALG00000033561(DGKB),	ENSGALG00000016456(Lpin1),ENSGALG00000044527(-),ENSGALG00000004018(GLYCTK),ENSGALG00000032736(MGLL),ENSGALG00000016412(MBOAT2),ENSGALG00000045122(AKR1B1),ENSGALG00000002142(DGKQ),ENSGALG00000010818(PLPP3),ENSGALG00000014711(PLPP1),	1.06802	0.678187	1
gga00900	Terpenoid backbone biosynthesis	5	3	2	989	19	3873	ENSGALG00000014862(-),ENSGALG00000017163(ACAT1),ENSGALG00000011659(ACAT2),ENSGALG00000013848(MVK),ENSGALG00000028880(-),	ENSGALG00000017163(ACAT1),ENSGALG00000011659(ACAT2),ENSGALG00000028880(-),	ENSGALG00000014862(-),ENSGALG00000013848(MVK),	1.03055	0.717947	1
gga00350	Tyrosine metabolism	9	2	7	989	34	3873	ENSGALG00000030614(-),ENSGALG00000033365(ALDH6),ENSGALG00000002321(GOT2),ENSGALG00000006482(FAH),ENSGALG00000000893(TAT),ENSGALG00000033522(-),ENSGALG00000020876(-),ENSGALG00000008185(-),ENSGALG00000004343(-),	ENSGALG00000002321(GOT2),ENSGALG00000033522(-),	ENSGALG00000030614(-),ENSGALG00000033365(ALDH6),ENSGALG00000006482(FAH),ENSGALG00000000893(TAT),ENSGALG00000020876(-),ENSGALG00000008185(-),ENSGALG00000004343(-),	1.03661	0.74424	1
gga04350	TGF-beta signaling pathway	18	12	6	989	68	3873	ENSGALG00000041257(ACVR1C),ENSGALG00000009256(LEFTY2),ENSGALG00000012429(BMP4),ENSGALG00000035701(SMAD3),ENSGALG00000016823(-),ENSGALG00000029301(BMP2),ENSGALG00000035016(ID2),ENSGALG00000039474(ID4),ENSGALG00000034616(INHBA),ENSGALG00000025898(SMAD6),ENSGALG00000026137(-),ENSGALG00000031325(TGFB1),ENSGALG00000012216(BMPR1B),ENSGALG00000034661(Id1),ENSGALG00000016293(BMP5),ENSGALG00000004655(SMUR…	ENSGALG00000035701(SMAD3),ENSGALG00000016823(-),ENSGALG00000029301(BMP2),ENSGALG00000035016(ID2),ENSGALG00000034616(INHBA),ENSGALG00000025898(SMAD6),ENSGALG00000026137(-),ENSGALG00000031325(TGFB1),ENSGALG00000034661(Id1),ENSGALG00000004655(SMURF1),ENSGALG00000010346(TGFB3),ENSGALG00000017050(SMAD9),	ENSGALG00000041257(ACVR1C),ENSGALG00000009256(LEFTY2),ENSGALG00000012429(BMP4),ENSGALG00000039474(ID4),ENSGALG00000012216(BMPR1B),ENSGALG00000016293(BMP5),	1.03661	0.761202	1
gga00010	Glycolysis / Gluconeogenesis	12	3	9	989	46	3873	ENSGALG00000012612(FBP2),ENSGALG00000030614(-),ENSGALG00000006300(-),ENSGALG00000033365(ALDH6),ENSGALG00000033271(PFKM),ENSGALG00000010899(G6PC2),ENSGALG00000014528(ENO2),ENSGALG00000034855(HK2),ENSGALG00000021039(HKDC1),ENSGALG00000035836(LDHB),ENSGALG00000015544(ALDOB),ENSGALG00000002377(ENO1),	ENSGALG00000033271(PFKM),ENSGALG00000021039(HKDC1),ENSGALG00000035836(LDHB),	ENSGALG00000012612(FBP2),ENSGALG00000030614(-),ENSGALG00000006300(-),ENSGALG00000033365(ALDH6),ENSGALG00000010899(G6PC2),ENSGALG00000014528(ENO2),ENSGALG00000034855(HK2),ENSGALG00000015544(ALDOB),ENSGALG00000002377(ENO1),	1.02159	0.793157	1
gga04916	Melanogenesis	22	14	8	989	84	3873	ENSGALG00000005621(CAMK2A),ENSGALG00000039583(MITF),ENSGALG00000017242(FZD4),ENSGALG00000013060(ADCY2),ENSGALG00000030626(FZD6),ENSGALG00000034101(FZD5),ENSGALG00000006480(TCF7),ENSGALG00000034168(WNT5A),ENSGALG00000012735(EDN1),ENSGALG00000011358(WNT6),ENSGALG00000031960(Lef-1),ENSGALG00000008907(PLCB4),ENSGALG00000037943(PRKCB),ENSGALG00000031244(ADCY5),ENSGALG00000003163(GNAO1),ENSGALG00000041…	ENSGALG00000017242(FZD4),ENSGALG00000013060(ADCY2),ENSGALG00000030626(FZD6),ENSGALG00000034168(WNT5A),ENSGALG00000012735(EDN1),ENSGALG00000011358(WNT6),ENSGALG00000008907(PLCB4),ENSGALG00000037943(PRKCB),ENSGALG00000003163(GNAO1),ENSGALG00000001267(-),ENSGALG00000003837(ADCY7),ENSGALG00000012998(WNT5B),ENSGALG00000042308(FZD3),ENSGALG00000034196(-),	ENSGALG00000005621(CAMK2A),ENSGALG00000039583(MITF),ENSGALG00000034101(FZD5),ENSGALG00000006480(TCF7),ENSGALG00000031960(Lef-1),ENSGALG00000031244(ADCY5),ENSGALG00000041708(WNT4),ENSGALG00000030251(ADCY8),	1.02564	0.798859	1
gga04912	GnRH signaling pathway	18	10	8	989	69	3873	ENSGALG00000005621(CAMK2A),ENSGALG00000005884(-),ENSGALG00000043591(PLA2G4F),ENSGALG00000013060(ADCY2),ENSGALG00000043401(-),ENSGALG00000008907(PLCB4),ENSGALG00000038089(EGFR),ENSGALG00000037943(PRKCB),ENSGALG00000031244(ADCY5),ENSGALG00000004370(MAP2K6),ENSGALG00000009252(-),ENSGALG00000001267(-),ENSGALG00000037744(CACNA1S),ENSGALG00000003837(ADCY7),ENSGALG00000003149(-),ENSGALG00000002016(PRKCD…	ENSGALG00000013060(ADCY2),ENSGALG00000008907(PLCB4),ENSGALG00000038089(EGFR),ENSGALG00000037943(PRKCB),ENSGALG00000004370(MAP2K6),ENSGALG00000009252(-),ENSGALG00000001267(-),ENSGALG00000003837(ADCY7),ENSGALG00000003149(-),ENSGALG00000002016(PRKCD),	ENSGALG00000005621(CAMK2A),ENSGALG00000005884(-),ENSGALG00000043591(PLA2G4F),ENSGALG00000043401(-),ENSGALG00000031244(ADCY5),ENSGALG00000037744(CACNA1S),ENSGALG00000030251(ADCY8),ENSGALG00000011109(MAPK10),	1.02159	0.808323	1
gga03020	RNA polymerase	1	1	0	989	21	3873	ENSGALG00000012655(POLR3B),	ENSGALG00000012655(POLR3B),	-	0.18648	1	1
gga04744	Phototransduction	1	0	1	989	17	3873	ENSGALG00000015373(PDE6B),	-	ENSGALG00000015373(PDE6B),	0.230357	1	1
gga04130	SNARE interactions in vesicular transport	1	0	1	989	28	3873	ENSGALG00000022955(VAMP1),	-	ENSGALG00000022955(VAMP1),	0.13986	1	1
gga00290	Valine, leucine and isoleucine biosynthesis	1	0	1	989	3	3873	ENSGALG00000002638(-),	-	ENSGALG00000002638(-),	1.30536	1	1
gga00052	Galactose metabolism	6	2	4	989	24	3873	ENSGALG00000033271(PFKM),ENSGALG00000010899(G6PC2),ENSGALG00000034855(HK2),ENSGALG00000045122(AKR1B1),ENSGALG00000021039(HKDC1),ENSGALG00000008855(UGP2),	ENSGALG00000033271(PFKM),ENSGALG00000021039(HKDC1),	ENSGALG00000010899(G6PC2),ENSGALG00000034855(HK2),ENSGALG00000045122(AKR1B1),ENSGALG00000008855(UGP2),	0.979019	1	1
gga00071	Fatty acid degradation	8	4	4	989	32	3873	ENSGALG00000030614(-),ENSGALG00000017163(ACAT1),ENSGALG00000007077(CPT1A),ENSGALG00000006644(-),ENSGALG00000011659(ACAT2),ENSGALG00000008840(ACSL5),ENSGALG00000001749(ACSBG2),ENSGALG00000010628(ACSL1),	ENSGALG00000017163(ACAT1),ENSGALG00000006644(-),ENSGALG00000011659(ACAT2),ENSGALG00000008840(ACSL5),	ENSGALG00000030614(-),ENSGALG00000007077(CPT1A),ENSGALG00000001749(ACSBG2),ENSGALG00000010628(ACSL1),	0.979019	1	1
gga00531	Glycosaminoglycan degradation	4	0	4	989	16	3873	ENSGALG00000015376(IDUA),ENSGALG00000000785(HYAL1),ENSGALG00000009856(GNS),ENSGALG00000043828(HEXA),	-	ENSGALG00000015376(IDUA),ENSGALG00000000785(HYAL1),ENSGALG00000009856(GNS),ENSGALG00000043828(HEXA),	0.979019	1	1
gga00511	Other glycan degradation	3	0	3	989	12	3873	ENSGALG00000013773(FUCA2),ENSGALG00000004112(FUCA1),ENSGALG00000043828(HEXA),	-	ENSGALG00000013773(FUCA2),ENSGALG00000004112(FUCA1),ENSGALG00000043828(HEXA),	0.979019	1	1
gga04114	Oocyte meiosis	20	11	9	989	82	3873	ENSGALG00000005621(CAMK2A),ENSGALG00000012755(IGF-I),ENSGALG00000017392(SPDYA),ENSGALG00000013060(ADCY2),ENSGALG00000017195(PGR),ENSGALG00000014516(CPEB2),ENSGALG00000002150(-),ENSGALG00000031244(ADCY5),ENSGALG00000033512(CPEB4),ENSGALG00000003085(CDK1),ENSGALG00000016816(CDC16),ENSGALG00000040794(CCNE2),ENSGALG00000003837(ADCY7),ENSGALG00000039498(PPP3CA),ENSGALG00000006110(PLK1),ENSGALG00000003…	ENSGALG00000012755(IGF-I),ENSGALG00000017392(SPDYA),ENSGALG00000013060(ADCY2),ENSGALG00000017195(PGR),ENSGALG00000003085(CDK1),ENSGALG00000040794(CCNE2),ENSGALG00000003837(ADCY7),ENSGALG00000006110(PLK1),ENSGALG00000003149(-),ENSGALG00000032699(CDK2),ENSGALG00000011473(RPS6KA2),	ENSGALG00000005621(CAMK2A),ENSGALG00000014516(CPEB2),ENSGALG00000002150(-),ENSGALG00000031244(ADCY5),ENSGALG00000033512(CPEB4),ENSGALG00000016816(CDC16),ENSGALG00000039498(PPP3CA),ENSGALG00000037136(RPS6KA),ENSGALG00000030251(ADCY8),	0.955141	1	1
gga04621	NOD-like receptor signaling pathway	27	15	12	989	111	3873	ENSGALG00000010915(IL6),ENSGALG00000013659(NOX3),ENSGALG00000014723(GABARAPL1),ENSGALG00000000720(-),ENSGALG00000041129(TMEM173),ENSGALG00000026152(-),ENSGALG00000010175(HSP90AB1),ENSGALG00000008355(-),ENSGALG00000013861(TNFAIP3),ENSGALG00000008907(PLCB4),ENSGALG00000012885(BCL2),ENSGALG00000030603(ANTXR1),ENSGALG00000006707(NOX1),ENSGALG00000030016(CTSB),ENSGALG00000027864(NFKBIA),ENSGALG0000002…	ENSGALG00000010915(IL6),ENSGALG00000013659(NOX3),ENSGALG00000000720(-),ENSGALG00000026152(-),ENSGALG00000010175(HSP90AB1),ENSGALG00000008355(-),ENSGALG00000008907(PLCB4),ENSGALG00000030603(ANTXR1),ENSGALG00000006707(NOX1),ENSGALG00000026850(-),ENSGALG00000002786(PSTPIP1),ENSGALG00000005631(TRPM2),ENSGALG00000003149(-),ENSGALG00000002016(PRKCD),ENSGALG00000034124(-),	ENSGALG00000014723(GABARAPL1),ENSGALG00000041129(TMEM173),ENSGALG00000013861(TNFAIP3),ENSGALG00000012885(BCL2),ENSGALG00000030016(CTSB),ENSGALG00000027864(NFKBIA),ENSGALG00000005947(MYD88),ENSGALG00000008098(NAMPT),ENSGALG00000015704(-),ENSGALG00000036807(NOD1),ENSGALG00000017186(-),ENSGALG00000011109(MAPK10),	0.952559	1	1
gga03440	Homologous recombination	9	7	2	989	37	3873	ENSGALG00000002781(-),ENSGALG00000010356(RAD54L),ENSGALG00000007676(EME1),ENSGALG00000043597(-),ENSGALG00000012766(SYCP3),ENSGALG00000003484(BARD1),ENSGALG00000030313(RAD51A),ENSGALG00000031918(RAD51D),ENSGALG00000039171(RAD52),	ENSGALG00000002781(-),ENSGALG00000010356(RAD54L),ENSGALG00000007676(EME1),ENSGALG00000043597(-),ENSGALG00000003484(BARD1),ENSGALG00000030313(RAD51A),ENSGALG00000039171(RAD52),	ENSGALG00000012766(SYCP3),ENSGALG00000031918(RAD51D),	0.952559	1	1
gga04150	mTOR signaling pathway	30	14	16	989	124	3873	ENSGALG00000042112(EIF4E),ENSGALG00000012755(IGF-I),ENSGALG00000041459(DDIT4),ENSGALG00000017242(FZD4),ENSGALG00000030626(FZD6),ENSGALG00000034101(FZD5),ENSGALG00000013036(-),ENSGALG00000010826(PRKAA2),ENSGALG00000034168(WNT5A),ENSGALG00000010335(-),ENSGALG00000014213(PRR5),ENSGALG00000011358(WNT6),ENSGALG00000037943(PRKCB),ENSGALG00000041708(WNT4),ENSGALG00000004816(-),ENSGALG00000001267(-),ENSG…	ENSGALG00000012755(IGF-I),ENSGALG00000017242(FZD4),ENSGALG00000030626(FZD6),ENSGALG00000034168(WNT5A),ENSGALG00000010335(-),ENSGALG00000014213(PRR5),ENSGALG00000011358(WNT6),ENSGALG00000037943(PRKCB),ENSGALG00000001267(-),ENSGALG00000012998(WNT5B),ENSGALG00000042308(FZD3),ENSGALG00000011473(RPS6KA2),ENSGALG00000034196(-),ENSGALG00000002207(ATP6V1G3),	ENSGALG00000042112(EIF4E),ENSGALG00000041459(DDIT4),ENSGALG00000034101(FZD5),ENSGALG00000013036(-),ENSGALG00000010826(PRKAA2),ENSGALG00000041708(WNT4),ENSGALG00000004816(-),ENSGALG00000041226(-),ENSGALG00000014800(ATP6V1A),ENSGALG00000012731(TBC1D7),ENSGALG00000043787(DEPTOR),ENSGALG00000003634(PTEN),ENSGALG00000013971(SGK1),ENSGALG00000007456(NPRL3),ENSGALG00000037136(RPS6KA),ENSGALG00000017462(…	0.947438	1	1
gga00591	Linoleic acid metabolism	5	0	5	989	21	3873	ENSGALG00000043591(PLA2G4F),ENSGALG00000043401(-),ENSGALG00000012281(PLA2G6),ENSGALG00000004449(-),ENSGALG00000004436(-),	-	ENSGALG00000043591(PLA2G4F),ENSGALG00000043401(-),ENSGALG00000012281(PLA2G6),ENSGALG00000004449(-),ENSGALG00000004436(-),	0.932399	1	1
gga00062	Fatty acid elongation	5	1	4	989	21	3873	ENSGALG00000012131(ELOVL6),ENSGALG00000014730(ELOVL7),ENSGALG00000023243(-),ENSGALG00000028142(HACD4),ENSGALG00000032763(MECR),	ENSGALG00000014730(ELOVL7),	ENSGALG00000012131(ELOVL6),ENSGALG00000023243(-),ENSGALG00000028142(HACD4),ENSGALG00000032763(MECR),	0.932399	1	1
gga04340	Hedgehog signaling pathway	8	4	4	989	34	3873	ENSGALG00000035419(CDON),ENSGALG00000015037(EVC),ENSGALG00000012885(BCL2),ENSGALG00000011630(GLI2),ENSGALG00000042422(GLI1),ENSGALG00000010858(LRP2),ENSGALG00000004655(SMURF1),ENSGALG00000009948(HHIP),	ENSGALG00000035419(CDON),ENSGALG00000011630(GLI2),ENSGALG00000004655(SMURF1),ENSGALG00000009948(HHIP),	ENSGALG00000015037(EVC),ENSGALG00000012885(BCL2),ENSGALG00000042422(GLI1),ENSGALG00000010858(LRP2),	0.92143	1	1
gga04080	Neuroactive ligand-receptor interaction	57	29	28	989	244	3873	ENSGALG00000020386(BDKRB1),ENSGALG00000003138(OXTR),ENSGALG00000005801(CHRNA4),ENSGALG00000005170(HRH3),ENSGALG00000014206(GABRA2),ENSGALG00000004083(GRIA1),ENSGALG00000005853(HTR2C),ENSGALG00000010397(GRID2),ENSGALG00000009095(-),ENSGALG00000016744(GABRA5),ENSGALG00000000820(HTR1D),ENSGALG00000005657(CRHR2),ENSGALG00000014742(HTR1A),ENSGALG00000001383(HTR4),ENSGALG00000029768(PTGDR),ENSGALG00000…	ENSGALG00000020386(BDKRB1),ENSGALG00000003138(OXTR),ENSGALG00000005801(CHRNA4),ENSGALG00000014206(GABRA2),ENSGALG00000005853(HTR2C),ENSGALG00000010397(GRID2),ENSGALG00000016744(GABRA5),ENSGALG00000000820(HTR1D),ENSGALG00000005657(CRHR2),ENSGALG00000001383(HTR4),ENSGALG00000016565(CHRNA2),ENSGALG00000005524(NTSR1),ENSGALG00000021303(-),ENSGALG00000015895(HTR1B),ENSGALG00000006576(GRM3),ENSGALG0000…	ENSGALG00000005170(HRH3),ENSGALG00000004083(GRIA1),ENSGALG00000009095(-),ENSGALG00000014742(HTR1A),ENSGALG00000029768(PTGDR),ENSGALG00000014824(PTGER4),ENSGALG00000038995(GRIA4),ENSGALG00000007899(CHRND),ENSGALG00000038512(AGTR1),ENSGALG00000009497(AVPR2),ENSGALG00000008733(LPAR3),ENSGALG00000037511(CNR1),ENSGALG00000010357(P2RY1),ENSGALG00000000168(ADORA1),ENSGALG00000009509(CALCR),ENSGALG000000…	0.914821	1	1
gga04146	Peroxisome	16	3	13	989	69	3873	ENSGALG00000012013(SLC25A17),ENSGALG00000015268(NUDT12),ENSGALG00000008701(XDH),ENSGALG00000030187(CAT),ENSGALG00000007832(PEX13),ENSGALG00000008813(CROT),ENSGALG00000006644(-),ENSGALG00000041429(MPV17L2),ENSGALG00000013848(MVK),ENSGALG00000008840(ACSL5),ENSGALG00000015057(DDO),ENSGALG00000015844(SOD1),ENSGALG00000008845(HAO1),ENSGALG00000038096(NOS2),ENSGALG00000010628(ACSL1),ENSGALG00000007132(…	ENSGALG00000012013(SLC25A17),ENSGALG00000006644(-),ENSGALG00000008840(ACSL5),	ENSGALG00000015268(NUDT12),ENSGALG00000008701(XDH),ENSGALG00000030187(CAT),ENSGALG00000007832(PEX13),ENSGALG00000008813(CROT),ENSGALG00000041429(MPV17L2),ENSGALG00000013848(MVK),ENSGALG00000015057(DDO),ENSGALG00000015844(SOD1),ENSGALG00000008845(HAO1),ENSGALG00000038096(NOS2),ENSGALG00000010628(ACSL1),ENSGALG00000007132(ACOX2),	0.908076	1	1
gga04144	Endocytosis	47	29	18	989	207	3873	ENSGALG00000041373(ARAP2),ENSGALG00000008691(SNX5),ENSGALG00000041795(WWP1),ENSGALG00000003227(RAB11FIP4),ENSGALG00000004693(ARPC1A),ENSGALG00000035701(SMAD3),ENSGALG00000003743(VPS37B),ENSGALG00000001270(PRKCZ),ENSGALG00000032588(ARPC1B),ENSGALG00000001547(CAPZA1),ENSGALG00000015428(PSD3),ENSGALG00000017091(FLT1),ENSGALG00000002555(RET),ENSGALG00000038089(EGFR),ENSGALG00000001521(VPS26B),ENSGALG…	ENSGALG00000041373(ARAP2),ENSGALG00000008691(SNX5),ENSGALG00000003227(RAB11FIP4),ENSGALG00000004693(ARPC1A),ENSGALG00000035701(SMAD3),ENSGALG00000032588(ARPC1B),ENSGALG00000001547(CAPZA1),ENSGALG00000002555(RET),ENSGALG00000038089(EGFR),ENSGALG00000001521(VPS26B),ENSGALG00000003126(ERBB4),ENSGALG00000030004(-),ENSGALG00000009252(-),ENSGALG00000012454(CYTH4),ENSGALG00000001051(LDLRAP1),ENSGALG0000…	ENSGALG00000041795(WWP1),ENSGALG00000003743(VPS37B),ENSGALG00000001270(PRKCZ),ENSGALG00000015428(PSD3),ENSGALG00000017091(FLT1),ENSGALG00000015096(SH3GL2),ENSGALG00000042551(PSD),ENSGALG00000006045(SH3GL3),ENSGALG00000003803(DAB2),ENSGALG00000015708(FGFR3),ENSGALG00000010543(EPS15),ENSGALG00000005951(-),ENSGALG00000043573(CHMP4C),ENSGALG00000012357(CXCR4),ENSGALG00000040035(ADRB2),ENSGALG00000016…	0.889158	1	1
gga00592	alpha-Linolenic acid metabolism	4	1	3	989	18	3873	ENSGALG00000043591(PLA2G4F),ENSGALG00000043401(-),ENSGALG00000007178(-),ENSGALG00000012281(PLA2G6),	ENSGALG00000007178(-),	ENSGALG00000043591(PLA2G4F),ENSGALG00000043401(-),ENSGALG00000012281(PLA2G6),	0.870239	1	1
gga04910	Insulin signaling pathway	23	5	18	989	104	3873	ENSGALG00000042112(EIF4E),ENSGALG00000012612(FBP2),ENSGALG00000001678(PRKAB2),ENSGALG00000007158(SOCS1),ENSGALG00000006035(PDE3B),ENSGALG00000001828(SH2B2),ENSGALG00000010010(RHOQ),ENSGALG00000004336(INPPL1),ENSGALG00000010826(PRKAA2),ENSGALG00000001270(PRKCZ),ENSGALG00000010335(-),ENSGALG00000010899(G6PC2),ENSGALG00000034855(HK2),ENSGALG00000041047(PPP1R3E),ENSGALG00000001267(-),ENSGALG000000038…	ENSGALG00000010335(-),ENSGALG00000001267(-),ENSGALG00000021039(HKDC1),ENSGALG00000016518(PHKA2),ENSGALG00000006219(PRKAG2),	ENSGALG00000042112(EIF4E),ENSGALG00000012612(FBP2),ENSGALG00000001678(PRKAB2),ENSGALG00000007158(SOCS1),ENSGALG00000006035(PDE3B),ENSGALG00000001828(SH2B2),ENSGALG00000010010(RHOQ),ENSGALG00000004336(INPPL1),ENSGALG00000010826(PRKAA2),ENSGALG00000001270(PRKCZ),ENSGALG00000010899(G6PC2),ENSGALG00000034855(HK2),ENSGALG00000041047(PPP1R3E),ENSGALG00000003845(MKNK2),ENSGALG00000005043(ACACB),ENSGALG0…	0.866055	1	1
gga05132	Salmonella infection	13	7	6	989	59	3873	ENSGALG00000010915(IL6),ENSGALG00000032660(-),ENSGALG00000009621(ACTB),ENSGALG00000004693(ARPC1A),ENSGALG00000005678(FLNB),ENSGALG00000032588(ARPC1B),ENSGALG00000015066(WASF1),ENSGALG00000005947(MYD88),ENSGALG00000038096(NOS2),ENSGALG00000011109(MAPK10),ENSGALG00000028037(FOS),ENSGALG00000032717(CCL4),ENSGALG00000002843(RILP),	ENSGALG00000010915(IL6),ENSGALG00000009621(ACTB),ENSGALG00000004693(ARPC1A),ENSGALG00000005678(FLNB),ENSGALG00000032588(ARPC1B),ENSGALG00000015066(WASF1),ENSGALG00000028037(FOS),	ENSGALG00000032660(-),ENSGALG00000005947(MYD88),ENSGALG00000038096(NOS2),ENSGALG00000011109(MAPK10),ENSGALG00000032717(CCL4),ENSGALG00000002843(RILP),	0.862864	1	1
gga04620	Toll-like receptor signaling pathway	17	10	7	989	79	3873	ENSGALG00000010915(IL6),ENSGALG00000016590(TLR7),ENSGALG00000010335(-),ENSGALG00000008355(-),ENSGALG00000004370(MAP2K6),ENSGALG00000027864(NFKBIA),ENSGALG00000026850(-),ENSGALG00000028147(CTSK),ENSGALG00000001267(-),ENSGALG00000005947(MYD88),ENSGALG00000039982(IRF5),ENSGALG00000034722(TLR2A),ENSGALG00000011109(MAPK10),ENSGALG00000010926(-),ENSGALG00000028037(FOS),ENSGALG00000007356(MAP3K8),ENSGAL…	ENSGALG00000010915(IL6),ENSGALG00000016590(TLR7),ENSGALG00000010335(-),ENSGALG00000008355(-),ENSGALG00000004370(MAP2K6),ENSGALG00000026850(-),ENSGALG00000001267(-),ENSGALG00000039982(IRF5),ENSGALG00000034722(TLR2A),ENSGALG00000028037(FOS),	ENSGALG00000027864(NFKBIA),ENSGALG00000028147(CTSK),ENSGALG00000005947(MYD88),ENSGALG00000011109(MAPK10),ENSGALG00000010926(-),ENSGALG00000007356(MAP3K8),ENSGALG00000032717(CCL4),	0.8427	1	1
gga00510	N-Glycan biosynthesis	9	3	6	989	42	3873	ENSGALG00000000225(-),ENSGALG00000001740(MGAT5B),ENSGALG00000016803(ST6GAL2),ENSGALG00000022891(-),ENSGALG00000033790(MAN2A2),ENSGALG00000040272(-),ENSGALG00000036743(MGAT3),ENSGALG00000036396(DPM3),ENSGALG00000005550(ST6GAL1),	ENSGALG00000000225(-),ENSGALG00000016803(ST6GAL2),ENSGALG00000040272(-),	ENSGALG00000001740(MGAT5B),ENSGALG00000022891(-),ENSGALG00000033790(MAN2A2),ENSGALG00000036743(MGAT3),ENSGALG00000036396(DPM3),ENSGALG00000005550(ST6GAL1),	0.839159	1	1
gga00562	Inositol phosphate metabolism	12	7	5	989	56	3873	ENSGALG00000030344(ISYNA1),ENSGALG00000010493(INPP5A),ENSGALG00000004336(INPPL1),ENSGALG00000006121(PIK3C2A),ENSGALG00000010312(PLCH1),ENSGALG00000041573(IMPAD1),ENSGALG00000008907(PLCB4),ENSGALG00000010211(ALDH6A1),ENSGALG00000003634(PTEN),ENSGALG00000017200(MTMR2),ENSGALG00000001610(PIP4K2B),ENSGALG00000013814(IMPA2),	ENSGALG00000030344(ISYNA1),ENSGALG00000010493(INPP5A),ENSGALG00000006121(PIK3C2A),ENSGALG00000010312(PLCH1),ENSGALG00000041573(IMPAD1),ENSGALG00000008907(PLCB4),ENSGALG00000001610(PIP4K2B),	ENSGALG00000004336(INPPL1),ENSGALG00000010211(ALDH6A1),ENSGALG00000003634(PTEN),ENSGALG00000017200(MTMR2),ENSGALG00000013814(IMPA2),	0.839159	1	1
gga00601	Glycosphingolipid biosynthesis - lacto and neolacto series	4	1	3	989	19	3873	ENSGALG00000022891(-),ENSGALG00000022718(-),ENSGALG00000015069(B4GALT4),ENSGALG00000014128(A4GALT),	ENSGALG00000015069(B4GALT4),	ENSGALG00000022891(-),ENSGALG00000022718(-),ENSGALG00000014128(A4GALT),	0.824437	1	1
gga00410	beta-Alanine metabolism	5	2	3	989	24	3873	ENSGALG00000015977(SMOX),ENSGALG00000033365(ALDH6),ENSGALG00000010211(ALDH6A1),ENSGALG00000033522(-),ENSGALG00000039011(DPYS),	ENSGALG00000033522(-),ENSGALG00000039011(DPYS),	ENSGALG00000015977(SMOX),ENSGALG00000033365(ALDH6),ENSGALG00000010211(ALDH6A1),	0.815849	1	1
gga04370	VEGF signaling pathway	10	7	3	989	48	3873	ENSGALG00000043591(PLA2G4F),ENSGALG00000031741(PTK2),ENSGALG00000043401(-),ENSGALG00000010335(-),ENSGALG00000037943(PRKCB),ENSGALG00000001267(-),ENSGALG00000007247(PXN),ENSGALG00000039498(PPP3CA),ENSGALG00000013907(KDR),ENSGALG00000007963(NFATC2),	ENSGALG00000031741(PTK2),ENSGALG00000010335(-),ENSGALG00000037943(PRKCB),ENSGALG00000001267(-),ENSGALG00000007247(PXN),ENSGALG00000013907(KDR),ENSGALG00000007963(NFATC2),	ENSGALG00000043591(PLA2G4F),ENSGALG00000043401(-),ENSGALG00000039498(PPP3CA),	0.815849	1	1
gga04070	Phosphatidylinositol signaling system	16	9	7	989	78	3873	ENSGALG00000010493(INPP5A),ENSGALG00000004336(INPPL1),ENSGALG00000010335(-),ENSGALG00000006121(PIK3C2A),ENSGALG00000041573(IMPAD1),ENSGALG00000008907(PLCB4),ENSGALG00000037943(PRKCB),ENSGALG00000002142(DGKQ),ENSGALG00000030406(CDS2),ENSGALG00000026536(IP6K3),ENSGALG00000003634(PTEN),ENSGALG00000017200(MTMR2),ENSGALG00000033561(DGKB),ENSGALG00000003149(-),ENSGALG00000001610(PIP4K2B),ENSGALG0000001…	ENSGALG00000010493(INPP5A),ENSGALG00000010335(-),ENSGALG00000006121(PIK3C2A),ENSGALG00000041573(IMPAD1),ENSGALG00000008907(PLCB4),ENSGALG00000037943(PRKCB),ENSGALG00000033561(DGKB),ENSGALG00000003149(-),ENSGALG00000001610(PIP4K2B),	ENSGALG00000004336(INPPL1),ENSGALG00000002142(DGKQ),ENSGALG00000030406(CDS2),ENSGALG00000026536(IP6K3),ENSGALG00000003634(PTEN),ENSGALG00000017200(MTMR2),ENSGALG00000013814(IMPA2),	0.803298	1	1
gga04330	Notch signaling pathway	7	6	1	989	35	3873	ENSGALG00000009809(MAML3),ENSGALG00000039942(CTBP1),ENSGALG00000012075(DTX3L),ENSGALG00000002055(hairy1),ENSGALG00000011182(DLL1),ENSGALG00000011696(JAG2),ENSGALG00000002375(NOTCH1),	ENSGALG00000039942(CTBP1),ENSGALG00000012075(DTX3L),ENSGALG00000002055(hairy1),ENSGALG00000011182(DLL1),ENSGALG00000011696(JAG2),ENSGALG00000002375(NOTCH1),	ENSGALG00000009809(MAML3),	0.783215	1	1
gga05168	Herpes simplex infection	25	14	11	989	125	3873	ENSGALG00000010915(IL6),ENSGALG00000032660(-),ENSGALG00000003076(TNFSF6),ENSGALG00000009870(IL15),ENSGALG00000000141(BLB1),ENSGALG00000008355(-),ENSGALG00000001565(C5),ENSGALG00000041192(IFIH1),ENSGALG00000007237(ALYREF),ENSGALG00000003085(CDK1),ENSGALG00000027864(NFKBIA),ENSGALG00000026850(-),ENSGALG00000015122(TAF4B),ENSGALG00000030940(BLB2),ENSGALG00000000158(-),ENSGALG00000005947(MYD88),ENSGA…	ENSGALG00000010915(IL6),ENSGALG00000008355(-),ENSGALG00000001565(C5),ENSGALG00000041192(IFIH1),ENSGALG00000007237(ALYREF),ENSGALG00000003085(CDK1),ENSGALG00000026850(-),ENSGALG00000000158(-),ENSGALG00000000533(SRSF3),ENSGALG00000035075(TAP1),ENSGALG00000032699(CDK2),ENSGALG00000029381(TAP2),ENSGALG00000034722(TLR2A),ENSGALG00000028037(FOS),	ENSGALG00000032660(-),ENSGALG00000003076(TNFSF6),ENSGALG00000009870(IL15),ENSGALG00000000141(BLB1),ENSGALG00000027864(NFKBIA),ENSGALG00000015122(TAF4B),ENSGALG00000030940(BLB2),ENSGALG00000005947(MYD88),ENSGALG00000000573(PER3),ENSGALG00000005521(PER2),ENSGALG00000011109(MAPK10),	0.783215	1	1
gga03430	Mismatch repair	4	4	0	989	20	3873	ENSGALG00000010748(EXO1),ENSGALG00000043938(-),ENSGALG00000008962(MSH2),ENSGALG00000039169(MLH1),	ENSGALG00000010748(EXO1),ENSGALG00000043938(-),ENSGALG00000008962(MSH2),ENSGALG00000039169(MLH1),	-	0.783215	1	1
gga00280	Valine, leucine and isoleucine degradation	9	2	7	989	46	3873	ENSGALG00000042246(-),ENSGALG00000014862(-),ENSGALG00000017163(ACAT1),ENSGALG00000040702(BCKDHB),ENSGALG00000010211(ALDH6A1),ENSGALG00000011659(ACAT2),ENSGALG00000020876(-),ENSGALG00000016872(PCCA),ENSGALG00000008185(-),	ENSGALG00000017163(ACAT1),ENSGALG00000011659(ACAT2),	ENSGALG00000042246(-),ENSGALG00000014862(-),ENSGALG00000040702(BCKDHB),ENSGALG00000010211(ALDH6A1),ENSGALG00000020876(-),ENSGALG00000016872(PCCA),ENSGALG00000008185(-),	0.766189	1	1
gga03410	Base excision repair	5	5	0	989	26	3873	ENSGALG00000012237(POLE2),ENSGALG00000028691(MPG),ENSGALG00000017493(-),ENSGALG00000033781(FEN1),ENSGALG00000043938(-),	ENSGALG00000012237(POLE2),ENSGALG00000028691(MPG),ENSGALG00000017493(-),ENSGALG00000033781(FEN1),ENSGALG00000043938(-),	-	0.753092	1	1
gga00340	Histidine metabolism	3	0	3	989	16	3873	ENSGALG00000033365(ALDH6),ENSGALG00000023436(HDC),ENSGALG00000012377(HNMT),	-	ENSGALG00000033365(ALDH6),ENSGALG00000023436(HDC),ENSGALG00000012377(HNMT),	0.734264	1	1
gga00534	Glycosaminoglycan biosynthesis - heparan sulfate / heparin	4	2	2	989	22	3873	ENSGALG00000028191(GLCE),ENSGALG00000002155(-),ENSGALG00000006757(XYLT1),ENSGALG00000043829(EXTL1),	ENSGALG00000028191(GLCE),ENSGALG00000002155(-),	ENSGALG00000006757(XYLT1),ENSGALG00000043829(EXTL1),	0.712014	1	1
gga01040	Biosynthesis of unsaturated fatty acids	4	1	3	989	22	3873	ENSGALG00000012131(ELOVL6),ENSGALG00000023243(-),ENSGALG00000007178(-),ENSGALG00000028142(HACD4),	ENSGALG00000007178(-),	ENSGALG00000012131(ELOVL6),ENSGALG00000023243(-),ENSGALG00000028142(HACD4),	0.712014	1	1
gga00190	Oxidative phosphorylation	19	12	7	989	105	3873	ENSGALG00000042478(MT-ND4L),ENSGALG00000040987(NDUFA8),ENSGALG00000013036(-),ENSGALG00000036229(MT-ND4),ENSGALG00000032456(MT-CO2),ENSGALG00000002868(RPL26),ENSGALG00000008836(ATP6AP1),ENSGALG00000029500(ND5),ENSGALG00000027688(NDUFB4),ENSGALG00000032079(MT-CYB),ENSGALG00000025999(NDUFA4),ENSGALG00000043768(MT-ND2),ENSGALG00000014800(ATP6V1A),ENSGALG00000042750(ND1),ENSGALG00000008613(NDUFA1),ENS…	ENSGALG00000042478(MT-ND4L),ENSGALG00000040987(NDUFA8),ENSGALG00000036229(MT-ND4),ENSGALG00000032456(MT-CO2),ENSGALG00000029500(ND5),ENSGALG00000027688(NDUFB4),ENSGALG00000032079(MT-CYB),ENSGALG00000025999(NDUFA4),ENSGALG00000043768(MT-ND2),ENSGALG00000042750(ND1),ENSGALG00000008613(NDUFA1),ENSGALG00000002207(ATP6V1G3),	ENSGALG00000013036(-),ENSGALG00000002868(RPL26),ENSGALG00000008836(ATP6AP1),ENSGALG00000014800(ATP6V1A),ENSGALG00000036069(TCIRG1),ENSGALG00000040666(ATP6V0A4),ENSGALG00000034294(ATP6V0D2),	0.708623	1	1
gga05164	Influenza A	21	13	8	989	117	3873	ENSGALG00000010915(IL6),ENSGALG00000016590(TLR7),ENSGALG00000032660(-),ENSGALG00000003584(KPNA2),ENSGALG00000003076(TNFSF6),ENSGALG00000009621(ACTB),ENSGALG00000000141(BLB1),ENSGALG00000016691(-),ENSGALG00000010335(-),ENSGALG00000041192(IFIH1),ENSGALG00000009179(TNFSF10),ENSGALG00000004370(MAP2K6),ENSGALG00000027864(NFKBIA),ENSGALG00000026850(-),ENSGALG00000030940(BLB2),ENSGALG00000001267(-),ENSG…	ENSGALG00000010915(IL6),ENSGALG00000016590(TLR7),ENSGALG00000003584(KPNA2),ENSGALG00000009621(ACTB),ENSGALG00000010335(-),ENSGALG00000041192(IFIH1),ENSGALG00000009179(TNFSF10),ENSGALG00000004370(MAP2K6),ENSGALG00000026850(-),ENSGALG00000001267(-),ENSGALG00000000158(-),ENSGALG00000028880(-),ENSGALG00000034124(-),	ENSGALG00000032660(-),ENSGALG00000003076(TNFSF6),ENSGALG00000000141(BLB1),ENSGALG00000016691(-),ENSGALG00000027864(NFKBIA),ENSGALG00000030940(BLB2),ENSGALG00000005947(MYD88),ENSGALG00000011109(MAPK10),	0.702886	1	1
gga00310	Lysine degradation	7	7	0	989	41	3873	ENSGALG00000023920(PHYKPL),ENSGALG00000008953(AASS),ENSGALG00000017163(ACAT1),ENSGALG00000035800(CAMKMT),ENSGALG00000013297(BBOX1),ENSGALG00000011659(ACAT2),ENSGALG00000031839(SUV39H1),	ENSGALG00000023920(PHYKPL),ENSGALG00000008953(AASS),ENSGALG00000017163(ACAT1),ENSGALG00000035800(CAMKMT),ENSGALG00000013297(BBOX1),ENSGALG00000011659(ACAT2),ENSGALG00000031839(SUV39H1),	-	0.668598	1	1
gga03010	Ribosome	19	2	17	989	112	3873	ENSGALG00000001542(MRPL20),ENSGALG00000027035(RPL21),ENSGALG00000014833(RPL37),ENSGALG00000016794(MRPS9),ENSGALG00000004588(RPS14),ENSGALG00000043379(RPL14),ENSGALG00000002868(RPL26),ENSGALG00000037441(RPS27),ENSGALG00000030878(RPLP1),ENSGALG00000016392(RPS7),ENSGALG00000005948(RPL27A),ENSGALG00000032002(RPL34),ENSGALG00000010124(RPS8),ENSGALG00000009312(RPL22L1),ENSGALG00000016232(RPL8),ENSGALG0…	ENSGALG00000001542(MRPL20),ENSGALG00000016794(MRPS9),	ENSGALG00000027035(RPL21),ENSGALG00000014833(RPL37),ENSGALG00000004588(RPS14),ENSGALG00000043379(RPL14),ENSGALG00000002868(RPL26),ENSGALG00000037441(RPS27),ENSGALG00000030878(RPLP1),ENSGALG00000016392(RPS7),ENSGALG00000005948(RPL27A),ENSGALG00000032002(RPL34),ENSGALG00000010124(RPS8),ENSGALG00000009312(RPL22L1),ENSGALG00000016232(RPL8),ENSGALG00000006771(RPS15A),ENSGALG00000035252(RPL7),ENSGALG00…	0.664334	1	1
gga04012	ErbB signaling pathway	12	7	5	989	71	3873	ENSGALG00000005621(CAMK2A),ENSGALG00000031529(ERBB2),ENSGALG00000031741(PTK2),ENSGALG00000010335(-),ENSGALG00000038089(EGFR),ENSGALG00000037943(PRKCB),ENSGALG00000003126(ERBB4),ENSGALG00000001267(-),ENSGALG00000028608(BTC),ENSGALG00000022980(CDKN1B),ENSGALG00000011109(MAPK10),ENSGALG00000012155(EGF),	ENSGALG00000031529(ERBB2),ENSGALG00000031741(PTK2),ENSGALG00000010335(-),ENSGALG00000038089(EGFR),ENSGALG00000037943(PRKCB),ENSGALG00000003126(ERBB4),ENSGALG00000001267(-),	ENSGALG00000005621(CAMK2A),ENSGALG00000028608(BTC),ENSGALG00000022980(CDKN1B),ENSGALG00000011109(MAPK10),ENSGALG00000012155(EGF),	0.661872	1	1
gga00730	Thiamine metabolism	2	1	1	989	12	3873	ENSGALG00000023542(-),ENSGALG00000040298(TPK1),	ENSGALG00000040298(TPK1),	ENSGALG00000023542(-),	0.652679	1	1
gga03018	RNA degradation	9	6	3	989	54	3873	ENSGALG00000003091(PARN),ENSGALG00000031983(MPHOSPH6),ENSGALG00000003385(LSM4),ENSGALG00000033271(PFKM),ENSGALG00000014528(ENO2),ENSGALG00000008094(HSPD1),ENSGALG00000002167(PATL2),ENSGALG00000002377(ENO1),ENSGALG00000030084(EXOSC7),	ENSGALG00000003091(PARN),ENSGALG00000003385(LSM4),ENSGALG00000033271(PFKM),ENSGALG00000008094(HSPD1),ENSGALG00000002167(PATL2),ENSGALG00000030084(EXOSC7),	ENSGALG00000031983(MPHOSPH6),ENSGALG00000014528(ENO2),ENSGALG00000002377(ENO1),	0.652679	1	1
gga00650	Butanoate metabolism	4	2	2	989	25	3873	ENSGALG00000014862(-),ENSGALG00000017163(ACAT1),ENSGALG00000011659(ACAT2),ENSGALG00000006976(-),	ENSGALG00000017163(ACAT1),ENSGALG00000011659(ACAT2),	ENSGALG00000014862(-),ENSGALG00000006976(-),	0.626572	1	1
gga04622	RIG-I-like receptor signaling pathway	7	3	4	989	45	3873	ENSGALG00000016231(-),ENSGALG00000041129(TMEM173),ENSGALG00000008355(-),ENSGALG00000041192(IFIH1),ENSGALG00000027864(NFKBIA),ENSGALG00000023821(-),ENSGALG00000011109(MAPK10),	ENSGALG00000008355(-),ENSGALG00000041192(IFIH1),ENSGALG00000023821(-),	ENSGALG00000016231(-),ENSGALG00000041129(TMEM173),ENSGALG00000027864(NFKBIA),ENSGALG00000011109(MAPK10),	0.609168	1	1
gga00790	Folate biosynthesis	2	1	1	989	13	3873	ENSGALG00000026757(-),ENSGALG00000023542(-),	ENSGALG00000026757(-),	ENSGALG00000023542(-),	0.602473	1	1
gga03013	RNA transport	18	8	10	989	118	3873	ENSGALG00000042112(EIF4E),ENSGALG00000031606(NDC1),ENSGALG00000010942(-),ENSGALG00000005078(NUP210),ENSGALG00000040522(EIF3H),ENSGALG00000016764(EIF5B),ENSGALG00000010140(EIF2B3),ENSGALG00000037067(EIF3E),ENSGALG00000003818(CYFIP2),ENSGALG00000005326(-),ENSGALG00000005843(EEF1A2),ENSGALG00000008684(-),ENSGALG00000007237(ALYREF),ENSGALG00000029674(-),ENSGALG00000016340(-),ENSGALG00000012759(NUP37)…	ENSGALG00000031606(NDC1),ENSGALG00000010942(-),ENSGALG00000016764(EIF5B),ENSGALG00000010140(EIF2B3),ENSGALG00000007237(ALYREF),ENSGALG00000029674(-),ENSGALG00000012759(NUP37),ENSGALG00000036283(RBM8A),	ENSGALG00000042112(EIF4E),ENSGALG00000005078(NUP210),ENSGALG00000040522(EIF3H),ENSGALG00000037067(EIF3E),ENSGALG00000003818(CYFIP2),ENSGALG00000005326(-),ENSGALG00000005843(EEF1A2),ENSGALG00000008684(-),ENSGALG00000016340(-),ENSGALG00000015917(EEF1A1),	0.597368	1	1
gga04120	Ubiquitin mediated proteolysis	16	10	6	989	109	3873	ENSGALG00000041795(WWP1),ENSGALG00000007158(SOCS1),ENSGALG00000034020(RHOBTB2),ENSGALG00000002781(-),ENSGALG00000038504(MID1),ENSGALG00000003916(SIAH1),ENSGALG00000016816(CDC16),ENSGALG00000003381(HERC1),ENSGALG00000030515(-),ENSGALG00000037486(SAE1),ENSGALG00000017186(-),ENSGALG00000013851(UBE3B),ENSGALG00000003073(RHOBTB1),ENSGALG00000004657(FBXO2),ENSGALG00000011562(PARK2),ENSGALG00000004655(S…	ENSGALG00000034020(RHOBTB2),ENSGALG00000002781(-),ENSGALG00000038504(MID1),ENSGALG00000003381(HERC1),ENSGALG00000030515(-),ENSGALG00000037486(SAE1),ENSGALG00000013851(UBE3B),ENSGALG00000003073(RHOBTB1),ENSGALG00000011562(PARK2),ENSGALG00000004655(SMURF1),	ENSGALG00000041795(WWP1),ENSGALG00000007158(SOCS1),ENSGALG00000003916(SIAH1),ENSGALG00000016816(CDC16),ENSGALG00000017186(-),ENSGALG00000004657(FBXO2),	0.574837	1	1
gga04623	Cytosolic DNA-sensing pathway	5	2	3	989	37	3873	ENSGALG00000010915(IL6),ENSGALG00000041129(TMEM173),ENSGALG00000027864(NFKBIA),ENSGALG00000012655(POLR3B),ENSGALG00000032717(CCL4),	ENSGALG00000010915(IL6),ENSGALG00000012655(POLR3B),	ENSGALG00000041129(TMEM173),ENSGALG00000027864(NFKBIA),ENSGALG00000032717(CCL4),	0.5292	1	1
gga04141	Protein processing in endoplasmic reticulum	16	9	7	989	132	3873	ENSGALG00000004646(-),ENSGALG00000010186(-),ENSGALG00000010175(HSP90AB1),ENSGALG00000007945(CRYAB),ENSGALG00000012404(ERO1A),ENSGALG00000012885(BCL2),ENSGALG00000016893(-),ENSGALG00000007659(HYOU1),ENSGALG00000017077(HSPH1),ENSGALG00000001000(-),ENSGALG00000041685(CAPN1),ENSGALG00000006564(-),ENSGALG00000004657(FBXO2),ENSGALG00000001986(-),ENSGALG00000011562(PARK2),ENSGALG00000011109(MAPK10),	ENSGALG00000010186(-),ENSGALG00000010175(HSP90AB1),ENSGALG00000016893(-),ENSGALG00000007659(HYOU1),ENSGALG00000017077(HSPH1),ENSGALG00000041685(CAPN1),ENSGALG00000006564(-),ENSGALG00000001986(-),ENSGALG00000011562(PARK2),	ENSGALG00000004646(-),ENSGALG00000007945(CRYAB),ENSGALG00000012404(ERO1A),ENSGALG00000012885(BCL2),ENSGALG00000001000(-),ENSGALG00000004657(FBXO2),ENSGALG00000011109(MAPK10),	0.474676	1	1
gga00020	Citrate cycle (TCA cycle)	3	3	0	989	26	3873	ENSGALG00000030466(CS),ENSGALG00000001949(MDH2),ENSGALG00000029663(IDH3G),	ENSGALG00000030466(CS),ENSGALG00000001949(MDH2),ENSGALG00000029663(IDH3G),	-	0.451855	1	1
gga04140	Autophagy	3	0	3	989	30	3873	ENSGALG00000014723(GABARAPL1),ENSGALG00000010826(PRKAA2),ENSGALG00000008347(ATG13),	-	ENSGALG00000014723(GABARAPL1),ENSGALG00000010826(PRKAA2),ENSGALG00000008347(ATG13),	0.391608	1	1
gga00563	Glycosylphosphatidylinositol (GPI)-anchor biosynthesis	2	0	2	989	20	3873	ENSGALG00000027608(PIGC),ENSGALG00000009015(PIGK),	-	ENSGALG00000027608(PIGC),ENSGALG00000009015(PIGK),	0.391608	1	1
gga03060	Protein export	2	1	1	989	21	3873	ENSGALG00000026009(SRP9),ENSGALG00000001000(-),	ENSGALG00000026009(SRP9),	ENSGALG00000001000(-),	0.37296	1	1
gga03050	Proteasome	3	3	0	989	32	3873	ENSGALG00000000349(PSMC5),ENSGALG00000002937(PSME3),ENSGALG00000007664(PSMD1),	ENSGALG00000000349(PSMC5),ENSGALG00000002937(PSME3),ENSGALG00000007664(PSMD1),	-	0.367132	1	1
gga03022	Basal transcription factors	3	2	1	989	33	3873	ENSGALG00000002060(TAF15),ENSGALG00000014790(CDK7),ENSGALG00000015122(TAF4B),	ENSGALG00000002060(TAF15),ENSGALG00000014790(CDK7),	ENSGALG00000015122(TAF4B),	0.356007	1	1
gga03420	Nucleotide excision repair	3	3	0	989	36	3873	ENSGALG00000012237(POLE2),ENSGALG00000014790(CDK7),ENSGALG00000043938(-),	ENSGALG00000012237(POLE2),ENSGALG00000014790(CDK7),ENSGALG00000043938(-),	-	0.32634	1	1
gga03040	Spliceosome	7	7	0	989	101	3873	ENSGALG00000028409(SNRPG),ENSGALG00000003385(LSM4),ENSGALG00000007237(ALYREF),ENSGALG00000000377(HNRNPM),ENSGALG00000011409(SNRPF),ENSGALG00000000533(SRSF3),ENSGALG00000036283(RBM8A),	ENSGALG00000028409(SNRPG),ENSGALG00000003385(LSM4),ENSGALG00000007237(ALYREF),ENSGALG00000000377(HNRNPM),ENSGALG00000011409(SNRPF),ENSGALG00000000533(SRSF3),ENSGALG00000036283(RBM8A),	-	0.271411	1	1
gga03015	mRNA surveillance pathway	4	2	2	989	63	3873	ENSGALG00000001489(SSU72),ENSGALG00000034512(PPP2R3A),ENSGALG00000007237(ALYREF),ENSGALG00000036283(RBM8A),	ENSGALG00000007237(ALYREF),ENSGALG00000036283(RBM8A),	ENSGALG00000001489(SSU72),ENSGALG00000034512(PPP2R3A),	0.24864	1	1
gga00970	Aminoacyl-tRNA biosynthesis	2	2	0	989	33	3873	ENSGALG00000005236(FARSB),ENSGALG00000010097(GATB),	ENSGALG00000005236(FARSB),ENSGALG00000010097(GATB),	-	0.237338	1	1
gga03008	Ribosome biogenesis in eukaryotes	3	2	1	989	56	3873	ENSGALG00000027989(SBDS),ENSGALG00000033666(NHP2),ENSGALG00000014573(NAT10),	ENSGALG00000033666(NHP2),ENSGALG00000014573(NAT10),	ENSGALG00000027989(SBDS),	0.20979	1	1

## Sheet: AbPre VS AbAd
pathway_ID	PATHWAY_DES	diff_gene_in_this_pathway	UP_GENES	DOWN_GENES	diff_gene_in_all_pathway	all_gene_in_this_pathway	all_gene_in_all_pathway	all_gene_list	gene_UP_list	gene_DOWN_list	rich_factor	Pvalue	Qvalue
gga00100	Steroid biosynthesis	13	11	2	1095	15	3873	ENSGALG00000006198(LSS),ENSGALG00000042279(CYP24A1),ENSGALG00000004106(DHCR7),ENSGALG00000016665(FDFT1),ENSGALG00000004205(SOAT1),ENSGALG00000036915(SQLE),ENSGALG00000003972(FAXDC2),ENSGALG00000037852(HSD17B7),ENSGALG00000007493(NSDHL),ENSGALG00000037065(SC5D),ENSGALG00000010798(DHCR24),ENSGALG00000009560(MSMO1),ENSGALG00000009365(CYP51),	ENSGALG00000006198(LSS),ENSGALG00000042279(CYP24A1),ENSGALG00000004106(DHCR7),ENSGALG00000016665(FDFT1),ENSGALG00000036915(SQLE),ENSGALG00000037852(HSD17B7),ENSGALG00000007493(NSDHL),ENSGALG00000037065(SC5D),ENSGALG00000010798(DHCR24),ENSGALG00000009560(MSMO1),ENSGALG00000009365(CYP51),	ENSGALG00000004205(SOAT1),ENSGALG00000003972(FAXDC2),	3.06539	0.000291885	0.045534
gga03030	DNA replication	18	18	0	1095	28	3873	ENSGALG00000016278(PRIM2),ENSGALG00000000734(-),ENSGALG00000037932(-),ENSGALG00000026517(RFC5),ENSGALG00000004037(DNA2),ENSGALG00000017064(RFC3),ENSGALG00000033781(FEN1),ENSGALG00000010700(RPA3),ENSGALG00000043938(-),ENSGALG00000008703(RFC4),ENSGALG00000006037(MCM2),ENSGALG00000029449(RFC2),ENSGALG00000012546(MCM5),ENSGALG00000029292(PCNA),ENSGALG00000012915(-),ENSGALG00000016676(MCM3),ENSGALG000…	ENSGALG00000016278(PRIM2),ENSGALG00000000734(-),ENSGALG00000037932(-),ENSGALG00000026517(RFC5),ENSGALG00000004037(DNA2),ENSGALG00000017064(RFC3),ENSGALG00000033781(FEN1),ENSGALG00000010700(RPA3),ENSGALG00000043938(-),ENSGALG00000008703(RFC4),ENSGALG00000006037(MCM2),ENSGALG00000029449(RFC2),ENSGALG00000012546(MCM5),ENSGALG00000029292(PCNA),ENSGALG00000012915(-),ENSGALG00000016676(MCM3),ENSGALG000…	-	2.27378	0.00122666	0.0956797
gga03460	Fanconi anemia pathway	24	22	2	1095	42	3873	ENSGALG00000030022(FANCL),ENSGALG00000000102(UBE2T),ENSGALG00000034534(FAAP24),ENSGALG00000002781(-),ENSGALG00000000734(-),ENSGALG00000002055(hairy1),ENSGALG00000007676(EME1),ENSGALG00000007155(RMI2),ENSGALG00000017073(BRCA2),ENSGALG00000010957(USP1),ENSGALG00000043607(CENPX),ENSGALG00000010700(RPA3),ENSGALG00000024481(-),ENSGALG00000016569(FANCB),ENSGALG00000002663(ATR),ENSGALG00000008256(BLM),E…	ENSGALG00000030022(FANCL),ENSGALG00000000102(UBE2T),ENSGALG00000034534(FAAP24),ENSGALG00000002781(-),ENSGALG00000000734(-),ENSGALG00000002055(hairy1),ENSGALG00000007676(EME1),ENSGALG00000017073(BRCA2),ENSGALG00000010957(USP1),ENSGALG00000043607(CENPX),ENSGALG00000010700(RPA3),ENSGALG00000024481(-),ENSGALG00000016569(FANCB),ENSGALG00000002663(ATR),ENSGALG00000008256(BLM),ENSGALG00000003660(FANCF),…	ENSGALG00000007155(RMI2),ENSGALG00000016766(REV1),	2.02114	0.00129514	0.0673474
gga00983	Drug metabolism - other enzymes	16	9	7	1095	25	3873	ENSGALG00000005473(-),ENSGALG00000008701(XDH),ENSGALG00000006040(UCKL1),ENSGALG00000003510(UCK2),ENSGALG00000005509(DPYD),ENSGALG00000007191(TK1),ENSGALG00000011805(-),ENSGALG00000013073(UPP1),ENSGALG00000006910(IMPDH),ENSGALG00000005472(-),ENSGALG00000006627(UPB1),ENSGALG00000005474(-),ENSGALG00000002542(GUSB),ENSGALG00000039011(DPYS),ENSGALG00000034216(RP11-403P17.5),ENSGALG00000003250(ITPA),	ENSGALG00000008701(XDH),ENSGALG00000003510(UCK2),ENSGALG00000007191(TK1),ENSGALG00000011805(-),ENSGALG00000013073(UPP1),ENSGALG00000006910(IMPDH),ENSGALG00000002542(GUSB),ENSGALG00000039011(DPYS),ENSGALG00000003250(ITPA),	ENSGALG00000005473(-),ENSGALG00000006040(UCKL1),ENSGALG00000005509(DPYD),ENSGALG00000005472(-),ENSGALG00000006627(UPB1),ENSGALG00000005474(-),ENSGALG00000034216(RP11-403P17.5),	2.26367	0.00223606	0.0872065
gga04512	ECM-receptor interaction	29	14	15	1095	58	3873	ENSGALG00000011200(THBS2),ENSGALG00000027526(COL9A2),ENSGALG00000029378(ITGA9),ENSGALG00000015355(CD47),ENSGALG00000009626(THBS1),ENSGALG00000017272(VWF),ENSGALG00000008193(RELN),ENSGALG00000016480(SDC1),ENSGALG00000000379(-),ENSGALG00000014615(LAMA1),ENSGALG00000039193(AGRN),ENSGALG00000036798(COL4A1),ENSGALG00000016843(COL4A2),ENSGALG00000015001(LAMA4),ENSGALG00000011141(ITGB6),ENSGALG000000035…	ENSGALG00000027526(COL9A2),ENSGALG00000009626(THBS1),ENSGALG00000017272(VWF),ENSGALG00000008193(RELN),ENSGALG00000016480(SDC1),ENSGALG00000000379(-),ENSGALG00000014615(LAMA1),ENSGALG00000039193(AGRN),ENSGALG00000015001(LAMA4),ENSGALG00000003589(VTN),ENSGALG00000003578(FN1),ENSGALG00000042009(HMMR),ENSGALG00000010926(-),ENSGALG00000014903(ITGA2),	ENSGALG00000011200(THBS2),ENSGALG00000029378(ITGA9),ENSGALG00000015355(CD47),ENSGALG00000036798(COL4A1),ENSGALG00000016843(COL4A2),ENSGALG00000011141(ITGB6),ENSGALG00000010875(ITGB8),ENSGALG00000005974(COL6A1),ENSGALG00000038612(COL4A3),ENSGALG00000006802(LAMB2),ENSGALG00000034007(ITGA6),ENSGALG00000008439(-),ENSGALG00000042388(LAMA2),ENSGALG00000019761(CHAD),ENSGALG00000008007(ITGA11),	1.76849	0.00357964	0.111685
gga00010	Glycolysis / Gluconeogenesis	24	18	6	1095	46	3873	ENSGALG00000030614(-),ENSGALG00000031147(G6PC3),ENSGALG00000039394(PGM2),ENSGALG00000016430(-),ENSGALG00000006300(-),ENSGALG00000003495(-),ENSGALG00000003362(ACSS2),ENSGALG00000010899(G6PC2),ENSGALG00000014528(ENO2),ENSGALG00000001992(PKM),ENSGALG00000004956(GPI),ENSGALG00000014526(-),ENSGALG00000034855(HK2),ENSGALG00000006543(PFKL),ENSGALG00000020160(-),ENSGALG00000021039(HKDC1),ENSGALG000000079…	ENSGALG00000031147(G6PC3),ENSGALG00000039394(PGM2),ENSGALG00000016430(-),ENSGALG00000006300(-),ENSGALG00000003495(-),ENSGALG00000003362(ACSS2),ENSGALG00000001992(PKM),ENSGALG00000004956(GPI),ENSGALG00000014526(-),ENSGALG00000034855(HK2),ENSGALG00000006543(PFKL),ENSGALG00000007936(-),ENSGALG00000026077(ALDOC),ENSGALG00000014442(GAPDH),ENSGALG00000035836(LDHB),ENSGALG00000002377(ENO1),ENSGALG000000…	ENSGALG00000030614(-),ENSGALG00000010899(G6PC2),ENSGALG00000014528(ENO2),ENSGALG00000020160(-),ENSGALG00000021039(HKDC1),ENSGALG00000004763(-),	1.84538	0.00432384	0.11242
gga04110	Cell cycle	44	39	5	1095	101	3873	ENSGALG00000012680(E2F3),ENSGALG00000009971(CDC20),ENSGALG00000004179(ANAPC5),ENSGALG00000010623(ORC1),ENSGALG00000003045(E2F1),ENSGALG00000025810(-),ENSGALG00000005769(WEE1),ENSGALG00000008963(-),ENSGALG00000006051(CDC7),ENSGALG00000004161(CCNB2),ENSGALG00000016823(-),ENSGALG00000008175(ORC5),ENSGALG00000042418(CHEK1),ENSGALG00000011881(CCNA2),ENSGALG00000036892(BUB1B),ENSGALG00000028115(SFN),EN…	ENSGALG00000012680(E2F3),ENSGALG00000009971(CDC20),ENSGALG00000004179(ANAPC5),ENSGALG00000010623(ORC1),ENSGALG00000003045(E2F1),ENSGALG00000025810(-),ENSGALG00000005769(WEE1),ENSGALG00000008963(-),ENSGALG00000006051(CDC7),ENSGALG00000004161(CCNB2),ENSGALG00000016823(-),ENSGALG00000008175(ORC5),ENSGALG00000042418(CHEK1),ENSGALG00000011881(CCNA2),ENSGALG00000036892(BUB1B),ENSGALG00000028115(SFN),EN…	ENSGALG00000009612(-),ENSGALG00000025977(GADD45A),ENSGALG00000026137(-),ENSGALG00000028318(CDKN1A),ENSGALG00000022980(CDKN1B),	1.54087	0.00614969	0.13705
gga00830	Retinol metabolism	17	10	7	1095	31	3873	ENSGALG00000030614(-),ENSGALG00000034988(RDH5),ENSGALG00000001325(-),ENSGALG00000011259(RPE65),ENSGALG00000030376(DHRS3),ENSGALG00000011805(-),ENSGALG00000005408(BCO1),ENSGALG00000020160(-),ENSGALG00000020876(-),ENSGALG00000015147(ALDH1A1),ENSGALG00000001320(-),ENSGALG00000010873(DHRS9),ENSGALG00000034358(RETSAT),ENSGALG00000004449(-),ENSGALG00000008185(-),ENSGALG00000009538(-),ENSGALG00000004436…	ENSGALG00000034988(RDH5),ENSGALG00000001325(-),ENSGALG00000011259(RPE65),ENSGALG00000030376(DHRS3),ENSGALG00000011805(-),ENSGALG00000005408(BCO1),ENSGALG00000015147(ALDH1A1),ENSGALG00000001320(-),ENSGALG00000004449(-),ENSGALG00000009538(-),	ENSGALG00000030614(-),ENSGALG00000020160(-),ENSGALG00000020876(-),ENSGALG00000010873(DHRS9),ENSGALG00000034358(RETSAT),ENSGALG00000008185(-),ENSGALG00000004436(-),	1.93964	0.00857209	0.167156
gga00430	Taurine and hypotaurine metabolism	6	4	2	1095	8	3873	ENSGALG00000040619(BAAT),ENSGALG00000011447(GADL1),ENSGALG00000001062(GGT7),ENSGALG00000002358(CDO1),ENSGALG00000040504(GGT5),ENSGALG00000006565(-),	ENSGALG00000040619(BAAT),ENSGALG00000011447(GADL1),ENSGALG00000040504(GGT5),ENSGALG00000006565(-),	ENSGALG00000001062(GGT7),ENSGALG00000002358(CDO1),	2.65274	0.0174276	0.302078
gga00140	Steroid hormone biosynthesis	16	12	4	1095	31	3873	ENSGALG00000039742(CYP21A1),ENSGALG00000034982(CYP11A1),ENSGALG00000001325(-),ENSGALG00000027429(HSD17B1),ENSGALG00000037951(-),ENSGALG00000025822(CYP1B1),ENSGALG00000010625(SRD5A2),ENSGALG00000002024(COMT),ENSGALG00000037852(HSD17B7),ENSGALG00000011805(-),ENSGALG00000045487(-),ENSGALG00000011894(-),ENSGALG00000012834(AKR1D1),ENSGALG00000001320(-),ENSGALG00000004449(-),ENSGALG00000004436(-),	ENSGALG00000039742(CYP21A1),ENSGALG00000034982(CYP11A1),ENSGALG00000001325(-),ENSGALG00000037951(-),ENSGALG00000010625(SRD5A2),ENSGALG00000002024(COMT),ENSGALG00000037852(HSD17B7),ENSGALG00000011805(-),ENSGALG00000045487(-),ENSGALG00000012834(AKR1D1),ENSGALG00000001320(-),ENSGALG00000004449(-),	ENSGALG00000027429(HSD17B1),ENSGALG00000025822(CYP1B1),ENSGALG00000011894(-),ENSGALG00000004436(-),	1.82554	0.0181916	0.283788
gga04514	Cell adhesion molecules (CAMs)	36	25	11	1095	85	3873	ENSGALG00000029378(ITGA9),ENSGALG00000015624(VCAN),ENSGALG00000014477(-),ENSGALG00000045640(-),ENSGALG00000031971(-),ENSGALG00000000141(BLB1),ENSGALG00000016480(SDC1),ENSGALG00000005257(-),ENSGALG00000009523(CNTN1),ENSGALG00000024488(CD99),ENSGALG00000005102(CDH4),ENSGALG00000001774(NEO1),ENSGALG00000015746(JAM2),ENSGALG00000030040(CDH15),ENSGALG00000007948(LRRC4C),ENSGALG00000007511(ITGB2),ENSGA…	ENSGALG00000015624(VCAN),ENSGALG00000014477(-),ENSGALG00000045640(-),ENSGALG00000000141(BLB1),ENSGALG00000016480(SDC1),ENSGALG00000005257(-),ENSGALG00000009523(CNTN1),ENSGALG00000015746(JAM2),ENSGALG00000030040(CDH15),ENSGALG00000007948(LRRC4C),ENSGALG00000007511(ITGB2),ENSGALG00000015348(ALCAM),ENSGALG00000030940(BLB2),ENSGALG00000007839(NCAM1),ENSGALG00000014820(VTCN1),ENSGALG00000009107(NRXN1)…	ENSGALG00000029378(ITGA9),ENSGALG00000031971(-),ENSGALG00000024488(CD99),ENSGALG00000005102(CDH4),ENSGALG00000001774(NEO1),ENSGALG00000010875(ITGB8),ENSGALG00000005553(NLGN3),ENSGALG00000034007(ITGA6),ENSGALG00000009514(NRCAM),ENSGALG00000016628(-),ENSGALG00000014582(CADM1),	1.49802	0.0183123	0.259702
gga04020	Calcium signaling pathway	55	32	23	1095	141	3873	ENSGALG00000008544(SLC8A1),ENSGALG00000020386(BDKRB1),ENSGALG00000005621(CAMK2A),ENSGALG00000038787(-),ENSGALG00000013785(GNAL),ENSGALG00000039935(PDE1C),ENSGALG00000016608(ADCY3),ENSGALG00000005002(VDAC2),ENSGALG00000009095(-),ENSGALG00000001564(-),ENSGALG00000004613(-),ENSGALG00000009400(SLC8A3),ENSGALG00000039837(CCKBR),ENSGALG00000004334(MYLK3),ENSGALG00000042105(PLCB2),ENSGALG00000005332(CAC…	ENSGALG00000008544(SLC8A1),ENSGALG00000020386(BDKRB1),ENSGALG00000005621(CAMK2A),ENSGALG00000005002(VDAC2),ENSGALG00000001564(-),ENSGALG00000004334(MYLK3),ENSGALG00000042105(PLCB2),ENSGALG00000005332(CACNA1D),ENSGALG00000007623(CACNA1G),ENSGALG00000014508(CD38),ENSGALG00000005524(NTSR1),ENSGALG00000010614(SLC25A4),ENSGALG00000037943(PRKCB),ENSGALG00000033507(PLCG2),ENSGALG00000003833(CACNA1E),ENS…	ENSGALG00000038787(-),ENSGALG00000013785(GNAL),ENSGALG00000039935(PDE1C),ENSGALG00000016608(ADCY3),ENSGALG00000009095(-),ENSGALG00000004613(-),ENSGALG00000009400(SLC8A3),ENSGALG00000039837(CCKBR),ENSGALG00000007278(GRIN2A),ENSGALG00000038512(AGTR1),ENSGALG00000016912(EDNRB),ENSGALG00000033061(-),ENSGALG00000037744(CACNA1S),ENSGALG00000023142(PTGER3),ENSGALG00000026902(P2RX6),ENSGALG00000040035(AD…	1.37968	0.0208635	0.271226
gga01230	Biosynthesis of amino acids	26	23	3	1095	58	3873	ENSGALG00000002638(-),ENSGALG00000030466(CS),ENSGALG00000008518(-),ENSGALG00000002558(-),ENSGALG00000002321(GOT2),ENSGALG00000033828(-),ENSGALG00000014528(ENO2),ENSGALG00000005309(TKT),ENSGALG00000001992(PKM),ENSGALG00000002576(ASL2),ENSGALG00000000893(TAT),ENSGALG00000014526(-),ENSGALG00000042984(-),ENSGALG00000006543(PFKL),ENSGALG00000002479(MAT1A),ENSGALG00000016592(PRPS2),ENSGALG00000007936(-…	ENSGALG00000030466(CS),ENSGALG00000008518(-),ENSGALG00000002558(-),ENSGALG00000002321(GOT2),ENSGALG00000033828(-),ENSGALG00000005309(TKT),ENSGALG00000001992(PKM),ENSGALG00000002576(ASL2),ENSGALG00000014526(-),ENSGALG00000042984(-),ENSGALG00000006543(PFKL),ENSGALG00000002479(MAT1A),ENSGALG00000016592(PRPS2),ENSGALG00000007936(-),ENSGALG00000026077(ALDOC),ENSGALG00000014442(GAPDH),ENSGALG0000001619…	ENSGALG00000002638(-),ENSGALG00000014528(ENO2),ENSGALG00000000893(TAT),	1.58555	0.0212889	0.255466
gga00030	Pentose phosphate pathway	12	11	1	1095	22	3873	ENSGALG00000039394(PGM2),ENSGALG00000004018(GLYCTK),ENSGALG00000005309(TKT),ENSGALG00000004956(GPI),ENSGALG00000006543(PFKL),ENSGALG00000016724(RGN),ENSGALG00000016592(PRPS2),ENSGALG00000026077(ALDOC),ENSGALG00000013095(DERA),ENSGALG00000002797(PGD),ENSGALG00000037195(TALDO1),ENSGALG00000012613(FBP1),	ENSGALG00000039394(PGM2),ENSGALG00000005309(TKT),ENSGALG00000004956(GPI),ENSGALG00000006543(PFKL),ENSGALG00000016724(RGN),ENSGALG00000016592(PRPS2),ENSGALG00000026077(ALDOC),ENSGALG00000013095(DERA),ENSGALG00000002797(PGD),ENSGALG00000037195(TALDO1),ENSGALG00000012613(FBP1),	ENSGALG00000004018(GLYCTK),	1.92927	0.023802	0.265222
gga04510	Focal adhesion	61	32	29	1095	161	3873	ENSGALG00000002583(PIK3CD),ENSGALG00000011200(THBS2),ENSGALG00000027526(COL9A2),ENSGALG00000012755(IGF-I),ENSGALG00000043287(CAV1),ENSGALG00000029378(ITGA9),ENSGALG00000040651(IGF1R),ENSGALG00000009626(THBS1),ENSGALG00000000336(PP1M M21 subunit),ENSGALG00000017272(VWF),ENSGALG00000008193(RELN),ENSGALG00000009621(ACTB),ENSGALG00000005505(PIK3CB),ENSGALG00000005678(FLNB),ENSGALG00000001793(MYL10),E…	ENSGALG00000027526(COL9A2),ENSGALG00000043287(CAV1),ENSGALG00000009626(THBS1),ENSGALG00000017272(VWF),ENSGALG00000008193(RELN),ENSGALG00000009621(ACTB),ENSGALG00000005505(PIK3CB),ENSGALG00000005678(FLNB),ENSGALG00000001793(MYL10),ENSGALG00000004334(MYLK3),ENSGALG00000000379(-),ENSGALG00000026167(PIK3R5),ENSGALG00000014615(LAMA1),ENSGALG00000037943(PRKCB),ENSGALG00000014688(ZYX),ENSGALG00000000681…	ENSGALG00000002583(PIK3CD),ENSGALG00000011200(THBS2),ENSGALG00000012755(IGF-I),ENSGALG00000029378(ITGA9),ENSGALG00000040651(IGF1R),ENSGALG00000000336(PP1M M21 subunit),ENSGALG00000036883(MET),ENSGALG00000017091(FLT1),ENSGALG00000014203(PARVG),ENSGALG00000012885(BCL2),ENSGALG00000016451(ROCK2),ENSGALG00000036798(COL4A1),ENSGALG00000012273(SOS2),ENSGALG00000017179(PDGFD),ENSGALG00000016843(COL4A2),…	1.3401	0.026714	0.277826
gga03430	Mismatch repair	11	11	0	1095	20	3873	ENSGALG00000000734(-),ENSGALG00000037932(-),ENSGALG00000026517(RFC5),ENSGALG00000017064(RFC3),ENSGALG00000010748(EXO1),ENSGALG00000010700(RPA3),ENSGALG00000043938(-),ENSGALG00000008703(RFC4),ENSGALG00000008962(MSH2),ENSGALG00000029449(RFC2),ENSGALG00000029292(PCNA),	ENSGALG00000000734(-),ENSGALG00000037932(-),ENSGALG00000026517(RFC5),ENSGALG00000017064(RFC3),ENSGALG00000010748(EXO1),ENSGALG00000010700(RPA3),ENSGALG00000043938(-),ENSGALG00000008703(RFC4),ENSGALG00000008962(MSH2),ENSGALG00000029449(RFC2),ENSGALG00000029292(PCNA),	-	1.94534	0.0273681	0.266839
gga00982	Drug metabolism - cytochrome P450	15	6	9	1095	30	3873	ENSGALG00000030614(-),ENSGALG00000005204(-),ENSGALG00000016322(-),ENSGALG00000040573(FMO3),ENSGALG00000008409(-),ENSGALG00000011805(-),ENSGALG00000003022(-),ENSGALG00000006344(-),ENSGALG00000020160(-),ENSGALG00000020876(-),ENSGALG00000016324(-),ENSGALG00000032836(MAOB),ENSGALG00000016325(-),ENSGALG00000008185(-),ENSGALG00000016224(MAOA),	ENSGALG00000008409(-),ENSGALG00000011805(-),ENSGALG00000003022(-),ENSGALG00000032836(MAOB),ENSGALG00000016325(-),ENSGALG00000016224(MAOA),	ENSGALG00000030614(-),ENSGALG00000005204(-),ENSGALG00000016322(-),ENSGALG00000040573(FMO3),ENSGALG00000006344(-),ENSGALG00000020160(-),ENSGALG00000020876(-),ENSGALG00000016324(-),ENSGALG00000008185(-),	1.76849	0.0280657	0.257544
gga00232	Caffeine metabolism	4	1	3	1095	5	3873	ENSGALG00000005473(-),ENSGALG00000008701(XDH),ENSGALG00000005472(-),ENSGALG00000005474(-),	ENSGALG00000008701(XDH),	ENSGALG00000005473(-),ENSGALG00000005472(-),ENSGALG00000005474(-),	2.82959	0.0298365	0.258583
gga04115	p53 signaling pathway	26	20	6	1095	61	3873	ENSGALG00000012755(IGF-I),ENSGALG00000038097(EI24),ENSGALG00000011020(CYCS),ENSGALG00000009626(THBS1),ENSGALG00000025810(-),ENSGALG00000004161(CCNB2),ENSGALG00000001718(CCNG1),ENSGALG00000016442(RRM2),ENSGALG00000042418(CHEK1),ENSGALG00000028115(SFN),ENSGALG00000035325(PMAIP1),ENSGALG00000001006(TP73),ENSGALG00000004661(-),ENSGALG00000012117(STEAP3),ENSGALG00000015286(SESN1),ENSGALG00000004897(GT…	ENSGALG00000038097(EI24),ENSGALG00000011020(CYCS),ENSGALG00000009626(THBS1),ENSGALG00000025810(-),ENSGALG00000004161(CCNB2),ENSGALG00000016442(RRM2),ENSGALG00000042418(CHEK1),ENSGALG00000028115(SFN),ENSGALG00000035325(PMAIP1),ENSGALG00000001006(TP73),ENSGALG00000004661(-),ENSGALG00000012117(STEAP3),ENSGALG00000004897(GTSE1),ENSGALG00000003085(CDK1),ENSGALG00000002663(ATR),ENSGALG00000040794(CCNE2…	ENSGALG00000012755(IGF-I),ENSGALG00000001718(CCNG1),ENSGALG00000015286(SESN1),ENSGALG00000025977(GADD45A),ENSGALG00000005648(-),ENSGALG00000028318(CDKN1A),	1.50757	0.0375985	0.308704
gga04145	Phagosome	46	37	9	1095	120	3873	ENSGALG00000011200(THBS2),ENSGALG00000016446(ATP6V1C2),ENSGALG00000006241(TUBA1B),ENSGALG00000001189(NCF1),ENSGALG00000000769(RAB7B),ENSGALG00000008586(TUBB),ENSGALG00000009626(THBS1),ENSGALG00000028304(-),ENSGALG00000016261(CYBB),ENSGALG00000038141(NCF4),ENSGALG00000040586(-),ENSGALG00000009621(ACTB),ENSGALG00000036300(SEC61A2),ENSGALG00000000141(BLB1),ENSGALG00000014910(COLEC12),ENSGALG00000011…	ENSGALG00000016446(ATP6V1C2),ENSGALG00000006241(TUBA1B),ENSGALG00000001189(NCF1),ENSGALG00000000769(RAB7B),ENSGALG00000008586(TUBB),ENSGALG00000009626(THBS1),ENSGALG00000028304(-),ENSGALG00000016261(CYBB),ENSGALG00000038141(NCF4),ENSGALG00000040586(-),ENSGALG00000009621(ACTB),ENSGALG00000036300(SEC61A2),ENSGALG00000000141(BLB1),ENSGALG00000000379(-),ENSGALG00000007001(TLR4),ENSGALG00000008444(TUB…	ENSGALG00000011200(THBS2),ENSGALG00000014910(COLEC12),ENSGALG00000011280(EEA1),ENSGALG00000008842(PIKFYVE),ENSGALG00000002868(RPL26),ENSGALG00000000461(MRC2),ENSGALG00000000048(-),ENSGALG00000008439(-),ENSGALG00000009722(DYNC1I1),	1.35584	0.0422655	0.329671
gga00900	Terpenoid backbone biosynthesis	10	9	1	1095	19	3873	ENSGALG00000014862(-),ENSGALG00000011659(ACAT2),ENSGALG00000013848(MVK),ENSGALG00000002960(HMGCS2),ENSGALG00000006723(-),ENSGALG00000014948(HMGCR),ENSGALG00000007267(MVD),ENSGALG00000007559(PDSS1),ENSGALG00000028880(-),ENSGALG00000046656(PMVK),	ENSGALG00000014862(-),ENSGALG00000011659(ACAT2),ENSGALG00000013848(MVK),ENSGALG00000006723(-),ENSGALG00000014948(HMGCR),ENSGALG00000007267(MVD),ENSGALG00000007559(PDSS1),ENSGALG00000028880(-),ENSGALG00000046656(PMVK),	ENSGALG00000002960(HMGCS2),	1.86157	0.0444009	0.329835
gga00240	Pyrimidine metabolism	34	28	6	1095	85	3873	ENSGALG00000017350(RRM1),ENSGALG00000010481(CMPK1),ENSGALG00000016278(PRIM2),ENSGALG00000005961(dAK),ENSGALG00000010863(TWISTNB),ENSGALG00000042967(CTPS1),ENSGALG00000006040(UCKL1),ENSGALG00000037932(-),ENSGALG00000016442(RRM2),ENSGALG00000010674(DCTD),ENSGALG00000003510(UCK2),ENSGALG00000005509(DPYD),ENSGALG00000007191(TK1),ENSGALG00000015230(NME7),ENSGALG00000039363(TXNRD3),ENSGALG00000037587(E…	ENSGALG00000017350(RRM1),ENSGALG00000010481(CMPK1),ENSGALG00000016278(PRIM2),ENSGALG00000005961(dAK),ENSGALG00000010863(TWISTNB),ENSGALG00000042967(CTPS1),ENSGALG00000037932(-),ENSGALG00000016442(RRM2),ENSGALG00000010674(DCTD),ENSGALG00000003510(UCK2),ENSGALG00000007191(TK1),ENSGALG00000015230(NME7),ENSGALG00000039363(TXNRD3),ENSGALG00000037587(ENPP3),ENSGALG00000014897(TYMS),ENSGALG00000007470(P…	ENSGALG00000006040(UCKL1),ENSGALG00000005509(DPYD),ENSGALG00000006627(UPB1),ENSGALG00000002688(NME4),ENSGALG00000034216(RP11-403P17.5),ENSGALG00000035345(TXNRD1),	1.41479	0.0447387	0.317238
gga00053	Ascorbate and aldarate metabolism	5	3	2	1095	8	3873	ENSGALG00000003495(-),ENSGALG00000011805(-),ENSGALG00000016724(RGN),ENSGALG00000016570(-),ENSGALG00000004763(-),	ENSGALG00000003495(-),ENSGALG00000011805(-),ENSGALG00000016724(RGN),	ENSGALG00000016570(-),ENSGALG00000004763(-),	2.21062	0.0564395	0.382807
gga04060	Cytokine-cytokine receptor interaction	54	37	17	1095	147	3873	ENSGALG00000010915(IL6),ENSGALG00000043167(TNFRSF11B),ENSGALG00000026663(CX3CL1),ENSGALG00000017119(TNFRSF19),ENSGALG00000035966(EDA),ENSGALG00000011733(-),ENSGALG00000011206(KITLG),ENSGALG00000042471(-),ENSGALG00000003733(LIFR),ENSGALG00000044557(-),ENSGALG00000006158(ACVR2B),ENSGALG00000001882(-),ENSGALG00000007675(CXCR5),ENSGALG00000009870(IL15),ENSGALG00000013372(IL7R),ENSGALG00000029940(il-1…	ENSGALG00000010915(IL6),ENSGALG00000017119(TNFRSF19),ENSGALG00000011733(-),ENSGALG00000011206(KITLG),ENSGALG00000042471(-),ENSGALG00000003733(LIFR),ENSGALG00000044557(-),ENSGALG00000001882(-),ENSGALG00000007675(CXCR5),ENSGALG00000009870(IL15),ENSGALG00000013372(IL7R),ENSGALG00000029940(il-1beta),ENSGALG00000013869(IL20RA),ENSGALG00000016693(-),ENSGALG00000037413(IL7),ENSGALG00000039741(CD30),ENSG…	ENSGALG00000043167(TNFRSF11B),ENSGALG00000026663(CX3CL1),ENSGALG00000035966(EDA),ENSGALG00000006158(ACVR2B),ENSGALG00000036883(MET),ENSGALG00000017091(FLT1),ENSGALG00000003446(PRLR),ENSGALG00000029599(ACVR1B),ENSGALG00000009612(-),ENSGALG00000043044(-),ENSGALG00000046326(IL1R2),ENSGALG00000041346(SDF1),ENSGALG00000005848(IL11RA),ENSGALG00000021031(ACKR3),ENSGALG00000014855(-),ENSGALG00000030613(P…	1.2993	0.0579687	0.376797
gga04270	Vascular smooth muscle contraction	34	15	19	1095	87	3873	ENSGALG00000006343(-),ENSGALG00000043591(PLA2G4F),ENSGALG00000000336(PP1M M21 subunit),ENSGALG00000027630(NPR2),ENSGALG00000038787(-),ENSGALG00000043401(-),ENSGALG00000016608(ADCY3),ENSGALG00000035086(MYL6),ENSGALG00000019233(-),ENSGALG00000004334(MYLK3),ENSGALG00000042105(PLCB2),ENSGALG00000005332(CACNA1D),ENSGALG00000037246(RAMP3),ENSGALG00000037943(PRKCB),ENSGALG00000016451(ROCK2),ENSGALG00000…	ENSGALG00000006343(-),ENSGALG00000035086(MYL6),ENSGALG00000004334(MYLK3),ENSGALG00000042105(PLCB2),ENSGALG00000005332(CACNA1D),ENSGALG00000037943(PRKCB),ENSGALG00000001267(-),ENSGALG00000007979(CALML4),ENSGALG00000003837(ADCY7),ENSGALG00000041634(ACTG2),ENSGALG00000002118(KCNMB1),ENSGALG00000031929(-),ENSGALG00000014182(ADORA2B),ENSGALG00000035946(GUCY1A3),ENSGALG00000006273(MYLK2),	ENSGALG00000043591(PLA2G4F),ENSGALG00000000336(PP1M M21 subunit),ENSGALG00000027630(NPR2),ENSGALG00000038787(-),ENSGALG00000043401(-),ENSGALG00000016608(ADCY3),ENSGALG00000019233(-),ENSGALG00000037246(RAMP3),ENSGALG00000016451(ROCK2),ENSGALG00000038512(AGTR1),ENSGALG00000034970(PRKCQ),ENSGALG00000037744(CACNA1S),ENSGALG00000012281(PLA2G6),ENSGALG00000024449(RAMP2),ENSGALG00000003149(-),ENSGALG000…	1.38227	0.0592914	0.369978
gga00480	Glutathione metabolism	16	10	6	1095	36	3873	ENSGALG00000016444(ODC1),ENSGALG00000017350(RRM1),ENSGALG00000005204(-),ENSGALG00000016322(-),ENSGALG00000016442(RRM2),ENSGALG00000006334(LAP3),ENSGALG00000001062(GGT7),ENSGALG00000004521(GPX3),ENSGALG00000008409(-),ENSGALG00000003039(SRM),ENSGALG00000006344(-),ENSGALG00000040504(GGT5),ENSGALG00000016324(-),ENSGALG00000002797(PGD),ENSGALG00000016325(-),ENSGALG00000006565(-),	ENSGALG00000016444(ODC1),ENSGALG00000017350(RRM1),ENSGALG00000016442(RRM2),ENSGALG00000006334(LAP3),ENSGALG00000008409(-),ENSGALG00000003039(SRM),ENSGALG00000040504(GGT5),ENSGALG00000002797(PGD),ENSGALG00000016325(-),ENSGALG00000006565(-),	ENSGALG00000005204(-),ENSGALG00000016322(-),ENSGALG00000001062(GGT7),ENSGALG00000004521(GPX3),ENSGALG00000006344(-),ENSGALG00000016324(-),	1.57199	0.0539931	0.383959
gga03320	PPAR signaling pathway	22	12	10	1095	53	3873	ENSGALG00000038933(FABP7),ENSGALG00000041344(FABP5),ENSGALG00000015090(PLIN2),ENSGALG00000019061(-),ENSGALG00000041470(PPARA),ENSGALG00000016285(-),ENSGALG00000030920(-),ENSGALG00000005739(SCD),ENSGALG00000007178(-),ENSGALG00000007077(CPT1A),ENSGALG00000006644(-),ENSGALG00000012112(-),ENSGALG00000008840(ACSL5),ENSGALG00000014368(APOA5),ENSGALG00000030025(-),ENSGALG00000004509(-),ENSGALG0000000843…	ENSGALG00000038933(FABP7),ENSGALG00000041344(FABP5),ENSGALG00000019061(-),ENSGALG00000041470(PPARA),ENSGALG00000016285(-),ENSGALG00000005739(SCD),ENSGALG00000007178(-),ENSGALG00000012112(-),ENSGALG00000008840(ACSL5),ENSGALG00000007132(ACOX2),ENSGALG00000001749(ACSBG2),ENSGALG00000005554(ADIPOQ),	ENSGALG00000015090(PLIN2),ENSGALG00000030920(-),ENSGALG00000007077(CPT1A),ENSGALG00000006644(-),ENSGALG00000014368(APOA5),ENSGALG00000030025(-),ENSGALG00000004509(-),ENSGALG00000008439(-),ENSGALG00000007114(APOA1),ENSGALG00000034502(SCD5),	1.46818	0.057364	0.389214
gga00790	Folate biosynthesis	7	5	2	1095	13	3873	ENSGALG00000023866(-),ENSGALG00000026757(-),ENSGALG00000042460(FPGS),ENSGALG00000010051(MOCS1),ENSGALG00000012200(GCH1),ENSGALG00000000067(SPR),ENSGALG00000007848(PTS),	ENSGALG00000026757(-),ENSGALG00000042460(FPGS),ENSGALG00000012200(GCH1),ENSGALG00000000067(SPR),ENSGALG00000007848(PTS),	ENSGALG00000023866(-),ENSGALG00000010051(MOCS1),	1.90453	0.0690348	0.384623
gga00250	Alanine, aspartate and glutamate metabolism	14	10	4	1095	31	3873	ENSGALG00000008518(-),ENSGALG00000000081(-),ENSGALG00000036391(GFPT1),ENSGALG00000004669(ASPA),ENSGALG00000010702(ADSS),ENSGALG00000002558(-),ENSGALG00000002321(GOT2),ENSGALG00000017234(FOLH1),ENSGALG00000002576(ASL2),ENSGALG00000011618(ADSSL1),ENSGALG00000015057(DDO),ENSGALG00000023689(ASS1),ENSGALG00000013728(PPAT),ENSGALG00000003432(AGXT2),	ENSGALG00000008518(-),ENSGALG00000000081(-),ENSGALG00000036391(GFPT1),ENSGALG00000004669(ASPA),ENSGALG00000010702(ADSS),ENSGALG00000002558(-),ENSGALG00000002321(GOT2),ENSGALG00000002576(ASL2),ENSGALG00000023689(ASS1),ENSGALG00000013728(PPAT),	ENSGALG00000017234(FOLH1),ENSGALG00000011618(ADSSL1),ENSGALG00000015057(DDO),ENSGALG00000003432(AGXT2),	1.59735	0.0703007	0.378169
gga00380	Tryptophan metabolism	15	9	6	1095	34	3873	ENSGALG00000000081(-),ENSGALG00000009926(HAAO),ENSGALG00000030187(CAT),ENSGALG00000001325(-),ENSGALG00000003495(-),ENSGALG00000025822(CYP1B1),ENSGALG00000011659(ACAT2),ENSGALG00000035207(TDO2),ENSGALG00000020876(-),ENSGALG00000032836(MAOB),ENSGALG00000001320(-),ENSGALG00000004763(-),ENSGALG00000008185(-),ENSGALG00000016224(MAOA),ENSGALG00000012418(-),	ENSGALG00000000081(-),ENSGALG00000009926(HAAO),ENSGALG00000001325(-),ENSGALG00000003495(-),ENSGALG00000011659(ACAT2),ENSGALG00000035207(TDO2),ENSGALG00000032836(MAOB),ENSGALG00000001320(-),ENSGALG00000016224(MAOA),	ENSGALG00000030187(CAT),ENSGALG00000025822(CYP1B1),ENSGALG00000020876(-),ENSGALG00000004763(-),ENSGALG00000008185(-),ENSGALG00000012418(-),	1.56044	0.074959	0.389787
gga04933	AGE-RAGE signaling pathway in diabetic complications	30	17	13	1095	77	3873	ENSGALG00000010915(IL6),ENSGALG00000002583(PIK3CD),ENSGALG00000003580(MMP2),ENSGALG00000016261(CYBB),ENSGALG00000005505(PIK3CB),ENSGALG00000029940(il-1beta),ENSGALG00000042105(PLCB2),ENSGALG00000005257(-),ENSGALG00000012735(EDN1),ENSGALG00000026167(PIK3R5),ENSGALG00000012885(BCL2),ENSGALG00000037943(PRKCB),ENSGALG00000033507(PLCG2),ENSGALG00000003282(STAT5B),ENSGALG00000036798(COL4A1),ENSGALG0000…	ENSGALG00000010915(IL6),ENSGALG00000016261(CYBB),ENSGALG00000005505(PIK3CB),ENSGALG00000029940(il-1beta),ENSGALG00000042105(PLCB2),ENSGALG00000005257(-),ENSGALG00000012735(EDN1),ENSGALG00000026167(PIK3R5),ENSGALG00000037943(PRKCB),ENSGALG00000033507(PLCG2),ENSGALG00000007669(EGR1),ENSGALG00000011668(-),ENSGALG00000005619(-),ENSGALG00000044442(THBD),ENSGALG00000003578(FN1),ENSGALG00000026098(IL8),…	ENSGALG00000002583(PIK3CD),ENSGALG00000003580(MMP2),ENSGALG00000012885(BCL2),ENSGALG00000003282(STAT5B),ENSGALG00000036798(COL4A1),ENSGALG00000038512(AGTR1),ENSGALG00000009612(-),ENSGALG00000016843(COL4A2),ENSGALG00000014786(-),ENSGALG00000038612(COL4A3),ENSGALG00000022980(CDKN1B),ENSGALG00000025950(PRKCA),ENSGALG00000011109(MAPK10),	1.37805	0.0760308	0.382606
gga03440	Homologous recombination	16	15	1	1095	37	3873	ENSGALG00000002781(-),ENSGALG00000011533(XRCC3),ENSGALG00000000734(-),ENSGALG00000037932(-),ENSGALG00000010356(RAD54L),ENSGALG00000007676(EME1),ENSGALG00000017073(BRCA2),ENSGALG00000043597(-),ENSGALG00000010700(RPA3),ENSGALG00000012766(SYCP3),ENSGALG00000008256(BLM),ENSGALG00000003484(BARD1),ENSGALG00000014982(RBBP8),ENSGALG00000030313(RAD51A),ENSGALG00000038189(-),ENSGALG00000039171(RAD52),	ENSGALG00000002781(-),ENSGALG00000011533(XRCC3),ENSGALG00000000734(-),ENSGALG00000037932(-),ENSGALG00000010356(RAD54L),ENSGALG00000007676(EME1),ENSGALG00000017073(BRCA2),ENSGALG00000043597(-),ENSGALG00000010700(RPA3),ENSGALG00000008256(BLM),ENSGALG00000003484(BARD1),ENSGALG00000014982(RBBP8),ENSGALG00000030313(RAD51A),ENSGALG00000038189(-),ENSGALG00000039171(RAD52),	ENSGALG00000012766(SYCP3),	1.52951	0.0790194	0.38522
gga00980	Metabolism of xenobiotics by cytochrome P450	14	6	8	1095	32	3873	ENSGALG00000030614(-),ENSGALG00000005204(-),ENSGALG00000010303(-),ENSGALG00000016322(-),ENSGALG00000001325(-),ENSGALG00000025822(CYP1B1),ENSGALG00000008409(-),ENSGALG00000011805(-),ENSGALG00000006344(-),ENSGALG00000020160(-),ENSGALG00000016324(-),ENSGALG00000001320(-),ENSGALG00000016325(-),ENSGALG00000031013(DHDH),	ENSGALG00000010303(-),ENSGALG00000001325(-),ENSGALG00000008409(-),ENSGALG00000011805(-),ENSGALG00000001320(-),ENSGALG00000016325(-),	ENSGALG00000030614(-),ENSGALG00000005204(-),ENSGALG00000016322(-),ENSGALG00000025822(CYP1B1),ENSGALG00000006344(-),ENSGALG00000020160(-),ENSGALG00000016324(-),ENSGALG00000031013(DHDH),	1.54743	0.0879459	0.415744
gga00330	Arginine and proline metabolism	15	11	4	1095	35	3873	ENSGALG00000016444(ODC1),ENSGALG00000007728(-),ENSGALG00000015977(SMOX),ENSGALG00000003495(-),ENSGALG00000002321(GOT2),ENSGALG00000006334(LAP3),ENSGALG00000033828(-),ENSGALG00000011511(CKB),ENSGALG00000023435(GATM),ENSGALG00000004325(P4HA1),ENSGALG00000003039(SRM),ENSGALG00000032836(MAOB),ENSGALG00000009519(ARG2),ENSGALG00000004763(-),ENSGALG00000016224(MAOA),	ENSGALG00000016444(ODC1),ENSGALG00000003495(-),ENSGALG00000002321(GOT2),ENSGALG00000006334(LAP3),ENSGALG00000033828(-),ENSGALG00000011511(CKB),ENSGALG00000004325(P4HA1),ENSGALG00000003039(SRM),ENSGALG00000032836(MAOB),ENSGALG00000009519(ARG2),ENSGALG00000016224(MAOA),	ENSGALG00000007728(-),ENSGALG00000015977(SMOX),ENSGALG00000023435(GATM),ENSGALG00000004763(-),	1.51585	0.0925252	0.424528
gga00524	Neomycin, kanamycin and gentamicin biosynthesis	2	1	1	1095	3	3873	ENSGALG00000034855(HK2),ENSGALG00000021039(HKDC1),	ENSGALG00000034855(HK2),	ENSGALG00000021039(HKDC1),	2.35799	0.109572	0.488379
gga00400	Phenylalanine, tyrosine and tryptophan biosynthesis	3	2	1	1095	5	3873	ENSGALG00000000081(-),ENSGALG00000002321(GOT2),ENSGALG00000000893(TAT),	ENSGALG00000000081(-),ENSGALG00000002321(GOT2),	ENSGALG00000000893(TAT),	2.12219	0.11108	0.481346
gga00512	Mucin type O-glycan biosynthesis	11	7	4	1095	25	3873	ENSGALG00000002242(-),ENSGALG00000001862(ST6GALNAC1),ENSGALG00000006233(-),ENSGALG00000010744(GALNT7),ENSGALG00000013197(GALNT12),ENSGALG00000010960(GALNT3),ENSGALG00000015166(GCNT1),ENSGALG00000037773(ST3GAL1),ENSGALG00000005584(GALNT18),ENSGALG00000041101(GALNT6),ENSGALG00000001130(WBSCR17),	ENSGALG00000002242(-),ENSGALG00000006233(-),ENSGALG00000010744(GALNT7),ENSGALG00000013197(GALNT12),ENSGALG00000015166(GCNT1),ENSGALG00000005584(GALNT18),ENSGALG00000041101(GALNT6),	ENSGALG00000001862(ST6GALNAC1),ENSGALG00000010960(GALNT3),ENSGALG00000037773(ST3GAL1),ENSGALG00000001130(WBSCR17),	1.55627	0.114776	0.483921
gga00770	Pantothenate and CoA biosynthesis	6	4	2	1095	12	3873	ENSGALG00000005509(DPYD),ENSGALG00000011447(GADL1),ENSGALG00000037587(ENPP3),ENSGALG00000006627(UPB1),ENSGALG00000013993(-),ENSGALG00000039011(DPYS),	ENSGALG00000011447(GADL1),ENSGALG00000037587(ENPP3),ENSGALG00000013993(-),ENSGALG00000039011(DPYS),	ENSGALG00000005509(DPYD),ENSGALG00000006627(UPB1),	1.76849	0.115684	0.474911
gga02010	ABC transporters	14	10	4	1095	34	3873	ENSGALG00000013244(ABCC9),ENSGALG00000038152(ABCC6),ENSGALG00000015675(-),ENSGALG00000010901(-),ENSGALG00000021399(-),ENSGALG00000030677(ABCG2),ENSGALG00000006172(ABCC8),ENSGALG00000005752(ABCA4),ENSGALG00000016896(ABCC4),ENSGALG00000010891(ABCB11),ENSGALG00000008912(-),ENSGALG00000035075(TAP1),ENSGALG00000029381(TAP2),ENSGALG00000021395(-),	ENSGALG00000013244(ABCC9),ENSGALG00000015675(-),ENSGALG00000010901(-),ENSGALG00000030677(ABCG2),ENSGALG00000006172(ABCC8),ENSGALG00000016896(ABCC4),ENSGALG00000008912(-),ENSGALG00000035075(TAP1),ENSGALG00000029381(TAP2),ENSGALG00000021395(-),	ENSGALG00000038152(ABCC6),ENSGALG00000021399(-),ENSGALG00000005752(ABCA4),ENSGALG00000010891(ABCB11),	1.45641	0.132149	0.528598
gga00350	Tyrosine metabolism	14	9	5	1095	34	3873	ENSGALG00000030614(-),ENSGALG00000000081(-),ENSGALG00000010432(GSTZ1),ENSGALG00000024041(FAHD1),ENSGALG00000002321(GOT2),ENSGALG00000002024(COMT),ENSGALG00000006326(-),ENSGALG00000000893(TAT),ENSGALG00000020160(-),ENSGALG00000020876(-),ENSGALG00000032836(MAOB),ENSGALG00000008185(-),ENSGALG00000016224(MAOA),ENSGALG00000016899(DCT),	ENSGALG00000000081(-),ENSGALG00000010432(GSTZ1),ENSGALG00000024041(FAHD1),ENSGALG00000002321(GOT2),ENSGALG00000002024(COMT),ENSGALG00000006326(-),ENSGALG00000032836(MAOB),ENSGALG00000016224(MAOA),ENSGALG00000016899(DCT),	ENSGALG00000030614(-),ENSGALG00000000893(TAT),ENSGALG00000020160(-),ENSGALG00000020876(-),ENSGALG00000008185(-),	1.45641	0.132149	0.528598
gga00500	Starch and sucrose metabolism	10	6	4	1095	23	3873	ENSGALG00000031147(G6PC3),ENSGALG00000039394(PGM2),ENSGALG00000013265(GYS2),ENSGALG00000037587(ENPP3),ENSGALG00000010899(G6PC2),ENSGALG00000004956(GPI),ENSGALG00000012365(PYGL),ENSGALG00000034855(HK2),ENSGALG00000021039(HKDC1),ENSGALG00000008855(UGP2),	ENSGALG00000031147(G6PC3),ENSGALG00000039394(PGM2),ENSGALG00000037587(ENPP3),ENSGALG00000004956(GPI),ENSGALG00000034855(HK2),ENSGALG00000008855(UGP2),	ENSGALG00000013265(GYS2),ENSGALG00000010899(G6PC2),ENSGALG00000012365(PYGL),ENSGALG00000021039(HKDC1),	1.53782	0.135804	0.516717
gga00120	Primary bile acid biosynthesis	6	5	1	1095	13	3873	ENSGALG00000016710(CYP39A1),ENSGALG00000040619(BAAT),ENSGALG00000011162(CYP46A1),ENSGALG00000012834(AKR1D1),ENSGALG00000007132(ACOX2),ENSGALG00000006352(CH25H),	ENSGALG00000016710(CYP39A1),ENSGALG00000040619(BAAT),ENSGALG00000012834(AKR1D1),ENSGALG00000007132(ACOX2),ENSGALG00000006352(CH25H),	ENSGALG00000011162(CYP46A1),	1.63246	0.160584	0.596455
gga04920	Adipocytokine signaling pathway	21	9	12	1095	56	3873	ENSGALG00000031147(G6PC3),ENSGALG00000008107(-),ENSGALG00000010983(NPY),ENSGALG00000027786(SOCS3),ENSGALG00000041470(PPARA),ENSGALG00000010826(PRKAA2),ENSGALG00000016600(POMC),ENSGALG00000010899(G6PC2),ENSGALG00000007077(CPT1A),ENSGALG00000006644(-),ENSGALG00000034970(PRKCQ),ENSGALG00000035017(-),ENSGALG00000008840(ACSL5),ENSGALG00000042851(PPARGC1A),ENSGALG00000008439(-),ENSGALG00000005043(ACACB…	ENSGALG00000031147(G6PC3),ENSGALG00000027786(SOCS3),ENSGALG00000041470(PPARA),ENSGALG00000010826(PRKAA2),ENSGALG00000035017(-),ENSGALG00000008840(ACSL5),ENSGALG00000001749(ACSBG2),ENSGALG00000044525(NFKBIE),ENSGALG00000005554(ADIPOQ),	ENSGALG00000008107(-),ENSGALG00000010983(NPY),ENSGALG00000016600(POMC),ENSGALG00000010899(G6PC2),ENSGALG00000007077(CPT1A),ENSGALG00000006644(-),ENSGALG00000034970(PRKCQ),ENSGALG00000042851(PPARGC1A),ENSGALG00000008439(-),ENSGALG00000005043(ACACB),ENSGALG00000001617(CAMKK1),ENSGALG00000011109(MAPK10),	1.32637	0.168745	0.61219
gga00340	Histidine metabolism	7	5	2	1095	16	3873	ENSGALG00000004669(ASPA),ENSGALG00000003495(-),ENSGALG00000023436(HDC),ENSGALG00000032836(MAOB),ENSGALG00000012377(HNMT),ENSGALG00000004763(-),ENSGALG00000016224(MAOA),	ENSGALG00000004669(ASPA),ENSGALG00000003495(-),ENSGALG00000023436(HDC),ENSGALG00000032836(MAOB),ENSGALG00000016224(MAOA),	ENSGALG00000012377(HNMT),ENSGALG00000004763(-),	1.54743	0.178633	0.633333
gga00260	Glycine, serine and threonine metabolism	13	8	5	1095	33	3873	ENSGALG00000002638(-),ENSGALG00000004518(-),ENSGALG00000004018(GLYCTK),ENSGALG00000043290(GNMT),ENSGALG00000023435(GATM),ENSGALG00000032836(MAOB),ENSGALG00000016196(-),ENSGALG00000002855(SARDH),ENSGALG00000007606(PGAM1),ENSGALG00000032679(GCSH),ENSGALG00000016224(MAOA),ENSGALG00000016651(-),ENSGALG00000003432(AGXT2),	ENSGALG00000004518(-),ENSGALG00000043290(GNMT),ENSGALG00000032836(MAOB),ENSGALG00000016196(-),ENSGALG00000002855(SARDH),ENSGALG00000007606(PGAM1),ENSGALG00000032679(GCSH),ENSGALG00000016224(MAOA),	ENSGALG00000002638(-),ENSGALG00000004018(GLYCTK),ENSGALG00000023435(GATM),ENSGALG00000016651(-),ENSGALG00000003432(AGXT2),	1.39336	0.186193	0.645469
gga00520	Amino sugar and nucleotide sugar metabolism	14	12	2	1095	36	3873	ENSGALG00000002725(UAP1),ENSGALG00000039394(PGM2),ENSGALG00000036391(GFPT1),ENSGALG00000031525(TSTA3),ENSGALG00000023760(CHIA),ENSGALG00000012414(GNPNAT1),ENSGALG00000004956(GPI),ENSGALG00000034855(HK2),ENSGALG00000013229(CMAS),ENSGALG00000021039(HKDC1),ENSGALG00000008855(UGP2),ENSGALG00000029296(MPI),ENSGALG00000032372(CYB5R2),ENSGALG00000043828(HEXA),	ENSGALG00000002725(UAP1),ENSGALG00000039394(PGM2),ENSGALG00000036391(GFPT1),ENSGALG00000031525(TSTA3),ENSGALG00000023760(CHIA),ENSGALG00000012414(GNPNAT1),ENSGALG00000004956(GPI),ENSGALG00000034855(HK2),ENSGALG00000013229(CMAS),ENSGALG00000008855(UGP2),ENSGALG00000029296(MPI),ENSGALG00000032372(CYB5R2),	ENSGALG00000021039(HKDC1),ENSGALG00000043828(HEXA),	1.37549	0.18915	0.641466
gga00072	Synthesis and degradation of ketone bodies	5	3	2	1095	11	3873	ENSGALG00000014862(-),ENSGALG00000016294(HMGCLL1),ENSGALG00000011659(ACAT2),ENSGALG00000002960(HMGCS2),ENSGALG00000006976(-),	ENSGALG00000014862(-),ENSGALG00000016294(HMGCLL1),ENSGALG00000011659(ACAT2),	ENSGALG00000002960(HMGCS2),ENSGALG00000006976(-),	1.60772	0.192016	0.637331
gga00061	Fatty acid biosynthesis	5	3	2	1095	11	3873	ENSGALG00000006644(-),ENSGALG00000008840(ACSL5),ENSGALG00000005043(ACACB),ENSGALG00000040896(FASN),ENSGALG00000001749(ACSBG2),	ENSGALG00000008840(ACSL5),ENSGALG00000040896(FASN),ENSGALG00000001749(ACSBG2),	ENSGALG00000006644(-),ENSGALG00000005043(ACACB),	1.60772	0.192016	0.637331
gga04810	Regulation of actin cytoskeleton	56	32	24	1095	167	3873	ENSGALG00000016866(FGF14),ENSGALG00000002583(PIK3CD),ENSGALG00000020386(BDKRB1),ENSGALG00000015842(TIAM1),ENSGALG00000029378(ITGA9),ENSGALG00000005998(RRAS2),ENSGALG00000000336(PP1M M21 subunit),ENSGALG00000031255(FGF1),ENSGALG00000009621(ACTB),ENSGALG00000005505(PIK3CB),ENSGALG00000025748(FGF9),ENSGALG00000026383(-),ENSGALG00000042082(MOS),ENSGALG00000001793(MYL10),ENSGALG00000004334(MYLK3),ENSG…	ENSGALG00000020386(BDKRB1),ENSGALG00000015842(TIAM1),ENSGALG00000005998(RRAS2),ENSGALG00000009621(ACTB),ENSGALG00000005505(PIK3CB),ENSGALG00000026383(-),ENSGALG00000001793(MYL10),ENSGALG00000004334(MYLK3),ENSGALG00000000379(-),ENSGALG00000026167(PIK3R5),ENSGALG00000035386(NCKAP1L),ENSGALG00000013742(EZR),ENSGALG00000007511(ITGB2),ENSGALG00000036971(FGF12),ENSGALG00000013253(INSRR),ENSGALG00000001…	ENSGALG00000016866(FGF14),ENSGALG00000002583(PIK3CD),ENSGALG00000029378(ITGA9),ENSGALG00000000336(PP1M M21 subunit),ENSGALG00000031255(FGF1),ENSGALG00000025748(FGF9),ENSGALG00000042082(MOS),ENSGALG00000008842(PIKFYVE),ENSGALG00000008797(-),ENSGALG00000016451(ROCK2),ENSGALG00000015066(WASF1),ENSGALG00000008365(CHRM4),ENSGALG00000012273(SOS2),ENSGALG00000017179(PDGFD),ENSGALG00000021572(SSH2),ENSGA…	1.18606	0.193613	0.6164
gga01200	Carbon metabolism	32	26	6	1095	91	3873	ENSGALG00000002638(-),ENSGALG00000030466(CS),ENSGALG00000016430(-),ENSGALG00000004018(GLYCTK),ENSGALG00000030187(CAT),ENSGALG00000005888(PGP),ENSGALG00000002321(GOT2),ENSGALG00000003362(ACSS2),ENSGALG00000001949(MDH2),ENSGALG00000014528(ENO2),ENSGALG00000005309(TKT),ENSGALG00000001992(PKM),ENSGALG00000004956(GPI),ENSGALG00000011659(ACAT2),ENSGALG00000014526(-),ENSGALG00000034855(HK2),ENSGALG00000…	ENSGALG00000030466(CS),ENSGALG00000016430(-),ENSGALG00000005888(PGP),ENSGALG00000002321(GOT2),ENSGALG00000003362(ACSS2),ENSGALG00000001949(MDH2),ENSGALG00000005309(TKT),ENSGALG00000001992(PKM),ENSGALG00000004956(GPI),ENSGALG00000011659(ACAT2),ENSGALG00000014526(-),ENSGALG00000034855(HK2),ENSGALG00000006543(PFKL),ENSGALG00000016724(RGN),ENSGALG00000016592(PRPS2),ENSGALG00000010286(DLST),ENSGALG000…	ENSGALG00000002638(-),ENSGALG00000004018(GLYCTK),ENSGALG00000030187(CAT),ENSGALG00000014528(ENO2),ENSGALG00000021039(HKDC1),ENSGALG00000008845(HAO1),	1.24378	0.195605	0.610289
gga04620	Toll-like receptor signaling pathway	28	22	6	1095	79	3873	ENSGALG00000010915(IL6),ENSGALG00000002583(PIK3CD),ENSGALG00000016590(TLR7),ENSGALG00000005505(PIK3CB),ENSGALG00000014297(IRF7),ENSGALG00000032701(LY96),ENSGALG00000029940(il-1beta),ENSGALG00000026167(PIK3R5),ENSGALG00000007001(TLR4),ENSGALG00000012356(TAB2),ENSGALG00000004370(MAP2K6),ENSGALG00000028147(CTSK),ENSGALG00000001267(-),ENSGALG00000009392(TLR5),ENSGALG00000014786(-),ENSGALG00000039982(…	ENSGALG00000010915(IL6),ENSGALG00000016590(TLR7),ENSGALG00000005505(PIK3CB),ENSGALG00000014297(IRF7),ENSGALG00000032701(LY96),ENSGALG00000029940(il-1beta),ENSGALG00000026167(PIK3R5),ENSGALG00000007001(TLR4),ENSGALG00000004370(MAP2K6),ENSGALG00000001267(-),ENSGALG00000039982(IRF5),ENSGALG00000011668(-),ENSGALG00000027093(-),ENSGALG00000043603(CCL5),ENSGALG00000017485(-),ENSGALG00000026098(IL8),ENS…	ENSGALG00000002583(PIK3CD),ENSGALG00000012356(TAB2),ENSGALG00000028147(CTSK),ENSGALG00000009392(TLR5),ENSGALG00000014786(-),ENSGALG00000011109(MAPK10),	1.25362	0.20504	0.627182
gga04914	Progesterone-mediated oocyte maturation	24	16	8	1095	67	3873	ENSGALG00000002583(PIK3CD),ENSGALG00000012755(IGF-I),ENSGALG00000004179(ANAPC5),ENSGALG00000040651(IGF1R),ENSGALG00000025810(-),ENSGALG00000004161(CCNB2),ENSGALG00000005505(PIK3CB),ENSGALG00000042082(MOS),ENSGALG00000011881(CCNA2),ENSGALG00000016608(ADCY3),ENSGALG00000002150(-),ENSGALG00000010175(HSP90AB1),ENSGALG00000026167(PIK3R5),ENSGALG00000038469(CDC25A),ENSGALG00000007610(CDC23),ENSGALG0000…	ENSGALG00000004179(ANAPC5),ENSGALG00000025810(-),ENSGALG00000004161(CCNB2),ENSGALG00000005505(PIK3CB),ENSGALG00000011881(CCNA2),ENSGALG00000010175(HSP90AB1),ENSGALG00000026167(PIK3R5),ENSGALG00000038469(CDC25A),ENSGALG00000007610(CDC23),ENSGALG00000003085(CDK1),ENSGALG00000003837(ADCY7),ENSGALG00000006110(PLK1),ENSGALG00000032699(CDK2),ENSGALG00000011967(MAD2L1),ENSGALG00000011473(RPS6KA2),ENSGAL…	ENSGALG00000002583(PIK3CD),ENSGALG00000012755(IGF-I),ENSGALG00000040651(IGF1R),ENSGALG00000042082(MOS),ENSGALG00000016608(ADCY3),ENSGALG00000002150(-),ENSGALG00000014786(-),ENSGALG00000011109(MAPK10),	1.26698	0.213754	0.641262
gga00360	Phenylalanine metabolism	6	5	1	1095	14	3873	ENSGALG00000000081(-),ENSGALG00000002321(GOT2),ENSGALG00000006326(-),ENSGALG00000000893(TAT),ENSGALG00000032836(MAOB),ENSGALG00000016224(MAOA),	ENSGALG00000000081(-),ENSGALG00000002321(GOT2),ENSGALG00000006326(-),ENSGALG00000032836(MAOB),ENSGALG00000016224(MAOA),	ENSGALG00000000893(TAT),	1.51585	0.214212	0.630511
gga00220	Arginine biosynthesis	7	7	0	1095	17	3873	ENSGALG00000008518(-),ENSGALG00000002558(-),ENSGALG00000002321(GOT2),ENSGALG00000002576(ASL2),ENSGALG00000042984(-),ENSGALG00000023689(ASS1),ENSGALG00000009519(ARG2),	ENSGALG00000008518(-),ENSGALG00000002558(-),ENSGALG00000002321(GOT2),ENSGALG00000002576(ASL2),ENSGALG00000042984(-),ENSGALG00000023689(ASS1),ENSGALG00000009519(ARG2),	-	1.45641	0.229655	0.663448
gga04916	Melanogenesis	29	15	14	1095	84	3873	ENSGALG00000005621(CAMK2A),ENSGALG00000039999(FZD8),ENSGALG00000011206(KITLG),ENSGALG00000039583(MITF),ENSGALG00000043009(WNT1),ENSGALG00000034101(FZD5),ENSGALG00000016608(ADCY3),ENSGALG00000042105(PLCB2),ENSGALG00000012735(EDN1),ENSGALG00000016600(POMC),ENSGALG00000041927(FZD9),ENSGALG00000031960(Lef-1),ENSGALG00000008393(CREB3L1),ENSGALG00000037943(PRKCB),ENSGALG00000003163(GNAO1),ENSGALG000000…	ENSGALG00000005621(CAMK2A),ENSGALG00000039999(FZD8),ENSGALG00000011206(KITLG),ENSGALG00000043009(WNT1),ENSGALG00000042105(PLCB2),ENSGALG00000012735(EDN1),ENSGALG00000008393(CREB3L1),ENSGALG00000037943(PRKCB),ENSGALG00000001267(-),ENSGALG00000007979(CALML4),ENSGALG00000003837(ADCY7),ENSGALG00000038634(KIT),ENSGALG00000007466(EDNRB2),ENSGALG00000034196(-),ENSGALG00000016899(DCT),	ENSGALG00000039583(MITF),ENSGALG00000034101(FZD5),ENSGALG00000016608(ADCY3),ENSGALG00000016600(POMC),ENSGALG00000041927(FZD9),ENSGALG00000031960(Lef-1),ENSGALG00000003163(GNAO1),ENSGALG00000016912(EDNRB),ENSGALG00000034973(FZD7),ENSGALG00000033061(-),ENSGALG00000005401(WNT9A),ENSGALG00000008883(TCF7L2),ENSGALG00000025950(PRKCA),ENSGALG00000028069(WNT16),	1.2211	0.248794	0.705669
gga00270	Cysteine and methionine metabolism	13	10	3	1095	35	3873	ENSGALG00000000081(-),ENSGALG00000004518(-),ENSGALG00000006300(-),ENSGALG00000002321(GOT2),ENSGALG00000001949(MDH2),ENSGALG00000000893(TAT),ENSGALG00000002358(CDO1),ENSGALG00000002479(MAT1A),ENSGALG00000003039(SRM),ENSGALG00000035836(LDHB),ENSGALG00000016196(-),ENSGALG00000003432(AGXT2),ENSGALG00000033677(AHCY),	ENSGALG00000000081(-),ENSGALG00000004518(-),ENSGALG00000006300(-),ENSGALG00000002321(GOT2),ENSGALG00000001949(MDH2),ENSGALG00000002479(MAT1A),ENSGALG00000003039(SRM),ENSGALG00000035836(LDHB),ENSGALG00000016196(-),ENSGALG00000033677(AHCY),	ENSGALG00000000893(TAT),ENSGALG00000002358(CDO1),ENSGALG00000003432(AGXT2),	1.31374	0.259311	0.722367
gga00750	Vitamin B6 metabolism	3	1	2	1095	7	3873	ENSGALG00000016205(PDXK),ENSGALG00000020876(-),ENSGALG00000008185(-),	ENSGALG00000016205(PDXK),	ENSGALG00000020876(-),ENSGALG00000008185(-),	1.51585	0.279219	0.764179
gga00620	Pyruvate metabolism	11	9	2	1095	30	3873	ENSGALG00000016430(-),ENSGALG00000006300(-),ENSGALG00000003495(-),ENSGALG00000003362(ACSS2),ENSGALG00000001949(MDH2),ENSGALG00000001992(PKM),ENSGALG00000011659(ACAT2),ENSGALG00000035836(LDHB),ENSGALG00000017246(ME3),ENSGALG00000005043(ACACB),ENSGALG00000004763(-),	ENSGALG00000016430(-),ENSGALG00000006300(-),ENSGALG00000003495(-),ENSGALG00000003362(ACSS2),ENSGALG00000001949(MDH2),ENSGALG00000001992(PKM),ENSGALG00000011659(ACAT2),ENSGALG00000035836(LDHB),ENSGALG00000017246(ME3),	ENSGALG00000005043(ACACB),ENSGALG00000004763(-),	1.29689	0.30254	0.813727
gga00230	Purine metabolism	44	37	7	1095	135	3873	ENSGALG00000017350(RRM1),ENSGALG00000016278(PRIM2),ENSGALG00000039394(PGM2),ENSGALG00000008701(XDH),ENSGALG00000005961(dAK),ENSGALG00000010863(TWISTNB),ENSGALG00000012705(GMPR),ENSGALG00000003597(AK2),ENSGALG00000027630(NPR2),ENSGALG00000039935(PDE1C),ENSGALG00000037932(-),ENSGALG00000016442(RRM2),ENSGALG00000005057(ADK),ENSGALG00000010702(ADSS),ENSGALG00000011537(PDE10A),ENSGALG00000039696(ENTPD…	ENSGALG00000017350(RRM1),ENSGALG00000016278(PRIM2),ENSGALG00000039394(PGM2),ENSGALG00000008701(XDH),ENSGALG00000005961(dAK),ENSGALG00000010863(TWISTNB),ENSGALG00000012705(GMPR),ENSGALG00000003597(AK2),ENSGALG00000037932(-),ENSGALG00000016442(RRM2),ENSGALG00000005057(ADK),ENSGALG00000010702(ADSS),ENSGALG00000011537(PDE10A),ENSGALG00000039696(ENTPD2),ENSGALG00000015230(NME7),ENSGALG00000037587(ENPP…	ENSGALG00000027630(NPR2),ENSGALG00000039935(PDE1C),ENSGALG00000016608(ADCY3),ENSGALG00000015373(PDE6B),ENSGALG00000003689(PAPSS2),ENSGALG00000011618(ADSSL1),ENSGALG00000002688(NME4),	1.1528	0.316062	0.835689
gga00604	Glycosphingolipid biosynthesis - ganglio series	5	1	4	1095	13	3873	ENSGALG00000013211(Sial-T2),ENSGALG00000037773(ST3GAL1),ENSGALG00000035927(ST8SIA5),ENSGALG00000033260(SIAT9),ENSGALG00000043828(HEXA),	ENSGALG00000013211(Sial-T2),	ENSGALG00000037773(ST3GAL1),ENSGALG00000035927(ST8SIA5),ENSGALG00000033260(SIAT9),ENSGALG00000043828(HEXA),	1.36038	0.334416	0.869482
gga04080	Neuroactive ligand-receptor interaction	76	41	35	1095	244	3873	ENSGALG00000020386(BDKRB1),ENSGALG00000017003(MLNR),ENSGALG00000042317(P2RY2),ENSGALG00000040367(P2RY14),ENSGALG00000005170(HRH3),ENSGALG00000013218(C3AR1),ENSGALG00000038787(-),ENSGALG00000004083(GRIA1),ENSGALG00000014206(GABRA2),ENSGALG00000036470(P2RY12),ENSGALG00000017212(GPR83),ENSGALG00000037390(-),ENSGALG00000009095(-),ENSGALG00000004613(-),ENSGALG00000026092(HRH4),ENSGALG00000039837(CCKBR…	ENSGALG00000020386(BDKRB1),ENSGALG00000017003(MLNR),ENSGALG00000042317(P2RY2),ENSGALG00000040367(P2RY14),ENSGALG00000013218(C3AR1),ENSGALG00000036470(P2RY12),ENSGALG00000017212(GPR83),ENSGALG00000026092(HRH4),ENSGALG00000005657(CRHR2),ENSGALG00000029768(PTGDR),ENSGALG00000034109(GRIA3),ENSGALG00000005524(NTSR1),ENSGALG00000004346(P2RY4),ENSGALG00000044661(-),ENSGALG00000038995(GRIA4),ENSGALG00000…	ENSGALG00000005170(HRH3),ENSGALG00000038787(-),ENSGALG00000004083(GRIA1),ENSGALG00000014206(GABRA2),ENSGALG00000037390(-),ENSGALG00000009095(-),ENSGALG00000004613(-),ENSGALG00000039837(CCKBR),ENSGALG00000005476(PTH1R),ENSGALG00000014742(HTR1A),ENSGALG00000009280(NPY2R),ENSGALG00000009405(GRIA2),ENSGALG00000014824(PTGER4),ENSGALG00000002707(CHRNB2),ENSGALG00000007278(GRIN2A),ENSGALG00000003446(PRL…	1.10168	0.381294	0.975112
gga04540	Gap junction	24	17	7	1095	73	3873	ENSGALG00000006241(TUBA1B),ENSGALG00000008586(TUBB),ENSGALG00000040586(-),ENSGALG00000016608(ADCY3),ENSGALG00000042105(PLCB2),ENSGALG00000008444(TUBAL3),ENSGALG00000037943(PRKCB),ENSGALG00000012273(SOS2),ENSGALG00000003085(CDK1),ENSGALG00000017179(PDGFD),ENSGALG00000001267(-),ENSGALG00000010909(PRKG2),ENSGALG00000031275(TUBB6),ENSGALG00000012178(PDGFB),ENSGALG00000040260(TUBA1C),ENSGALG0000000383…	ENSGALG00000006241(TUBA1B),ENSGALG00000008586(TUBB),ENSGALG00000040586(-),ENSGALG00000042105(PLCB2),ENSGALG00000008444(TUBAL3),ENSGALG00000037943(PRKCB),ENSGALG00000003085(CDK1),ENSGALG00000001267(-),ENSGALG00000031275(TUBB6),ENSGALG00000012178(PDGFB),ENSGALG00000040260(TUBA1C),ENSGALG00000003837(ADCY7),ENSGALG00000016992(HTR2A),ENSGALG00000015729(LPAR1),ENSGALG00000000433(-),ENSGALG00000035946(G…	ENSGALG00000016608(ADCY3),ENSGALG00000012273(SOS2),ENSGALG00000017179(PDGFD),ENSGALG00000010909(PRKG2),ENSGALG00000003149(-),ENSGALG00000025950(PRKCA),ENSGALG00000030613(PDGFRB),	1.16284	0.395483	0.995086
gga00603	Glycosphingolipid biosynthesis - globo and isoglobo series	4	2	2	1095	11	3873	ENSGALG00000013211(Sial-T2),ENSGALG00000037773(ST3GAL1),ENSGALG00000014128(A4GALT),ENSGALG00000043828(HEXA),	ENSGALG00000013211(Sial-T2),ENSGALG00000014128(A4GALT),	ENSGALG00000037773(ST3GAL1),ENSGALG00000043828(HEXA),	1.28618	0.408516	1
gga03450	Non-homologous end-joining	4	3	1	1095	11	3873	ENSGALG00000016854(LIG4),ENSGALG00000011932(XRCC6),ENSGALG00000033781(FEN1),ENSGALG00000011492(XRCC5),	ENSGALG00000011932(XRCC6),ENSGALG00000033781(FEN1),ENSGALG00000011492(XRCC5),	ENSGALG00000016854(LIG4),	1.28618	0.408516	1
gga03410	Base excision repair	9	9	0	1095	26	3873	ENSGALG00000037932(-),ENSGALG00000006651(OGG1),ENSGALG00000017493(-),ENSGALG00000021285(-),ENSGALG00000033781(FEN1),ENSGALG00000043938(-),ENSGALG00000029292(PCNA),ENSGALG00000010719(NEIL3),ENSGALG00000009228(PARP1),	ENSGALG00000037932(-),ENSGALG00000006651(OGG1),ENSGALG00000017493(-),ENSGALG00000021285(-),ENSGALG00000033781(FEN1),ENSGALG00000043938(-),ENSGALG00000029292(PCNA),ENSGALG00000010719(NEIL3),ENSGALG00000009228(PARP1),	-	1.22434	0.416288	0.999091
gga00630	Glyoxylate and dicarboxylate metabolism	9	6	3	1095	26	3873	ENSGALG00000030466(CS),ENSGALG00000008518(-),ENSGALG00000004018(GLYCTK),ENSGALG00000030187(CAT),ENSGALG00000005888(PGP),ENSGALG00000001949(MDH2),ENSGALG00000011659(ACAT2),ENSGALG00000008845(HAO1),ENSGALG00000032679(GCSH),	ENSGALG00000030466(CS),ENSGALG00000008518(-),ENSGALG00000005888(PGP),ENSGALG00000001949(MDH2),ENSGALG00000011659(ACAT2),ENSGALG00000032679(GCSH),	ENSGALG00000004018(GLYCTK),ENSGALG00000030187(CAT),ENSGALG00000008845(HAO1),	1.22434	0.416288	0.999091
gga04520	Adherens junction	19	8	11	1095	58	3873	ENSGALG00000040651(IGF1R),ENSGALG00000009621(ACTB),ENSGALG00000008010(PTPN1),ENSGALG00000008763(SSX2IP),ENSGALG00000036883(MET),ENSGALG00000031960(Lef-1),ENSGALG00000040758(INSR),ENSGALG00000008797(-),ENSGALG00000015066(WASF1),ENSGALG00000006382(PTPRJ),ENSGALG00000014561(PTPN6),ENSGALG00000017103(WASF3),ENSGALG00000014463(ACTN2),ENSGALG00000012456(RAC2),ENSGALG00000000608(CDH1),ENSGALG00000042458…	ENSGALG00000009621(ACTB),ENSGALG00000008010(PTPN1),ENSGALG00000006382(PTPRJ),ENSGALG00000014561(PTPN6),ENSGALG00000014463(ACTN2),ENSGALG00000012456(RAC2),ENSGALG00000000608(CDH1),ENSGALG00000042458(ACTN1),	ENSGALG00000040651(IGF1R),ENSGALG00000008763(SSX2IP),ENSGALG00000036883(MET),ENSGALG00000031960(Lef-1),ENSGALG00000040758(INSR),ENSGALG00000008797(-),ENSGALG00000015066(WASF1),ENSGALG00000017103(WASF3),ENSGALG00000042538(BAIAP2),ENSGALG00000008883(TCF7L2),ENSGALG00000039786(FGFR1),	1.15867	0.438301	1
gga04910	Insulin signaling pathway	33	18	15	1095	104	3873	ENSGALG00000002583(PIK3CD),ENSGALG00000027188(SREBF1),ENSGALG00000007158(SOCS1),ENSGALG00000031147(G6PC3),ENSGALG00000008107(-),ENSGALG00000027786(SOCS3),ENSGALG00000005505(PIK3CB),ENSGALG00000008010(PTPN1),ENSGALG00000004336(INPPL1),ENSGALG00000010826(PRKAA2),ENSGALG00000013265(GYS2),ENSGALG00000026167(PIK3R5),ENSGALG00000010899(G6PC2),ENSGALG00000040758(INSR),ENSGALG00000012365(PYGL),ENSGALG000…	ENSGALG00000027188(SREBF1),ENSGALG00000031147(G6PC3),ENSGALG00000027786(SOCS3),ENSGALG00000005505(PIK3CB),ENSGALG00000008010(PTPN1),ENSGALG00000004336(INPPL1),ENSGALG00000010826(PRKAA2),ENSGALG00000026167(PIK3R5),ENSGALG00000041047(PPP1R3E),ENSGALG00000034855(HK2),ENSGALG00000006670(PPP1R3C),ENSGALG00000001267(-),ENSGALG00000007979(CALML4),ENSGALG00000008060(PRKAR2B),ENSGALG00000040896(FASN),ENSG…	ENSGALG00000002583(PIK3CD),ENSGALG00000007158(SOCS1),ENSGALG00000008107(-),ENSGALG00000013265(GYS2),ENSGALG00000010899(G6PC2),ENSGALG00000040758(INSR),ENSGALG00000012365(PYGL),ENSGALG00000012273(SOS2),ENSGALG00000003845(MKNK2),ENSGALG00000021039(HKDC1),ENSGALG00000014786(-),ENSGALG00000042851(PPARGC1A),ENSGALG00000005043(ACACB),ENSGALG00000030303(PPP1R3B),ENSGALG00000011109(MAPK10),	1.12231	0.450187	1
gga04068	FoxO signaling pathway	36	16	20	1095	114	3873	ENSGALG00000010915(IL6),ENSGALG00000002583(PIK3CD),ENSGALG00000012755(IGF-I),ENSGALG00000010129(PLK3),ENSGALG00000031147(G6PC3),ENSGALG00000040651(IGF1R),ENSGALG00000008107(-),ENSGALG00000025810(-),ENSGALG00000004161(CCNB2),ENSGALG00000005505(PIK3CB),ENSGALG00000030187(CAT),ENSGALG00000015297(FOXO3),ENSGALG00000010826(PRKAA2),ENSGALG00000013372(IL7R),ENSGALG00000010195(PLK4),ENSGALG00000026167(PI…	ENSGALG00000010915(IL6),ENSGALG00000010129(PLK3),ENSGALG00000031147(G6PC3),ENSGALG00000025810(-),ENSGALG00000004161(CCNB2),ENSGALG00000005505(PIK3CB),ENSGALG00000010826(PRKAA2),ENSGALG00000013372(IL7R),ENSGALG00000010195(PLK4),ENSGALG00000026167(PIK3R5),ENSGALG00000014725(PLK2),ENSGALG00000001267(-),ENSGALG00000011661(SOD2),ENSGALG00000006110(PLK1),ENSGALG00000032699(CDK2),ENSGALG00000010346(TGFB…	ENSGALG00000002583(PIK3CD),ENSGALG00000012755(IGF-I),ENSGALG00000040651(IGF1R),ENSGALG00000008107(-),ENSGALG00000030187(CAT),ENSGALG00000015297(FOXO3),ENSGALG00000010899(G6PC2),ENSGALG00000040758(INSR),ENSGALG00000007357(BCL6),ENSGALG00000012273(SOS2),ENSGALG00000041202(FBXO32),ENSGALG00000009612(-),ENSGALG00000014786(-),ENSGALG00000025977(GADD45A),ENSGALG00000026137(-),ENSGALG00000010476(BNIP3),…	1.11694	0.453199	1
gga05132	Salmonella infection	19	12	7	1095	59	3873	ENSGALG00000010915(IL6),ENSGALG00000000769(RAB7B),ENSGALG00000009621(ACTB),ENSGALG00000005678(FLNB),ENSGALG00000029940(il-1beta),ENSGALG00000007001(TLR4),ENSGALG00000008797(-),ENSGALG00000016451(ROCK2),ENSGALG00000015066(WASF1),ENSGALG00000009392(TLR5),ENSGALG00000011668(-),ENSGALG00000020927(ARPC5),ENSGALG00000003439(PLEKHM2),ENSGALG00000009722(DYNC1I1),ENSGALG00000026098(IL8),ENSGALG00000026995…	ENSGALG00000010915(IL6),ENSGALG00000000769(RAB7B),ENSGALG00000009621(ACTB),ENSGALG00000005678(FLNB),ENSGALG00000029940(il-1beta),ENSGALG00000007001(TLR4),ENSGALG00000011668(-),ENSGALG00000020927(ARPC5),ENSGALG00000026098(IL8),ENSGALG00000026995(RHOG),ENSGALG00000028037(FOS),ENSGALG00000032717(CCL4),	ENSGALG00000008797(-),ENSGALG00000016451(ROCK2),ENSGALG00000015066(WASF1),ENSGALG00000009392(TLR5),ENSGALG00000003439(PLEKHM2),ENSGALG00000009722(DYNC1I1),ENSGALG00000011109(MAPK10),	1.13903	0.481542	1
gga00052	Galactose metabolism	8	6	2	1095	24	3873	ENSGALG00000031147(G6PC3),ENSGALG00000039394(PGM2),ENSGALG00000012260(LCT),ENSGALG00000010899(G6PC2),ENSGALG00000034855(HK2),ENSGALG00000006543(PFKL),ENSGALG00000021039(HKDC1),ENSGALG00000008855(UGP2),	ENSGALG00000031147(G6PC3),ENSGALG00000039394(PGM2),ENSGALG00000012260(LCT),ENSGALG00000034855(HK2),ENSGALG00000006543(PFKL),ENSGALG00000008855(UGP2),	ENSGALG00000010899(G6PC2),ENSGALG00000021039(HKDC1),	1.179	0.489289	1
gga00410	beta-Alanine metabolism	8	4	4	1095	24	3873	ENSGALG00000015977(SMOX),ENSGALG00000003495(-),ENSGALG00000005509(DPYD),ENSGALG00000011447(GADL1),ENSGALG00000003039(SRM),ENSGALG00000006627(UPB1),ENSGALG00000039011(DPYS),ENSGALG00000004763(-),	ENSGALG00000003495(-),ENSGALG00000011447(GADL1),ENSGALG00000003039(SRM),ENSGALG00000039011(DPYS),	ENSGALG00000015977(SMOX),ENSGALG00000005509(DPYD),ENSGALG00000006627(UPB1),ENSGALG00000004763(-),	1.179	0.489289	1
gga00760	Nicotinate and nicotinamide metabolism	8	6	2	1095	25	3873	ENSGALG00000014508(CD38),ENSGALG00000037587(ENPP3),ENSGALG00000025751(NMRK2),ENSGALG00000020876(-),ENSGALG00000008185(-),ENSGALG00000043318(NMNAT1),ENSGALG00000014509(BST1),ENSGALG00000015833(-),	ENSGALG00000014508(CD38),ENSGALG00000037587(ENPP3),ENSGALG00000025751(NMRK2),ENSGALG00000043318(NMNAT1),ENSGALG00000014509(BST1),ENSGALG00000015833(-),	ENSGALG00000020876(-),ENSGALG00000008185(-),	1.13184	0.562158	1
gga01100	Metabolic pathways	286	210	76	1095	977	3873	ENSGALG00000001330(ATP5G1),ENSGALG00000006198(LSS),ENSGALG00000016444(ODC1),ENSGALG00000042279(CYP24A1),ENSGALG00000002242(-),ENSGALG00000002638(-),ENSGALG00000016446(ATP6V1C2),ENSGALG00000007728(-),ENSGALG00000003815(RPN2),ENSGALG00000030466(CS),ENSGALG00000030614(-),ENSGALG00000008518(-),ENSGALG00000001862(ST6GALNAC1),ENSGALG00000005473(-),ENSGALG00000016456(Lpin1),ENSGALG00000003665(PIGS),ENSG…	ENSGALG00000001330(ATP5G1),ENSGALG00000006198(LSS),ENSGALG00000016444(ODC1),ENSGALG00000042279(CYP24A1),ENSGALG00000002242(-),ENSGALG00000016446(ATP6V1C2),ENSGALG00000003815(RPN2),ENSGALG00000030466(CS),ENSGALG00000008518(-),ENSGALG00000003665(PIGS),ENSGALG00000017350(RRM1),ENSGALG00000010481(CMPK1),ENSGALG00000002725(UAP1),ENSGALG00000006233(-),ENSGALG00000039742(CYP21A1),ENSGALG00000000081(-),E…	ENSGALG00000002638(-),ENSGALG00000007728(-),ENSGALG00000030614(-),ENSGALG00000001862(ST6GALNAC1),ENSGALG00000005473(-),ENSGALG00000016456(Lpin1),ENSGALG00000002739(INPP5K),ENSGALG00000043591(PLA2G4F),ENSGALG00000023866(-),ENSGALG00000015151(B4GALT6),ENSGALG00000006040(UCKL1),ENSGALG00000036106(SMPD1),ENSGALG00000043401(-),ENSGALG00000004018(GLYCTK),ENSGALG00000010960(GALNT3),ENSGALG00000027429(HS…	1.03539	0.583494	1
gga04350	TGF-beta signaling pathway	21	12	9	1095	68	3873	ENSGALG00000041257(ACVR1C),ENSGALG00000009626(THBS1),ENSGALG00000028770(INHBB),ENSGALG00000009256(LEFTY2),ENSGALG00000006158(ACVR2B),ENSGALG00000012429(BMP4),ENSGALG00000016823(-),ENSGALG00000011274(DCN),ENSGALG00000035016(ID2),ENSGALG00000034616(INHBA),ENSGALG00000029599(ACVR1B),ENSGALG00000009612(-),ENSGALG00000039817(-),ENSGALG00000003114(NOG),ENSGALG00000026137(-),ENSGALG00000035317(Id3),ENSG…	ENSGALG00000009626(THBS1),ENSGALG00000028770(INHBB),ENSGALG00000016823(-),ENSGALG00000011274(DCN),ENSGALG00000035016(ID2),ENSGALG00000039817(-),ENSGALG00000003114(NOG),ENSGALG00000035317(Id3),ENSGALG00000038984(-),ENSGALG00000034661(Id1),ENSGALG00000010346(TGFB3),ENSGALG00000016293(BMP5),	ENSGALG00000041257(ACVR1C),ENSGALG00000009256(LEFTY2),ENSGALG00000006158(ACVR2B),ENSGALG00000012429(BMP4),ENSGALG00000034616(INHBA),ENSGALG00000029599(ACVR1B),ENSGALG00000009612(-),ENSGALG00000026137(-),ENSGALG00000040297(-),	1.0923	0.589974	1
gga00670	One carbon pool by folate	5	5	0	1095	16	3873	ENSGALG00000026757(-),ENSGALG00000014897(TYMS),ENSGALG00000012691(ALDH1L2),ENSGALG00000011797(MTHFD1),ENSGALG00000037076(GART),	ENSGALG00000026757(-),ENSGALG00000014897(TYMS),ENSGALG00000012691(ALDH1L2),ENSGALG00000011797(MTHFD1),ENSGALG00000037076(GART),	-	1.10531	0.603969	1
gga00051	Fructose and mannose metabolism	8	7	1	1095	26	3873	ENSGALG00000031525(TSTA3),ENSGALG00000014526(-),ENSGALG00000034855(HK2),ENSGALG00000006543(PFKL),ENSGALG00000021039(HKDC1),ENSGALG00000026077(ALDOC),ENSGALG00000029296(MPI),ENSGALG00000012613(FBP1),	ENSGALG00000031525(TSTA3),ENSGALG00000014526(-),ENSGALG00000034855(HK2),ENSGALG00000006543(PFKL),ENSGALG00000026077(ALDOC),ENSGALG00000029296(MPI),ENSGALG00000012613(FBP1),	ENSGALG00000021039(HKDC1),	1.0883	0.637741	1
gga03420	Nucleotide excision repair	11	11	0	1095	36	3873	ENSGALG00000000734(-),ENSGALG00000037932(-),ENSGALG00000026517(RFC5),ENSGALG00000017064(RFC3),ENSGALG00000010700(RPA3),ENSGALG00000043938(-),ENSGALG00000008703(RFC4),ENSGALG00000029449(RFC2),ENSGALG00000029292(PCNA),ENSGALG00000023682(GTF2H3),ENSGALG00000007510(-),	ENSGALG00000000734(-),ENSGALG00000037932(-),ENSGALG00000026517(RFC5),ENSGALG00000017064(RFC3),ENSGALG00000010700(RPA3),ENSGALG00000043938(-),ENSGALG00000008703(RFC4),ENSGALG00000029449(RFC2),ENSGALG00000029292(PCNA),ENSGALG00000023682(GTF2H3),ENSGALG00000007510(-),	-	1.08075	0.650328	1
gga04210	Apoptosis	33	24	9	1095	111	3873	ENSGALG00000006613(-),ENSGALG00000002583(PIK3CD),ENSGALG00000006241(TUBA1B),ENSGALG00000008933(CASP7),ENSGALG00000011020(CYCS),ENSGALG00000000470(LMNB2),ENSGALG00000001419(DAB2IP),ENSGALG00000040586(-),ENSGALG00000009621(ACTB),ENSGALG00000005505(PIK3CB),ENSGALG00000002556(NGF),ENSGALG00000035325(PMAIP1),ENSGALG00000026167(PIK3R5),ENSGALG00000008444(TUBAL3),ENSGALG00000012885(BCL2),ENSGALG00000004…	ENSGALG00000006613(-),ENSGALG00000006241(TUBA1B),ENSGALG00000008933(CASP7),ENSGALG00000011020(CYCS),ENSGALG00000000470(LMNB2),ENSGALG00000040586(-),ENSGALG00000009621(ACTB),ENSGALG00000005505(PIK3CB),ENSGALG00000002556(NGF),ENSGALG00000035325(PMAIP1),ENSGALG00000026167(PIK3R5),ENSGALG00000008444(TUBAL3),ENSGALG00000004003(AIFM1),ENSGALG00000006511(-),ENSGALG00000001267(-),ENSGALG00000044383(-),EN…	ENSGALG00000002583(PIK3CD),ENSGALG00000001419(DAB2IP),ENSGALG00000012885(BCL2),ENSGALG00000028147(CTSK),ENSGALG00000014786(-),ENSGALG00000025977(GADD45A),ENSGALG00000006083(-),ENSGALG00000003149(-),ENSGALG00000011109(MAPK10),	1.05154	0.69346	1
gga00590	Arachidonic acid metabolism	12	5	7	1095	40	3873	ENSGALG00000043591(PLA2G4F),ENSGALG00000043401(-),ENSGALG00000019233(-),ENSGALG00000005857(-),ENSGALG00000001314(PTGS1),ENSGALG00000004521(GPX3),ENSGALG00000033635(PTGS2),ENSGALG00000016567(EPHX2),ENSGALG00000040504(GGT5),ENSGALG00000012281(PLA2G6),ENSGALG00000006565(-),ENSGALG00000012791(TBXAS1),	ENSGALG00000005857(-),ENSGALG00000033635(PTGS2),ENSGALG00000040504(GGT5),ENSGALG00000006565(-),ENSGALG00000012791(TBXAS1),	ENSGALG00000043591(PLA2G4F),ENSGALG00000043401(-),ENSGALG00000019233(-),ENSGALG00000001314(PTGS1),ENSGALG00000004521(GPX3),ENSGALG00000016567(EPHX2),ENSGALG00000012281(PLA2G6),	1.0611	0.694194	1
gga00910	Nitrogen metabolism	4	4	0	1095	14	3873	ENSGALG00000008518(-),ENSGALG00000005360(CA4),ENSGALG00000039145(CA8),ENSGALG00000030781(CA2),	ENSGALG00000008518(-),ENSGALG00000005360(CA4),ENSGALG00000039145(CA8),ENSGALG00000030781(CA2),	-	1.01057	0.727422	1
gga04114	Oocyte meiosis	24	17	7	1095	82	3873	ENSGALG00000009971(CDC20),ENSGALG00000005621(CAMK2A),ENSGALG00000012755(IGF-I),ENSGALG00000004179(ANAPC5),ENSGALG00000040651(IGF1R),ENSGALG00000007768(AURKA),ENSGALG00000004161(CCNB2),ENSGALG00000042082(MOS),ENSGALG00000016608(ADCY3),ENSGALG00000002150(-),ENSGALG00000001506(-),ENSGALG00000007610(CDC23),ENSGALG00000003085(CDK1),ENSGALG00000007979(CALML4),ENSGALG00000033061(-),ENSGALG00000040794(CC…	ENSGALG00000009971(CDC20),ENSGALG00000005621(CAMK2A),ENSGALG00000004179(ANAPC5),ENSGALG00000007768(AURKA),ENSGALG00000004161(CCNB2),ENSGALG00000001506(-),ENSGALG00000007610(CDC23),ENSGALG00000003085(CDK1),ENSGALG00000007979(CALML4),ENSGALG00000040794(CCNE2),ENSGALG00000003837(ADCY7),ENSGALG00000006110(PLK1),ENSGALG00000032699(CDK2),ENSGALG00000011967(MAD2L1),ENSGALG00000011473(RPS6KA2),ENSGALG000…	ENSGALG00000012755(IGF-I),ENSGALG00000040651(IGF1R),ENSGALG00000042082(MOS),ENSGALG00000016608(ADCY3),ENSGALG00000002150(-),ENSGALG00000033061(-),ENSGALG00000003149(-),	1.03522	0.764821	1
gga00591	Linoleic acid metabolism	6	1	5	1095	21	3873	ENSGALG00000043591(PLA2G4F),ENSGALG00000043401(-),ENSGALG00000019233(-),ENSGALG00000012281(PLA2G6),ENSGALG00000004449(-),ENSGALG00000004436(-),	ENSGALG00000004449(-),	ENSGALG00000043591(PLA2G4F),ENSGALG00000043401(-),ENSGALG00000019233(-),ENSGALG00000012281(PLA2G6),ENSGALG00000004436(-),	1.01057	0.769031	1
gga04370	VEGF signaling pathway	14	8	6	1095	48	3873	ENSGALG00000002583(PIK3CD),ENSGALG00000043591(PLA2G4F),ENSGALG00000043401(-),ENSGALG00000005505(PIK3CB),ENSGALG00000026167(PIK3R5),ENSGALG00000037943(PRKCB),ENSGALG00000002283(MAPKAPK3),ENSGALG00000033635(PTGS2),ENSGALG00000033507(PLCG2),ENSGALG00000001267(-),ENSGALG00000014786(-),ENSGALG00000012456(RAC2),ENSGALG00000013907(KDR),ENSGALG00000025950(PRKCA),	ENSGALG00000005505(PIK3CB),ENSGALG00000026167(PIK3R5),ENSGALG00000037943(PRKCB),ENSGALG00000033635(PTGS2),ENSGALG00000033507(PLCG2),ENSGALG00000001267(-),ENSGALG00000012456(RAC2),ENSGALG00000013907(KDR),	ENSGALG00000002583(PIK3CD),ENSGALG00000043591(PLA2G4F),ENSGALG00000043401(-),ENSGALG00000002283(MAPKAPK3),ENSGALG00000014786(-),ENSGALG00000025950(PRKCA),	1.03162	0.77151	1
gga04912	GnRH signaling pathway	20	9	11	1095	69	3873	ENSGALG00000005884(-),ENSGALG00000005621(CAMK2A),ENSGALG00000003580(MMP2),ENSGALG00000043591(PLA2G4F),ENSGALG00000043401(-),ENSGALG00000016608(ADCY3),ENSGALG00000042105(PLCB2),ENSGALG00000005332(CACNA1D),ENSGALG00000037943(PRKCB),ENSGALG00000004370(MAP2K6),ENSGALG00000012273(SOS2),ENSGALG00000001267(-),ENSGALG00000007979(CALML4),ENSGALG00000033061(-),ENSGALG00000003837(ADCY7),ENSGALG00000037744(C…	ENSGALG00000005621(CAMK2A),ENSGALG00000042105(PLCB2),ENSGALG00000005332(CACNA1D),ENSGALG00000037943(PRKCB),ENSGALG00000004370(MAP2K6),ENSGALG00000001267(-),ENSGALG00000007979(CALML4),ENSGALG00000003837(ADCY7),ENSGALG00000016564(PTK2B),	ENSGALG00000005884(-),ENSGALG00000003580(MMP2),ENSGALG00000043591(PLA2G4F),ENSGALG00000043401(-),ENSGALG00000016608(ADCY3),ENSGALG00000012273(SOS2),ENSGALG00000033061(-),ENSGALG00000037744(CACNA1S),ENSGALG00000003149(-),ENSGALG00000025950(PRKCA),ENSGALG00000011109(MAPK10),	1.02521	0.798481	1
gga04261	Adrenergic signaling in cardiomyocytes	31	16	15	1095	107	3873	ENSGALG00000002583(PIK3CD),ENSGALG00000005621(CAMK2A),ENSGALG00000000302(-),ENSGALG00000015233(ATP1B1),ENSGALG00000038787(-),ENSGALG00000008486(CACNA2D1),ENSGALG00000007409(SCN4B),ENSGALG00000005505(PIK3CB),ENSGALG00000009844(ACTC1),ENSGALG00000016608(ADCY3),ENSGALG00000042105(PLCB2),ENSGALG00000005332(CACNA1D),ENSGALG00000026167(PIK3R5),ENSGALG00000008393(CREB3L1),ENSGALG00000012885(BCL2),ENSGAL…	ENSGALG00000005621(CAMK2A),ENSGALG00000000302(-),ENSGALG00000015233(ATP1B1),ENSGALG00000005505(PIK3CB),ENSGALG00000009844(ACTC1),ENSGALG00000042105(PLCB2),ENSGALG00000005332(CACNA1D),ENSGALG00000026167(PIK3R5),ENSGALG00000008393(CREB3L1),ENSGALG00000038265(CREB5),ENSGALG00000042886(CACNG7),ENSGALG00000007979(CALML4),ENSGALG00000003837(ADCY7),ENSGALG00000002563(TPM4),ENSGALG00000000585(MYL4),ENSGA…	ENSGALG00000002583(PIK3CD),ENSGALG00000038787(-),ENSGALG00000008486(CACNA2D1),ENSGALG00000007409(SCN4B),ENSGALG00000016608(ADCY3),ENSGALG00000012885(BCL2),ENSGALG00000038512(AGTR1),ENSGALG00000014786(-),ENSGALG00000006112(SCN5A),ENSGALG00000033061(-),ENSGALG00000037744(CACNA1S),ENSGALG00000040035(ADRB2),ENSGALG00000001416(ADRA1B),ENSGALG00000025950(PRKCA),ENSGALG00000030908(ATP2B2),	1.02473	0.803528	1
gga04010	MAPK signaling pathway	52	28	24	1095	182	3873	ENSGALG00000005884(-),ENSGALG00000016866(FGF14),ENSGALG00000040360(DUSP1),ENSGALG00000043591(PLA2G4F),ENSGALG00000005998(RRAS2),ENSGALG00000008486(CACNA2D1),ENSGALG00000031255(FGF1),ENSGALG00000043401(-),ENSGALG00000005678(FLNB),ENSGALG00000025748(FGF9),ENSGALG00000011207(DUSP6),ENSGALG00000042082(MOS),ENSGALG00000010435(RASGRP3),ENSGALG00000002556(NGF),ENSGALG00000029940(il-1beta),ENSGALG0000000…	ENSGALG00000040360(DUSP1),ENSGALG00000005998(RRAS2),ENSGALG00000005678(FLNB),ENSGALG00000011207(DUSP6),ENSGALG00000002556(NGF),ENSGALG00000029940(il-1beta),ENSGALG00000005332(CACNA1D),ENSGALG00000007623(CACNA1G),ENSGALG00000012594(NTRK2),ENSGALG00000037943(PRKCB),ENSGALG00000004370(MAP2K6),ENSGALG00000036971(FGF12),ENSGALG00000011419(DUSP4),ENSGALG00000003833(CACNA1E),ENSGALG00000001267(-),ENSGAL…	ENSGALG00000005884(-),ENSGALG00000016866(FGF14),ENSGALG00000043591(PLA2G4F),ENSGALG00000008486(CACNA2D1),ENSGALG00000031255(FGF1),ENSGALG00000043401(-),ENSGALG00000025748(FGF9),ENSGALG00000042082(MOS),ENSGALG00000010435(RASGRP3),ENSGALG00000012356(TAB2),ENSGALG00000002283(MAPKAPK3),ENSGALG00000012273(SOS2),ENSGALG00000009612(-),ENSGALG00000003845(MKNK2),ENSGALG00000043044(-),ENSGALG00000025977(GA…	1.01057	0.872805	1
gga00533	Glycosaminoglycan biosynthesis - keratan sulfate	1	0	1	1095	14	3873	ENSGALG00000037773(ST3GAL1),	-	ENSGALG00000037773(ST3GAL1),	0.252642	1	1
gga00290	Valine, leucine and isoleucine biosynthesis	1	0	1	1095	3	3873	ENSGALG00000002638(-),	-	ENSGALG00000002638(-),	1.179	1	1
gga00130	Ubiquinone and other terpenoid-quinone biosynthesis	1	0	1	1095	8	3873	ENSGALG00000000893(TAT),	-	ENSGALG00000000893(TAT),	0.442123	1	1
gga00780	Biotin metabolism	1	0	1	1095	2	3873	ENSGALG00000016047(HLCS),	-	ENSGALG00000016047(HLCS),	1.76849	1	1
gga01212	Fatty acid metabolism	11	8	3	1095	39	3873	ENSGALG00000005739(SCD),ENSGALG00000007178(-),ENSGALG00000007077(CPT1A),ENSGALG00000006644(-),ENSGALG00000016314(ELOVL5),ENSGALG00000011659(ACAT2),ENSGALG00000008840(ACSL5),ENSGALG00000040896(FASN),ENSGALG00000001749(ACSBG2),ENSGALG00000020485(-),ENSGALG00000034502(SCD5),	ENSGALG00000005739(SCD),ENSGALG00000007178(-),ENSGALG00000016314(ELOVL5),ENSGALG00000011659(ACAT2),ENSGALG00000008840(ACSL5),ENSGALG00000040896(FASN),ENSGALG00000001749(ACSBG2),ENSGALG00000020485(-),	ENSGALG00000007077(CPT1A),ENSGALG00000006644(-),ENSGALG00000034502(SCD5),	0.997612	1	1
gga04012	ErbB signaling pathway	20	10	10	1095	71	3873	ENSGALG00000002583(PIK3CD),ENSGALG00000005621(CAMK2A),ENSGALG00000005505(PIK3CB),ENSGALG00000026167(PIK3R5),ENSGALG00000037943(PRKCB),ENSGALG00000033507(PLCG2),ENSGALG00000003282(STAT5B),ENSGALG00000012273(SOS2),ENSGALG00000001267(-),ENSGALG00000000681(PAK1),ENSGALG00000014786(-),ENSGALG00000028608(BTC),ENSGALG00000033061(-),ENSGALG00000028318(CDKN1A),ENSGALG00000022980(CDKN1B),ENSGALG00000002952…	ENSGALG00000005621(CAMK2A),ENSGALG00000005505(PIK3CB),ENSGALG00000026167(PIK3R5),ENSGALG00000037943(PRKCB),ENSGALG00000033507(PLCG2),ENSGALG00000001267(-),ENSGALG00000000681(PAK1),ENSGALG00000002952(NRG4),ENSGALG00000029077(CBL),ENSGALG00000010866(AREG),	ENSGALG00000002583(PIK3CD),ENSGALG00000003282(STAT5B),ENSGALG00000012273(SOS2),ENSGALG00000014786(-),ENSGALG00000028608(BTC),ENSGALG00000033061(-),ENSGALG00000028318(CDKN1A),ENSGALG00000022980(CDKN1B),ENSGALG00000025950(PRKCA),ENSGALG00000011109(MAPK10),	0.996334	1	1
gga03050	Proteasome	9	8	1	1095	32	3873	ENSGALG00000008163(PSME4),ENSGALG00000039624(PSMA5),ENSGALG00000039387(-),ENSGALG00000030411(PSMA7),ENSGALG00000033162(PSMD3),ENSGALG00000010060(PSMA6),ENSGALG00000001597(PSMB3),ENSGALG00000007664(PSMD1),ENSGALG00000011128(-),	ENSGALG00000039624(PSMA5),ENSGALG00000039387(-),ENSGALG00000030411(PSMA7),ENSGALG00000033162(PSMD3),ENSGALG00000010060(PSMA6),ENSGALG00000001597(PSMB3),ENSGALG00000007664(PSMD1),ENSGALG00000011128(-),	ENSGALG00000008163(PSME4),	0.994777	1	1
gga00071	Fatty acid degradation	9	4	5	1095	32	3873	ENSGALG00000030614(-),ENSGALG00000003495(-),ENSGALG00000007077(CPT1A),ENSGALG00000006644(-),ENSGALG00000011659(ACAT2),ENSGALG00000008840(ACSL5),ENSGALG00000020160(-),ENSGALG00000001749(ACSBG2),ENSGALG00000004763(-),	ENSGALG00000003495(-),ENSGALG00000011659(ACAT2),ENSGALG00000008840(ACSL5),ENSGALG00000001749(ACSBG2),	ENSGALG00000030614(-),ENSGALG00000007077(CPT1A),ENSGALG00000006644(-),ENSGALG00000020160(-),ENSGALG00000004763(-),	0.994777	1	1
gga00592	alpha-Linolenic acid metabolism	5	1	4	1095	18	3873	ENSGALG00000043591(PLA2G4F),ENSGALG00000043401(-),ENSGALG00000019233(-),ENSGALG00000007178(-),ENSGALG00000012281(PLA2G6),	ENSGALG00000007178(-),	ENSGALG00000043591(PLA2G4F),ENSGALG00000043401(-),ENSGALG00000019233(-),ENSGALG00000012281(PLA2G6),	0.982496	1	1
gga00040	Pentose and glucuronate interconversions	5	4	1	1095	18	3873	ENSGALG00000017135(CRYL1),ENSGALG00000011805(-),ENSGALG00000008855(UGP2),ENSGALG00000002542(GUSB),ENSGALG00000031013(DHDH),	ENSGALG00000017135(CRYL1),ENSGALG00000011805(-),ENSGALG00000008855(UGP2),ENSGALG00000002542(GUSB),	ENSGALG00000031013(DHDH),	0.982496	1	1
gga04260	Cardiac muscle contraction	14	12	2	1095	51	3873	ENSGALG00000000302(-),ENSGALG00000015233(ATP1B1),ENSGALG00000008486(CACNA2D1),ENSGALG00000009844(ACTC1),ENSGALG00000005332(CACNA1D),ENSGALG00000008066(UQCR10),ENSGALG00000015906(COX7A2),ENSGALG00000042886(CACNG7),ENSGALG00000037744(CACNA1S),ENSGALG00000002563(TPM4),ENSGALG00000000585(MYL4),ENSGALG00000003521(TPM1),ENSGALG00000025819(UQCRFS1),ENSGALG00000017380(-),	ENSGALG00000000302(-),ENSGALG00000015233(ATP1B1),ENSGALG00000009844(ACTC1),ENSGALG00000005332(CACNA1D),ENSGALG00000008066(UQCR10),ENSGALG00000015906(COX7A2),ENSGALG00000042886(CACNG7),ENSGALG00000002563(TPM4),ENSGALG00000000585(MYL4),ENSGALG00000003521(TPM1),ENSGALG00000025819(UQCRFS1),ENSGALG00000017380(-),	ENSGALG00000008486(CACNA2D1),ENSGALG00000037744(CACNA1S),	0.970937	1	1
gga00534	Glycosaminoglycan biosynthesis - heparan sulfate / heparin	6	4	2	1095	22	3873	ENSGALG00000032145(B4GAL-T7),ENSGALG00000002155(-),ENSGALG00000014934(HS3ST1),ENSGALG00000026594(HS3ST5),ENSGALG00000034250(HS6ST2),ENSGALG00000043829(EXTL1),	ENSGALG00000032145(B4GAL-T7),ENSGALG00000002155(-),ENSGALG00000014934(HS3ST1),ENSGALG00000043829(EXTL1),	ENSGALG00000026594(HS3ST5),ENSGALG00000034250(HS6ST2),	0.964633	1	1
gga01040	Biosynthesis of unsaturated fatty acids	6	5	1	1095	22	3873	ENSGALG00000005739(SCD),ENSGALG00000007178(-),ENSGALG00000040619(BAAT),ENSGALG00000016314(ELOVL5),ENSGALG00000020485(-),ENSGALG00000034502(SCD5),	ENSGALG00000005739(SCD),ENSGALG00000007178(-),ENSGALG00000040619(BAAT),ENSGALG00000016314(ELOVL5),ENSGALG00000020485(-),	ENSGALG00000034502(SCD5),	0.964633	1	1
gga04070	Phosphatidylinositol signaling system	21	11	10	1095	78	3873	ENSGALG00000002583(PIK3CD),ENSGALG00000002739(INPP5K),ENSGALG00000008385(PPIP5K1),ENSGALG00000005505(PIK3CB),ENSGALG00000004336(INPPL1),ENSGALG00000011227(CDS1),ENSGALG00000042105(PLCB2),ENSGALG00000026167(PIK3R5),ENSGALG00000008842(PIKFYVE),ENSGALG00000035498(INPP5D),ENSGALG00000037943(PRKCB),ENSGALG00000033507(PLCG2),ENSGALG00000014786(-),ENSGALG00000007979(CALML4),ENSGALG00000026536(IP6K3),ENS…	ENSGALG00000005505(PIK3CB),ENSGALG00000004336(INPPL1),ENSGALG00000011227(CDS1),ENSGALG00000042105(PLCB2),ENSGALG00000026167(PIK3R5),ENSGALG00000035498(INPP5D),ENSGALG00000037943(PRKCB),ENSGALG00000033507(PLCG2),ENSGALG00000007979(CALML4),ENSGALG00000009880(INPP4B),ENSGALG00000013814(IMPA2),	ENSGALG00000002583(PIK3CD),ENSGALG00000002739(INPP5K),ENSGALG00000008385(PPIP5K1),ENSGALG00000008842(PIKFYVE),ENSGALG00000014786(-),ENSGALG00000026536(IP6K3),ENSGALG00000017200(MTMR2),ENSGALG00000003149(-),ENSGALG00000013727(SYNJ2),ENSGALG00000025950(PRKCA),	0.952266	1	1
gga01210	2-Oxocarboxylic acid metabolism	4	4	0	1095	15	3873	ENSGALG00000030466(CS),ENSGALG00000002321(GOT2),ENSGALG00000042984(-),ENSGALG00000029663(IDH3G),	ENSGALG00000030466(CS),ENSGALG00000002321(GOT2),ENSGALG00000042984(-),ENSGALG00000029663(IDH3G),	-	0.943196	1	1
gga00280	Valine, leucine and isoleucine degradation	12	7	5	1095	46	3873	ENSGALG00000000081(-),ENSGALG00000040068(-),ENSGALG00000014862(-),ENSGALG00000003495(-),ENSGALG00000016294(HMGCLL1),ENSGALG00000002899(AACS),ENSGALG00000011659(ACAT2),ENSGALG00000002960(HMGCS2),ENSGALG00000020876(-),ENSGALG00000004763(-),ENSGALG00000008185(-),ENSGALG00000003432(AGXT2),	ENSGALG00000000081(-),ENSGALG00000040068(-),ENSGALG00000014862(-),ENSGALG00000003495(-),ENSGALG00000016294(HMGCLL1),ENSGALG00000002899(AACS),ENSGALG00000011659(ACAT2),	ENSGALG00000002960(HMGCS2),ENSGALG00000020876(-),ENSGALG00000004763(-),ENSGALG00000008185(-),ENSGALG00000003432(AGXT2),	0.922692	1	1
gga04150	mTOR signaling pathway	31	11	20	1095	124	3873	ENSGALG00000002583(PIK3CD),ENSGALG00000016446(ATP6V1C2),ENSGALG00000012755(IGF-I),ENSGALG00000039999(FZD8),ENSGALG00000040651(IGF1R),ENSGALG00000043009(WNT1),ENSGALG00000041459(DDIT4),ENSGALG00000028822(RNF152),ENSGALG00000005505(PIK3CB),ENSGALG00000034101(FZD5),ENSGALG00000002403(ULK1),ENSGALG00000010826(PRKAA2),ENSGALG00000014213(PRR5),ENSGALG00000041927(FZD9),ENSGALG00000026167(PIK3R5),ENSGALG…	ENSGALG00000016446(ATP6V1C2),ENSGALG00000039999(FZD8),ENSGALG00000043009(WNT1),ENSGALG00000005505(PIK3CB),ENSGALG00000010826(PRKAA2),ENSGALG00000014213(PRR5),ENSGALG00000026167(PIK3R5),ENSGALG00000037943(PRKCB),ENSGALG00000001267(-),ENSGALG00000011473(RPS6KA2),ENSGALG00000034196(-),	ENSGALG00000002583(PIK3CD),ENSGALG00000012755(IGF-I),ENSGALG00000040651(IGF1R),ENSGALG00000041459(DDIT4),ENSGALG00000028822(RNF152),ENSGALG00000034101(FZD5),ENSGALG00000002403(ULK1),ENSGALG00000041927(FZD9),ENSGALG00000020251(FNIP2),ENSGALG00000040758(INSR),ENSGALG00000012273(SOS2),ENSGALG00000034973(FZD7),ENSGALG00000014786(-),ENSGALG00000000048(-),ENSGALG00000005401(WNT9A),ENSGALG00000043787(DE…	0.884247	1	1
gga00860	Porphyrin and chlorophyll metabolism	5	4	1	1095	20	3873	ENSGALG00000011805(-),ENSGALG00000002542(GUSB),ENSGALG00000007638(HMOX2),ENSGALG00000031786(BLVRA),ENSGALG00000030773(CP),	ENSGALG00000011805(-),ENSGALG00000002542(GUSB),ENSGALG00000031786(BLVRA),ENSGALG00000030773(CP),	ENSGALG00000007638(HMOX2),	0.884247	1	1
gga00531	Glycosaminoglycan degradation	4	2	2	1095	16	3873	ENSGALG00000000785(HYAL1),ENSGALG00000002542(GUSB),ENSGALG00000011203(HPSE),ENSGALG00000043828(HEXA),	ENSGALG00000002542(GUSB),ENSGALG00000011203(HPSE),	ENSGALG00000000785(HYAL1),ENSGALG00000043828(HEXA),	0.884247	1	1
gga00450	Selenocompound metabolism	3	1	2	1095	12	3873	ENSGALG00000039363(TXNRD3),ENSGALG00000003689(PAPSS2),ENSGALG00000035345(TXNRD1),	ENSGALG00000039363(TXNRD3),	ENSGALG00000003689(PAPSS2),ENSGALG00000035345(TXNRD1),	0.884247	1	1
gga03008	Ribosome biogenesis in eukaryotes	14	14	0	1095	56	3873	ENSGALG00000005558(TBL3),ENSGALG00000032042(POP1),ENSGALG00000033666(NHP2),ENSGALG00000020164(GAR1),ENSGALG00000014573(NAT10),ENSGALG00000011931(SNU13),ENSGALG00000000247(WDR36),ENSGALG00000013510(UTP15),ENSGALG00000007124(POP5),ENSGALG00000014568(-),ENSGALG00000015024(RCL1),ENSGALG00000002569(RAN),ENSGALG00000008454(NOP58),ENSGALG00000002624(BMS1),	ENSGALG00000005558(TBL3),ENSGALG00000032042(POP1),ENSGALG00000033666(NHP2),ENSGALG00000020164(GAR1),ENSGALG00000014573(NAT10),ENSGALG00000011931(SNU13),ENSGALG00000000247(WDR36),ENSGALG00000013510(UTP15),ENSGALG00000007124(POP5),ENSGALG00000014568(-),ENSGALG00000015024(RCL1),ENSGALG00000002569(RAN),ENSGALG00000008454(NOP58),ENSGALG00000002624(BMS1),	-	0.884247	1	1
gga03018	RNA degradation	13	10	3	1095	54	3873	ENSGALG00000003385(LSM4),ENSGALG00000004123(-),ENSGALG00000040373(EXOSC2),ENSGALG00000014528(ENO2),ENSGALG00000009110(LSM8),ENSGALG00000007364(TOB1),ENSGALG00000006543(PFKL),ENSGALG00000008094(HSPD1),ENSGALG00000043545(PNPT1),ENSGALG00000002377(ENO1),ENSGALG00000002167(PATL2),ENSGALG00000041625(LSM5),ENSGALG00000008765(C1D),	ENSGALG00000003385(LSM4),ENSGALG00000040373(EXOSC2),ENSGALG00000009110(LSM8),ENSGALG00000006543(PFKL),ENSGALG00000008094(HSPD1),ENSGALG00000043545(PNPT1),ENSGALG00000002377(ENO1),ENSGALG00000002167(PATL2),ENSGALG00000041625(LSM5),ENSGALG00000008765(C1D),	ENSGALG00000004123(-),ENSGALG00000014528(ENO2),ENSGALG00000007364(TOB1),	0.851497	1	1
gga00650	Butanoate metabolism	6	4	2	1095	25	3873	ENSGALG00000014862(-),ENSGALG00000016294(HMGCLL1),ENSGALG00000002899(AACS),ENSGALG00000011659(ACAT2),ENSGALG00000002960(HMGCS2),ENSGALG00000006976(-),	ENSGALG00000014862(-),ENSGALG00000016294(HMGCLL1),ENSGALG00000002899(AACS),ENSGALG00000011659(ACAT2),	ENSGALG00000002960(HMGCS2),ENSGALG00000006976(-),	0.848877	1	1
gga00510	N-Glycan biosynthesis	10	10	0	1095	42	3873	ENSGALG00000003815(RPN2),ENSGALG00000000225(-),ENSGALG00000001740(MGAT5B),ENSGALG00000016803(ST6GAL2),ENSGALG00000030780(MGAT4A),ENSGALG00000014878(MAN1A1),ENSGALG00000040272(-),ENSGALG00000005597(CNN3),ENSGALG00000008539(ALG12),ENSGALG00000039791(DOLPP1),	ENSGALG00000003815(RPN2),ENSGALG00000000225(-),ENSGALG00000001740(MGAT5B),ENSGALG00000016803(ST6GAL2),ENSGALG00000030780(MGAT4A),ENSGALG00000014878(MAN1A1),ENSGALG00000040272(-),ENSGALG00000005597(CNN3),ENSGALG00000008539(ALG12),ENSGALG00000039791(DOLPP1),	-	0.84214	1	1
gga04672	Intestinal immune network for IgA production	7	6	1	1095	30	3873	ENSGALG00000010915(IL6),ENSGALG00000000141(BLB1),ENSGALG00000009870(IL15),ENSGALG00000030940(BLB2),ENSGALG00000016852(-),ENSGALG00000041346(SDF1),ENSGALG00000015474(-),	ENSGALG00000010915(IL6),ENSGALG00000000141(BLB1),ENSGALG00000009870(IL15),ENSGALG00000030940(BLB2),ENSGALG00000016852(-),ENSGALG00000015474(-),	ENSGALG00000041346(SDF1),	0.825297	1	1
gga00562	Inositol phosphate metabolism	13	8	5	1095	56	3873	ENSGALG00000002583(PIK3CD),ENSGALG00000002739(INPP5K),ENSGALG00000005505(PIK3CB),ENSGALG00000004336(INPPL1),ENSGALG00000042105(PLCB2),ENSGALG00000008842(PIKFYVE),ENSGALG00000035498(INPP5D),ENSGALG00000033507(PLCG2),ENSGALG00000014526(-),ENSGALG00000017200(MTMR2),ENSGALG00000009880(INPP4B),ENSGALG00000013727(SYNJ2),ENSGALG00000013814(IMPA2),	ENSGALG00000005505(PIK3CB),ENSGALG00000004336(INPPL1),ENSGALG00000042105(PLCB2),ENSGALG00000035498(INPP5D),ENSGALG00000033507(PLCG2),ENSGALG00000014526(-),ENSGALG00000009880(INPP4B),ENSGALG00000013814(IMPA2),	ENSGALG00000002583(PIK3CD),ENSGALG00000002739(INPP5K),ENSGALG00000008842(PIKFYVE),ENSGALG00000017200(MTMR2),ENSGALG00000013727(SYNJ2),	0.821086	1	1
gga05164	Influenza A	27	23	4	1095	117	3873	ENSGALG00000010915(IL6),ENSGALG00000002583(PIK3CD),ENSGALG00000003584(KPNA2),ENSGALG00000016590(TLR7),ENSGALG00000011020(CYCS),ENSGALG00000027786(SOCS3),ENSGALG00000016142(-),ENSGALG00000009621(ACTB),ENSGALG00000005505(PIK3CB),ENSGALG00000000141(BLB1),ENSGALG00000014297(IRF7),ENSGALG00000029940(il-1beta),ENSGALG00000026167(PIK3R5),ENSGALG00000004714(CPSF4),ENSGALG00000007001(TLR4),ENSGALG00000004…	ENSGALG00000010915(IL6),ENSGALG00000003584(KPNA2),ENSGALG00000016590(TLR7),ENSGALG00000011020(CYCS),ENSGALG00000027786(SOCS3),ENSGALG00000016142(-),ENSGALG00000009621(ACTB),ENSGALG00000005505(PIK3CB),ENSGALG00000000141(BLB1),ENSGALG00000014297(IRF7),ENSGALG00000029940(il-1beta),ENSGALG00000026167(PIK3R5),ENSGALG00000004714(CPSF4),ENSGALG00000007001(TLR4),ENSGALG00000004370(MAP2K6),ENSGALG00000030…	ENSGALG00000002583(PIK3CD),ENSGALG00000014786(-),ENSGALG00000025950(PRKCA),ENSGALG00000011109(MAPK10),	0.816228	1	1
gga00020	Citrate cycle (TCA cycle)	6	6	0	1095	26	3873	ENSGALG00000030466(CS),ENSGALG00000016430(-),ENSGALG00000001949(MDH2),ENSGALG00000003475(ACLY),ENSGALG00000010286(DLST),ENSGALG00000029663(IDH3G),	ENSGALG00000030466(CS),ENSGALG00000016430(-),ENSGALG00000001949(MDH2),ENSGALG00000003475(ACLY),ENSGALG00000010286(DLST),ENSGALG00000029663(IDH3G),	-	0.816228	1	1
gga04310	Wnt signaling pathway	25	12	13	1095	111	3873	ENSGALG00000005621(CAMK2A),ENSGALG00000039999(FZD8),ENSGALG00000043009(WNT1),ENSGALG00000005931(RUVBL1),ENSGALG00000034101(FZD5),ENSGALG00000031997(SFRP4),ENSGALG00000042105(PLCB2),ENSGALG00000041927(FZD9),ENSGALG00000017184(MMP7),ENSGALG00000031960(Lef-1),ENSGALG00000037943(PRKCB),ENSGALG00000016451(ROCK2),ENSGALG00000039200(AXIN2),ENSGALG00000034973(FZD7),ENSGALG00000012456(RAC2),ENSGALG0000003…	ENSGALG00000005621(CAMK2A),ENSGALG00000039999(FZD8),ENSGALG00000043009(WNT1),ENSGALG00000005931(RUVBL1),ENSGALG00000031997(SFRP4),ENSGALG00000042105(PLCB2),ENSGALG00000017184(MMP7),ENSGALG00000037943(PRKCB),ENSGALG00000012456(RAC2),ENSGALG00000009738(-),ENSGALG00000003485(CCND3),ENSGALG00000034196(-),	ENSGALG00000034101(FZD5),ENSGALG00000041927(FZD9),ENSGALG00000031960(Lef-1),ENSGALG00000016451(ROCK2),ENSGALG00000039200(AXIN2),ENSGALG00000034973(FZD7),ENSGALG00000033061(-),ENSGALG00000005401(WNT9A),ENSGALG00000003473(SFRP1),ENSGALG00000008883(TCF7L2),ENSGALG00000025950(PRKCA),ENSGALG00000028069(WNT16),ENSGALG00000011109(MAPK10),	0.796619	1	1
gga05168	Herpes simplex infection	28	25	3	1095	125	3873	ENSGALG00000010915(IL6),ENSGALG00000011020(CYCS),ENSGALG00000004594(CD74),ENSGALG00000027786(SOCS3),ENSGALG00000000141(BLB1),ENSGALG00000014297(IRF7),ENSGALG00000009870(IL15),ENSGALG00000029940(il-1beta),ENSGALG00000012356(TAB2),ENSGALG00000007237(ALYREF),ENSGALG00000046371(TAF10),ENSGALG00000030940(BLB2),ENSGALG00000015122(TAF4B),ENSGALG00000003085(CDK1),ENSGALG00000035017(-),ENSGALG00000040086(…	ENSGALG00000010915(IL6),ENSGALG00000011020(CYCS),ENSGALG00000004594(CD74),ENSGALG00000027786(SOCS3),ENSGALG00000000141(BLB1),ENSGALG00000014297(IRF7),ENSGALG00000009870(IL15),ENSGALG00000029940(il-1beta),ENSGALG00000007237(ALYREF),ENSGALG00000046371(TAF10),ENSGALG00000030940(BLB2),ENSGALG00000015122(TAF4B),ENSGALG00000003085(CDK1),ENSGALG00000035017(-),ENSGALG00000040086(HNRNPK),ENSGALG0000001606…	ENSGALG00000012356(TAB2),ENSGALG00000009421(SRSF5),ENSGALG00000011109(MAPK10),	0.792285	1	1
gga00514	Other types of O-glycan biosynthesis	4	2	2	1095	18	3873	ENSGALG00000016803(ST6GAL2),ENSGALG00000005425(OGT),ENSGALG00000038320(COLGALT2),ENSGALG00000013406(EOGT),	ENSGALG00000016803(ST6GAL2),ENSGALG00000013406(EOGT),	ENSGALG00000005425(OGT),ENSGALG00000038320(COLGALT2),	0.785997	1	1
gga00920	Sulfur metabolism	2	1	1	1095	9	3873	ENSGALG00000011020(CYCS),ENSGALG00000003689(PAPSS2),	ENSGALG00000011020(CYCS),	ENSGALG00000003689(PAPSS2),	0.785997	1	1
gga00310	Lysine degradation	9	7	2	1095	41	3873	ENSGALG00000035800(CAMKMT),ENSGALG00000003495(-),ENSGALG00000038320(COLGALT2),ENSGALG00000011659(ACAT2),ENSGALG00000043399(EZH2),ENSGALG00000000843(DOT1L),ENSGALG00000010286(DLST),ENSGALG00000031839(SUV39H1),ENSGALG00000004763(-),	ENSGALG00000035800(CAMKMT),ENSGALG00000003495(-),ENSGALG00000011659(ACAT2),ENSGALG00000043399(EZH2),ENSGALG00000000843(DOT1L),ENSGALG00000010286(DLST),ENSGALG00000031839(SUV39H1),	ENSGALG00000038320(COLGALT2),ENSGALG00000004763(-),	0.776412	1	1
gga04146	Peroxisome	15	9	6	1095	69	3873	ENSGALG00000012013(SLC25A17),ENSGALG00000008701(XDH),ENSGALG00000030187(CAT),ENSGALG00000040619(BAAT),ENSGALG00000016294(HMGCLL1),ENSGALG00000006644(-),ENSGALG00000016567(EPHX2),ENSGALG00000013848(MVK),ENSGALG00000008840(ACSL5),ENSGALG00000015057(DDO),ENSGALG00000008845(HAO1),ENSGALG00000043756(PEX11G),ENSGALG00000011661(SOD2),ENSGALG00000007132(ACOX2),ENSGALG00000046656(PMVK),	ENSGALG00000012013(SLC25A17),ENSGALG00000008701(XDH),ENSGALG00000040619(BAAT),ENSGALG00000016294(HMGCLL1),ENSGALG00000013848(MVK),ENSGALG00000008840(ACSL5),ENSGALG00000011661(SOD2),ENSGALG00000007132(ACOX2),ENSGALG00000046656(PMVK),	ENSGALG00000030187(CAT),ENSGALG00000006644(-),ENSGALG00000016567(EPHX2),ENSGALG00000015057(DDO),ENSGALG00000008845(HAO1),ENSGALG00000043756(PEX11G),	0.76891	1	1
gga00532	Glycosaminoglycan biosynthesis - chondroitin sulfate / dermatan sulfate	3	1	2	1095	14	3873	ENSGALG00000032145(B4GAL-T7),ENSGALG00000012345(UST),ENSGALG00000009704(CHST15),	ENSGALG00000032145(B4GAL-T7),	ENSGALG00000012345(UST),ENSGALG00000009704(CHST15),	0.757926	1	1
gga00565	Ether lipid metabolism	7	2	5	1095	33	3873	ENSGALG00000043591(PLA2G4F),ENSGALG00000043401(-),ENSGALG00000019233(-),ENSGALG00000010645(ENPP6),ENSGALG00000012018(UGT8),ENSGALG00000014711(PLPP1),ENSGALG00000012281(PLA2G6),	ENSGALG00000010645(ENPP6),ENSGALG00000012018(UGT8),	ENSGALG00000043591(PLA2G4F),ENSGALG00000043401(-),ENSGALG00000019233(-),ENSGALG00000014711(PLPP1),ENSGALG00000012281(PLA2G6),	0.75027	1	1
gga00601	Glycosphingolipid biosynthesis - lacto and neolacto series	4	4	0	1095	19	3873	ENSGALG00000013211(Sial-T2),ENSGALG00000034975(CFTII),ENSGALG00000032526(B3GNT5),ENSGALG00000014128(A4GALT),	ENSGALG00000013211(Sial-T2),ENSGALG00000034975(CFTII),ENSGALG00000032526(B3GNT5),ENSGALG00000014128(A4GALT),	-	0.744629	1	1
gga04621	NOD-like receptor signaling pathway	23	17	6	1095	111	3873	ENSGALG00000010915(IL6),ENSGALG00000016261(CYBB),ENSGALG00000000720(-),ENSGALG00000014297(IRF7),ENSGALG00000005002(VDAC2),ENSGALG00000010175(HSP90AB1),ENSGALG00000029940(il-1beta),ENSGALG00000042105(PLCB2),ENSGALG00000007001(TLR4),ENSGALG00000004519(TRPV2),ENSGALG00000012885(BCL2),ENSGALG00000012356(TAB2),ENSGALG00000030603(ANTXR1),ENSGALG00000002786(PSTPIP1),ENSGALG00000003863(P2RX7),ENSGALG0000…	ENSGALG00000010915(IL6),ENSGALG00000016261(CYBB),ENSGALG00000000720(-),ENSGALG00000014297(IRF7),ENSGALG00000005002(VDAC2),ENSGALG00000010175(HSP90AB1),ENSGALG00000029940(il-1beta),ENSGALG00000042105(PLCB2),ENSGALG00000007001(TLR4),ENSGALG00000002786(PSTPIP1),ENSGALG00000003863(P2RX7),ENSGALG00000011668(-),ENSGALG00000043603(CCL5),ENSGALG00000042986(RNASEL),ENSGALG00000005631(TRPM2),ENSGALG0000002…	ENSGALG00000004519(TRPV2),ENSGALG00000012885(BCL2),ENSGALG00000012356(TAB2),ENSGALG00000030603(ANTXR1),ENSGALG00000003149(-),ENSGALG00000011109(MAPK10),	0.732889	1	1
gga00600	Sphingolipid metabolism	8	1	7	1095	39	3873	ENSGALG00000015151(B4GALT6),ENSGALG00000036106(SMPD1),ENSGALG00000000755(ACER3),ENSGALG00000014624(CERS3),ENSGALG00000003701(SGMS1),ENSGALG00000012018(UGT8),ENSGALG00000014711(PLPP1),ENSGALG00000004553(SGPL1),	ENSGALG00000012018(UGT8),	ENSGALG00000015151(B4GALT6),ENSGALG00000036106(SMPD1),ENSGALG00000000755(ACER3),ENSGALG00000014624(CERS3),ENSGALG00000003701(SGMS1),ENSGALG00000014711(PLPP1),ENSGALG00000004553(SGPL1),	0.725536	1	1
gga04142	Lysosome	18	13	5	1095	92	3873	ENSGALG00000006613(-),ENSGALG00000028790(DNASE2B),ENSGALG00000003217(LITAF),ENSGALG00000036106(SMPD1),ENSGALG00000008759(-),ENSGALG00000004628(CTNS),ENSGALG00000038636(LAPTM5),ENSGALG00000011434(SLC11A1),ENSGALG00000044661(-),ENSGALG00000032854(ACP5),ENSGALG00000028147(CTSK),ENSGALG00000038155(AP3M2),ENSGALG00000034294(ATP6V0D2),ENSGALG00000035202(-),ENSGALG00000002542(GUSB),ENSGALG00000008211(AC…	ENSGALG00000006613(-),ENSGALG00000028790(DNASE2B),ENSGALG00000003217(LITAF),ENSGALG00000008759(-),ENSGALG00000004628(CTNS),ENSGALG00000038636(LAPTM5),ENSGALG00000011434(SLC11A1),ENSGALG00000044661(-),ENSGALG00000032854(ACP5),ENSGALG00000034294(ATP6V0D2),ENSGALG00000035202(-),ENSGALG00000002542(GUSB),ENSGALG00000000775(CTSS),	ENSGALG00000036106(SMPD1),ENSGALG00000028147(CTSK),ENSGALG00000038155(AP3M2),ENSGALG00000008211(ACP2),ENSGALG00000043828(HEXA),	0.692019	1	1
gga03060	Protein export	4	4	0	1095	21	3873	ENSGALG00000036300(SEC61A2),ENSGALG00000026302(SRPRB),ENSGALG00000001000(-),ENSGALG00000013569(SEC61B),	ENSGALG00000036300(SEC61A2),ENSGALG00000026302(SRPRB),ENSGALG00000001000(-),ENSGALG00000013569(SEC61B),	-	0.673712	1	1
gga00515	Mannose type O-glycan biosynthesis	4	2	2	1095	21	3873	ENSGALG00000001740(MGAT5B),ENSGALG00000008418(LARGE2),ENSGALG00000016769(CHST10),ENSGALG00000015075(-),	ENSGALG00000001740(MGAT5B),ENSGALG00000015075(-),	ENSGALG00000008418(LARGE2),ENSGALG00000016769(CHST10),	0.673712	1	1
gga04141	Protein processing in endoplasmic reticulum	24	19	5	1095	132	3873	ENSGALG00000033705(-),ENSGALG00000003815(RPN2),ENSGALG00000008793(SEC23B),ENSGALG00000003107(AMFR),ENSGALG00000036300(SEC61A2),ENSGALG00000010175(HSP90AB1),ENSGALG00000007945(CRYAB),ENSGALG00000012404(ERO1A),ENSGALG00000012885(BCL2),ENSGALG00000016893(-),ENSGALG00000007659(HYOU1),ENSGALG00000003293(MBTPS1),ENSGALG00000012798(SSR1),ENSGALG00000017077(HSPH1),ENSGALG00000014878(MAN1A1),ENSGALG000000…	ENSGALG00000033705(-),ENSGALG00000003815(RPN2),ENSGALG00000008793(SEC23B),ENSGALG00000036300(SEC61A2),ENSGALG00000010175(HSP90AB1),ENSGALG00000007945(CRYAB),ENSGALG00000012404(ERO1A),ENSGALG00000016893(-),ENSGALG00000007659(HYOU1),ENSGALG00000012798(SSR1),ENSGALG00000017077(HSPH1),ENSGALG00000014878(MAN1A1),ENSGALG00000001000(-),ENSGALG00000043006(PDIA4),ENSGALG00000013569(SEC61B),ENSGALG00000034…	ENSGALG00000003107(AMFR),ENSGALG00000012885(BCL2),ENSGALG00000003293(MBTPS1),ENSGALG00000005994(DERL3),ENSGALG00000011109(MAPK10),	0.643088	1	1
gga00561	Glycerolipid metabolism	8	3	5	1095	44	3873	ENSGALG00000016456(Lpin1),ENSGALG00000016285(-),ENSGALG00000004018(GLYCTK),ENSGALG00000032736(MGLL),ENSGALG00000003495(-),ENSGALG00000014711(PLPP1),ENSGALG00000040899(GPAT2),ENSGALG00000004763(-),	ENSGALG00000016285(-),ENSGALG00000003495(-),ENSGALG00000040899(GPAT2),	ENSGALG00000016456(Lpin1),ENSGALG00000004018(GLYCTK),ENSGALG00000032736(MGLL),ENSGALG00000014711(PLPP1),ENSGALG00000004763(-),	0.643088	1	1
gga04530	Tight junction	19	13	6	1095	105	3873	ENSGALG00000029606(-),ENSGALG00000005998(RRAS2),ENSGALG00000009621(ACTB),ENSGALG00000001793(MYL10),ENSGALG00000001329(EPB41),ENSGALG00000006520(MYH11),ENSGALG00000000748(TJP3),ENSGALG00000043092(MYH9),ENSGALG00000037864(-),ENSGALG00000015746(JAM2),ENSGALG00000037943(PRKCB),ENSGALG00000034171(EPB41L1),ENSGALG00000039682(HCLS1),ENSGALG00000034970(PRKCQ),ENSGALG00000014463(ACTN2),ENSGALG00000042458(…	ENSGALG00000029606(-),ENSGALG00000005998(RRAS2),ENSGALG00000009621(ACTB),ENSGALG00000001793(MYL10),ENSGALG00000006520(MYH11),ENSGALG00000043092(MYH9),ENSGALG00000037864(-),ENSGALG00000015746(JAM2),ENSGALG00000037943(PRKCB),ENSGALG00000039682(HCLS1),ENSGALG00000014463(ACTN2),ENSGALG00000042458(ACTN1),ENSGALG00000029660(MYH13),	ENSGALG00000001329(EPB41),ENSGALG00000000748(TJP3),ENSGALG00000034171(EPB41L1),ENSGALG00000034970(PRKCQ),ENSGALG00000025950(PRKCA),ENSGALG00000007080(-),	0.640026	1	1
gga04144	Endocytosis	37	24	13	1095	207	3873	ENSGALG00000011733(-),ENSGALG00000043287(CAV1),ENSGALG00000040651(IGF1R),ENSGALG00000042471(-),ENSGALG00000007149(CYTH3),ENSGALG00000030836(PSD2),ENSGALG00000011280(EEA1),ENSGALG00000009403(GRK5),ENSGALG00000015428(PSD3),ENSGALG00000001547(CAPZA1),ENSGALG00000036883(MET),ENSGALG00000017091(FLT1),ENSGALG00000008797(-),ENSGALG00000012454(CYTH4),ENSGALG00000006045(SH3GL3),ENSGALG00000009612(-),ENSGA…	ENSGALG00000011733(-),ENSGALG00000043287(CAV1),ENSGALG00000042471(-),ENSGALG00000030836(PSD2),ENSGALG00000009403(GRK5),ENSGALG00000001547(CAPZA1),ENSGALG00000012454(CYTH4),ENSGALG00000042551(PSD),ENSGALG00000002562(ARAP3),ENSGALG00000037077(CCR5),ENSGALG00000004034(CAPZB),ENSGALG00000029244(SMAP2),ENSGALG00000009495(FGFR2),ENSGALG00000015708(FGFR3),ENSGALG00000007646(-),ENSGALG00000020927(ARPC5),…	ENSGALG00000040651(IGF1R),ENSGALG00000007149(CYTH3),ENSGALG00000011280(EEA1),ENSGALG00000015428(PSD3),ENSGALG00000036883(MET),ENSGALG00000017091(FLT1),ENSGALG00000008797(-),ENSGALG00000006045(SH3GL3),ENSGALG00000009612(-),ENSGALG00000022874(RAB31),ENSGALG00000005951(-),ENSGALG00000040035(ADRB2),ENSGALG00000016419(ASAP2),	0.632215	1	1
gga00564	Glycerophospholipid metabolism	13	4	9	1095	73	3873	ENSGALG00000016456(Lpin1),ENSGALG00000043591(PLA2G4F),ENSGALG00000043401(-),ENSGALG00000011227(CDS1),ENSGALG00000019233(-),ENSGALG00000000557(ETNK2),ENSGALG00000004875(PEMT),ENSGALG00000012061(-),ENSGALG00000014711(PLPP1),ENSGALG00000012281(PLA2G6),ENSGALG00000028928(LCAT),ENSGALG00000040899(GPAT2),ENSGALG00000014570(LPCAT3),	ENSGALG00000011227(CDS1),ENSGALG00000000557(ETNK2),ENSGALG00000040899(GPAT2),ENSGALG00000014570(LPCAT3),	ENSGALG00000016456(Lpin1),ENSGALG00000043591(PLA2G4F),ENSGALG00000043401(-),ENSGALG00000019233(-),ENSGALG00000004875(PEMT),ENSGALG00000012061(-),ENSGALG00000014711(PLPP1),ENSGALG00000012281(PLA2G6),ENSGALG00000028928(LCAT),	0.629874	1	1
gga04340	Hedgehog signaling pathway	6	1	5	1095	34	3873	ENSGALG00000006379(SHH),ENSGALG00000015152(BOC),ENSGALG00000035419(CDON),ENSGALG00000040266(GLI3),ENSGALG00000012885(BCL2),ENSGALG00000010858(LRP2),	ENSGALG00000035419(CDON),	ENSGALG00000006379(SHH),ENSGALG00000015152(BOC),ENSGALG00000040266(GLI3),ENSGALG00000012885(BCL2),ENSGALG00000010858(LRP2),	0.624174	1	1
gga00640	Propanoate metabolism	5	4	1	1095	29	3873	ENSGALG00000006300(-),ENSGALG00000003362(ACSS2),ENSGALG00000011659(ACAT2),ENSGALG00000035836(LDHB),ENSGALG00000005043(ACACB),	ENSGALG00000006300(-),ENSGALG00000003362(ACSS2),ENSGALG00000011659(ACAT2),ENSGALG00000035836(LDHB),	ENSGALG00000005043(ACACB),	0.609825	1	1
gga00730	Thiamine metabolism	2	1	1	1095	12	3873	ENSGALG00000023866(-),ENSGALG00000003597(AK2),	ENSGALG00000003597(AK2),	ENSGALG00000023866(-),	0.589498	1	1
gga00511	Other glycan degradation	2	0	2	1095	12	3873	ENSGALG00000013773(FUCA2),ENSGALG00000043828(HEXA),	-	ENSGALG00000013773(FUCA2),ENSGALG00000043828(HEXA),	0.589498	1	1
gga04623	Cytosolic DNA-sensing pathway	6	6	0	1095	37	3873	ENSGALG00000010915(IL6),ENSGALG00000014297(IRF7),ENSGALG00000029940(il-1beta),ENSGALG00000007470(POLR1D),ENSGALG00000043603(CCL5),ENSGALG00000032717(CCL4),	ENSGALG00000010915(IL6),ENSGALG00000014297(IRF7),ENSGALG00000029940(il-1beta),ENSGALG00000007470(POLR1D),ENSGALG00000043603(CCL5),ENSGALG00000032717(CCL4),	-	0.573565	1	1
gga03013	RNA transport	19	18	1	1095	118	3873	ENSGALG00000010942(-),ENSGALG00000009934(NUP107),ENSGALG00000031606(NDC1),ENSGALG00000032042(POP1),ENSGALG00000004123(-),ENSGALG00000006843(-),ENSGALG00000005843(EEF1A2),ENSGALG00000008520(EIF4G1),ENSGALG00000007237(ALYREF),ENSGALG00000011091(NUP133),ENSGALG00000003259(EIF2B1),ENSGALG00000007124(POP5),ENSGALG00000003010(NUP93),ENSGALG00000011966(RANGAP1),ENSGALG00000002569(RAN),ENSGALG00000012759…	ENSGALG00000010942(-),ENSGALG00000009934(NUP107),ENSGALG00000031606(NDC1),ENSGALG00000032042(POP1),ENSGALG00000006843(-),ENSGALG00000005843(EEF1A2),ENSGALG00000008520(EIF4G1),ENSGALG00000007237(ALYREF),ENSGALG00000011091(NUP133),ENSGALG00000003259(EIF2B1),ENSGALG00000007124(POP5),ENSGALG00000003010(NUP93),ENSGALG00000011966(RANGAP1),ENSGALG00000002569(RAN),ENSGALG00000012759(NUP37),ENSGALG0000001…	ENSGALG00000004123(-),	0.569515	1	1
gga03040	Spliceosome	16	15	1	1095	101	3873	ENSGALG00000003385(LSM4),ENSGALG00000030824(SF3B5),ENSGALG00000006843(-),ENSGALG00000011931(SNU13),ENSGALG00000007237(ALYREF),ENSGALG00000009110(LSM8),ENSGALG00000040086(HNRNPK),ENSGALG00000007170(SNRPA1),ENSGALG00000000377(HNRNPM),ENSGALG00000011409(SNRPF),ENSGALG00000000533(SRSF3),ENSGALG00000009421(SRSF5),ENSGALG00000041625(LSM5),ENSGALG00000017357(-),ENSGALG00000035421(SNRPB),ENSGALG000000413…	ENSGALG00000003385(LSM4),ENSGALG00000030824(SF3B5),ENSGALG00000006843(-),ENSGALG00000011931(SNU13),ENSGALG00000007237(ALYREF),ENSGALG00000009110(LSM8),ENSGALG00000040086(HNRNPK),ENSGALG00000007170(SNRPA1),ENSGALG00000000377(HNRNPM),ENSGALG00000011409(SNRPF),ENSGALG00000000533(SRSF3),ENSGALG00000041625(LSM5),ENSGALG00000017357(-),ENSGALG00000035421(SNRPB),ENSGALG00000041334(SNRPD1),	ENSGALG00000009421(SRSF5),	0.560315	1	1
gga00563	Glycosylphosphatidylinositol (GPI)-anchor biosynthesis	3	2	1	1095	20	3873	ENSGALG00000003665(PIGS),ENSGALG00000009015(PIGK),ENSGALG00000003909(PIGT),	ENSGALG00000003665(PIGS),ENSGALG00000003909(PIGT),	ENSGALG00000009015(PIGK),	0.530548	1	1
gga00190	Oxidative phosphorylation	15	13	2	1095	105	3873	ENSGALG00000001330(ATP5G1),ENSGALG00000016446(ATP6V1C2),ENSGALG00000037838(ND6),ENSGALG00000008066(UQCR10),ENSGALG00000009286(ATP5G3),ENSGALG00000015906(COX7A2),ENSGALG00000002868(RPL26),ENSGALG00000038801(ATP5B),ENSGALG00000037880(-),ENSGALG00000000048(-),ENSGALG00000034294(ATP6V0D2),ENSGALG00000039212(-),ENSGALG00000025819(UQCRFS1),ENSGALG00000017380(-),ENSGALG00000004442(PPA1),	ENSGALG00000001330(ATP5G1),ENSGALG00000016446(ATP6V1C2),ENSGALG00000037838(ND6),ENSGALG00000008066(UQCR10),ENSGALG00000009286(ATP5G3),ENSGALG00000015906(COX7A2),ENSGALG00000038801(ATP5B),ENSGALG00000037880(-),ENSGALG00000034294(ATP6V0D2),ENSGALG00000039212(-),ENSGALG00000025819(UQCRFS1),ENSGALG00000017380(-),ENSGALG00000004442(PPA1),	ENSGALG00000002868(RPL26),ENSGALG00000000048(-),	0.505284	1	1
gga00062	Fatty acid elongation	3	3	0	1095	21	3873	ENSGALG00000015876(ELOVL4),ENSGALG00000014730(ELOVL7),ENSGALG00000016314(ELOVL5),	ENSGALG00000015876(ELOVL4),ENSGALG00000014730(ELOVL7),ENSGALG00000016314(ELOVL5),	-	0.505284	1	1
gga04120	Ubiquitin mediated proteolysis	15	10	5	1095	109	3873	ENSGALG00000009971(CDC20),ENSGALG00000004179(ANAPC5),ENSGALG00000007158(SOCS1),ENSGALG00000000699(WWP2),ENSGALG00000030022(FANCL),ENSGALG00000034020(RHOBTB2),ENSGALG00000027786(SOCS3),ENSGALG00000002781(-),ENSGALG00000038504(MID1),ENSGALG00000020793(UBE2E3),ENSGALG00000036739(UBE2L3),ENSGALG00000007610(CDC23),ENSGALG00000031975(UBE2H),ENSGALG00000040291(-),ENSGALG00000029077(CBL),	ENSGALG00000009971(CDC20),ENSGALG00000004179(ANAPC5),ENSGALG00000030022(FANCL),ENSGALG00000034020(RHOBTB2),ENSGALG00000027786(SOCS3),ENSGALG00000002781(-),ENSGALG00000038504(MID1),ENSGALG00000036739(UBE2L3),ENSGALG00000007610(CDC23),ENSGALG00000029077(CBL),	ENSGALG00000007158(SOCS1),ENSGALG00000000699(WWP2),ENSGALG00000020793(UBE2E3),ENSGALG00000031975(UBE2H),ENSGALG00000040291(-),	0.486741	1	1
gga04744	Phototransduction	2	1	1	1095	17	3873	ENSGALG00000015373(PDE6B),ENSGALG00000007979(CALML4),	ENSGALG00000007979(CALML4),	ENSGALG00000015373(PDE6B),	0.416116	1	1
gga04330	Notch signaling pathway	4	3	1	1095	35	3873	ENSGALG00000012075(DTX3L),ENSGALG00000002055(hairy1),ENSGALG00000017199(MAML2),ENSGALG00000009738(-),	ENSGALG00000012075(DTX3L),ENSGALG00000002055(hairy1),ENSGALG00000009738(-),	ENSGALG00000017199(MAML2),	0.404227	1	1
gga04130	SNARE interactions in vesicular transport	3	2	1	1095	28	3873	ENSGALG00000022955(VAMP1),ENSGALG00000011673(-),ENSGALG00000015413(STX19),	ENSGALG00000011673(-),ENSGALG00000015413(STX19),	ENSGALG00000022955(VAMP1),	0.378963	1	1
gga04140	Autophagy	3	1	2	1095	30	3873	ENSGALG00000002403(ULK1),ENSGALG00000010826(PRKAA2),ENSGALG00000008347(ATG13),	ENSGALG00000010826(PRKAA2),	ENSGALG00000002403(ULK1),ENSGALG00000008347(ATG13),	0.353699	1	1
gga04320	Dorso-ventral axis formation	2	0	2	1095	20	3873	ENSGALG00000002150(-),ENSGALG00000012273(SOS2),	-	ENSGALG00000002150(-),ENSGALG00000012273(SOS2),	0.353699	1	1
gga03015	mRNA surveillance pathway	6	5	1	1095	63	3873	ENSGALG00000015200(DAZAP1),ENSGALG00000004123(-),ENSGALG00000006843(-),ENSGALG00000004714(CPSF4),ENSGALG00000015787(RNGTT),ENSGALG00000007237(ALYREF),	ENSGALG00000015200(DAZAP1),ENSGALG00000006843(-),ENSGALG00000004714(CPSF4),ENSGALG00000015787(RNGTT),ENSGALG00000007237(ALYREF),	ENSGALG00000004123(-),	0.336856	1	1
gga03020	RNA polymerase	2	2	0	1095	21	3873	ENSGALG00000010863(TWISTNB),ENSGALG00000007470(POLR1D),	ENSGALG00000010863(TWISTNB),ENSGALG00000007470(POLR1D),	-	0.336856	1	1
gga03022	Basal transcription factors	3	3	0	1095	33	3873	ENSGALG00000046371(TAF10),ENSGALG00000015122(TAF4B),ENSGALG00000023682(GTF2H3),	ENSGALG00000046371(TAF10),ENSGALG00000015122(TAF4B),ENSGALG00000023682(GTF2H3),	-	0.321544	1	1
gga00970	Aminoacyl-tRNA biosynthesis	3	3	0	1095	33	3873	ENSGALG00000011228(WARS),ENSGALG00000005236(FARSB),ENSGALG00000040258(FARSA),	ENSGALG00000011228(WARS),ENSGALG00000005236(FARSB),ENSGALG00000040258(FARSA),	-	0.321544	1	1
gga04622	RIG-I-like receptor signaling pathway	4	3	1	1095	45	3873	ENSGALG00000014297(IRF7),ENSGALG00000011668(-),ENSGALG00000026098(IL8),ENSGALG00000011109(MAPK10),	ENSGALG00000014297(IRF7),ENSGALG00000011668(-),ENSGALG00000026098(IL8),	ENSGALG00000011109(MAPK10),	0.314399	1	1
gga03010	Ribosome	6	5	1	1095	112	3873	ENSGALG00000016794(MRPS9),ENSGALG00000040873(MRPL3),ENSGALG00000002868(RPL26),ENSGALG00000016731(-),ENSGALG00000040263(-),ENSGALG00000038812(MRPL27),	ENSGALG00000016794(MRPS9),ENSGALG00000040873(MRPL3),ENSGALG00000016731(-),ENSGALG00000040263(-),ENSGALG00000038812(MRPL27),	ENSGALG00000002868(RPL26),	0.189481	1	1

## Sheet: IMPre VS AbPre
pathway_ID	PATHWAY_DES	diff_gene_in_this_pathway	UP_GENES	DOWN_GENES	diff_gene_in_all_pathway	all_gene_in_this_pathway	all_gene_in_all_pathway	all_gene_list	gene_UP_list	gene_DOWN_list	rich_factor	Pvalue	Qvalue
gga03030	DNA replication	21	21	0	1128	28	3873	ENSGALG00000016278(PRIM2),ENSGALG00000000734(-),ENSGALG00000008873(POLE3),ENSGALG00000026517(RFC5),ENSGALG00000004037(DNA2),ENSGALG00000014298(RFC1),ENSGALG00000017015(RNASEH2B),ENSGALG00000033781(FEN1),ENSGALG00000017064(RFC3),ENSGALG00000029449(RFC2),ENSGALG00000006037(MCM2),ENSGALG00000010700(RPA3),ENSGALG00000043938(-),ENSGALG00000029292(PCNA),ENSGALG00000041973(PRIM1),ENSGALG00000012546(MCM5…	ENSGALG00000016278(PRIM2),ENSGALG00000000734(-),ENSGALG00000008873(POLE3),ENSGALG00000026517(RFC5),ENSGALG00000004037(DNA2),ENSGALG00000014298(RFC1),ENSGALG00000017015(RNASEH2B),ENSGALG00000033781(FEN1),ENSGALG00000017064(RFC3),ENSGALG00000029449(RFC2),ENSGALG00000006037(MCM2),ENSGALG00000010700(RPA3),ENSGALG00000043938(-),ENSGALG00000029292(PCNA),ENSGALG00000041973(PRIM1),ENSGALG00000012546(MCM5…	-	2.57513	9.6755e-05	0.0150938
gga04512	ECM-receptor interaction	34	15	19	1128	58	3873	ENSGALG00000009626(THBS1),ENSGALG00000029378(ITGA9),ENSGALG00000008266(COL4A6),ENSGALG00000032702(ITGA3),ENSGALG00000039990(TNC),ENSGALG00000027526(COL9A2),ENSGALG00000008141(COL4A5),ENSGALG00000002655(ITGAV),ENSGALG00000008193(RELN),ENSGALG00000017272(VWF),ENSGALG00000003283(COMP),ENSGALG00000000379(-),ENSGALG00000016480(SDC1),ENSGALG00000039193(AGRN),ENSGALG00000035879(ITGA7),ENSGALG00000029766…	ENSGALG00000008266(COL4A6),ENSGALG00000027526(COL9A2),ENSGALG00000008141(COL4A5),ENSGALG00000008193(RELN),ENSGALG00000017272(VWF),ENSGALG00000039193(AGRN),ENSGALG00000014615(LAMA1),ENSGALG00000008747(ITGA8),ENSGALG00000003589(VTN),ENSGALG00000015001(LAMA4),ENSGALG00000042388(LAMA2),ENSGALG00000008439(-),ENSGALG00000010926(-),ENSGALG00000019761(CHAD),ENSGALG00000042009(HMMR),	ENSGALG00000009626(THBS1),ENSGALG00000029378(ITGA9),ENSGALG00000032702(ITGA3),ENSGALG00000039990(TNC),ENSGALG00000002655(ITGAV),ENSGALG00000003283(COMP),ENSGALG00000000379(-),ENSGALG00000016480(SDC1),ENSGALG00000035879(ITGA7),ENSGALG00000029766(ITGB5),ENSGALG00000003932(SDC4),ENSGALG00000036798(COL4A1),ENSGALG00000010875(ITGB8),ENSGALG00000016843(COL4A2),ENSGALG00000041577(ITGA4),ENSGALG000000035…	2.01275	0.000179863	0.0140293
gga03320	PPAR signaling pathway	26	23	3	1128	53	3873	ENSGALG00000019061(-),ENSGALG00000038933(FABP7),ENSGALG00000041344(FABP5),ENSGALG00000015090(PLIN2),ENSGALG00000040553(SLC27A1),ENSGALG00000023395(PLIN1),ENSGALG00000016285(-),ENSGALG00000041470(PPARA),ENSGALG00000005739(SCD),ENSGALG00000001445(FABP6),ENSGALG00000007077(CPT1A),ENSGALG00000006680(EHHADH),ENSGALG00000012112(-),ENSGALG00000040730(RXRG),ENSGALG00000030025(-),ENSGALG00000014368(APOA5)…	ENSGALG00000019061(-),ENSGALG00000041344(FABP5),ENSGALG00000015090(PLIN2),ENSGALG00000040553(SLC27A1),ENSGALG00000023395(PLIN1),ENSGALG00000016285(-),ENSGALG00000041470(PPARA),ENSGALG00000005739(SCD),ENSGALG00000001445(FABP6),ENSGALG00000007077(CPT1A),ENSGALG00000006680(EHHADH),ENSGALG00000012112(-),ENSGALG00000030025(-),ENSGALG00000014368(APOA5),ENSGALG00000008840(ACSL5),ENSGALG00000008439(-),EN…	ENSGALG00000038933(FABP7),ENSGALG00000040730(RXRG),ENSGALG00000034502(SCD5),	1.68436	0.0102506	0.533029
gga00250	Alanine, aspartate and glutamate metabolism	17	15	2	1128	31	3873	ENSGALG00000036391(GFPT1),ENSGALG00000007484(GOT1),ENSGALG00000000081(-),ENSGALG00000008518(-),ENSGALG00000002558(-),ENSGALG00000004669(ASPA),ENSGALG00000042184(ALDH4A1),ENSGALG00000032544(ALDH5A1),ENSGALG00000002321(GOT2),ENSGALG00000002576(ASL2),ENSGALG00000017234(FOLH1),ENSGALG00000043754(GLUL),ENSGALG00000039705(GFPT2),ENSGALG00000011618(ADSSL1),ENSGALG00000003432(AGXT2),ENSGALG00000013728(PP…	ENSGALG00000036391(GFPT1),ENSGALG00000007484(GOT1),ENSGALG00000000081(-),ENSGALG00000008518(-),ENSGALG00000002558(-),ENSGALG00000004669(ASPA),ENSGALG00000042184(ALDH4A1),ENSGALG00000032544(ALDH5A1),ENSGALG00000002321(GOT2),ENSGALG00000002576(ASL2),ENSGALG00000043754(GLUL),ENSGALG00000039705(GFPT2),ENSGALG00000003432(AGXT2),ENSGALG00000013728(PPAT),ENSGALG00000007334(ABAT),	ENSGALG00000017234(FOLH1),ENSGALG00000011618(ADSSL1),	1.88289	0.0114541	0.44671
gga03430	Mismatch repair	12	12	0	1128	20	3873	ENSGALG00000008957(MSH6),ENSGALG00000000734(-),ENSGALG00000026517(RFC5),ENSGALG00000014298(RFC1),ENSGALG00000010748(EXO1),ENSGALG00000017064(RFC3),ENSGALG00000029449(RFC2),ENSGALG00000008962(MSH2),ENSGALG00000010700(RPA3),ENSGALG00000043938(-),ENSGALG00000029292(PCNA),ENSGALG00000003072(RPA1),	ENSGALG00000008957(MSH6),ENSGALG00000000734(-),ENSGALG00000026517(RFC5),ENSGALG00000014298(RFC1),ENSGALG00000010748(EXO1),ENSGALG00000017064(RFC3),ENSGALG00000029449(RFC2),ENSGALG00000008962(MSH2),ENSGALG00000010700(RPA3),ENSGALG00000043938(-),ENSGALG00000029292(PCNA),ENSGALG00000003072(RPA1),	-	2.06011	0.0144429	0.450618
gga00980	Metabolism of xenobiotics by cytochrome P450	17	12	5	1128	32	3873	ENSGALG00000010303(-),ENSGALG00000005204(-),ENSGALG00000030614(-),ENSGALG00000001325(-),ENSGALG00000033365(ALDH6),ENSGALG00000013098(MGST1),ENSGALG00000016328(-),ENSGALG00000004196(-),ENSGALG00000011805(-),ENSGALG00000008409(-),ENSGALG00000014708(GSTK1),ENSGALG00000036044(-),ENSGALG00000006344(-),ENSGALG00000004005(-),ENSGALG00000016325(-),ENSGALG00000016027(-),ENSGALG00000028858(-),	ENSGALG00000010303(-),ENSGALG00000030614(-),ENSGALG00000001325(-),ENSGALG00000033365(ALDH6),ENSGALG00000013098(MGST1),ENSGALG00000016328(-),ENSGALG00000008409(-),ENSGALG00000014708(GSTK1),ENSGALG00000036044(-),ENSGALG00000004005(-),ENSGALG00000016325(-),ENSGALG00000016027(-),	ENSGALG00000005204(-),ENSGALG00000004196(-),ENSGALG00000011805(-),ENSGALG00000006344(-),ENSGALG00000028858(-),	1.82405	0.0155199	0.403518
gga03460	Fanconi anemia pathway	21	20	1	1128	42	3873	ENSGALG00000030022(FANCL),ENSGALG00000005279(BRIP1),ENSGALG00000002055(hairy1),ENSGALG00000000734(-),ENSGALG00000034534(FAAP24),ENSGALG00000002781(-),ENSGALG00000017073(BRCA2),ENSGALG00000005028(TOP3A),ENSGALG00000007676(EME1),ENSGALG00000008256(BLM),ENSGALG00000024481(-),ENSGALG00000016569(FANCB),ENSGALG00000002663(ATR),ENSGALG00000010700(RPA3),ENSGALG00000000516(FANCA),ENSGALG00000003720(FANCD2…	ENSGALG00000030022(FANCL),ENSGALG00000005279(BRIP1),ENSGALG00000000734(-),ENSGALG00000034534(FAAP24),ENSGALG00000002781(-),ENSGALG00000017073(BRCA2),ENSGALG00000005028(TOP3A),ENSGALG00000007676(EME1),ENSGALG00000008256(BLM),ENSGALG00000024481(-),ENSGALG00000016569(FANCB),ENSGALG00000002663(ATR),ENSGALG00000010700(RPA3),ENSGALG00000000516(FANCA),ENSGALG00000003720(FANCD2),ENSGALG00000030313(RAD51A…	ENSGALG00000002055(hairy1),	1.71676	0.015711	0.350131
gga03440	Homologous recombination	19	19	0	1128	37	3873	ENSGALG00000005279(BRIP1),ENSGALG00000000734(-),ENSGALG00000011533(XRCC3),ENSGALG00000002781(-),ENSGALG00000017073(BRCA2),ENSGALG00000005028(TOP3A),ENSGALG00000010039(BRE),ENSGALG00000010356(RAD54L),ENSGALG00000007676(EME1),ENSGALG00000043597(-),ENSGALG00000008256(BLM),ENSGALG00000012766(SYCP3),ENSGALG00000010700(RPA3),ENSGALG00000006794(RAD50),ENSGALG00000003484(BARD1),ENSGALG00000030313(RAD51A)…	ENSGALG00000005279(BRIP1),ENSGALG00000000734(-),ENSGALG00000011533(XRCC3),ENSGALG00000002781(-),ENSGALG00000017073(BRCA2),ENSGALG00000005028(TOP3A),ENSGALG00000010039(BRE),ENSGALG00000010356(RAD54L),ENSGALG00000007676(EME1),ENSGALG00000043597(-),ENSGALG00000008256(BLM),ENSGALG00000012766(SYCP3),ENSGALG00000010700(RPA3),ENSGALG00000006794(RAD50),ENSGALG00000003484(BARD1),ENSGALG00000030313(RAD51A)…	-	1.76315	0.0158158	0.308408
gga00340	Histidine metabolism	10	10	0	1128	16	3873	ENSGALG00000033365(ALDH6),ENSGALG00000004669(ASPA),ENSGALG00000008229(ALDH7A1),ENSGALG00000023436(HDC),ENSGALG00000019514(CNDP2),ENSGALG00000003495(-),ENSGALG00000036044(-),ENSGALG00000032836(MAOB),ENSGALG00000016224(MAOA),ENSGALG00000012377(HNMT),	ENSGALG00000033365(ALDH6),ENSGALG00000004669(ASPA),ENSGALG00000008229(ALDH7A1),ENSGALG00000023436(HDC),ENSGALG00000019514(CNDP2),ENSGALG00000003495(-),ENSGALG00000036044(-),ENSGALG00000032836(MAOB),ENSGALG00000016224(MAOA),ENSGALG00000012377(HNMT),	-	2.14594	0.0173964	0.301538
gga00982	Drug metabolism - cytochrome P450	16	12	4	1128	30	3873	ENSGALG00000005204(-),ENSGALG00000030614(-),ENSGALG00000033365(ALDH6),ENSGALG00000013098(MGST1),ENSGALG00000040573(FMO3),ENSGALG00000016328(-),ENSGALG00000004196(-),ENSGALG00000011805(-),ENSGALG00000008409(-),ENSGALG00000014708(GSTK1),ENSGALG00000036044(-),ENSGALG00000006344(-),ENSGALG00000003022(-),ENSGALG00000032836(MAOB),ENSGALG00000016325(-),ENSGALG00000016224(MAOA),	ENSGALG00000030614(-),ENSGALG00000033365(ALDH6),ENSGALG00000013098(MGST1),ENSGALG00000040573(FMO3),ENSGALG00000016328(-),ENSGALG00000008409(-),ENSGALG00000014708(GSTK1),ENSGALG00000036044(-),ENSGALG00000003022(-),ENSGALG00000032836(MAOB),ENSGALG00000016325(-),ENSGALG00000016224(MAOA),	ENSGALG00000005204(-),ENSGALG00000004196(-),ENSGALG00000011805(-),ENSGALG00000006344(-),	1.83121	0.0176718	0.27568
gga00053	Ascorbate and aldarate metabolism	6	4	2	1128	8	3873	ENSGALG00000041993(UGDH),ENSGALG00000008229(ALDH7A1),ENSGALG00000003495(-),ENSGALG00000004196(-),ENSGALG00000011805(-),ENSGALG00000016724(RGN),	ENSGALG00000041993(UGDH),ENSGALG00000008229(ALDH7A1),ENSGALG00000003495(-),ENSGALG00000016724(RGN),	ENSGALG00000004196(-),ENSGALG00000011805(-),	2.57513	0.0202438	0.287093
gga04060	Cytokine-cytokine receptor interaction	58	49	9	1128	147	3873	ENSGALG00000042471(-),ENSGALG00000011206(KITLG),ENSGALG00000017119(TNFRSF19),ENSGALG00000032660(-),ENSGALG00000011733(-),ENSGALG00000043167(TNFRSF11B),ENSGALG00000026663(CX3CL1),ENSGALG00000009870(IL15),ENSGALG00000044557(-),ENSGALG00000013869(IL20RA),ENSGALG00000026163(TNFSF11),ENSGALG00000013372(IL7R),ENSGALG00000029940(il-1beta),ENSGALG00000006318(IL21R),ENSGALG00000037989(IL10R2),ENSGALG00000…	ENSGALG00000042471(-),ENSGALG00000011206(KITLG),ENSGALG00000017119(TNFRSF19),ENSGALG00000032660(-),ENSGALG00000011733(-),ENSGALG00000026663(CX3CL1),ENSGALG00000009870(IL15),ENSGALG00000013869(IL20RA),ENSGALG00000026163(TNFSF11),ENSGALG00000013372(IL7R),ENSGALG00000029940(il-1beta),ENSGALG00000006318(IL21R),ENSGALG00000037989(IL10R2),ENSGALG00000028256(CCL19),ENSGALG00000003446(PRLR),ENSGALG000000…	ENSGALG00000043167(TNFRSF11B),ENSGALG00000044557(-),ENSGALG00000005802(FLT4),ENSGALG00000011058(LEPR),ENSGALG00000012178(PDGFB),ENSGALG00000031325(TGFB1),ENSGALG00000016719(TNFRSF21),ENSGALG00000006346(CXCL14),ENSGALG00000010290(VEGFA),	1.35472	0.0249142	0.323884
gga00232	Caffeine metabolism	4	4	0	1128	5	3873	ENSGALG00000008701(XDH),ENSGALG00000005473(-),ENSGALG00000005474(-),ENSGALG00000005472(-),	ENSGALG00000008701(XDH),ENSGALG00000005473(-),ENSGALG00000005474(-),ENSGALG00000005472(-),	-	2.74681	0.0334377	0.401252
gga00860	Porphyrin and chlorophyll metabolism	11	9	2	1128	20	3873	ENSGALG00000001375(COX10),ENSGALG00000004196(-),ENSGALG00000011805(-),ENSGALG00000037410(HEPH),ENSGALG00000038461(FECH),ENSGALG00000007465(COX15),ENSGALG00000012550(HMOX1),ENSGALG00000002542(GUSB),ENSGALG00000030773(CP),ENSGALG00000031786(BLVRA),ENSGALG00000006122(EARS2),	ENSGALG00000001375(COX10),ENSGALG00000037410(HEPH),ENSGALG00000038461(FECH),ENSGALG00000007465(COX15),ENSGALG00000012550(HMOX1),ENSGALG00000002542(GUSB),ENSGALG00000030773(CP),ENSGALG00000031786(BLVRA),ENSGALG00000006122(EARS2),	ENSGALG00000004196(-),ENSGALG00000011805(-),	1.88843	0.0335767	0.374141
gga00300	Lysine biosynthesis	2	2	0	1128	2	3873	ENSGALG00000008229(ALDH7A1),ENSGALG00000009655(AADAT),	ENSGALG00000008229(ALDH7A1),ENSGALG00000009655(AADAT),	-	3.43351	0.0430099	0.447303
gga00780	Biotin metabolism	2	2	0	1128	2	3873	ENSGALG00000011216(BTD),ENSGALG00000016047(HLCS),	ENSGALG00000011216(BTD),ENSGALG00000016047(HLCS),	-	3.43351	0.0430099	0.447303
gga00480	Glutathione metabolism	17	15	2	1128	36	3873	ENSGALG00000005204(-),ENSGALG00000017350(RRM1),ENSGALG00000016444(ODC1),ENSGALG00000013098(MGST1),ENSGALG00000016442(RRM2),ENSGALG00000006334(LAP3),ENSGALG00000016328(-),ENSGALG00000008409(-),ENSGALG00000004521(GPX3),ENSGALG00000016313(GCLC),ENSGALG00000014708(GSTK1),ENSGALG00000006344(-),ENSGALG00000002797(PGD),ENSGALG00000040504(GGT5),ENSGALG00000006565(-),ENSGALG00000016325(-),ENSGALG000000032…	ENSGALG00000017350(RRM1),ENSGALG00000016444(ODC1),ENSGALG00000013098(MGST1),ENSGALG00000016442(RRM2),ENSGALG00000006334(LAP3),ENSGALG00000016328(-),ENSGALG00000008409(-),ENSGALG00000004521(GPX3),ENSGALG00000016313(GCLC),ENSGALG00000014708(GSTK1),ENSGALG00000002797(PGD),ENSGALG00000040504(GGT5),ENSGALG00000006565(-),ENSGALG00000016325(-),ENSGALG00000003281(GSS),	ENSGALG00000005204(-),ENSGALG00000006344(-),	1.62138	0.0445888	0.409168
gga04933	AGE-RAGE signaling pathway in diabetic complications	32	18	14	1128	77	3873	ENSGALG00000008266(COL4A6),ENSGALG00000013659(NOX3),ENSGALG00000003580(MMP2),ENSGALG00000008141(COL4A5),ENSGALG00000016261(CYBB),ENSGALG00000026167(PIK3R5),ENSGALG00000034526(H-RAS),ENSGALG00000012735(EDN1),ENSGALG00000019384(MAPK12),ENSGALG00000007555(CCND1),ENSGALG00000010335(-),ENSGALG00000005257(-),ENSGALG00000042105(PLCB2),ENSGALG00000001270(PRKCZ),ENSGALG00000029940(il-1beta),ENSGALG0000003…	ENSGALG00000008266(COL4A6),ENSGALG00000008141(COL4A5),ENSGALG00000016261(CYBB),ENSGALG00000026167(PIK3R5),ENSGALG00000019384(MAPK12),ENSGALG00000005257(-),ENSGALG00000042105(PLCB2),ENSGALG00000001270(PRKCZ),ENSGALG00000029940(il-1beta),ENSGALG00000037943(PRKCB),ENSGALG00000012885(BCL2),ENSGALG00000033507(PLCG2),ENSGALG00000038512(AGTR1),ENSGALG00000011668(-),ENSGALG00000005619(-),ENSGALG000000147…	ENSGALG00000013659(NOX3),ENSGALG00000003580(MMP2),ENSGALG00000034526(H-RAS),ENSGALG00000012735(EDN1),ENSGALG00000007555(CCND1),ENSGALG00000010335(-),ENSGALG00000038902(PIM1),ENSGALG00000006707(NOX1),ENSGALG00000007669(EGR1),ENSGALG00000036798(COL4A1),ENSGALG00000016843(COL4A2),ENSGALG00000031325(TGFB1),ENSGALG00000003578(FN1),ENSGALG00000010290(VEGFA),	1.42691	0.045548	0.394749
gga00360	Phenylalanine metabolism	8	8	0	1128	14	3873	ENSGALG00000007484(GOT1),ENSGALG00000000081(-),ENSGALG00000033365(ALDH6),ENSGALG00000002321(GOT2),ENSGALG00000036044(-),ENSGALG00000032836(MAOB),ENSGALG00000004343(-),ENSGALG00000016224(MAOA),	ENSGALG00000007484(GOT1),ENSGALG00000000081(-),ENSGALG00000033365(ALDH6),ENSGALG00000002321(GOT2),ENSGALG00000036044(-),ENSGALG00000032836(MAOB),ENSGALG00000004343(-),ENSGALG00000016224(MAOA),	-	1.96201	0.048209	0.395821
gga02010	ABC transporters	16	14	2	1128	34	3873	ENSGALG00000015675(-),ENSGALG00000038152(ABCC6),ENSGALG00000021399(-),ENSGALG00000010901(-),ENSGALG00000042554(ABCD2),ENSGALG00000016164(ABCG1),ENSGALG00000030677(ABCG2),ENSGALG00000015433(ABCA1),ENSGALG00000010891(ABCB11),ENSGALG00000016896(ABCC4),ENSGALG00000029381(TAP2),ENSGALG00000035075(TAP1),ENSGALG00000008912(-),ENSGALG00000010229(ABCD4),ENSGALG00000007522(ABCC3),ENSGALG00000021395(-),	ENSGALG00000015675(-),ENSGALG00000038152(ABCC6),ENSGALG00000021399(-),ENSGALG00000042554(ABCD2),ENSGALG00000016164(ABCG1),ENSGALG00000030677(ABCG2),ENSGALG00000015433(ABCA1),ENSGALG00000010891(ABCB11),ENSGALG00000016896(ABCC4),ENSGALG00000029381(TAP2),ENSGALG00000035075(TAP1),ENSGALG00000010229(ABCD4),ENSGALG00000007522(ABCC3),ENSGALG00000021395(-),	ENSGALG00000010901(-),ENSGALG00000008912(-),	1.61577	0.0514301	0.401155
gga00030	Pentose phosphate pathway	11	11	0	1128	22	3873	ENSGALG00000012612(FBP2),ENSGALG00000030533(PGLS),ENSGALG00000015960(RPIA),ENSGALG00000005309(TKT),ENSGALG00000016724(RGN),ENSGALG00000016592(PRPS2),ENSGALG00000012583(IDNK),ENSGALG00000002797(PGD),ENSGALG00000013095(DERA),ENSGALG00000037195(TALDO1),ENSGALG00000012613(FBP1),	ENSGALG00000012612(FBP2),ENSGALG00000030533(PGLS),ENSGALG00000015960(RPIA),ENSGALG00000005309(TKT),ENSGALG00000016724(RGN),ENSGALG00000016592(PRPS2),ENSGALG00000012583(IDNK),ENSGALG00000002797(PGD),ENSGALG00000013095(DERA),ENSGALG00000037195(TALDO1),ENSGALG00000012613(FBP1),	-	1.71676	0.0630101	0.468075
gga04514	Cell adhesion molecules (CAMs)	34	23	11	1128	85	3873	ENSGALG00000045640(-),ENSGALG00000014477(-),ENSGALG00000029378(ITGA9),ENSGALG00000003677(NTNG2),ENSGALG00000000141(BLB1),ENSGALG00000002655(ITGAV),ENSGALG00000009523(CNTN1),ENSGALG00000005257(-),ENSGALG00000016480(SDC1),ENSGALG00000007511(ITGB2),ENSGALG00000030040(CDH15),ENSGALG00000007948(LRRC4C),ENSGALG00000003932(SDC4),ENSGALG00000031637(LICOS),ENSGALG00000026862(CLDN1),ENSGALG00000014820(VTCN…	ENSGALG00000045640(-),ENSGALG00000014477(-),ENSGALG00000003677(NTNG2),ENSGALG00000000141(BLB1),ENSGALG00000009523(CNTN1),ENSGALG00000005257(-),ENSGALG00000007511(ITGB2),ENSGALG00000030040(CDH15),ENSGALG00000007948(LRRC4C),ENSGALG00000031637(LICOS),ENSGALG00000026862(CLDN1),ENSGALG00000014820(VTCN1),ENSGALG00000032349(CDH5),ENSGALG00000030940(BLB2),ENSGALG00000031776(NFASC),ENSGALG00000002192(PTPR…	ENSGALG00000029378(ITGA9),ENSGALG00000002655(ITGAV),ENSGALG00000016480(SDC1),ENSGALG00000003932(SDC4),ENSGALG00000031424(SDC2),ENSGALG00000010875(ITGB8),ENSGALG00000009107(NRXN1),ENSGALG00000041577(ITGA4),ENSGALG00000015132(CDH2),ENSGALG00000034007(ITGA6),ENSGALG00000016628(-),	1.3734	0.063862	0.45284
gga04145	Phagosome	46	38	8	1128	120	3873	ENSGALG00000009626(THBS1),ENSGALG00000013659(NOX3),ENSGALG00000037697(LAMP1),ENSGALG00000006241(TUBA1B),ENSGALG00000001189(NCF1),ENSGALG00000016446(ATP6V1C2),ENSGALG00000000141(BLB1),ENSGALG00000016261(CYBB),ENSGALG00000002655(ITGAV),ENSGALG00000040586(-),ENSGALG00000010091(ATP6V0B),ENSGALG00000028304(-),ENSGALG00000003283(COMP),ENSGALG00000007001(TLR4),ENSGALG00000008444(TUBAL3),ENSGALG000000111…	ENSGALG00000037697(LAMP1),ENSGALG00000006241(TUBA1B),ENSGALG00000001189(NCF1),ENSGALG00000016446(ATP6V1C2),ENSGALG00000000141(BLB1),ENSGALG00000016261(CYBB),ENSGALG00000040586(-),ENSGALG00000010091(ATP6V0B),ENSGALG00000028304(-),ENSGALG00000007001(TLR4),ENSGALG00000008444(TUBAL3),ENSGALG00000011149(PLA2R1),ENSGALG00000014910(COLEC12),ENSGALG00000008638(-),ENSGALG00000007511(ITGB2),ENSGALG00000008…	ENSGALG00000009626(THBS1),ENSGALG00000013659(NOX3),ENSGALG00000002655(ITGAV),ENSGALG00000003283(COMP),ENSGALG00000000379(-),ENSGALG00000006707(NOX1),ENSGALG00000029766(ITGB5),ENSGALG00000002207(ATP6V1G3),	1.31618	0.0642398	0.435714
gga00270	Cysteine and methionine metabolism	16	15	1	1128	35	3873	ENSGALG00000007484(GOT1),ENSGALG00000000081(-),ENSGALG00000031286(APIP),ENSGALG00000008317(SDSL),ENSGALG00000014464(MTR),ENSGALG00000004518(-),ENSGALG00000040840(MPST),ENSGALG00000002321(GOT2),ENSGALG00000008174(-),ENSGALG00000012488(TST),ENSGALG00000016313(GCLC),ENSGALG00000002479(MAT1A),ENSGALG00000002358(CDO1),ENSGALG00000003281(GSS),ENSGALG00000003432(AGXT2),ENSGALG00000033677(AHCY),	ENSGALG00000007484(GOT1),ENSGALG00000000081(-),ENSGALG00000031286(APIP),ENSGALG00000008317(SDSL),ENSGALG00000014464(MTR),ENSGALG00000004518(-),ENSGALG00000040840(MPST),ENSGALG00000002321(GOT2),ENSGALG00000008174(-),ENSGALG00000012488(TST),ENSGALG00000016313(GCLC),ENSGALG00000002479(MAT1A),ENSGALG00000003281(GSS),ENSGALG00000003432(AGXT2),ENSGALG00000033677(AHCY),	ENSGALG00000002358(CDO1),	1.5696	0.0647054	0.420585
gga00330	Arginine and proline metabolism	16	16	0	1128	35	3873	ENSGALG00000007484(GOT1),ENSGALG00000015977(SMOX),ENSGALG00000016444(ODC1),ENSGALG00000042184(ALDH4A1),ENSGALG00000012011(L3HYPDH),ENSGALG00000033828(-),ENSGALG00000008229(ALDH7A1),ENSGALG00000002321(GOT2),ENSGALG00000006334(LAP3),ENSGALG00000019514(CNDP2),ENSGALG00000003495(-),ENSGALG00000011511(CKB),ENSGALG00000032836(MAOB),ENSGALG00000009519(ARG2),ENSGALG00000031872(AGMAT),ENSGALG00000016224(M…	ENSGALG00000007484(GOT1),ENSGALG00000015977(SMOX),ENSGALG00000016444(ODC1),ENSGALG00000042184(ALDH4A1),ENSGALG00000012011(L3HYPDH),ENSGALG00000033828(-),ENSGALG00000008229(ALDH7A1),ENSGALG00000002321(GOT2),ENSGALG00000006334(LAP3),ENSGALG00000019514(CNDP2),ENSGALG00000003495(-),ENSGALG00000011511(CKB),ENSGALG00000032836(MAOB),ENSGALG00000009519(ARG2),ENSGALG00000031872(AGMAT),ENSGALG00000016224(M…	-	1.5696	0.0647054	0.420585
gga00230	Purine metabolism	51	41	10	1128	135	3873	ENSGALG00000005961(dAK),ENSGALG00000008701(XDH),ENSGALG00000010863(TWISTNB),ENSGALG00000016278(PRIM2),ENSGALG00000017350(RRM1),ENSGALG00000010284(GMPS),ENSGALG00000000390(ENTPD4),ENSGALG00000016708(ENPP4),ENSGALG00000013060(ADCY2),ENSGALG00000016442(RRM2),ENSGALG00000004842(NT5M),ENSGALG00000008873(POLE3),ENSGALG00000003597(AK2),ENSGALG00000027630(NPR2),ENSGALG00000039696(ENTPD2),ENSGALG000000089…	ENSGALG00000005961(dAK),ENSGALG00000008701(XDH),ENSGALG00000010863(TWISTNB),ENSGALG00000016278(PRIM2),ENSGALG00000017350(RRM1),ENSGALG00000010284(GMPS),ENSGALG00000016708(ENPP4),ENSGALG00000016442(RRM2),ENSGALG00000004842(NT5M),ENSGALG00000008873(POLE3),ENSGALG00000003597(AK2),ENSGALG00000027630(NPR2),ENSGALG00000039696(ENTPD2),ENSGALG00000008932(-),ENSGALG00000005662(AMPD3),ENSGALG00000031244(AD…	ENSGALG00000000390(ENTPD4),ENSGALG00000013060(ADCY2),ENSGALG00000016186(-),ENSGALG00000015224(AK9),ENSGALG00000037587(ENPP3),ENSGALG00000003837(ADCY7),ENSGALG00000011618(ADSSL1),ENSGALG00000031170(ADCY1),ENSGALG00000011035(AK4),ENSGALG00000006098(HPRT1),	1.2971	0.0657545	0.394527
gga00512	Mucin type O-glycan biosynthesis	12	7	5	1128	25	3873	ENSGALG00000006233(-),ENSGALG00000002242(-),ENSGALG00000009078(GALNT14),ENSGALG00000041447(-),ENSGALG00000013135(GALNT1),ENSGALG00000015166(GCNT1),ENSGALG00000037773(ST3GAL1),ENSGALG00000041101(GALNT6),ENSGALG00000002651(ST3GAL2),ENSGALG00000009452(GALNT16),ENSGALG00000001130(WBSCR17),ENSGALG00000014944(GCNT4),	ENSGALG00000006233(-),ENSGALG00000041447(-),ENSGALG00000013135(GALNT1),ENSGALG00000015166(GCNT1),ENSGALG00000037773(ST3GAL1),ENSGALG00000041101(GALNT6),ENSGALG00000014944(GCNT4),	ENSGALG00000002242(-),ENSGALG00000009078(GALNT14),ENSGALG00000002651(ST3GAL2),ENSGALG00000009452(GALNT16),ENSGALG00000001130(WBSCR17),	1.64809	0.0717428	0.414514
gga00983	Drug metabolism - other enzymes	12	8	4	1128	25	3873	ENSGALG00000008701(XDH),ENSGALG00000005473(-),ENSGALG00000010284(GMPS),ENSGALG00000005509(DPYD),ENSGALG00000004196(-),ENSGALG00000011805(-),ENSGALG00000013073(UPP1),ENSGALG00000005474(-),ENSGALG00000005472(-),ENSGALG00000007382(-),ENSGALG00000002542(GUSB),ENSGALG00000006098(HPRT1),	ENSGALG00000008701(XDH),ENSGALG00000005473(-),ENSGALG00000010284(GMPS),ENSGALG00000005509(DPYD),ENSGALG00000005474(-),ENSGALG00000005472(-),ENSGALG00000007382(-),ENSGALG00000002542(GUSB),	ENSGALG00000004196(-),ENSGALG00000011805(-),ENSGALG00000013073(UPP1),ENSGALG00000006098(HPRT1),	1.64809	0.0717428	0.414514
gga04142	Lysosome	36	33	3	1128	92	3873	ENSGALG00000015376(IDUA),ENSGALG00000011900(NAGA),ENSGALG00000037697(LAMP1),ENSGALG00000003217(LITAF),ENSGALG00000006613(-),ENSGALG00000028790(DNASE2B),ENSGALG00000007462(CTSZ),ENSGALG00000038636(LAPTM5),ENSGALG00000000390(ENTPD4),ENSGALG00000038853(GAA),ENSGALG00000010237(NPC2),ENSGALG00000008759(-),ENSGALG00000010091(ATP6V0B),ENSGALG00000016917(-),ENSGALG00000010593(GALC),ENSGALG00000010811(LGM…	ENSGALG00000015376(IDUA),ENSGALG00000011900(NAGA),ENSGALG00000037697(LAMP1),ENSGALG00000003217(LITAF),ENSGALG00000006613(-),ENSGALG00000028790(DNASE2B),ENSGALG00000007462(CTSZ),ENSGALG00000038636(LAPTM5),ENSGALG00000038853(GAA),ENSGALG00000010237(NPC2),ENSGALG00000008759(-),ENSGALG00000010091(ATP6V0B),ENSGALG00000016917(-),ENSGALG00000010811(LGMN),ENSGALG00000008836(ATP6AP1),ENSGALG00000044661(-)…	ENSGALG00000000390(ENTPD4),ENSGALG00000010593(GALC),ENSGALG00000005171(AP1S3),	1.34355	0.0750824	0.403891
gga04110	Cell cycle	39	34	5	1128	101	3873	ENSGALG00000010623(ORC1),ENSGALG00000004179(ANAPC5),ENSGALG00000009971(CDC20),ENSGALG00000042418(CHEK1),ENSGALG00000015641(CCNH),ENSGALG00000006051(CDC7),ENSGALG00000004161(CCNB2),ENSGALG00000015800(ORC3),ENSGALG00000025810(-),ENSGALG00000005769(WEE1),ENSGALG00000042469(PRKDC),ENSGALG00000007555(CCND1),ENSGALG00000036892(BUB1B),ENSGALG00000011881(CCNA2),ENSGALG00000007610(CDC23),ENSGALG0000000150…	ENSGALG00000010623(ORC1),ENSGALG00000004179(ANAPC5),ENSGALG00000009971(CDC20),ENSGALG00000042418(CHEK1),ENSGALG00000015641(CCNH),ENSGALG00000006051(CDC7),ENSGALG00000004161(CCNB2),ENSGALG00000015800(ORC3),ENSGALG00000025810(-),ENSGALG00000005769(WEE1),ENSGALG00000042469(PRKDC),ENSGALG00000036892(BUB1B),ENSGALG00000011881(CCNA2),ENSGALG00000007610(CDC23),ENSGALG00000001506(-),ENSGALG00000012448(OR…	ENSGALG00000007555(CCND1),ENSGALG00000026137(-),ENSGALG00000009942(MDM2),ENSGALG00000028318(CDKN1A),ENSGALG00000031325(TGFB1),	1.32581	0.0773341	0.402137
gga04510	Focal adhesion	59	28	31	1128	161	3873	ENSGALG00000009626(THBS1),ENSGALG00000029378(ITGA9),ENSGALG00000008266(COL4A6),ENSGALG00000032702(ITGA3),ENSGALG00000039990(TNC),ENSGALG00000027526(COL9A2),ENSGALG00000008141(COL4A5),ENSGALG00000014854(-),ENSGALG00000002655(ITGAV),ENSGALG00000008193(RELN),ENSGALG00000017272(VWF),ENSGALG00000003283(COMP),ENSGALG00000026167(PIK3R5),ENSGALG00000034526(H-RAS),ENSGALG00000000379(-),ENSGALG00000007555(…	ENSGALG00000008266(COL4A6),ENSGALG00000027526(COL9A2),ENSGALG00000008141(COL4A5),ENSGALG00000008193(RELN),ENSGALG00000017272(VWF),ENSGALG00000026167(PIK3R5),ENSGALG00000004334(MYLK3),ENSGALG00000001793(MYL10),ENSGALG00000037943(PRKCB),ENSGALG00000012885(BCL2),ENSGALG00000039327(VAV3),ENSGALG00000017091(FLT1),ENSGALG00000014615(LAMA1),ENSGALG00000010688(SHC3),ENSGALG00000002699(VAV2),ENSGALG000000…	ENSGALG00000009626(THBS1),ENSGALG00000029378(ITGA9),ENSGALG00000032702(ITGA3),ENSGALG00000039990(TNC),ENSGALG00000014854(-),ENSGALG00000002655(ITGAV),ENSGALG00000003283(COMP),ENSGALG00000034526(H-RAS),ENSGALG00000000379(-),ENSGALG00000007555(CCND1),ENSGALG00000010335(-),ENSGALG00000001289(SHC2),ENSGALG00000011708(MYLK),ENSGALG00000005079(VCL),ENSGALG00000035879(ITGA7),ENSGALG00000003712(-),ENSGAL…	1.25824	0.0806226	0.405714
gga00140	Steroid hormone biosynthesis	14	11	3	1128	31	3873	ENSGALG00000039742(CYP21A1),ENSGALG00000001325(-),ENSGALG00000010625(SRD5A2),ENSGALG00000037951(-),ENSGALG00000004196(-),ENSGALG00000011805(-),ENSGALG00000002024(COMT),ENSGALG00000029435(CYP7B1),ENSGALG00000012834(AKR1D1),ENSGALG00000011894(-),ENSGALG00000045487(-),ENSGALG00000004436(-),ENSGALG00000028858(-),ENSGALG00000004449(-),	ENSGALG00000039742(CYP21A1),ENSGALG00000001325(-),ENSGALG00000010625(SRD5A2),ENSGALG00000037951(-),ENSGALG00000002024(COMT),ENSGALG00000029435(CYP7B1),ENSGALG00000012834(AKR1D1),ENSGALG00000011894(-),ENSGALG00000045487(-),ENSGALG00000004436(-),ENSGALG00000004449(-),	ENSGALG00000004196(-),ENSGALG00000011805(-),ENSGALG00000028858(-),	1.55062	0.0866427	0.422383
gga00603	Glycosphingolipid biosynthesis - globo and isoglobo series	6	5	1	1128	11	3873	ENSGALG00000011900(NAGA),ENSGALG00000013211(Sial-T2),ENSGALG00000014933(HEXB),ENSGALG00000037773(ST3GAL1),ENSGALG00000002651(ST3GAL2),ENSGALG00000014128(A4GALT),	ENSGALG00000011900(NAGA),ENSGALG00000013211(Sial-T2),ENSGALG00000014933(HEXB),ENSGALG00000037773(ST3GAL1),ENSGALG00000014128(A4GALT),	ENSGALG00000002651(ST3GAL2),	1.87282	0.0905224	0.427924
gga00350	Tyrosine metabolism	15	15	0	1128	34	3873	ENSGALG00000010432(GSTZ1),ENSGALG00000007484(GOT1),ENSGALG00000000081(-),ENSGALG00000030614(-),ENSGALG00000024041(FAHD1),ENSGALG00000033365(ALDH6),ENSGALG00000002321(GOT2),ENSGALG00000002024(COMT),ENSGALG00000006482(FAH),ENSGALG00000036044(-),ENSGALG00000032836(MAOB),ENSGALG00000017237(TYR),ENSGALG00000016899(DCT),ENSGALG00000004343(-),ENSGALG00000016224(MAOA),	ENSGALG00000010432(GSTZ1),ENSGALG00000007484(GOT1),ENSGALG00000000081(-),ENSGALG00000030614(-),ENSGALG00000024041(FAHD1),ENSGALG00000033365(ALDH6),ENSGALG00000002321(GOT2),ENSGALG00000002024(COMT),ENSGALG00000006482(FAH),ENSGALG00000036044(-),ENSGALG00000032836(MAOB),ENSGALG00000017237(TYR),ENSGALG00000016899(DCT),ENSGALG00000004343(-),ENSGALG00000016224(MAOA),	-	1.51478	0.0929298	0.426384
gga04080	Neuroactive ligand-receptor interaction	85	58	27	1128	244	3873	ENSGALG00000013218(C3AR1),ENSGALG00000003138(OXTR),ENSGALG00000005801(CHRNA4),ENSGALG00000040367(P2RY14),ENSGALG00000042317(P2RY2),ENSGALG00000023379(F2RL2),ENSGALG00000020386(BDKRB1),ENSGALG00000017003(MLNR),ENSGALG00000004113(-),ENSGALG00000036470(P2RY12),ENSGALG00000005853(HTR2C),ENSGALG00000004083(GRIA1),ENSGALG00000005936(AGTR2),ENSGALG00000014206(GABRA2),ENSGALG00000003021(CHRNA5),ENSGALG00…	ENSGALG00000013218(C3AR1),ENSGALG00000040367(P2RY14),ENSGALG00000042317(P2RY2),ENSGALG00000023379(F2RL2),ENSGALG00000020386(BDKRB1),ENSGALG00000017003(MLNR),ENSGALG00000036470(P2RY12),ENSGALG00000004083(GRIA1),ENSGALG00000005936(AGTR2),ENSGALG00000003021(CHRNA5),ENSGALG00000038787(-),ENSGALG00000014824(PTGER4),ENSGALG00000029768(PTGDR),ENSGALG00000009280(NPY2R),ENSGALG00000014742(HTR1A),ENSGALG00…	ENSGALG00000003138(OXTR),ENSGALG00000005801(CHRNA4),ENSGALG00000004113(-),ENSGALG00000005853(HTR2C),ENSGALG00000014206(GABRA2),ENSGALG00000001383(HTR4),ENSGALG00000002840(GRM4),ENSGALG00000009405(GRIA2),ENSGALG00000000820(HTR1D),ENSGALG00000005657(CRHR2),ENSGALG00000015336(-),ENSGALG00000015835(GRIK1),ENSGALG00000016565(CHRNA2),ENSGALG00000006576(GRM3),ENSGALG00000004096(-),ENSGALG00000037366(GRI…	1.1961	0.105358	0.469597
gga00910	Nitrogen metabolism	7	5	2	1128	14	3873	ENSGALG00000005360(CA4),ENSGALG00000008518(-),ENSGALG00000037975(-),ENSGALG00000043754(GLUL),ENSGALG00000003456(CA12),ENSGALG00000030781(CA2),ENSGALG00000021340(CA9),	ENSGALG00000005360(CA4),ENSGALG00000008518(-),ENSGALG00000043754(GLUL),ENSGALG00000030781(CA2),ENSGALG00000021340(CA9),	ENSGALG00000037975(-),ENSGALG00000003456(CA12),	1.71676	0.112882	0.489156
gga04916	Melanogenesis	32	19	13	1128	84	3873	ENSGALG00000039999(FZD8),ENSGALG00000011206(KITLG),ENSGALG00000005621(CAMK2A),ENSGALG00000034101(FZD5),ENSGALG00000013060(ADCY2),ENSGALG00000017242(FZD4),ENSGALG00000043009(WNT1),ENSGALG00000011358(WNT6),ENSGALG00000034526(H-RAS),ENSGALG00000012735(EDN1),ENSGALG00000041927(FZD9),ENSGALG00000034168(WNT5A),ENSGALG00000042105(PLCB2),ENSGALG00000037943(PRKCB),ENSGALG00000031244(ADCY5),ENSGALG00000031…	ENSGALG00000039999(FZD8),ENSGALG00000011206(KITLG),ENSGALG00000005621(CAMK2A),ENSGALG00000034101(FZD5),ENSGALG00000017242(FZD4),ENSGALG00000043009(WNT1),ENSGALG00000034168(WNT5A),ENSGALG00000042105(PLCB2),ENSGALG00000037943(PRKCB),ENSGALG00000031244(ADCY5),ENSGALG00000031960(Lef-1),ENSGALG00000002523(-),ENSGALG00000038634(KIT),ENSGALG00000017237(TYR),ENSGALG00000007466(EDNRB2),ENSGALG00000016899(…	ENSGALG00000013060(ADCY2),ENSGALG00000011358(WNT6),ENSGALG00000034526(H-RAS),ENSGALG00000012735(EDN1),ENSGALG00000041927(FZD9),ENSGALG00000003163(GNAO1),ENSGALG00000012998(WNT5B),ENSGALG00000003837(ADCY7),ENSGALG00000012877(CREB3L2),ENSGALG00000033061(-),ENSGALG00000011355(Wnt10a),ENSGALG00000031170(ADCY1),ENSGALG00000042308(FZD3),	1.308	0.11959	0.504217
gga00400	Phenylalanine, tyrosine and tryptophan biosynthesis	3	3	0	1128	5	3873	ENSGALG00000007484(GOT1),ENSGALG00000000081(-),ENSGALG00000002321(GOT2),	ENSGALG00000007484(GOT1),ENSGALG00000000081(-),ENSGALG00000002321(GOT2),	-	2.06011	0.12109	0.497105
gga04020	Calcium signaling pathway	50	31	19	1128	141	3873	ENSGALG00000003138(OXTR),ENSGALG00000008544(SLC8A1),ENSGALG00000005621(CAMK2A),ENSGALG00000020386(BDKRB1),ENSGALG00000005853(HTR2C),ENSGALG00000013060(ADCY2),ENSGALG00000038787(-),ENSGALG00000001383(HTR4),ENSGALG00000007623(CACNA1G),ENSGALG00000030550(ATP2B1),ENSGALG00000004334(MYLK3),ENSGALG00000042105(PLCB2),ENSGALG00000004809(PPIF),ENSGALG00000009095(-),ENSGALG00000001564(-),ENSGALG00000015336…	ENSGALG00000005621(CAMK2A),ENSGALG00000020386(BDKRB1),ENSGALG00000038787(-),ENSGALG00000007623(CACNA1G),ENSGALG00000004334(MYLK3),ENSGALG00000042105(PLCB2),ENSGALG00000004809(PPIF),ENSGALG00000009095(-),ENSGALG00000001564(-),ENSGALG00000037943(PRKCB),ENSGALG00000033507(PLCG2),ENSGALG00000010614(SLC25A4),ENSGALG00000005524(NTSR1),ENSGALG00000038512(AGTR1),ENSGALG00000003901(P2RX4),ENSGALG000000015…	ENSGALG00000003138(OXTR),ENSGALG00000008544(SLC8A1),ENSGALG00000005853(HTR2C),ENSGALG00000013060(ADCY2),ENSGALG00000001383(HTR4),ENSGALG00000030550(ATP2B1),ENSGALG00000015336(-),ENSGALG00000011708(MYLK),ENSGALG00000003833(CACNA1E),ENSGALG00000004096(-),ENSGALG00000003837(ADCY7),ENSGALG00000041762(STIM1),ENSGALG00000033061(-),ENSGALG00000007681(HTR2B),ENSGALG00000003149(-),ENSGALG00000008456(CACNA…	1.21756	0.157234	0.628934
gga00630	Glyoxylate and dicarboxylate metabolism	11	11	0	1128	26	3873	ENSGALG00000002162(ACO1),ENSGALG00000008518(-),ENSGALG00000030187(CAT),ENSGALG00000033943(HYI),ENSGALG00000003913(MCEE),ENSGALG00000005888(PGP),ENSGALG00000043754(GLUL),ENSGALG00000016872(PCCA),ENSGALG00000014766(HAO2),ENSGALG00000015053(GLDC),ENSGALG00000032679(GCSH),	ENSGALG00000002162(ACO1),ENSGALG00000008518(-),ENSGALG00000030187(CAT),ENSGALG00000033943(HYI),ENSGALG00000003913(MCEE),ENSGALG00000005888(PGP),ENSGALG00000043754(GLUL),ENSGALG00000016872(PCCA),ENSGALG00000014766(HAO2),ENSGALG00000015053(GLDC),ENSGALG00000032679(GCSH),	-	1.45264	0.169305	0.660291
gga00040	Pentose and glucuronate interconversions	8	6	2	1128	18	3873	ENSGALG00000003466(AKR1B1L),ENSGALG00000010795(ISPD),ENSGALG00000041993(UGDH),ENSGALG00000017135(CRYL1),ENSGALG00000004196(-),ENSGALG00000011805(-),ENSGALG00000031408(SORD),ENSGALG00000002542(GUSB),	ENSGALG00000003466(AKR1B1L),ENSGALG00000010795(ISPD),ENSGALG00000041993(UGDH),ENSGALG00000017135(CRYL1),ENSGALG00000031408(SORD),ENSGALG00000002542(GUSB),	ENSGALG00000004196(-),ENSGALG00000011805(-),	1.526	0.171804	0.653693
gga00604	Glycosphingolipid biosynthesis - ganglio series	6	4	2	1128	13	3873	ENSGALG00000013211(Sial-T2),ENSGALG00000014933(HEXB),ENSGALG00000037773(ST3GAL1),ENSGALG00000002651(ST3GAL2),ENSGALG00000033260(SIAT9),ENSGALG00000009027(ST6GALNAC3),	ENSGALG00000013211(Sial-T2),ENSGALG00000014933(HEXB),ENSGALG00000037773(ST3GAL1),ENSGALG00000009027(ST6GALNAC3),	ENSGALG00000002651(ST3GAL2),ENSGALG00000033260(SIAT9),	1.5847	0.180528	0.670531
gga04115	p53 signaling pathway	23	17	6	1128	61	3873	ENSGALG00000009626(THBS1),ENSGALG00000042418(CHEK1),ENSGALG00000012873(SERPINB5),ENSGALG00000001718(CCNG1),ENSGALG00000017204(-),ENSGALG00000004161(CCNB2),ENSGALG00000016442(RRM2),ENSGALG00000025810(-),ENSGALG00000001006(TP73),ENSGALG00000035325(PMAIP1),ENSGALG00000007555(CCND1),ENSGALG00000012117(STEAP3),ENSGALG00000002663(ATR),ENSGALG00000003085(CDK1),ENSGALG00000004897(GTSE1),ENSGALG0000001528…	ENSGALG00000042418(CHEK1),ENSGALG00000012873(SERPINB5),ENSGALG00000017204(-),ENSGALG00000004161(CCNB2),ENSGALG00000016442(RRM2),ENSGALG00000025810(-),ENSGALG00000001006(TP73),ENSGALG00000035325(PMAIP1),ENSGALG00000012117(STEAP3),ENSGALG00000002663(ATR),ENSGALG00000003085(CDK1),ENSGALG00000004897(GTSE1),ENSGALG00000015286(SESN1),ENSGALG00000040794(CCNE2),ENSGALG00000032699(CDK2),ENSGALG00000003485…	ENSGALG00000009626(THBS1),ENSGALG00000001718(CCNG1),ENSGALG00000007555(CCND1),ENSGALG00000027207(-),ENSGALG00000009942(MDM2),ENSGALG00000028318(CDKN1A),	1.2946	0.187045	0.678583
gga00240	Pyrimidine metabolism	31	27	4	1128	85	3873	ENSGALG00000005961(dAK),ENSGALG00000010863(TWISTNB),ENSGALG00000016278(PRIM2),ENSGALG00000017350(RRM1),ENSGALG00000000390(ENTPD4),ENSGALG00000016442(RRM2),ENSGALG00000004842(NT5M),ENSGALG00000008873(POLE3),ENSGALG00000005509(DPYD),ENSGALG00000010674(DCTD),ENSGALG00000008932(-),ENSGALG00000007078(-),ENSGALG00000007470(POLR1D),ENSGALG00000015224(AK9),ENSGALG00000032273(POLR1B),ENSGALG00000037587(EN…	ENSGALG00000005961(dAK),ENSGALG00000010863(TWISTNB),ENSGALG00000016278(PRIM2),ENSGALG00000017350(RRM1),ENSGALG00000016442(RRM2),ENSGALG00000004842(NT5M),ENSGALG00000008873(POLE3),ENSGALG00000005509(DPYD),ENSGALG00000010674(DCTD),ENSGALG00000008932(-),ENSGALG00000007078(-),ENSGALG00000007470(POLR1D),ENSGALG00000032273(POLR1B),ENSGALG00000014897(TYMS),ENSGALG00000030808(-),ENSGALG00000028982(-),ENS…	ENSGALG00000000390(ENTPD4),ENSGALG00000015224(AK9),ENSGALG00000037587(ENPP3),ENSGALG00000013073(UPP1),	1.25222	0.188997	0.670079
gga01100	Metabolic pathways	309	270	39	1128	977	3873	ENSGALG00000005961(dAK),ENSGALG00000008701(XDH),ENSGALG00000015151(B4GALT6),ENSGALG00000003466(AKR1B1L),ENSGALG00000010432(GSTZ1),ENSGALG00000015376(IDUA),ENSGALG00000038110(DGKA),ENSGALG00000016205(PDXK),ENSGALG00000010863(TWISTNB),ENSGALG00000036391(GFPT1),ENSGALG00000010795(ISPD),ENSGALG00000002162(ACO1),ENSGALG00000007484(GOT1),ENSGALG00000031147(G6PC3),ENSGALG00000000081(-),ENSGALG0000003128…	ENSGALG00000005961(dAK),ENSGALG00000008701(XDH),ENSGALG00000003466(AKR1B1L),ENSGALG00000010432(GSTZ1),ENSGALG00000015376(IDUA),ENSGALG00000016205(PDXK),ENSGALG00000010863(TWISTNB),ENSGALG00000036391(GFPT1),ENSGALG00000010795(ISPD),ENSGALG00000002162(ACO1),ENSGALG00000007484(GOT1),ENSGALG00000031147(G6PC3),ENSGALG00000000081(-),ENSGALG00000031286(APIP),ENSGALG00000006233(-),ENSGALG00000039742(CYP2…	ENSGALG00000015151(B4GALT6),ENSGALG00000038110(DGKA),ENSGALG00000002242(-),ENSGALG00000042279(CYP24A1),ENSGALG00000001730(DGKD),ENSGALG00000009078(GALNT14),ENSGALG00000010312(PLCH1),ENSGALG00000010593(GALC),ENSGALG00000006121(PIK3C2A),ENSGALG00000034741(ETNPPL),ENSGALG00000009252(-),ENSGALG00000004196(-),ENSGALG00000011805(-),ENSGALG00000025999(NDUFA4),ENSGALG00000017234(FOLH1),ENSGALG00000033683…	1.08593	0.193908	0.672216
gga00410	beta-Alanine metabolism	10	10	0	1128	24	3873	ENSGALG00000015977(SMOX),ENSGALG00000033365(ALDH6),ENSGALG00000005509(DPYD),ENSGALG00000008229(ALDH7A1),ENSGALG00000019514(CNDP2),ENSGALG00000003495(-),ENSGALG00000010211(ALDH6A1),ENSGALG00000006680(EHHADH),ENSGALG00000036044(-),ENSGALG00000007334(ABAT),	ENSGALG00000015977(SMOX),ENSGALG00000033365(ALDH6),ENSGALG00000005509(DPYD),ENSGALG00000008229(ALDH7A1),ENSGALG00000019514(CNDP2),ENSGALG00000003495(-),ENSGALG00000010211(ALDH6A1),ENSGALG00000006680(EHHADH),ENSGALG00000036044(-),ENSGALG00000007334(ABAT),	-	1.43063	0.197807	0.670823
gga04122	Sulfur relay system	3	3	0	1128	6	3873	ENSGALG00000040840(MPST),ENSGALG00000007986(MOCS3),ENSGALG00000012488(TST),	ENSGALG00000040840(MPST),ENSGALG00000007986(MOCS3),ENSGALG00000012488(TST),	-	1.71676	0.20162	0.669208
gga00601	Glycosphingolipid biosynthesis - lacto and neolacto series	8	7	1	1128	19	3873	ENSGALG00000013211(Sial-T2),ENSGALG00000034975(CFTII),ENSGALG00000028803(B3GNT4),ENSGALG00000015252(ST3GAL6),ENSGALG00000022891(-),ENSGALG00000029747(ST3GAL4),ENSGALG00000022718(-),ENSGALG00000014128(A4GALT),	ENSGALG00000013211(Sial-T2),ENSGALG00000034975(CFTII),ENSGALG00000028803(B3GNT4),ENSGALG00000015252(ST3GAL6),ENSGALG00000022891(-),ENSGALG00000022718(-),ENSGALG00000014128(A4GALT),	ENSGALG00000029747(ST3GAL4),	1.44569	0.218936	0.711541
gga04146	Peroxisome	25	25	0	1128	69	3873	ENSGALG00000008701(XDH),ENSGALG00000015268(NUDT12),ENSGALG00000030187(CAT),ENSGALG00000007832(PEX13),ENSGALG00000014683(PEX5),ENSGALG00000011211(HACL1),ENSGALG00000011497(PECR),ENSGALG00000042554(ABCD2),ENSGALG00000003326(AMACR),ENSGALG00000008813(CROT),ENSGALG00000003557(PAOX),ENSGALG00000013848(MVK),ENSGALG00000013874(PEX7),ENSGALG00000006680(EHHADH),ENSGALG00000014708(GSTK1),ENSGALG00000016567…	ENSGALG00000008701(XDH),ENSGALG00000015268(NUDT12),ENSGALG00000030187(CAT),ENSGALG00000007832(PEX13),ENSGALG00000014683(PEX5),ENSGALG00000011211(HACL1),ENSGALG00000011497(PECR),ENSGALG00000042554(ABCD2),ENSGALG00000003326(AMACR),ENSGALG00000008813(CROT),ENSGALG00000003557(PAOX),ENSGALG00000013848(MVK),ENSGALG00000013874(PEX7),ENSGALG00000006680(EHHADH),ENSGALG00000014708(GSTK1),ENSGALG00000016567…	-	1.24403	0.238624	0.7597
gga00920	Sulfur metabolism	4	3	1	1128	9	3873	ENSGALG00000033780(-),ENSGALG00000040840(MPST),ENSGALG00000012488(TST),ENSGALG00000035993(SUOX),	ENSGALG00000033780(-),ENSGALG00000040840(MPST),ENSGALG00000012488(TST),	ENSGALG00000035993(SUOX),	1.526	0.252313	0.787215
gga00830	Retinol metabolism	12	10	2	1128	31	3873	ENSGALG00000030614(-),ENSGALG00000001325(-),ENSGALG00000004196(-),ENSGALG00000011805(-),ENSGALG00000004270(ALDH1A2),ENSGALG00000030376(DHRS3),ENSGALG00000011259(RPE65),ENSGALG00000005408(BCO1),ENSGALG00000015147(ALDH1A1),ENSGALG00000004436(-),ENSGALG00000034346(RDH10),ENSGALG00000004449(-),	ENSGALG00000030614(-),ENSGALG00000001325(-),ENSGALG00000004270(ALDH1A2),ENSGALG00000030376(DHRS3),ENSGALG00000011259(RPE65),ENSGALG00000005408(BCO1),ENSGALG00000015147(ALDH1A1),ENSGALG00000004436(-),ENSGALG00000034346(RDH10),ENSGALG00000004449(-),	ENSGALG00000004196(-),ENSGALG00000011805(-),	1.3291	0.25556	0.781713
gga00220	Arginine biosynthesis	7	7	0	1128	17	3873	ENSGALG00000007484(GOT1),ENSGALG00000008518(-),ENSGALG00000002558(-),ENSGALG00000002321(GOT2),ENSGALG00000002576(ASL2),ENSGALG00000043754(GLUL),ENSGALG00000009519(ARG2),	ENSGALG00000007484(GOT1),ENSGALG00000008518(-),ENSGALG00000002558(-),ENSGALG00000002321(GOT2),ENSGALG00000002576(ASL2),ENSGALG00000043754(GLUL),ENSGALG00000009519(ARG2),	-	1.4138	0.258467	0.775401
gga00380	Tryptophan metabolism	13	12	1	1128	34	3873	ENSGALG00000000081(-),ENSGALG00000009926(HAAO),ENSGALG00000030187(CAT),ENSGALG00000001325(-),ENSGALG00000008229(ALDH7A1),ENSGALG00000016124(HADH),ENSGALG00000003495(-),ENSGALG00000006680(EHHADH),ENSGALG00000032836(MAOB),ENSGALG00000009655(AADAT),ENSGALG00000006236(TPH1),ENSGALG00000012418(-),ENSGALG00000016224(MAOA),	ENSGALG00000000081(-),ENSGALG00000009926(HAAO),ENSGALG00000030187(CAT),ENSGALG00000001325(-),ENSGALG00000008229(ALDH7A1),ENSGALG00000016124(HADH),ENSGALG00000003495(-),ENSGALG00000006680(EHHADH),ENSGALG00000032836(MAOB),ENSGALG00000009655(AADAT),ENSGALG00000012418(-),ENSGALG00000016224(MAOA),	ENSGALG00000006236(TPH1),	1.31281	0.260207	0.765892
gga00280	Valine, leucine and isoleucine degradation	17	17	0	1128	46	3873	ENSGALG00000000081(-),ENSGALG00000005280(DBT),ENSGALG00000033207(HIBADH),ENSGALG00000008229(ALDH7A1),ENSGALG00000016124(HADH),ENSGALG00000003913(MCEE),ENSGALG00000040702(BCKDHB),ENSGALG00000003495(-),ENSGALG00000010211(ALDH6A1),ENSGALG00000021843(AUH),ENSGALG00000006680(EHHADH),ENSGALG00000007072(ACADS),ENSGALG00000016872(PCCA),ENSGALG00000040267(IVD),ENSGALG00000035225(ACSF3),ENSGALG00000003432(…	ENSGALG00000000081(-),ENSGALG00000005280(DBT),ENSGALG00000033207(HIBADH),ENSGALG00000008229(ALDH7A1),ENSGALG00000016124(HADH),ENSGALG00000003913(MCEE),ENSGALG00000040702(BCKDHB),ENSGALG00000003495(-),ENSGALG00000010211(ALDH6A1),ENSGALG00000021843(AUH),ENSGALG00000006680(EHHADH),ENSGALG00000007072(ACADS),ENSGALG00000016872(PCCA),ENSGALG00000040267(IVD),ENSGALG00000035225(ACSF3),ENSGALG00000003432(…	-	1.26891	0.269502	0.778561
gga00730	Thiamine metabolism	5	4	1	1128	12	3873	ENSGALG00000023866(-),ENSGALG00000023542(-),ENSGALG00000003597(AK2),ENSGALG00000011035(AK4),ENSGALG00000011015(NTPCR),	ENSGALG00000023866(-),ENSGALG00000023542(-),ENSGALG00000003597(AK2),ENSGALG00000011015(NTPCR),	ENSGALG00000011035(AK4),	1.43063	0.284874	0.808007
gga00640	Propanoate metabolism	11	11	0	1128	29	3873	ENSGALG00000007652(SUCLG2),ENSGALG00000005280(DBT),ENSGALG00000015961(SUCLG1),ENSGALG00000003913(MCEE),ENSGALG00000040702(BCKDHB),ENSGALG00000010211(ALDH6A1),ENSGALG00000006680(EHHADH),ENSGALG00000016872(PCCA),ENSGALG00000005043(ACACB),ENSGALG00000010940(ACSS3),ENSGALG00000007334(ABAT),	ENSGALG00000007652(SUCLG2),ENSGALG00000005280(DBT),ENSGALG00000015961(SUCLG1),ENSGALG00000003913(MCEE),ENSGALG00000040702(BCKDHB),ENSGALG00000010211(ALDH6A1),ENSGALG00000006680(EHHADH),ENSGALG00000016872(PCCA),ENSGALG00000005043(ACACB),ENSGALG00000010940(ACSS3),ENSGALG00000007334(ABAT),	-	1.30237	0.296419	0.82574
gga03008	Ribosome biogenesis in eukaryotes	20	20	0	1128	56	3873	ENSGALG00000038723(-),ENSGALG00000010275(FCF1),ENSGALG00000005558(TBL3),ENSGALG00000032042(POP1),ENSGALG00000011866(RRP7A),ENSGALG00000011931(SNU13),ENSGALG00000014573(NAT10),ENSGALG00000014791(WDR3),ENSGALG00000015024(RCL1),ENSGALG00000014568(-),ENSGALG00000013510(UTP15),ENSGALG00000000247(WDR36),ENSGALG00000029152(IMP4),ENSGALG00000002569(RAN),ENSGALG00000008454(NOP58),ENSGALG00000008092(NXT2),…	ENSGALG00000038723(-),ENSGALG00000010275(FCF1),ENSGALG00000005558(TBL3),ENSGALG00000032042(POP1),ENSGALG00000011866(RRP7A),ENSGALG00000011931(SNU13),ENSGALG00000014573(NAT10),ENSGALG00000014791(WDR3),ENSGALG00000015024(RCL1),ENSGALG00000014568(-),ENSGALG00000013510(UTP15),ENSGALG00000000247(WDR36),ENSGALG00000029152(IMP4),ENSGALG00000002569(RAN),ENSGALG00000008454(NOP58),ENSGALG00000008092(NXT2),…	-	1.22625	0.304573	0.833568
gga00561	Glycerolipid metabolism	16	12	4	1128	44	3873	ENSGALG00000003466(AKR1B1L),ENSGALG00000038110(DGKA),ENSGALG00000001730(DGKD),ENSGALG00000005217(MOGAT1),ENSGALG00000016285(-),ENSGALG00000012870(AGK),ENSGALG00000016412(MBOAT2),ENSGALG00000008229(ALDH7A1),ENSGALG00000032736(MGLL),ENSGALG00000003495(-),ENSGALG00000010818(PLPP3),ENSGALG00000011221(-),ENSGALG00000014711(PLPP1),ENSGALG00000040899(GPAT2),ENSGALG00000033561(DGKB),ENSGALG00000031932(AG…	ENSGALG00000003466(AKR1B1L),ENSGALG00000016285(-),ENSGALG00000012870(AGK),ENSGALG00000016412(MBOAT2),ENSGALG00000008229(ALDH7A1),ENSGALG00000032736(MGLL),ENSGALG00000003495(-),ENSGALG00000010818(PLPP3),ENSGALG00000011221(-),ENSGALG00000014711(PLPP1),ENSGALG00000040899(GPAT2),ENSGALG00000031932(AGPAT3),	ENSGALG00000038110(DGKA),ENSGALG00000001730(DGKD),ENSGALG00000005217(MOGAT1),ENSGALG00000033561(DGKB),	1.24855	0.307005	0.825738
gga00062	Fatty acid elongation	8	7	1	1128	21	3873	ENSGALG00000014730(ELOVL7),ENSGALG00000015876(ELOVL4),ENSGALG00000028142(HACD4),ENSGALG00000016124(HADH),ENSGALG00000023243(-),ENSGALG00000032763(MECR),ENSGALG00000011704(HACD2),ENSGALG00000008752(-),	ENSGALG00000015876(ELOVL4),ENSGALG00000028142(HACD4),ENSGALG00000016124(HADH),ENSGALG00000023243(-),ENSGALG00000032763(MECR),ENSGALG00000011704(HACD2),ENSGALG00000008752(-),	ENSGALG00000014730(ELOVL7),	1.308	0.332231	0.87844
gga00515	Mannose type O-glycan biosynthesis	8	8	0	1128	21	3873	ENSGALG00000010795(ISPD),ENSGALG00000041962(-),ENSGALG00000001740(MGAT5B),ENSGALG00000022891(-),ENSGALG00000022718(-),ENSGALG00000012559(LARGE1),ENSGALG00000003757(POMT1),ENSGALG00000015075(-),	ENSGALG00000010795(ISPD),ENSGALG00000041962(-),ENSGALG00000001740(MGAT5B),ENSGALG00000022891(-),ENSGALG00000022718(-),ENSGALG00000012559(LARGE1),ENSGALG00000003757(POMT1),ENSGALG00000015075(-),	-	1.308	0.332231	0.87844
gga01200	Carbon metabolism	31	30	1	1128	91	3873	ENSGALG00000002162(ACO1),ENSGALG00000007484(GOT1),ENSGALG00000012612(FBP2),ENSGALG00000030187(CAT),ENSGALG00000008317(SDSL),ENSGALG00000007652(SUCLG2),ENSGALG00000030533(PGLS),ENSGALG00000015961(SUCLG1),ENSGALG00000002321(GOT2),ENSGALG00000003913(MCEE),ENSGALG00000005888(PGP),ENSGALG00000010211(ALDH6A1),ENSGALG00000015960(RPIA),ENSGALG00000005309(TKT),ENSGALG00000016724(RGN),ENSGALG00000006680(EH…	ENSGALG00000002162(ACO1),ENSGALG00000007484(GOT1),ENSGALG00000012612(FBP2),ENSGALG00000030187(CAT),ENSGALG00000008317(SDSL),ENSGALG00000007652(SUCLG2),ENSGALG00000030533(PGLS),ENSGALG00000015961(SUCLG1),ENSGALG00000002321(GOT2),ENSGALG00000003913(MCEE),ENSGALG00000005888(PGP),ENSGALG00000010211(ALDH6A1),ENSGALG00000015960(RPIA),ENSGALG00000005309(TKT),ENSGALG00000016724(RGN),ENSGALG00000006680(EH…	ENSGALG00000021039(HKDC1),	1.16966	0.337692	0.863605
gga03420	Nucleotide excision repair	13	13	0	1128	36	3873	ENSGALG00000042333(DDB1),ENSGALG00000015641(CCNH),ENSGALG00000000734(-),ENSGALG00000008873(POLE3),ENSGALG00000026517(RFC5),ENSGALG00000014298(RFC1),ENSGALG00000017064(RFC3),ENSGALG00000029449(RFC2),ENSGALG00000010700(RPA3),ENSGALG00000043938(-),ENSGALG00000023682(GTF2H3),ENSGALG00000029292(PCNA),ENSGALG00000003072(RPA1),	ENSGALG00000042333(DDB1),ENSGALG00000015641(CCNH),ENSGALG00000000734(-),ENSGALG00000008873(POLE3),ENSGALG00000026517(RFC5),ENSGALG00000014298(RFC1),ENSGALG00000017064(RFC3),ENSGALG00000029449(RFC2),ENSGALG00000010700(RPA3),ENSGALG00000043938(-),ENSGALG00000023682(GTF2H3),ENSGALG00000029292(PCNA),ENSGALG00000003072(RPA1),	-	1.23988	0.350261	0.881301
gga01212	Fatty acid metabolism	14	13	1	1128	39	3873	ENSGALG00000028142(HACD4),ENSGALG00000016124(HADH),ENSGALG00000005739(SCD),ENSGALG00000011497(PECR),ENSGALG00000007077(CPT1A),ENSGALG00000032763(MECR),ENSGALG00000006680(EHHADH),ENSGALG00000011704(HACD2),ENSGALG00000007072(ACADS),ENSGALG00000008840(ACSL5),ENSGALG00000015591(ACOX3),ENSGALG00000034502(SCD5),ENSGALG00000010628(ACSL1),ENSGALG00000001749(ACSBG2),	ENSGALG00000028142(HACD4),ENSGALG00000016124(HADH),ENSGALG00000005739(SCD),ENSGALG00000011497(PECR),ENSGALG00000007077(CPT1A),ENSGALG00000032763(MECR),ENSGALG00000006680(EHHADH),ENSGALG00000011704(HACD2),ENSGALG00000007072(ACADS),ENSGALG00000008840(ACSL5),ENSGALG00000015591(ACOX3),ENSGALG00000010628(ACSL1),ENSGALG00000001749(ACSBG2),	ENSGALG00000034502(SCD5),	1.23254	0.350303	0.867416
gga00120	Primary bile acid biosynthesis	5	5	0	1128	13	3873	ENSGALG00000003326(AMACR),ENSGALG00000029435(CYP7B1),ENSGALG00000012834(AKR1D1),ENSGALG00000007132(ACOX2),ENSGALG00000006352(CH25H),	ENSGALG00000003326(AMACR),ENSGALG00000029435(CYP7B1),ENSGALG00000012834(AKR1D1),ENSGALG00000007132(ACOX2),ENSGALG00000006352(CH25H),	-	1.32058	0.366407	0.893118
gga00790	Folate biosynthesis	5	5	0	1128	13	3873	ENSGALG00000023866(-),ENSGALG00000023542(-),ENSGALG00000026757(-),ENSGALG00000009587(GPHN),ENSGALG00000007848(PTS),	ENSGALG00000023866(-),ENSGALG00000023542(-),ENSGALG00000026757(-),ENSGALG00000009587(GPHN),ENSGALG00000007848(PTS),	-	1.32058	0.366407	0.893118
gga00670	One carbon pool by folate	6	6	0	1128	16	3873	ENSGALG00000014464(MTR),ENSGALG00000026757(-),ENSGALG00000014897(TYMS),ENSGALG00000003570(ATIC),ENSGALG00000037076(GART),ENSGALG00000011797(MTHFD1),	ENSGALG00000014464(MTR),ENSGALG00000026757(-),ENSGALG00000014897(TYMS),ENSGALG00000003570(ATIC),ENSGALG00000037076(GART),ENSGALG00000011797(MTHFD1),	-	1.28757	0.381799	0.902435
gga00531	Glycosaminoglycan degradation	6	6	0	1128	16	3873	ENSGALG00000015376(IDUA),ENSGALG00000014933(HEXB),ENSGALG00000000785(HYAL1),ENSGALG00000011203(HPSE),ENSGALG00000002542(GUSB),ENSGALG00000009856(GNS),	ENSGALG00000015376(IDUA),ENSGALG00000014933(HEXB),ENSGALG00000000785(HYAL1),ENSGALG00000011203(HPSE),ENSGALG00000002542(GUSB),ENSGALG00000009856(GNS),	-	1.28757	0.381799	0.902435
gga01040	Biosynthesis of unsaturated fatty acids	8	7	1	1128	22	3873	ENSGALG00000028142(HACD4),ENSGALG00000005739(SCD),ENSGALG00000023243(-),ENSGALG00000011497(PECR),ENSGALG00000011704(HACD2),ENSGALG00000008752(-),ENSGALG00000015591(ACOX3),ENSGALG00000034502(SCD5),	ENSGALG00000028142(HACD4),ENSGALG00000005739(SCD),ENSGALG00000023243(-),ENSGALG00000011497(PECR),ENSGALG00000011704(HACD2),ENSGALG00000008752(-),ENSGALG00000015591(ACOX3),	ENSGALG00000034502(SCD5),	1.24855	0.397462	0.911826
gga00430	Taurine and hypotaurine metabolism	3	2	1	1128	8	3873	ENSGALG00000002358(CDO1),ENSGALG00000040504(GGT5),ENSGALG00000006565(-),	ENSGALG00000040504(GGT5),ENSGALG00000006565(-),	ENSGALG00000002358(CDO1),	1.28757	0.41468	0.937537
gga00130	Ubiquinone and other terpenoid-quinone biosynthesis	3	3	0	1128	8	3873	ENSGALG00000010197(COQ6),ENSGALG00000023437(NQO1),ENSGALG00000004343(-),	ENSGALG00000010197(COQ6),ENSGALG00000023437(NQO1),ENSGALG00000004343(-),	-	1.28757	0.41468	0.937537
gga00061	Fatty acid biosynthesis	4	4	0	1128	11	3873	ENSGALG00000008840(ACSL5),ENSGALG00000005043(ACACB),ENSGALG00000010628(ACSL1),ENSGALG00000001749(ACSBG2),	ENSGALG00000008840(ACSL5),ENSGALG00000005043(ACACB),ENSGALG00000010628(ACSL1),ENSGALG00000001749(ACSBG2),	-	1.24855	0.441514	0.970086
gga00532	Glycosaminoglycan biosynthesis - chondroitin sulfate / dermatan sulfate	5	4	1	1128	14	3873	ENSGALG00000002543(CSGALNACT2),ENSGALG00000032915(-),ENSGALG00000010125(CSGALNACT1),ENSGALG00000029632(CHST13),ENSGALG00000006757(XYLT1),	ENSGALG00000002543(CSGALNACT2),ENSGALG00000010125(CSGALNACT1),ENSGALG00000029632(CHST13),ENSGALG00000006757(XYLT1),	ENSGALG00000032915(-),	1.22625	0.455859	0.987695
gga00071	Fatty acid degradation	11	11	0	1128	32	3873	ENSGALG00000030614(-),ENSGALG00000008229(ALDH7A1),ENSGALG00000016124(HADH),ENSGALG00000003495(-),ENSGALG00000007077(CPT1A),ENSGALG00000006680(EHHADH),ENSGALG00000007072(ACADS),ENSGALG00000008840(ACSL5),ENSGALG00000015591(ACOX3),ENSGALG00000010628(ACSL1),ENSGALG00000001749(ACSBG2),	ENSGALG00000030614(-),ENSGALG00000008229(ALDH7A1),ENSGALG00000016124(HADH),ENSGALG00000003495(-),ENSGALG00000007077(CPT1A),ENSGALG00000006680(EHHADH),ENSGALG00000007072(ACADS),ENSGALG00000008840(ACSL5),ENSGALG00000015591(ACOX3),ENSGALG00000010628(ACSL1),ENSGALG00000001749(ACSBG2),	-	1.18027	0.461302	0.985796
gga03410	Base excision repair	9	9	0	1128	26	3873	ENSGALG00000006651(OGG1),ENSGALG00000008873(POLE3),ENSGALG00000033781(FEN1),ENSGALG00000021285(-),ENSGALG00000017493(-),ENSGALG00000043938(-),ENSGALG00000042875(HMGB1),ENSGALG00000029292(PCNA),ENSGALG00000010719(NEIL3),	ENSGALG00000006651(OGG1),ENSGALG00000008873(POLE3),ENSGALG00000033781(FEN1),ENSGALG00000021285(-),ENSGALG00000017493(-),ENSGALG00000043938(-),ENSGALG00000042875(HMGB1),ENSGALG00000029292(PCNA),ENSGALG00000010719(NEIL3),	-	1.18852	0.466541	0.983519
gga04370	VEGF signaling pathway	16	9	7	1128	48	3873	ENSGALG00000026167(PIK3R5),ENSGALG00000034526(H-RAS),ENSGALG00000019384(MAPK12),ENSGALG00000010335(-),ENSGALG00000001289(SHC2),ENSGALG00000037943(PRKCB),ENSGALG00000033507(PLCG2),ENSGALG00000007247(PXN),ENSGALG00000012456(RAC2),ENSGALG00000023541(SPHK1),ENSGALG00000014786(-),ENSGALG00000001926(HSPB1),ENSGALG00000013907(KDR),ENSGALG00000005065(PLA2G4A),ENSGALG00000007963(NFATC2),ENSGALG00000010290…	ENSGALG00000026167(PIK3R5),ENSGALG00000019384(MAPK12),ENSGALG00000037943(PRKCB),ENSGALG00000033507(PLCG2),ENSGALG00000012456(RAC2),ENSGALG00000023541(SPHK1),ENSGALG00000014786(-),ENSGALG00000013907(KDR),ENSGALG00000005065(PLA2G4A),	ENSGALG00000034526(H-RAS),ENSGALG00000010335(-),ENSGALG00000001289(SHC2),ENSGALG00000007247(PXN),ENSGALG00000001926(HSPB1),ENSGALG00000007963(NFATC2),ENSGALG00000010290(VEGFA),	1.1445	0.488955	1
gga01230	Biosynthesis of amino acids	19	19	0	1128	58	3873	ENSGALG00000002162(ACO1),ENSGALG00000007484(GOT1),ENSGALG00000008518(-),ENSGALG00000008317(SDSL),ENSGALG00000002558(-),ENSGALG00000014464(MTR),ENSGALG00000033828(-),ENSGALG00000008229(ALDH7A1),ENSGALG00000002321(GOT2),ENSGALG00000002576(ASL2),ENSGALG00000015960(RPIA),ENSGALG00000005309(TKT),ENSGALG00000016592(PRPS2),ENSGALG00000002479(MAT1A),ENSGALG00000043754(GLUL),ENSGALG00000009655(AADAT),ENSG…	ENSGALG00000002162(ACO1),ENSGALG00000007484(GOT1),ENSGALG00000008518(-),ENSGALG00000008317(SDSL),ENSGALG00000002558(-),ENSGALG00000014464(MTR),ENSGALG00000033828(-),ENSGALG00000008229(ALDH7A1),ENSGALG00000002321(GOT2),ENSGALG00000002576(ASL2),ENSGALG00000015960(RPIA),ENSGALG00000005309(TKT),ENSGALG00000016592(PRPS2),ENSGALG00000002479(MAT1A),ENSGALG00000043754(GLUL),ENSGALG00000009655(AADAT),ENSG…	-	1.12477	0.514848	1
gga00260	Glycine, serine and threonine metabolism	11	11	0	1128	33	3873	ENSGALG00000008317(SDSL),ENSGALG00000043290(GNMT),ENSGALG00000004518(-),ENSGALG00000008229(ALDH7A1),ENSGALG00000032836(MAOB),ENSGALG00000012312(GCAT),ENSGALG00000003432(AGXT2),ENSGALG00000015053(GLDC),ENSGALG00000005363(CHDH),ENSGALG00000032679(GCSH),ENSGALG00000016224(MAOA),	ENSGALG00000008317(SDSL),ENSGALG00000043290(GNMT),ENSGALG00000004518(-),ENSGALG00000008229(ALDH7A1),ENSGALG00000032836(MAOB),ENSGALG00000012312(GCAT),ENSGALG00000003432(AGXT2),ENSGALG00000015053(GLDC),ENSGALG00000005363(CHDH),ENSGALG00000032679(GCSH),ENSGALG00000016224(MAOA),	-	1.1445	0.523053	1
gga04261	Adrenergic signaling in cardiomyocytes	34	18	16	1128	107	3873	ENSGALG00000000302(-),ENSGALG00000015233(ATP1B1),ENSGALG00000005621(CAMK2A),ENSGALG00000034512(PPP2R3A),ENSGALG00000009844(ACTC1),ENSGALG00000005936(AGTR2),ENSGALG00000013060(ADCY2),ENSGALG00000008486(CACNA2D1),ENSGALG00000038787(-),ENSGALG00000026167(PIK3R5),ENSGALG00000019384(MAPK12),ENSGALG00000010335(-),ENSGALG00000030550(ATP2B1),ENSGALG00000042105(PLCB2),ENSGALG00000038242(CACNA2D2),ENSGALG0…	ENSGALG00000000302(-),ENSGALG00000015233(ATP1B1),ENSGALG00000005621(CAMK2A),ENSGALG00000034512(PPP2R3A),ENSGALG00000009844(ACTC1),ENSGALG00000005936(AGTR2),ENSGALG00000038787(-),ENSGALG00000026167(PIK3R5),ENSGALG00000019384(MAPK12),ENSGALG00000042105(PLCB2),ENSGALG00000038242(CACNA2D2),ENSGALG00000031244(ADCY5),ENSGALG00000015531(PPP2R2C),ENSGALG00000012885(BCL2),ENSGALG00000002523(-),ENSGALG0000…	ENSGALG00000013060(ADCY2),ENSGALG00000008486(CACNA2D1),ENSGALG00000010335(-),ENSGALG00000030550(ATP2B1),ENSGALG00000025842(TPM2),ENSGALG00000003837(ADCY7),ENSGALG00000012877(CREB3L2),ENSGALG00000015358(MYH15),ENSGALG00000033061(-),ENSGALG00000006112(SCN5A),ENSGALG00000003521(TPM1),ENSGALG00000031170(ADCY1),ENSGALG00000007565(PPP2R2B),ENSGALG00000038087(CACNG3),ENSGALG00000030908(ATP2B2),ENSGALG00…	1.09102	0.545206	1
gga00511	Other glycan degradation	4	4	0	1128	12	3873	ENSGALG00000015537(MAN2B2),ENSGALG00000013773(FUCA2),ENSGALG00000014933(HEXB),ENSGALG00000004112(FUCA1),	ENSGALG00000015537(MAN2B2),ENSGALG00000013773(FUCA2),ENSGALG00000014933(HEXB),ENSGALG00000004112(FUCA1),	-	1.1445	0.548671	1
gga04920	Adipocytokine signaling pathway	18	14	4	1128	56	3873	ENSGALG00000031147(G6PC3),ENSGALG00000041470(PPARA),ENSGALG00000010826(PRKAA2),ENSGALG00000039461(TNFRSF1A),ENSGALG00000010899(G6PC2),ENSGALG00000007077(CPT1A),ENSGALG00000035017(-),ENSGALG00000034970(PRKCQ),ENSGALG00000027864(NFKBIA),ENSGALG00000040730(RXRG),ENSGALG00000011058(LEPR),ENSGALG00000000094(ADIPOR1),ENSGALG00000008840(ACSL5),ENSGALG00000001617(CAMKK1),ENSGALG00000005043(ACACB),ENSGALG…	ENSGALG00000031147(G6PC3),ENSGALG00000041470(PPARA),ENSGALG00000010826(PRKAA2),ENSGALG00000039461(TNFRSF1A),ENSGALG00000010899(G6PC2),ENSGALG00000007077(CPT1A),ENSGALG00000035017(-),ENSGALG00000034970(PRKCQ),ENSGALG00000027864(NFKBIA),ENSGALG00000008840(ACSL5),ENSGALG00000005043(ACACB),ENSGALG00000008439(-),ENSGALG00000010628(ACSL1),ENSGALG00000001749(ACSBG2),	ENSGALG00000040730(RXRG),ENSGALG00000011058(LEPR),ENSGALG00000000094(ADIPOR1),ENSGALG00000001617(CAMKK1),	1.10363	0.572239	1
gga04810	Regulation of actin cytoskeleton	52	25	27	1128	167	3873	ENSGALG00000010770(SCIN),ENSGALG00000029378(ITGA9),ENSGALG00000015842(TIAM1),ENSGALG00000032702(ITGA3),ENSGALG00000016866(FGF14),ENSGALG00000020386(BDKRB1),ENSGALG00000025748(FGF9),ENSGALG00000028376(FGF19),ENSGALG00000014872(FGF10),ENSGALG00000014854(-),ENSGALG00000002655(ITGAV),ENSGALG00000026167(PIK3R5),ENSGALG00000034526(H-RAS),ENSGALG00000000379(-),ENSGALG00000042153(APC2),ENSGALG00000010335…	ENSGALG00000010770(SCIN),ENSGALG00000015842(TIAM1),ENSGALG00000016866(FGF14),ENSGALG00000020386(BDKRB1),ENSGALG00000014872(FGF10),ENSGALG00000026167(PIK3R5),ENSGALG00000004334(MYLK3),ENSGALG00000001793(MYL10),ENSGALG00000007511(ITGB2),ENSGALG00000035386(NCKAP1L),ENSGALG00000039327(VAV3),ENSGALG00000013253(INSRR),ENSGALG00000008365(CHRM4),ENSGALG00000002699(VAV2),ENSGALG00000008747(ITGA8),ENSGALG0…	ENSGALG00000029378(ITGA9),ENSGALG00000032702(ITGA3),ENSGALG00000025748(FGF9),ENSGALG00000028376(FGF19),ENSGALG00000014854(-),ENSGALG00000002655(ITGAV),ENSGALG00000034526(H-RAS),ENSGALG00000000379(-),ENSGALG00000042153(APC2),ENSGALG00000010335(-),ENSGALG00000003818(CYFIP2),ENSGALG00000015066(WASF1),ENSGALG00000011708(MYLK),ENSGALG00000005079(VCL),ENSGALG00000035879(ITGA7),ENSGALG00000029766(ITGB5)…	1.06912	0.579604	1
gga04914	Progesterone-mediated oocyte maturation	21	16	5	1128	67	3873	ENSGALG00000004179(ANAPC5),ENSGALG00000017195(PGR),ENSGALG00000004161(CCNB2),ENSGALG00000013060(ADCY2),ENSGALG00000025810(-),ENSGALG00000026167(PIK3R5),ENSGALG00000019384(MAPK12),ENSGALG00000010335(-),ENSGALG00000010175(HSP90AB1),ENSGALG00000011881(CCNA2),ENSGALG00000031244(ADCY5),ENSGALG00000007610(CDC23),ENSGALG00000033212(HSP90AA1),ENSGALG00000003085(CDK1),ENSGALG00000003837(ADCY7),ENSGALG0000…	ENSGALG00000004179(ANAPC5),ENSGALG00000004161(CCNB2),ENSGALG00000025810(-),ENSGALG00000026167(PIK3R5),ENSGALG00000019384(MAPK12),ENSGALG00000010175(HSP90AB1),ENSGALG00000011881(CCNA2),ENSGALG00000031244(ADCY5),ENSGALG00000007610(CDC23),ENSGALG00000033212(HSP90AA1),ENSGALG00000003085(CDK1),ENSGALG00000014786(-),ENSGALG00000006110(PLK1),ENSGALG00000011967(MAD2L1),ENSGALG00000032699(CDK2),ENSGALG000…	ENSGALG00000017195(PGR),ENSGALG00000013060(ADCY2),ENSGALG00000010335(-),ENSGALG00000003837(ADCY7),ENSGALG00000031170(ADCY1),	1.07617	0.636354	1
gga00051	Fructose and mannose metabolism	8	7	1	1128	26	3873	ENSGALG00000003466(AKR1B1L),ENSGALG00000012612(FBP2),ENSGALG00000001117(PFKFB2),ENSGALG00000029296(MPI),ENSGALG00000021039(HKDC1),ENSGALG00000026958(FPGT),ENSGALG00000031408(SORD),ENSGALG00000012613(FBP1),	ENSGALG00000003466(AKR1B1L),ENSGALG00000012612(FBP2),ENSGALG00000001117(PFKFB2),ENSGALG00000029296(MPI),ENSGALG00000026958(FPGT),ENSGALG00000031408(SORD),ENSGALG00000012613(FBP1),	ENSGALG00000021039(HKDC1),	1.05646	0.698243	1
gga00600	Sphingolipid metabolism	12	7	5	1128	39	3873	ENSGALG00000015151(B4GALT6),ENSGALG00000012882(KDSR),ENSGALG00000010593(GALC),ENSGALG00000043352(-),ENSGALG00000010818(PLPP3),ENSGALG00000005599(-),ENSGALG00000012018(UGT8),ENSGALG00000014711(PLPP1),ENSGALG00000010535(SGMS2),ENSGALG00000023541(SPHK1),ENSGALG00000007781(GAL3ST1),ENSGALG00000009037(SPTLC3),	ENSGALG00000012882(KDSR),ENSGALG00000043352(-),ENSGALG00000010818(PLPP3),ENSGALG00000005599(-),ENSGALG00000012018(UGT8),ENSGALG00000014711(PLPP1),ENSGALG00000023541(SPHK1),	ENSGALG00000015151(B4GALT6),ENSGALG00000010593(GALC),ENSGALG00000010535(SGMS2),ENSGALG00000007781(GAL3ST1),ENSGALG00000009037(SPTLC3),	1.05646	0.705194	1
gga04620	Toll-like receptor signaling pathway	24	22	2	1128	79	3873	ENSGALG00000016590(TLR7),ENSGALG00000026167(PIK3R5),ENSGALG00000007001(TLR4),ENSGALG00000019384(MAPK12),ENSGALG00000010335(-),ENSGALG00000032701(LY96),ENSGALG00000029940(il-1beta),ENSGALG00000004370(MAP2K6),ENSGALG00000009392(TLR5),ENSGALG00000027864(NFKBIA),ENSGALG00000043603(CCL5),ENSGALG00000017485(-),ENSGALG00000011668(-),ENSGALG00000027093(-),ENSGALG00000039982(IRF5),ENSGALG00000014786(-),EN…	ENSGALG00000016590(TLR7),ENSGALG00000026167(PIK3R5),ENSGALG00000007001(TLR4),ENSGALG00000019384(MAPK12),ENSGALG00000032701(LY96),ENSGALG00000029940(il-1beta),ENSGALG00000004370(MAP2K6),ENSGALG00000009392(TLR5),ENSGALG00000027864(NFKBIA),ENSGALG00000043603(CCL5),ENSGALG00000017485(-),ENSGALG00000011668(-),ENSGALG00000027093(-),ENSGALG00000039982(IRF5),ENSGALG00000014786(-),ENSGALG00000026098(IL8),…	ENSGALG00000010335(-),ENSGALG00000028037(FOS),	1.04309	0.736981	1
gga00565	Ether lipid metabolism	10	8	2	1128	33	3873	ENSGALG00000009252(-),ENSGALG00000010645(ENPP6),ENSGALG00000010818(PLPP3),ENSGALG00000032746(Enpp2),ENSGALG00000005599(-),ENSGALG00000030746(-),ENSGALG00000012018(UGT8),ENSGALG00000014711(PLPP1),ENSGALG00000007781(GAL3ST1),ENSGALG00000005065(PLA2G4A),	ENSGALG00000010645(ENPP6),ENSGALG00000010818(PLPP3),ENSGALG00000032746(Enpp2),ENSGALG00000005599(-),ENSGALG00000030746(-),ENSGALG00000012018(UGT8),ENSGALG00000014711(PLPP1),ENSGALG00000005065(PLA2G4A),	ENSGALG00000009252(-),ENSGALG00000007781(GAL3ST1),	1.04046	0.739387	1
gga04114	Oocyte meiosis	24	18	6	1128	82	3873	ENSGALG00000007768(AURKA),ENSGALG00000004179(ANAPC5),ENSGALG00000005621(CAMK2A),ENSGALG00000009971(CDC20),ENSGALG00000017195(PGR),ENSGALG00000004161(CCNB2),ENSGALG00000013060(ADCY2),ENSGALG00000019384(MAPK12),ENSGALG00000031244(ADCY5),ENSGALG00000007610(CDC23),ENSGALG00000001506(-),ENSGALG00000014228(SMC1B),ENSGALG00000003085(CDK1),ENSGALG00000030879(AR),ENSGALG00000003837(ADCY7),ENSGALG000000407…	ENSGALG00000007768(AURKA),ENSGALG00000004179(ANAPC5),ENSGALG00000005621(CAMK2A),ENSGALG00000009971(CDC20),ENSGALG00000004161(CCNB2),ENSGALG00000019384(MAPK12),ENSGALG00000031244(ADCY5),ENSGALG00000007610(CDC23),ENSGALG00000001506(-),ENSGALG00000014228(SMC1B),ENSGALG00000003085(CDK1),ENSGALG00000030879(AR),ENSGALG00000040794(CCNE2),ENSGALG00000006110(PLK1),ENSGALG00000011967(MAD2L1),ENSGALG0000003…	ENSGALG00000017195(PGR),ENSGALG00000013060(ADCY2),ENSGALG00000003837(ADCY7),ENSGALG00000033061(-),ENSGALG00000003149(-),ENSGALG00000031170(ADCY1),	1.00493	0.876483	1
gga00524	Neomycin, kanamycin and gentamicin biosynthesis	1	0	1	1128	3	3873	ENSGALG00000021039(HKDC1),	-	ENSGALG00000021039(HKDC1),	1.1445	1	1
gga00740	Riboflavin metabolism	1	1	0	1128	3	3873	ENSGALG00000017237(TYR),	ENSGALG00000017237(TYR),	-	1.1445	1	1
gga00785	Lipoic acid metabolism	1	1	0	1128	1	3873	ENSGALG00000016758(LIPT1),	ENSGALG00000016758(LIPT1),	-	3.43351	1	1
gga00290	Valine, leucine and isoleucine biosynthesis	1	1	0	1128	3	3873	ENSGALG00000008317(SDSL),	ENSGALG00000008317(SDSL),	-	1.1445	1	1
gga04310	Wnt signaling pathway	32	22	10	1128	111	3873	ENSGALG00000039999(FZD8),ENSGALG00000005621(CAMK2A),ENSGALG00000031997(SFRP4),ENSGALG00000034101(FZD5),ENSGALG00000017242(FZD4),ENSGALG00000043009(WNT1),ENSGALG00000005931(RUVBL1),ENSGALG00000011358(WNT6),ENSGALG00000017184(MMP7),ENSGALG00000041927(FZD9),ENSGALG00000009241(SFRP2),ENSGALG00000042153(APC2),ENSGALG00000007555(CCND1),ENSGALG00000034168(WNT5A),ENSGALG00000042105(PLCB2),ENSGALG00000037…	ENSGALG00000039999(FZD8),ENSGALG00000005621(CAMK2A),ENSGALG00000031997(SFRP4),ENSGALG00000034101(FZD5),ENSGALG00000017242(FZD4),ENSGALG00000043009(WNT1),ENSGALG00000005931(RUVBL1),ENSGALG00000017184(MMP7),ENSGALG00000009241(SFRP2),ENSGALG00000034168(WNT5A),ENSGALG00000042105(PLCB2),ENSGALG00000037943(PRKCB),ENSGALG00000003767(NKD1),ENSGALG00000031960(Lef-1),ENSGALG00000029533(LRP5),ENSGALG0000001…	ENSGALG00000011358(WNT6),ENSGALG00000041927(FZD9),ENSGALG00000042153(APC2),ENSGALG00000007555(CCND1),ENSGALG00000012998(WNT5B),ENSGALG00000033061(-),ENSGALG00000011355(Wnt10a),ENSGALG00000042308(FZD3),ENSGALG00000000220(APC),ENSGALG00000007963(NFATC2),	0.989841	1	1
gga04621	NOD-like receptor signaling pathway	32	28	4	1128	111	3873	ENSGALG00000013659(NOX3),ENSGALG00000041129(TMEM173),ENSGALG00000001889(CARD9),ENSGALG00000016261(CYBB),ENSGALG00000000720(-),ENSGALG00000007001(TLR4),ENSGALG00000013861(TNFAIP3),ENSGALG00000019384(MAPK12),ENSGALG00000042105(PLCB2),ENSGALG00000029940(il-1beta),ENSGALG00000010175(HSP90AB1),ENSGALG00000006707(NOX1),ENSGALG00000012885(BCL2),ENSGALG00000001630(DHX33),ENSGALG00000033212(HSP90AA1),ENSG…	ENSGALG00000041129(TMEM173),ENSGALG00000001889(CARD9),ENSGALG00000016261(CYBB),ENSGALG00000000720(-),ENSGALG00000007001(TLR4),ENSGALG00000013861(TNFAIP3),ENSGALG00000019384(MAPK12),ENSGALG00000042105(PLCB2),ENSGALG00000029940(il-1beta),ENSGALG00000010175(HSP90AB1),ENSGALG00000012885(BCL2),ENSGALG00000001630(DHX33),ENSGALG00000033212(HSP90AA1),ENSGALG00000027864(NFKBIA),ENSGALG00000002786(PSTPIP1)…	ENSGALG00000013659(NOX3),ENSGALG00000006707(NOX1),ENSGALG00000002216(NEK7),ENSGALG00000003149(-),	0.989841	1	1
gga04210	Apoptosis	32	25	7	1128	111	3873	ENSGALG00000000470(LMNB2),ENSGALG00000008933(CASP7),ENSGALG00000006241(TUBA1B),ENSGALG00000006613(-),ENSGALG00000031518(-),ENSGALG00000007462(CTSZ),ENSGALG00000010186(-),ENSGALG00000040586(-),ENSGALG00000026167(PIK3R5),ENSGALG00000008444(TUBAL3),ENSGALG00000034526(H-RAS),ENSGALG00000035325(PMAIP1),ENSGALG00000010335(-),ENSGALG00000012186(CASP6),ENSGALG00000001583(TRAF1),ENSGALG00000004003(AIFM1),…	ENSGALG00000000470(LMNB2),ENSGALG00000008933(CASP7),ENSGALG00000006241(TUBA1B),ENSGALG00000006613(-),ENSGALG00000007462(CTSZ),ENSGALG00000040586(-),ENSGALG00000026167(PIK3R5),ENSGALG00000008444(TUBAL3),ENSGALG00000035325(PMAIP1),ENSGALG00000012186(CASP6),ENSGALG00000004003(AIFM1),ENSGALG00000009179(TNFSF10),ENSGALG00000039461(TNFRSF1A),ENSGALG00000012885(BCL2),ENSGALG00000008713(BIRC5),ENSGALG000…	ENSGALG00000031518(-),ENSGALG00000010186(-),ENSGALG00000034526(H-RAS),ENSGALG00000010335(-),ENSGALG00000001583(TRAF1),ENSGALG00000003149(-),ENSGALG00000028037(FOS),	0.989841	1	1
gga04540	Gap junction	21	13	8	1128	73	3873	ENSGALG00000006241(TUBA1B),ENSGALG00000005853(HTR2C),ENSGALG00000040586(-),ENSGALG00000013060(ADCY2),ENSGALG00000008444(TUBAL3),ENSGALG00000034526(H-RAS),ENSGALG00000042105(PLCB2),ENSGALG00000037943(PRKCB),ENSGALG00000031244(ADCY5),ENSGALG00000003085(CDK1),ENSGALG00000003837(ADCY7),ENSGALG00000007681(HTR2B),ENSGALG00000012178(PDGFB),ENSGALG00000003149(-),ENSGALG00000015729(LPAR1),ENSGALG000000311…	ENSGALG00000006241(TUBA1B),ENSGALG00000040586(-),ENSGALG00000008444(TUBAL3),ENSGALG00000042105(PLCB2),ENSGALG00000037943(PRKCB),ENSGALG00000031244(ADCY5),ENSGALG00000003085(CDK1),ENSGALG00000015729(LPAR1),ENSGALG00000016992(HTR2A),ENSGALG00000009378(PDGFC),ENSGALG00000035946(GUCY1A3),ENSGALG00000017173(GUCY1A2),ENSGALG00000013929(PDGFRA),	ENSGALG00000005853(HTR2C),ENSGALG00000013060(ADCY2),ENSGALG00000034526(H-RAS),ENSGALG00000003837(ADCY7),ENSGALG00000007681(HTR2B),ENSGALG00000012178(PDGFB),ENSGALG00000003149(-),ENSGALG00000031170(ADCY1),	0.987722	1	1
gga03020	RNA polymerase	6	6	0	1128	21	3873	ENSGALG00000010863(TWISTNB),ENSGALG00000007470(POLR1D),ENSGALG00000032273(POLR1B),ENSGALG00000030808(-),ENSGALG00000038160(POLR1A),ENSGALG00000008534(POLR2H),	ENSGALG00000010863(TWISTNB),ENSGALG00000007470(POLR1D),ENSGALG00000032273(POLR1B),ENSGALG00000030808(-),ENSGALG00000038160(POLR1A),ENSGALG00000008534(POLR2H),	-	0.981003	1	1
gga00533	Glycosaminoglycan biosynthesis - keratan sulfate	4	2	2	1128	14	3873	ENSGALG00000007701(B3GNT7),ENSGALG00000022891(-),ENSGALG00000037773(ST3GAL1),ENSGALG00000002651(ST3GAL2),	ENSGALG00000022891(-),ENSGALG00000037773(ST3GAL1),	ENSGALG00000007701(B3GNT7),ENSGALG00000002651(ST3GAL2),	0.981003	1	1
gga00750	Vitamin B6 metabolism	2	2	0	1128	7	3873	ENSGALG00000016205(PDXK),ENSGALG00000036683(PNPO),	ENSGALG00000016205(PDXK),ENSGALG00000036683(PNPO),	-	0.981003	1	1
gga04350	TGF-beta signaling pathway	19	9	10	1128	68	3873	ENSGALG00000009626(THBS1),ENSGALG00000028770(INHBB),ENSGALG00000041257(ACVR1C),ENSGALG00000029301(BMP2),ENSGALG00000012429(BMP4),ENSGALG00000009256(LEFTY2),ENSGALG00000010448(LTBP1),ENSGALG00000034616(INHBA),ENSGALG00000039474(ID4),ENSGALG00000012444(ACVR2A),ENSGALG00000003114(NOG),ENSGALG00000026137(-),ENSGALG00000040993(BAMBI),ENSGALG00000029545(SMAD7B),ENSGALG00000031325(TGFB1),ENSGALG00000017…	ENSGALG00000028770(INHBB),ENSGALG00000041257(ACVR1C),ENSGALG00000012429(BMP4),ENSGALG00000009256(LEFTY2),ENSGALG00000012444(ACVR2A),ENSGALG00000003114(NOG),ENSGALG00000040993(BAMBI),ENSGALG00000016293(BMP5),ENSGALG00000012216(BMPR1B),	ENSGALG00000009626(THBS1),ENSGALG00000029301(BMP2),ENSGALG00000010448(LTBP1),ENSGALG00000034616(INHBA),ENSGALG00000039474(ID4),ENSGALG00000026137(-),ENSGALG00000029545(SMAD7B),ENSGALG00000031325(TGFB1),ENSGALG00000017050(SMAD9),ENSGALG00000040297(-),	0.959363	1	1
gga00514	Other types of O-glycan biosynthesis	5	5	0	1128	18	3873	ENSGALG00000041962(-),ENSGALG00000022891(-),ENSGALG00000009532(GXYLT1),ENSGALG00000003757(POMT1),ENSGALG00000005550(ST6GAL1),	ENSGALG00000041962(-),ENSGALG00000022891(-),ENSGALG00000009532(GXYLT1),ENSGALG00000003757(POMT1),ENSGALG00000005550(ST6GAL1),	-	0.953753	1	1
gga00520	Amino sugar and nucleotide sugar metabolism	10	9	1	1128	36	3873	ENSGALG00000036391(GFPT1),ENSGALG00000041993(UGDH),ENSGALG00000023760(CHIA),ENSGALG00000004614(NPL),ENSGALG00000014933(HEXB),ENSGALG00000039705(GFPT2),ENSGALG00000029296(MPI),ENSGALG00000021039(HKDC1),ENSGALG00000032372(CYB5R2),ENSGALG00000026958(FPGT),	ENSGALG00000036391(GFPT1),ENSGALG00000041993(UGDH),ENSGALG00000023760(CHIA),ENSGALG00000004614(NPL),ENSGALG00000014933(HEXB),ENSGALG00000039705(GFPT2),ENSGALG00000029296(MPI),ENSGALG00000032372(CYB5R2),ENSGALG00000026958(FPGT),	ENSGALG00000021039(HKDC1),	0.953753	1	1
gga00590	Arachidonic acid metabolism	11	10	1	1128	40	3873	ENSGALG00000030886(PTGDS),ENSGALG00000001314(PTGS1),ENSGALG00000004521(GPX3),ENSGALG00000016567(EPHX2),ENSGALG00000011394(-),ENSGALG00000040504(GGT5),ENSGALG00000012791(TBXAS1),ENSGALG00000006565(-),ENSGALG00000005065(PLA2G4A),ENSGALG00000016027(-),ENSGALG00000038013(PTGES),	ENSGALG00000030886(PTGDS),ENSGALG00000001314(PTGS1),ENSGALG00000004521(GPX3),ENSGALG00000016567(EPHX2),ENSGALG00000011394(-),ENSGALG00000040504(GGT5),ENSGALG00000012791(TBXAS1),ENSGALG00000006565(-),ENSGALG00000005065(PLA2G4A),ENSGALG00000016027(-),	ENSGALG00000038013(PTGES),	0.944215	1	1
gga03450	Non-homologous end-joining	3	3	0	1128	11	3873	ENSGALG00000042469(PRKDC),ENSGALG00000033781(FEN1),ENSGALG00000006794(RAD50),	ENSGALG00000042469(PRKDC),ENSGALG00000033781(FEN1),ENSGALG00000006794(RAD50),	-	0.936412	1	1
gga04068	FoxO signaling pathway	31	18	13	1128	114	3873	ENSGALG00000014813(HOMER1),ENSGALG00000031147(G6PC3),ENSGALG00000030187(CAT),ENSGALG00000036364(FOXG1),ENSGALG00000004161(CCNB2),ENSGALG00000025810(-),ENSGALG00000026167(PIK3R5),ENSGALG00000034526(H-RAS),ENSGALG00000019384(MAPK12),ENSGALG00000007555(CCND1),ENSGALG00000010335(-),ENSGALG00000013372(IL7R),ENSGALG00000010195(PLK4),ENSGALG00000015297(FOXO3),ENSGALG00000010826(PRKAA2),ENSGALG0000000917…	ENSGALG00000031147(G6PC3),ENSGALG00000030187(CAT),ENSGALG00000004161(CCNB2),ENSGALG00000025810(-),ENSGALG00000026167(PIK3R5),ENSGALG00000019384(MAPK12),ENSGALG00000013372(IL7R),ENSGALG00000010195(PLK4),ENSGALG00000015297(FOXO3),ENSGALG00000010826(PRKAA2),ENSGALG00000009179(TNFSF10),ENSGALG00000040758(INSR),ENSGALG00000010899(G6PC2),ENSGALG00000041202(FBXO32),ENSGALG00000014786(-),ENSGALG000000061…	ENSGALG00000014813(HOMER1),ENSGALG00000036364(FOXG1),ENSGALG00000034526(H-RAS),ENSGALG00000007555(CCND1),ENSGALG00000010335(-),ENSGALG00000016359(FBXO25),ENSGALG00000014725(PLK2),ENSGALG00000003939(-),ENSGALG00000026137(-),ENSGALG00000009942(MDM2),ENSGALG00000028318(CDKN1A),ENSGALG00000006008(HOMER2),ENSGALG00000031325(TGFB1),	0.933674	1	1
gga00100	Steroid biosynthesis	4	3	1	1128	15	3873	ENSGALG00000004106(DHCR7),ENSGALG00000042279(CYP24A1),ENSGALG00000004205(SOAT1),ENSGALG00000007493(NSDHL),	ENSGALG00000004106(DHCR7),ENSGALG00000004205(SOAT1),ENSGALG00000007493(NSDHL),	ENSGALG00000042279(CYP24A1),	0.915603	1	1
gga01210	2-Oxocarboxylic acid metabolism	4	4	0	1128	15	3873	ENSGALG00000002162(ACO1),ENSGALG00000007484(GOT1),ENSGALG00000002321(GOT2),ENSGALG00000009655(AADAT),	ENSGALG00000002162(ACO1),ENSGALG00000007484(GOT1),ENSGALG00000002321(GOT2),ENSGALG00000009655(AADAT),	-	0.915603	1	1
gga04672	Intestinal immune network for IgA production	8	6	2	1128	30	3873	ENSGALG00000000141(BLB1),ENSGALG00000009870(IL15),ENSGALG00000031637(LICOS),ENSGALG00000030940(BLB2),ENSGALG00000016852(-),ENSGALG00000041577(ITGA4),ENSGALG00000031325(TGFB1),ENSGALG00000015474(-),	ENSGALG00000000141(BLB1),ENSGALG00000009870(IL15),ENSGALG00000031637(LICOS),ENSGALG00000030940(BLB2),ENSGALG00000016852(-),ENSGALG00000015474(-),	ENSGALG00000041577(ITGA4),ENSGALG00000031325(TGFB1),	0.915603	1	1
gga04270	Vascular smooth muscle contraction	23	13	10	1128	87	3873	ENSGALG00000006343(-),ENSGALG00000013060(ADCY2),ENSGALG00000027630(NPR2),ENSGALG00000038787(-),ENSGALG00000003821(RAMP1),ENSGALG00000004334(MYLK3),ENSGALG00000042105(PLCB2),ENSGALG00000004980(kcnma1),ENSGALG00000035086(MYL6),ENSGALG00000037943(PRKCB),ENSGALG00000031244(ADCY5),ENSGALG00000037246(RAMP3),ENSGALG00000011708(MYLK),ENSGALG00000034970(PRKCQ),ENSGALG00000038512(AGTR1),ENSGALG00000003837(…	ENSGALG00000027630(NPR2),ENSGALG00000038787(-),ENSGALG00000003821(RAMP1),ENSGALG00000004334(MYLK3),ENSGALG00000042105(PLCB2),ENSGALG00000037943(PRKCB),ENSGALG00000031244(ADCY5),ENSGALG00000034970(PRKCQ),ENSGALG00000038512(AGTR1),ENSGALG00000010013(EDNRA),ENSGALG00000005065(PLA2G4A),ENSGALG00000035946(GUCY1A3),ENSGALG00000017173(GUCY1A2),	ENSGALG00000006343(-),ENSGALG00000013060(ADCY2),ENSGALG00000004980(kcnma1),ENSGALG00000035086(MYL6),ENSGALG00000037246(RAMP3),ENSGALG00000011708(MYLK),ENSGALG00000003837(ADCY7),ENSGALG00000003149(-),ENSGALG00000031170(ADCY1),ENSGALG00000031929(-),	0.90771	1	1
gga04912	GnRH signaling pathway	18	8	10	1128	69	3873	ENSGALG00000003580(MMP2),ENSGALG00000005621(CAMK2A),ENSGALG00000013060(ADCY2),ENSGALG00000034526(H-RAS),ENSGALG00000019384(MAPK12),ENSGALG00000042105(PLCB2),ENSGALG00000000949(HBEGF),ENSGALG00000004370(MAP2K6),ENSGALG00000009252(-),ENSGALG00000037943(PRKCB),ENSGALG00000031244(ADCY5),ENSGALG00000003837(ADCY7),ENSGALG00000033061(-),ENSGALG00000016564(PTK2B),ENSGALG00000003149(-),ENSGALG00000031170(…	ENSGALG00000005621(CAMK2A),ENSGALG00000019384(MAPK12),ENSGALG00000042105(PLCB2),ENSGALG00000004370(MAP2K6),ENSGALG00000037943(PRKCB),ENSGALG00000031244(ADCY5),ENSGALG00000016564(PTK2B),ENSGALG00000005065(PLA2G4A),	ENSGALG00000003580(MMP2),ENSGALG00000013060(ADCY2),ENSGALG00000034526(H-RAS),ENSGALG00000000949(HBEGF),ENSGALG00000009252(-),ENSGALG00000003837(ADCY7),ENSGALG00000033061(-),ENSGALG00000003149(-),ENSGALG00000031170(ADCY1),ENSGALG00000021020(-),	0.895698	1	1
gga00500	Starch and sucrose metabolism	6	4	2	1128	23	3873	ENSGALG00000031147(G6PC3),ENSGALG00000038853(GAA),ENSGALG00000005147(-),ENSGALG00000010899(G6PC2),ENSGALG00000037587(ENPP3),ENSGALG00000021039(HKDC1),	ENSGALG00000031147(G6PC3),ENSGALG00000038853(GAA),ENSGALG00000005147(-),ENSGALG00000010899(G6PC2),	ENSGALG00000037587(ENPP3),ENSGALG00000021039(HKDC1),	0.895698	1	1
gga00010	Glycolysis / Gluconeogenesis	12	11	1	1128	46	3873	ENSGALG00000031147(G6PC3),ENSGALG00000030614(-),ENSGALG00000012612(FBP2),ENSGALG00000033365(ALDH6),ENSGALG00000008229(ALDH7A1),ENSGALG00000003495(-),ENSGALG00000010899(G6PC2),ENSGALG00000029576(PDHB),ENSGALG00000036044(-),ENSGALG00000021039(HKDC1),ENSGALG00000002377(ENO1),ENSGALG00000012613(FBP1),	ENSGALG00000031147(G6PC3),ENSGALG00000030614(-),ENSGALG00000012612(FBP2),ENSGALG00000033365(ALDH6),ENSGALG00000008229(ALDH7A1),ENSGALG00000003495(-),ENSGALG00000010899(G6PC2),ENSGALG00000029576(PDHB),ENSGALG00000036044(-),ENSGALG00000002377(ENO1),ENSGALG00000012613(FBP1),	ENSGALG00000021039(HKDC1),	0.895698	1	1
gga04150	mTOR signaling pathway	32	24	8	1128	124	3873	ENSGALG00000039999(FZD8),ENSGALG00000016446(ATP6V1C2),ENSGALG00000042112(EIF4E),ENSGALG00000034101(FZD5),ENSGALG00000017242(FZD4),ENSGALG00000043009(WNT1),ENSGALG00000011358(WNT6),ENSGALG00000026167(PIK3R5),ENSGALG00000034526(H-RAS),ENSGALG00000041927(FZD9),ENSGALG00000010335(-),ENSGALG00000034168(WNT5A),ENSGALG00000010826(PRKAA2),ENSGALG00000037943(PRKCB),ENSGALG00000039461(TNFRSF1A),ENSGALG0000…	ENSGALG00000039999(FZD8),ENSGALG00000016446(ATP6V1C2),ENSGALG00000042112(EIF4E),ENSGALG00000034101(FZD5),ENSGALG00000017242(FZD4),ENSGALG00000043009(WNT1),ENSGALG00000026167(PIK3R5),ENSGALG00000034168(WNT5A),ENSGALG00000010826(PRKAA2),ENSGALG00000037943(PRKCB),ENSGALG00000039461(TNFRSF1A),ENSGALG00000040758(INSR),ENSGALG00000029533(LRP5),ENSGALG00000041226(-),ENSGALG00000012731(TBC1D7),ENSGALG000…	ENSGALG00000011358(WNT6),ENSGALG00000034526(H-RAS),ENSGALG00000041927(FZD9),ENSGALG00000010335(-),ENSGALG00000012998(WNT5B),ENSGALG00000011355(Wnt10a),ENSGALG00000042308(FZD3),ENSGALG00000002207(ATP6V1G3),	0.886067	1	1
gga00052	Galactose metabolism	6	5	1	1128	24	3873	ENSGALG00000003466(AKR1B1L),ENSGALG00000031147(G6PC3),ENSGALG00000012260(LCT),ENSGALG00000038853(GAA),ENSGALG00000010899(G6PC2),ENSGALG00000021039(HKDC1),	ENSGALG00000003466(AKR1B1L),ENSGALG00000031147(G6PC3),ENSGALG00000012260(LCT),ENSGALG00000038853(GAA),ENSGALG00000010899(G6PC2),	ENSGALG00000021039(HKDC1),	0.858378	1	1
gga00450	Selenocompound metabolism	3	3	0	1128	12	3873	ENSGALG00000014464(MTR),ENSGALG00000001988(TXNRD2),ENSGALG00000030194(SCLY),	ENSGALG00000014464(MTR),ENSGALG00000001988(TXNRD2),ENSGALG00000030194(SCLY),	-	0.858378	1	1
gga00770	Pantothenate and CoA biosynthesis	3	2	1	1128	12	3873	ENSGALG00000005509(DPYD),ENSGALG00000037587(ENPP3),ENSGALG00000013993(-),	ENSGALG00000005509(DPYD),ENSGALG00000013993(-),	ENSGALG00000037587(ENPP3),	0.858378	1	1
gga04520	Adherens junction	14	10	4	1128	58	3873	ENSGALG00000008010(PTPN1),ENSGALG00000030902(-),ENSGALG00000015066(WASF1),ENSGALG00000040758(INSR),ENSGALG00000005079(VCL),ENSGALG00000031960(Lef-1),ENSGALG00000014561(PTPN6),ENSGALG00000006382(PTPRJ),ENSGALG00000008018(SNAI1),ENSGALG00000012456(RAC2),ENSGALG00000017103(WASF3),ENSGALG00000042458(ACTN1),ENSGALG00000042538(BAIAP2),ENSGALG00000000608(CDH1),	ENSGALG00000008010(PTPN1),ENSGALG00000030902(-),ENSGALG00000040758(INSR),ENSGALG00000031960(Lef-1),ENSGALG00000014561(PTPN6),ENSGALG00000006382(PTPRJ),ENSGALG00000012456(RAC2),ENSGALG00000017103(WASF3),ENSGALG00000042538(BAIAP2),ENSGALG00000000608(CDH1),	ENSGALG00000015066(WASF1),ENSGALG00000005079(VCL),ENSGALG00000008018(SNAI1),ENSGALG00000042458(ACTN1),	0.828778	1	1
gga03018	RNA degradation	13	11	2	1128	54	3873	ENSGALG00000003950(CNOT8),ENSGALG00000040373(EXOSC2),ENSGALG00000031139(LSM3),ENSGALG00000007364(TOB1),ENSGALG00000009110(LSM8),ENSGALG00000003221(WDR61),ENSGALG00000043545(PNPT1),ENSGALG00000013649(CNOT7),ENSGALG00000002377(ENO1),ENSGALG00000002167(PATL2),ENSGALG00000026858(BTG2),ENSGALG00000008765(C1D),ENSGALG00000041625(LSM5),	ENSGALG00000003950(CNOT8),ENSGALG00000040373(EXOSC2),ENSGALG00000031139(LSM3),ENSGALG00000009110(LSM8),ENSGALG00000003221(WDR61),ENSGALG00000043545(PNPT1),ENSGALG00000013649(CNOT7),ENSGALG00000002377(ENO1),ENSGALG00000002167(PATL2),ENSGALG00000008765(C1D),ENSGALG00000041625(LSM5),	ENSGALG00000007364(TOB1),ENSGALG00000026858(BTG2),	0.826586	1	1
gga00760	Nicotinate and nicotinamide metabolism	6	5	1	1128	25	3873	ENSGALG00000015268(NUDT12),ENSGALG00000004842(NT5M),ENSGALG00000037587(ENPP3),ENSGALG00000025751(NMRK2),ENSGALG00000003558(NADK2),ENSGALG00000008098(NAMPT),	ENSGALG00000015268(NUDT12),ENSGALG00000004842(NT5M),ENSGALG00000025751(NMRK2),ENSGALG00000003558(NADK2),ENSGALG00000008098(NAMPT),	ENSGALG00000037587(ENPP3),	0.824043	1	1
gga00564	Glycerophospholipid metabolism	17	11	6	1128	73	3873	ENSGALG00000038110(DGKA),ENSGALG00000001730(DGKD),ENSGALG00000016412(MBOAT2),ENSGALG00000034741(ETNPPL),ENSGALG00000009252(-),ENSGALG00000033683(PHOSPHO1),ENSGALG00000010818(PLPP3),ENSGALG00000030406(CDS2),ENSGALG00000012061(-),ENSGALG00000030746(-),ENSGALG00000011221(-),ENSGALG00000014711(PLPP1),ENSGALG00000040899(GPAT2),ENSGALG00000033561(DGKB),ENSGALG00000005065(PLA2G4A),ENSGALG00000031932(AGP…	ENSGALG00000016412(MBOAT2),ENSGALG00000010818(PLPP3),ENSGALG00000030406(CDS2),ENSGALG00000012061(-),ENSGALG00000030746(-),ENSGALG00000011221(-),ENSGALG00000014711(PLPP1),ENSGALG00000040899(GPAT2),ENSGALG00000005065(PLA2G4A),ENSGALG00000031932(AGPAT3),ENSGALG00000014570(LPCAT3),	ENSGALG00000038110(DGKA),ENSGALG00000001730(DGKD),ENSGALG00000034741(ETNPPL),ENSGALG00000009252(-),ENSGALG00000033683(PHOSPHO1),ENSGALG00000033561(DGKB),	0.799585	1	1
gga04070	Phosphatidylinositol signaling system	18	12	6	1128	78	3873	ENSGALG00000038110(DGKA),ENSGALG00000001730(DGKD),ENSGALG00000004336(INPPL1),ENSGALG00000026167(PIK3R5),ENSGALG00000006121(PIK3C2A),ENSGALG00000010335(-),ENSGALG00000042105(PLCB2),ENSGALG00000037943(PRKCB),ENSGALG00000035498(INPP5D),ENSGALG00000033507(PLCG2),ENSGALG00000030406(CDS2),ENSGALG00000006601(MTMR14),ENSGALG00000029571(TMEM55A),ENSGALG00000014786(-),ENSGALG00000003149(-),ENSGALG000000335…	ENSGALG00000004336(INPPL1),ENSGALG00000026167(PIK3R5),ENSGALG00000042105(PLCB2),ENSGALG00000037943(PRKCB),ENSGALG00000035498(INPP5D),ENSGALG00000033507(PLCG2),ENSGALG00000030406(CDS2),ENSGALG00000006601(MTMR14),ENSGALG00000029571(TMEM55A),ENSGALG00000014786(-),ENSGALG00000009880(INPP4B),ENSGALG00000013814(IMPA2),	ENSGALG00000038110(DGKA),ENSGALG00000001730(DGKD),ENSGALG00000006121(PIK3C2A),ENSGALG00000010335(-),ENSGALG00000003149(-),ENSGALG00000033561(DGKB),	0.792349	1	1
gga00020	Citrate cycle (TCA cycle)	6	6	0	1128	26	3873	ENSGALG00000002162(ACO1),ENSGALG00000007652(SUCLG2),ENSGALG00000015961(SUCLG1),ENSGALG00000029576(PDHB),ENSGALG00000007878(-),ENSGALG00000013167(SDHA),	ENSGALG00000002162(ACO1),ENSGALG00000007652(SUCLG2),ENSGALG00000015961(SUCLG1),ENSGALG00000029576(PDHB),ENSGALG00000007878(-),ENSGALG00000013167(SDHA),	-	0.792349	1	1
gga04330	Notch signaling pathway	8	4	4	1128	35	3873	ENSGALG00000009809(MAML3),ENSGALG00000002055(hairy1),ENSGALG00000012075(DTX3L),ENSGALG00000011182(DLL1),ENSGALG00000002375(NOTCH1),ENSGALG00000011696(JAG2),ENSGALG00000008514(DLL4),ENSGALG00000003369(KAT2A),	ENSGALG00000009809(MAML3),ENSGALG00000012075(DTX3L),ENSGALG00000008514(DLL4),ENSGALG00000003369(KAT2A),	ENSGALG00000002055(hairy1),ENSGALG00000011182(DLL1),ENSGALG00000002375(NOTCH1),ENSGALG00000011696(JAG2),	0.784802	1	1
gga00534	Glycosaminoglycan biosynthesis - heparan sulfate / heparin	5	5	0	1128	22	3873	ENSGALG00000014934(HS3ST1),ENSGALG00000002155(-),ENSGALG00000027984(EXTL2),ENSGALG00000043829(EXTL1),ENSGALG00000006757(XYLT1),	ENSGALG00000014934(HS3ST1),ENSGALG00000002155(-),ENSGALG00000027984(EXTL2),ENSGALG00000043829(EXTL1),ENSGALG00000006757(XYLT1),	-	0.780343	1	1
gga05168	Herpes simplex infection	28	26	2	1128	125	3873	ENSGALG00000005378(ARNTL),ENSGALG00000004594(CD74),ENSGALG00000032660(-),ENSGALG00000000141(BLB1),ENSGALG00000009870(IL15),ENSGALG00000021665(GTF2I),ENSGALG00000033120(SRSF7),ENSGALG00000029940(il-1beta),ENSGALG00000001583(TRAF1),ENSGALG00000039461(TNFRSF1A),ENSGALG00000035017(-),ENSGALG00000038528(-),ENSGALG00000030940(BLB2),ENSGALG00000027864(NFKBIA),ENSGALG00000003085(CDK1),ENSGALG00000043603(…	ENSGALG00000005378(ARNTL),ENSGALG00000004594(CD74),ENSGALG00000032660(-),ENSGALG00000000141(BLB1),ENSGALG00000009870(IL15),ENSGALG00000021665(GTF2I),ENSGALG00000033120(SRSF7),ENSGALG00000029940(il-1beta),ENSGALG00000039461(TNFRSF1A),ENSGALG00000035017(-),ENSGALG00000038528(-),ENSGALG00000030940(BLB2),ENSGALG00000027864(NFKBIA),ENSGALG00000003085(CDK1),ENSGALG00000043603(CCL5),ENSGALG00000042986(R…	ENSGALG00000001583(TRAF1),ENSGALG00000028037(FOS),	0.769106	1	1
gga05164	Influenza A	26	25	1	1128	117	3873	ENSGALG00000032660(-),ENSGALG00000016590(TLR7),ENSGALG00000000141(BLB1),ENSGALG00000016142(-),ENSGALG00000004714(CPSF4),ENSGALG00000026167(PIK3R5),ENSGALG00000007001(TLR4),ENSGALG00000019384(MAPK12),ENSGALG00000010335(-),ENSGALG00000029940(il-1beta),ENSGALG00000004370(MAP2K6),ENSGALG00000009179(TNFSF10),ENSGALG00000039461(TNFRSF1A),ENSGALG00000030940(BLB2),ENSGALG00000027864(NFKBIA),ENSGALG000000…	ENSGALG00000032660(-),ENSGALG00000016590(TLR7),ENSGALG00000000141(BLB1),ENSGALG00000016142(-),ENSGALG00000004714(CPSF4),ENSGALG00000026167(PIK3R5),ENSGALG00000007001(TLR4),ENSGALG00000019384(MAPK12),ENSGALG00000029940(il-1beta),ENSGALG00000004370(MAP2K6),ENSGALG00000009179(TNFSF10),ENSGALG00000039461(TNFRSF1A),ENSGALG00000030940(BLB2),ENSGALG00000027864(NFKBIA),ENSGALG00000043603(CCL5),ENSGALG000…	ENSGALG00000010335(-),	0.763002	1	1
gga04010	MAPK signaling pathway	40	21	19	1128	182	3873	ENSGALG00000016866(FGF14),ENSGALG00000031518(-),ENSGALG00000025748(FGF9),ENSGALG00000011207(DUSP6),ENSGALG00000028376(FGF19),ENSGALG00000014872(FGF10),ENSGALG00000008486(CACNA2D1),ENSGALG00000034526(H-RAS),ENSGALG00000041650(DUSP7),ENSGALG00000007623(CACNA1G),ENSGALG00000019384(MAPK12),ENSGALG00000027299(NTF3),ENSGALG00000029940(il-1beta),ENSGALG00000038242(CACNA2D2),ENSGALG00000010435(RASGRP3),E…	ENSGALG00000016866(FGF14),ENSGALG00000014872(FGF10),ENSGALG00000041650(DUSP7),ENSGALG00000007623(CACNA1G),ENSGALG00000019384(MAPK12),ENSGALG00000029940(il-1beta),ENSGALG00000038242(CACNA2D2),ENSGALG00000010435(RASGRP3),ENSGALG00000004370(MAP2K6),ENSGALG00000037943(PRKCB),ENSGALG00000039461(TNFRSF1A),ENSGALG00000015598(RASGRF2),ENSGALG00000043044(-),ENSGALG00000046326(IL1R2),ENSGALG00000012456(RAC…	ENSGALG00000031518(-),ENSGALG00000025748(FGF9),ENSGALG00000011207(DUSP6),ENSGALG00000028376(FGF19),ENSGALG00000008486(CACNA2D1),ENSGALG00000034526(H-RAS),ENSGALG00000027299(NTF3),ENSGALG00000011419(DUSP4),ENSGALG00000003833(CACNA1E),ENSGALG00000011835(-),ENSGALG00000012178(PDGFB),ENSGALG00000001926(HSPB1),ENSGALG00000032618(DUSP5),ENSGALG00000008456(CACNA1B),ENSGALG00000043727(NR4A1),ENSGALG00000…	0.754618	1	1
gga00310	Lysine degradation	9	9	0	1128	41	3873	ENSGALG00000015705(WHSC1),ENSGALG00000008953(AASS),ENSGALG00000008229(ALDH7A1),ENSGALG00000016124(HADH),ENSGALG00000035800(CAMKMT),ENSGALG00000003495(-),ENSGALG00000006680(EHHADH),ENSGALG00000009655(AADAT),ENSGALG00000031839(SUV39H1),	ENSGALG00000015705(WHSC1),ENSGALG00000008953(AASS),ENSGALG00000008229(ALDH7A1),ENSGALG00000016124(HADH),ENSGALG00000035800(CAMKMT),ENSGALG00000003495(-),ENSGALG00000006680(EHHADH),ENSGALG00000009655(AADAT),ENSGALG00000031839(SUV39H1),	-	0.753697	1	1
gga04530	Tight junction	23	12	11	1128	105	3873	ENSGALG00000038678(EPB41L3),ENSGALG00000029606(-),ENSGALG00000007431(MAGI1),ENSGALG00000014854(-),ENSGALG00000034526(H-RAS),ENSGALG00000006520(MYH11),ENSGALG00000001329(EPB41),ENSGALG00000001270(PRKCZ),ENSGALG00000001793(MYL10),ENSGALG00000039682(HCLS1),ENSGALG00000037943(PRKCB),ENSGALG00000015531(PPP2R2C),ENSGALG00000037864(-),ENSGALG00000015109(-),ENSGALG00000026862(CLDN1),ENSGALG00000034970(PR…	ENSGALG00000038678(EPB41L3),ENSGALG00000006520(MYH11),ENSGALG00000001329(EPB41),ENSGALG00000001270(PRKCZ),ENSGALG00000001793(MYL10),ENSGALG00000039682(HCLS1),ENSGALG00000037943(PRKCB),ENSGALG00000015531(PPP2R2C),ENSGALG00000026862(CLDN1),ENSGALG00000034970(PRKCQ),ENSGALG00000037316(-),ENSGALG00000001816(MAGI3),	ENSGALG00000029606(-),ENSGALG00000007431(MAGI1),ENSGALG00000014854(-),ENSGALG00000034526(H-RAS),ENSGALG00000037864(-),ENSGALG00000015109(-),ENSGALG00000007994(PARD6B),ENSGALG00000015358(MYH15),ENSGALG00000007565(PPP2R2B),ENSGALG00000042458(ACTN1),ENSGALG00000007080(-),	0.752102	1	1
gga00510	N-Glycan biosynthesis	9	8	1	1128	42	3873	ENSGALG00000001740(MGAT5B),ENSGALG00000000225(-),ENSGALG00000026007(DOLK),ENSGALG00000030780(MGAT4A),ENSGALG00000022891(-),ENSGALG00000014878(MAN1A1),ENSGALG00000019042(ALG8),ENSGALG00000005550(ST6GAL1),ENSGALG00000013674(TUSC3),	ENSGALG00000001740(MGAT5B),ENSGALG00000000225(-),ENSGALG00000026007(DOLK),ENSGALG00000030780(MGAT4A),ENSGALG00000022891(-),ENSGALG00000014878(MAN1A1),ENSGALG00000019042(ALG8),ENSGALG00000005550(ST6GAL1),	ENSGALG00000013674(TUSC3),	0.735752	1	1
gga03013	RNA transport	25	23	2	1128	118	3873	ENSGALG00000038723(-),ENSGALG00000016764(EIF5B),ENSGALG00000005078(NUP210),ENSGALG00000043394(-),ENSGALG00000031606(NDC1),ENSGALG00000042112(EIF4E),ENSGALG00000017129(SAP18),ENSGALG00000032042(POP1),ENSGALG00000016574(GEMIN8),ENSGALG00000011662(-),ENSGALG00000006843(-),ENSGALG00000003818(CYFIP2),ENSGALG00000003688(NUP155),ENSGALG00000003259(EIF2B1),ENSGALG00000011091(NUP133),ENSGALG00000032280(NU…	ENSGALG00000038723(-),ENSGALG00000005078(NUP210),ENSGALG00000043394(-),ENSGALG00000031606(NDC1),ENSGALG00000042112(EIF4E),ENSGALG00000017129(SAP18),ENSGALG00000032042(POP1),ENSGALG00000016574(GEMIN8),ENSGALG00000011662(-),ENSGALG00000006843(-),ENSGALG00000003688(NUP155),ENSGALG00000003259(EIF2B1),ENSGALG00000011091(NUP133),ENSGALG00000032280(NUP88),ENSGALG00000003337(EIF3I),ENSGALG00000002569(RAN…	ENSGALG00000016764(EIF5B),ENSGALG00000003818(CYFIP2),	0.727439	1	1
gga00900	Terpenoid backbone biosynthesis	4	4	0	1128	19	3873	ENSGALG00000013848(MVK),ENSGALG00000007559(PDSS1),ENSGALG00000007267(MVD),ENSGALG00000046656(PMVK),	ENSGALG00000013848(MVK),ENSGALG00000007559(PDSS1),ENSGALG00000007267(MVD),ENSGALG00000046656(PMVK),	-	0.722844	1	1
gga05132	Salmonella infection	12	10	2	1128	59	3873	ENSGALG00000032660(-),ENSGALG00000007001(TLR4),ENSGALG00000019384(MAPK12),ENSGALG00000029940(il-1beta),ENSGALG00000015066(WASF1),ENSGALG00000009392(TLR5),ENSGALG00000011668(-),ENSGALG00000026098(IL8),ENSGALG00000013865(-),ENSGALG00000032717(CCL4),ENSGALG00000028037(FOS),ENSGALG00000026995(RHOG),	ENSGALG00000032660(-),ENSGALG00000007001(TLR4),ENSGALG00000019384(MAPK12),ENSGALG00000029940(il-1beta),ENSGALG00000009392(TLR5),ENSGALG00000011668(-),ENSGALG00000026098(IL8),ENSGALG00000013865(-),ENSGALG00000032717(CCL4),ENSGALG00000026995(RHOG),	ENSGALG00000015066(WASF1),ENSGALG00000028037(FOS),	0.698341	1	1
gga04910	Insulin signaling pathway	21	15	6	1128	104	3873	ENSGALG00000031147(G6PC3),ENSGALG00000007158(SOCS1),ENSGALG00000012612(FBP2),ENSGALG00000042112(EIF4E),ENSGALG00000004336(INPPL1),ENSGALG00000008010(PTPN1),ENSGALG00000026167(PIK3R5),ENSGALG00000034526(H-RAS),ENSGALG00000010335(-),ENSGALG00000001270(PRKCZ),ENSGALG00000001289(SHC2),ENSGALG00000010826(PRKAA2),ENSGALG00000040758(INSR),ENSGALG00000010899(G6PC2),ENSGALG00000003712(-),ENSGALG0000001068…	ENSGALG00000031147(G6PC3),ENSGALG00000007158(SOCS1),ENSGALG00000012612(FBP2),ENSGALG00000042112(EIF4E),ENSGALG00000004336(INPPL1),ENSGALG00000008010(PTPN1),ENSGALG00000026167(PIK3R5),ENSGALG00000001270(PRKCZ),ENSGALG00000010826(PRKAA2),ENSGALG00000040758(INSR),ENSGALG00000010899(G6PC2),ENSGALG00000010688(SHC3),ENSGALG00000014786(-),ENSGALG00000005043(ACACB),ENSGALG00000012613(FBP1),	ENSGALG00000034526(H-RAS),ENSGALG00000010335(-),ENSGALG00000001289(SHC2),ENSGALG00000003712(-),ENSGALG00000021039(HKDC1),ENSGALG00000030303(PPP1R3B),	0.693305	1	1
gga00650	Butanoate metabolism	5	5	0	1128	25	3873	ENSGALG00000032544(ALDH5A1),ENSGALG00000016124(HADH),ENSGALG00000006680(EHHADH),ENSGALG00000007072(ACADS),ENSGALG00000007334(ABAT),	ENSGALG00000032544(ALDH5A1),ENSGALG00000016124(HADH),ENSGALG00000006680(EHHADH),ENSGALG00000007072(ACADS),ENSGALG00000007334(ABAT),	-	0.686702	1	1
gga00620	Pyruvate metabolism	6	6	0	1128	30	3873	ENSGALG00000008229(ALDH7A1),ENSGALG00000003495(-),ENSGALG00000029576(PDHB),ENSGALG00000017246(ME3),ENSGALG00000023828(LDHD),ENSGALG00000005043(ACACB),	ENSGALG00000008229(ALDH7A1),ENSGALG00000003495(-),ENSGALG00000029576(PDHB),ENSGALG00000017246(ME3),ENSGALG00000023828(LDHD),ENSGALG00000005043(ACACB),	-	0.686702	1	1
gga04320	Dorso-ventral axis formation	4	1	3	1128	20	3873	ENSGALG00000002375(NOTCH1),ENSGALG00000000504(-),ENSGALG00000012921(ETV6),ENSGALG00000000521(SPIRE2),	ENSGALG00000000504(-),	ENSGALG00000002375(NOTCH1),ENSGALG00000012921(ETV6),ENSGALG00000000521(SPIRE2),	0.686702	1	1
gga00190	Oxidative phosphorylation	21	19	2	1128	105	3873	ENSGALG00000001330(ATP5G1),ENSGALG00000016446(ATP6V1C2),ENSGALG00000001096(-),ENSGALG00000010091(ATP6V0B),ENSGALG00000001375(COX10),ENSGALG00000029172(-),ENSGALG00000025999(NDUFA4),ENSGALG00000006753(ATP5C1),ENSGALG00000008836(ATP6AP1),ENSGALG00000037880(-),ENSGALG00000034294(ATP6V0D2),ENSGALG00000007878(-),ENSGALG00000040666(ATP6V0A4),ENSGALG00000036069(TCIRG1),ENSGALG00000000048(-),ENSGALG00000…	ENSGALG00000001330(ATP5G1),ENSGALG00000016446(ATP6V1C2),ENSGALG00000001096(-),ENSGALG00000010091(ATP6V0B),ENSGALG00000001375(COX10),ENSGALG00000029172(-),ENSGALG00000006753(ATP5C1),ENSGALG00000008836(ATP6AP1),ENSGALG00000037880(-),ENSGALG00000034294(ATP6V0D2),ENSGALG00000007878(-),ENSGALG00000040666(ATP6V0A4),ENSGALG00000036069(TCIRG1),ENSGALG00000000048(-),ENSGALG00000014800(ATP6V1A),ENSGALG0000…	ENSGALG00000025999(NDUFA4),ENSGALG00000002207(ATP6V1G3),	0.686702	1	1
gga03040	Spliceosome	20	20	0	1128	101	3873	ENSGALG00000033120(SRSF7),ENSGALG00000006843(-),ENSGALG00000009838(AQR),ENSGALG00000011953(PHF5A),ENSGALG00000016198(U2AF1),ENSGALG00000000615(SNRNP40),ENSGALG00000011931(SNU13),ENSGALG00000006596(SNRPD3),ENSGALG00000031139(LSM3),ENSGALG00000006457(-),ENSGALG00000038528(-),ENSGALG00000009110(LSM8),ENSGALG00000000988(EFTUD2),ENSGALG00000002531(SF3B3),ENSGALG00000001540(SF3A3),ENSGALG00000000533(SR…	ENSGALG00000033120(SRSF7),ENSGALG00000006843(-),ENSGALG00000009838(AQR),ENSGALG00000011953(PHF5A),ENSGALG00000016198(U2AF1),ENSGALG00000000615(SNRNP40),ENSGALG00000011931(SNU13),ENSGALG00000006596(SNRPD3),ENSGALG00000031139(LSM3),ENSGALG00000006457(-),ENSGALG00000038528(-),ENSGALG00000009110(LSM8),ENSGALG00000000988(EFTUD2),ENSGALG00000002531(SF3B3),ENSGALG00000001540(SF3A3),ENSGALG00000000533(SR…	-	0.679903	1	1
gga04012	ErbB signaling pathway	14	7	7	1128	71	3873	ENSGALG00000005621(CAMK2A),ENSGALG00000026167(PIK3R5),ENSGALG00000034526(H-RAS),ENSGALG00000010335(-),ENSGALG00000000949(HBEGF),ENSGALG00000001289(SHC2),ENSGALG00000037943(PRKCB),ENSGALG00000033507(PLCG2),ENSGALG00000010688(SHC3),ENSGALG00000028608(BTC),ENSGALG00000033061(-),ENSGALG00000014786(-),ENSGALG00000028318(CDKN1A),ENSGALG00000002952(NRG4),	ENSGALG00000005621(CAMK2A),ENSGALG00000026167(PIK3R5),ENSGALG00000037943(PRKCB),ENSGALG00000033507(PLCG2),ENSGALG00000010688(SHC3),ENSGALG00000014786(-),ENSGALG00000002952(NRG4),	ENSGALG00000034526(H-RAS),ENSGALG00000010335(-),ENSGALG00000000949(HBEGF),ENSGALG00000001289(SHC2),ENSGALG00000028608(BTC),ENSGALG00000033061(-),ENSGALG00000028318(CDKN1A),	0.67703	1	1
gga04260	Cardiac muscle contraction	10	5	5	1128	51	3873	ENSGALG00000000302(-),ENSGALG00000015233(ATP1B1),ENSGALG00000001096(-),ENSGALG00000009844(ACTC1),ENSGALG00000008486(CACNA2D1),ENSGALG00000038242(CACNA2D2),ENSGALG00000025842(TPM2),ENSGALG00000015358(MYH15),ENSGALG00000003521(TPM1),ENSGALG00000038087(CACNG3),	ENSGALG00000000302(-),ENSGALG00000015233(ATP1B1),ENSGALG00000001096(-),ENSGALG00000009844(ACTC1),ENSGALG00000038242(CACNA2D2),	ENSGALG00000008486(CACNA2D1),ENSGALG00000025842(TPM2),ENSGALG00000015358(MYH15),ENSGALG00000003521(TPM1),ENSGALG00000038087(CACNG3),	0.673237	1	1
gga00591	Linoleic acid metabolism	4	4	0	1128	21	3873	ENSGALG00000011394(-),ENSGALG00000005065(PLA2G4A),ENSGALG00000004436(-),ENSGALG00000004449(-),	ENSGALG00000011394(-),ENSGALG00000005065(PLA2G4A),ENSGALG00000004436(-),ENSGALG00000004449(-),	-	0.654002	1	1
gga04623	Cytosolic DNA-sensing pathway	7	7	0	1128	37	3873	ENSGALG00000041129(TMEM173),ENSGALG00000029940(il-1beta),ENSGALG00000007470(POLR1D),ENSGALG00000027864(NFKBIA),ENSGALG00000043603(CCL5),ENSGALG00000032717(CCL4),ENSGALG00000008534(POLR2H),	ENSGALG00000041129(TMEM173),ENSGALG00000029940(il-1beta),ENSGALG00000007470(POLR1D),ENSGALG00000027864(NFKBIA),ENSGALG00000043603(CCL5),ENSGALG00000032717(CCL4),ENSGALG00000008534(POLR2H),	-	0.649583	1	1
gga04144	Endocytosis	38	27	11	1128	207	3873	ENSGALG00000042471(-),ENSGALG00000003227(RAB11FIP4),ENSGALG00000039541(SH3GLB2),ENSGALG00000008691(SNX5),ENSGALG00000011733(-),ENSGALG00000030836(PSD2),ENSGALG00000015428(PSD3),ENSGALG00000009403(GRK5),ENSGALG00000034526(H-RAS),ENSGALG00000001270(PRKCZ),ENSGALG00000009252(-),ENSGALG00000005914(-),ENSGALG00000011041(DNAJC6),ENSGALG00000017091(FLT1),ENSGALG00000002562(ARAP3),ENSGALG00000003803(DAB2…	ENSGALG00000042471(-),ENSGALG00000003227(RAB11FIP4),ENSGALG00000039541(SH3GLB2),ENSGALG00000008691(SNX5),ENSGALG00000011733(-),ENSGALG00000030836(PSD2),ENSGALG00000015428(PSD3),ENSGALG00000001270(PRKCZ),ENSGALG00000005914(-),ENSGALG00000017091(FLT1),ENSGALG00000002562(ARAP3),ENSGALG00000003803(DAB2),ENSGALG00000006045(SH3GL3),ENSGALG00000042551(PSD),ENSGALG00000012454(CYTH4),ENSGALG00000007485(TF…	ENSGALG00000009403(GRK5),ENSGALG00000034526(H-RAS),ENSGALG00000009252(-),ENSGALG00000011041(DNAJC6),ENSGALG00000012975(IQSEC3),ENSGALG00000009942(MDM2),ENSGALG00000023703(GIT1),ENSGALG00000008950(EHD4),ENSGALG00000007994(PARD6B),ENSGALG00000012462(KIF5C),ENSGALG00000031325(TGFB1),	0.630306	1	1
gga00970	Aminoacyl-tRNA biosynthesis	6	6	0	1128	33	3873	ENSGALG00000023749(DARS2),ENSGALG00000010789(PARS2),ENSGALG00000015806(RARS2),ENSGALG00000015338(QRSL1),ENSGALG00000009566(IARS2),ENSGALG00000006122(EARS2),	ENSGALG00000023749(DARS2),ENSGALG00000010789(PARS2),ENSGALG00000015806(RARS2),ENSGALG00000015338(QRSL1),ENSGALG00000009566(IARS2),ENSGALG00000006122(EARS2),	-	0.624275	1	1
gga00562	Inositol phosphate metabolism	10	8	2	1128	56	3873	ENSGALG00000004336(INPPL1),ENSGALG00000010312(PLCH1),ENSGALG00000006121(PIK3C2A),ENSGALG00000042105(PLCB2),ENSGALG00000010211(ALDH6A1),ENSGALG00000035498(INPP5D),ENSGALG00000033507(PLCG2),ENSGALG00000006601(MTMR14),ENSGALG00000009880(INPP4B),ENSGALG00000013814(IMPA2),	ENSGALG00000004336(INPPL1),ENSGALG00000042105(PLCB2),ENSGALG00000010211(ALDH6A1),ENSGALG00000035498(INPP5D),ENSGALG00000033507(PLCG2),ENSGALG00000006601(MTMR14),ENSGALG00000009880(INPP4B),ENSGALG00000013814(IMPA2),	ENSGALG00000010312(PLCH1),ENSGALG00000006121(PIK3C2A),	0.613127	1	1
gga04340	Hedgehog signaling pathway	6	3	3	1128	34	3873	ENSGALG00000015152(BOC),ENSGALG00000006379(SHH),ENSGALG00000007555(CCND1),ENSGALG00000012885(BCL2),ENSGALG00000040266(GLI3),ENSGALG00000037097(GRK3),	ENSGALG00000012885(BCL2),ENSGALG00000040266(GLI3),ENSGALG00000037097(GRK3),	ENSGALG00000015152(BOC),ENSGALG00000006379(SHH),ENSGALG00000007555(CCND1),	0.605914	1	1
gga00563	Glycosylphosphatidylinositol (GPI)-anchor biosynthesis	3	3	0	1128	20	3873	ENSGALG00000003665(PIGS),ENSGALG00000039883(PIGV),ENSGALG00000027608(PIGC),	ENSGALG00000003665(PIGS),ENSGALG00000039883(PIGV),ENSGALG00000027608(PIGC),	-	0.515027	1	1
gga03022	Basal transcription factors	4	4	0	1128	33	3873	ENSGALG00000003498(TAF8),ENSGALG00000015641(CCNH),ENSGALG00000021665(GTF2I),ENSGALG00000023682(GTF2H3),	ENSGALG00000003498(TAF8),ENSGALG00000015641(CCNH),ENSGALG00000021665(GTF2I),ENSGALG00000023682(GTF2H3),	-	0.416183	1	1
gga04120	Ubiquitin mediated proteolysis	13	12	1	1128	109	3873	ENSGALG00000030022(FANCL),ENSGALG00000005084(TRIM37),ENSGALG00000007158(SOCS1),ENSGALG00000034426(TRIM32),ENSGALG00000004179(ANAPC5),ENSGALG00000009971(CDC20),ENSGALG00000042333(DDB1),ENSGALG00000038504(MID1),ENSGALG00000002781(-),ENSGALG00000042052(PPIL2),ENSGALG00000007610(CDC23),ENSGALG00000040097(-),ENSGALG00000009942(MDM2),	ENSGALG00000030022(FANCL),ENSGALG00000005084(TRIM37),ENSGALG00000007158(SOCS1),ENSGALG00000034426(TRIM32),ENSGALG00000004179(ANAPC5),ENSGALG00000009971(CDC20),ENSGALG00000042333(DDB1),ENSGALG00000038504(MID1),ENSGALG00000002781(-),ENSGALG00000042052(PPIL2),ENSGALG00000007610(CDC23),ENSGALG00000040097(-),	ENSGALG00000009942(MDM2),	0.409501	1	1
gga03015	mRNA surveillance pathway	7	6	1	1128	63	3873	ENSGALG00000034512(PPP2R3A),ENSGALG00000017129(SAP18),ENSGALG00000004714(CPSF4),ENSGALG00000006843(-),ENSGALG00000015531(PPP2R2C),ENSGALG00000008092(NXT2),ENSGALG00000007565(PPP2R2B),	ENSGALG00000034512(PPP2R3A),ENSGALG00000017129(SAP18),ENSGALG00000004714(CPSF4),ENSGALG00000006843(-),ENSGALG00000015531(PPP2R2C),ENSGALG00000008092(NXT2),	ENSGALG00000007565(PPP2R2B),	0.381501	1	1
gga04622	RIG-I-like receptor signaling pathway	5	5	0	1128	45	3873	ENSGALG00000041129(TMEM173),ENSGALG00000019384(MAPK12),ENSGALG00000027864(NFKBIA),ENSGALG00000011668(-),ENSGALG00000026098(IL8),	ENSGALG00000041129(TMEM173),ENSGALG00000019384(MAPK12),ENSGALG00000027864(NFKBIA),ENSGALG00000011668(-),ENSGALG00000026098(IL8),	-	0.381501	1	1
gga00592	alpha-Linolenic acid metabolism	2	2	0	1128	18	3873	ENSGALG00000005065(PLA2G4A),ENSGALG00000015591(ACOX3),	ENSGALG00000005065(PLA2G4A),ENSGALG00000015591(ACOX3),	-	0.381501	1	1
gga03010	Ribosome	11	11	0	1128	112	3873	ENSGALG00000041863(MRPL13),ENSGALG00000003919(MRPL22),ENSGALG00000040873(MRPL3),ENSGALG00000002605(MRPL17),ENSGALG00000037258(MRPL32),ENSGALG00000004362(MRPL21),ENSGALG00000009890(MRPS10),ENSGALG00000009312(RPL22L1),ENSGALG00000038812(MRPL27),ENSGALG00000014387(MRPL10),ENSGALG00000041060(MRPL33),	ENSGALG00000041863(MRPL13),ENSGALG00000003919(MRPL22),ENSGALG00000040873(MRPL3),ENSGALG00000002605(MRPL17),ENSGALG00000037258(MRPL32),ENSGALG00000004362(MRPL21),ENSGALG00000009890(MRPS10),ENSGALG00000009312(RPL22L1),ENSGALG00000038812(MRPL27),ENSGALG00000014387(MRPL10),ENSGALG00000041060(MRPL33),	-	0.33722	1	1
gga04141	Protein processing in endoplasmic reticulum	12	8	4	1128	132	3873	ENSGALG00000031518(-),ENSGALG00000010186(-),ENSGALG00000002457(SIL1),ENSGALG00000010175(HSP90AB1),ENSGALG00000012885(BCL2),ENSGALG00000003128(EDEM2),ENSGALG00000033212(HSP90AA1),ENSGALG00000026605(-),ENSGALG00000017077(HSPH1),ENSGALG00000014878(MAN1A1),ENSGALG00000013157(-),ENSGALG00000013674(TUSC3),	ENSGALG00000002457(SIL1),ENSGALG00000010175(HSP90AB1),ENSGALG00000012885(BCL2),ENSGALG00000003128(EDEM2),ENSGALG00000033212(HSP90AA1),ENSGALG00000017077(HSPH1),ENSGALG00000014878(MAN1A1),ENSGALG00000013157(-),	ENSGALG00000031518(-),ENSGALG00000010186(-),ENSGALG00000026605(-),ENSGALG00000013674(TUSC3),	0.312137	1	1
gga04140	Autophagy	2	2	0	1128	30	3873	ENSGALG00000010826(PRKAA2),ENSGALG00000027714(ATG10),	ENSGALG00000010826(PRKAA2),ENSGALG00000027714(ATG10),	-	0.228901	1	1
gga03050	Proteasome	2	2	0	1128	32	3873	ENSGALG00000033162(PSMD3),ENSGALG00000010060(PSMA6),	ENSGALG00000033162(PSMD3),ENSGALG00000010060(PSMA6),	-	0.214594	1	1

## Sheet: IMAd VS AbAd
pathway_ID	PATHWAY_DES	diff_gene_in_this_pathway	UP_GENES	DOWN_GENES	diff_gene_in_all_pathway	all_gene_in_this_pathway	all_gene_in_all_pathway	all_gene_list	gene_UP_list	gene_DOWN_list	rich_factor	Pvalue	Qvalue
gga00100	Steroid biosynthesis	13	2	11	987	15	3873	ENSGALG00000037065(SC5D),ENSGALG00000007493(NSDHL),ENSGALG00000009365(CYP51),ENSGALG00000009560(MSMO1),ENSGALG00000010798(DHCR24),ENSGALG00000004106(DHCR7),ENSGALG00000042279(CYP24A1),ENSGALG00000006198(LSS),ENSGALG00000004205(SOAT1),ENSGALG00000036915(SQLE),ENSGALG00000016665(FDFT1),ENSGALG00000037852(HSD17B7),ENSGALG00000003972(FAXDC2),	ENSGALG00000004205(SOAT1),ENSGALG00000003972(FAXDC2),	ENSGALG00000037065(SC5D),ENSGALG00000007493(NSDHL),ENSGALG00000009365(CYP51),ENSGALG00000009560(MSMO1),ENSGALG00000010798(DHCR24),ENSGALG00000004106(DHCR7),ENSGALG00000042279(CYP24A1),ENSGALG00000006198(LSS),ENSGALG00000036915(SQLE),ENSGALG00000016665(FDFT1),ENSGALG00000037852(HSD17B7),	3.40081	0.000100929	0.0159468
gga00280	Valine, leucine and isoleucine degradation	25	21	4	987	46	3873	ENSGALG00000016697(MUT),ENSGALG00000020876(-),ENSGALG00000014846(-),ENSGALG00000005860(ACAA1),ENSGALG00000013177(BCAT1),ENSGALG00000002960(HMGCS2),ENSGALG00000007072(ACADS),ENSGALG00000040267(IVD),ENSGALG00000035225(ACSF3),ENSGALG00000024271(ECHS1),ENSGALG00000003432(AGXT2),ENSGALG00000004763(-),ENSGALG00000017163(ACAT1),ENSGALG00000014862(-),ENSGALG00000033207(HIBADH),ENSGALG00000005280(DBT),ENS…	ENSGALG00000016697(MUT),ENSGALG00000020876(-),ENSGALG00000014846(-),ENSGALG00000005860(ACAA1),ENSGALG00000002960(HMGCS2),ENSGALG00000007072(ACADS),ENSGALG00000040267(IVD),ENSGALG00000035225(ACSF3),ENSGALG00000024271(ECHS1),ENSGALG00000003432(AGXT2),ENSGALG00000004763(-),ENSGALG00000017163(ACAT1),ENSGALG00000033207(HIBADH),ENSGALG00000005280(DBT),ENSGALG00000040702(BCKDHB),ENSGALG00000003495(-),EN…	ENSGALG00000013177(BCAT1),ENSGALG00000014862(-),ENSGALG00000002899(AACS),ENSGALG00000016294(HMGCLL1),	2.13262	0.000487423	0.0385064
gga00500	Starch and sucrose metabolism	14	7	7	987	23	3873	ENSGALG00000034855(HK2),ENSGALG00000021039(HKDC1),ENSGALG00000008855(UGP2),ENSGALG00000017304(PGM2L1),ENSGALG00000039611(-),ENSGALG00000005147(-),ENSGALG00000013265(GYS2),ENSGALG00000042771(GBE1),ENSGALG00000011016(PGM1),ENSGALG00000004956(GPI),ENSGALG00000004222(HK1),ENSGALG00000037587(ENPP3),ENSGALG00000038740(-),ENSGALG00000010899(G6PC2),	ENSGALG00000021039(HKDC1),ENSGALG00000017304(PGM2L1),ENSGALG00000039611(-),ENSGALG00000005147(-),ENSGALG00000013265(GYS2),ENSGALG00000037587(ENPP3),ENSGALG00000010899(G6PC2),	ENSGALG00000034855(HK2),ENSGALG00000008855(UGP2),ENSGALG00000042771(GBE1),ENSGALG00000011016(PGM1),ENSGALG00000004956(GPI),ENSGALG00000004222(HK1),ENSGALG00000038740(-),	2.38853	0.00235013	0.123773
gga01212	Fatty acid metabolism	20	14	6	987	39	3873	ENSGALG00000002891(ACADL),ENSGALG00000011704(HACD2),ENSGALG00000005860(ACAA1),ENSGALG00000007072(ACADS),ENSGALG00000040896(FASN),ENSGALG00000024271(ECHS1),ENSGALG00000015591(ACOX3),ENSGALG00000001749(ACSBG2),ENSGALG00000020485(-),ENSGALG00000012131(ELOVL6),ENSGALG00000017163(ACAT1),ENSGALG00000007178(-),ENSGALG00000028142(HACD4),ENSGALG00000041417(ACADSB),ENSGALG00000005739(SCD),ENSGALG0000000664…	ENSGALG00000002891(ACADL),ENSGALG00000011704(HACD2),ENSGALG00000005860(ACAA1),ENSGALG00000007072(ACADS),ENSGALG00000024271(ECHS1),ENSGALG00000015591(ACOX3),ENSGALG00000017163(ACAT1),ENSGALG00000028142(HACD4),ENSGALG00000041417(ACADSB),ENSGALG00000006644(-),ENSGALG00000011497(PECR),ENSGALG00000010681(CPT2),ENSGALG00000032763(MECR),ENSGALG00000007077(CPT1A),	ENSGALG00000040896(FASN),ENSGALG00000001749(ACSBG2),ENSGALG00000020485(-),ENSGALG00000012131(ELOVL6),ENSGALG00000007178(-),ENSGALG00000005739(SCD),	2.01231	0.00317296	0.125332
gga01230	Biosynthesis of amino acids	26	6	20	987	58	3873	ENSGALG00000043754(GLUL),ENSGALG00000002479(MAT1A),ENSGALG00000019175(-),ENSGALG00000042984(-),ENSGALG00000033338(GPT2),ENSGALG00000015544(ALDOB),ENSGALG00000002944(-),ENSGALG00000013177(BCAT1),ENSGALG00000014442(GAPDH),ENSGALG00000026077(ALDOC),ENSGALG00000007936(-),ENSGALG00000007606(PGAM1),ENSGALG00000023689(ASS1),ENSGALG00000002377(ENO1),ENSGALG00000009655(AADAT),ENSGALG00000002162(ACO1),ENSG…	ENSGALG00000043754(GLUL),ENSGALG00000002944(-),ENSGALG00000009655(AADAT),ENSGALG00000002162(ACO1),ENSGALG00000014464(MTR),ENSGALG00000033828(-),	ENSGALG00000002479(MAT1A),ENSGALG00000019175(-),ENSGALG00000042984(-),ENSGALG00000033338(GPT2),ENSGALG00000015544(ALDOB),ENSGALG00000013177(BCAT1),ENSGALG00000014442(GAPDH),ENSGALG00000026077(ALDOC),ENSGALG00000007936(-),ENSGALG00000007606(PGAM1),ENSGALG00000023689(ASS1),ENSGALG00000002377(ENO1),ENSGALG00000002638(-),ENSGALG00000008518(-),ENSGALG00000002558(-),ENSGALG00000007300(-),ENSGALG0000003…	1.75904	0.00595667	0.188231
gga04512	ECM-receptor interaction	26	8	18	987	58	3873	ENSGALG00000004620(LAMC1),ENSGALG00000008747(ITGA8),ENSGALG00000005974(COL6A1),ENSGALG00000016843(COL4A2),ENSGALG00000003589(VTN),ENSGALG00000034007(ITGA6),ENSGALG00000003578(FN1),ENSGALG00000019761(CHAD),ENSGALG00000010926(-),ENSGALG00000014903(ITGA2),ENSGALG00000014804(THBS4),ENSGALG00000042009(HMMR),ENSGALG00000029378(ITGA9),ENSGALG00000008266(COL4A6),ENSGALG00000009626(THBS1),ENSGALG000000112…	ENSGALG00000008747(ITGA8),ENSGALG00000016843(COL4A2),ENSGALG00000014804(THBS4),ENSGALG00000029378(ITGA9),ENSGALG00000008266(COL4A6),ENSGALG00000011200(THBS2),ENSGALG00000008141(COL4A5),ENSGALG00000039193(AGRN),	ENSGALG00000004620(LAMC1),ENSGALG00000005974(COL6A1),ENSGALG00000003589(VTN),ENSGALG00000034007(ITGA6),ENSGALG00000003578(FN1),ENSGALG00000019761(CHAD),ENSGALG00000010926(-),ENSGALG00000014903(ITGA2),ENSGALG00000042009(HMMR),ENSGALG00000009626(THBS1),ENSGALG00000032702(ITGA3),ENSGALG00000017272(VWF),ENSGALG00000039216(COL6A2),ENSGALG00000000379(-),ENSGALG00000003283(COMP),ENSGALG00000016480(SDC1)…	1.75904	0.00595667	0.188231
gga00010	Glycolysis / Gluconeogenesis	21	7	14	987	46	3873	ENSGALG00000034855(HK2),ENSGALG00000015544(ALDOB),ENSGALG00000021039(HKDC1),ENSGALG00000014442(GAPDH),ENSGALG00000026077(ALDOC),ENSGALG00000007936(-),ENSGALG00000007606(PGAM1),ENSGALG00000002377(ENO1),ENSGALG00000004763(-),ENSGALG00000012612(FBP2),ENSGALG00000030614(-),ENSGALG00000033365(ALDH6),ENSGALG00000006300(-),ENSGALG00000003495(-),ENSGALG00000003362(ACSS2),ENSGALG00000011016(PGM1),ENSGALG0…	ENSGALG00000021039(HKDC1),ENSGALG00000004763(-),ENSGALG00000012612(FBP2),ENSGALG00000030614(-),ENSGALG00000033365(ALDH6),ENSGALG00000003495(-),ENSGALG00000010899(G6PC2),	ENSGALG00000034855(HK2),ENSGALG00000015544(ALDOB),ENSGALG00000014442(GAPDH),ENSGALG00000026077(ALDOC),ENSGALG00000007936(-),ENSGALG00000007606(PGAM1),ENSGALG00000002377(ENO1),ENSGALG00000006300(-),ENSGALG00000003362(ACSS2),ENSGALG00000011016(PGM1),ENSGALG00000001992(PKM),ENSGALG00000004956(GPI),ENSGALG00000004222(HK1),ENSGALG00000014528(ENO2),	1.7914	0.00997362	0.225119
gga04510	Focal adhesion	58	27	31	987	161	3873	ENSGALG00000000681(PAK1),ENSGALG00000017179(PDGFD),ENSGALG00000004620(LAMC1),ENSGALG00000010688(SHC3),ENSGALG00000012273(SOS2),ENSGALG00000008747(ITGA8),ENSGALG00000005974(COL6A1),ENSGALG00000006109(MAPK8),ENSGALG00000014463(ACTN2),ENSGALG00000004571(PPP1CC),ENSGALG00000014786(-),ENSGALG00000012178(PDGFB),ENSGALG00000016843(COL4A2),ENSGALG00000007646(-),ENSGALG00000003589(VTN),ENSGALG00000034007(…	ENSGALG00000017179(PDGFD),ENSGALG00000010688(SHC3),ENSGALG00000012273(SOS2),ENSGALG00000008747(ITGA8),ENSGALG00000006109(MAPK8),ENSGALG00000004571(PPP1CC),ENSGALG00000014786(-),ENSGALG00000016843(COL4A2),ENSGALG00000008947(PAK5),ENSGALG00000014804(THBS4),ENSGALG00000013929(PDGFRA),ENSGALG00000016558(VEGFD),ENSGALG00000029378(ITGA9),ENSGALG00000008266(COL4A6),ENSGALG00000011200(THBS2),ENSGALG00000…	ENSGALG00000000681(PAK1),ENSGALG00000004620(LAMC1),ENSGALG00000005974(COL6A1),ENSGALG00000014463(ACTN2),ENSGALG00000012178(PDGFB),ENSGALG00000007646(-),ENSGALG00000003589(VTN),ENSGALG00000034007(ITGA6),ENSGALG00000017186(-),ENSGALG00000003578(FN1),ENSGALG00000042458(ACTN1),ENSGALG00000012155(EGF),ENSGALG00000019761(CHAD),ENSGALG00000010926(-),ENSGALG00000009378(PDGFC),ENSGALG00000006273(MYLK2),EN…	1.41362	0.0116371	0.229833
gga00524	Neomycin, kanamycin and gentamicin biosynthesis	3	1	2	987	3	3873	ENSGALG00000034855(HK2),ENSGALG00000021039(HKDC1),ENSGALG00000004222(HK1),	ENSGALG00000021039(HKDC1),	ENSGALG00000034855(HK2),ENSGALG00000004222(HK1),	3.92401	0.0156842	0.275344
gga00630	Glyoxylate and dicarboxylate metabolism	13	11	2	987	26	3873	ENSGALG00000043754(GLUL),ENSGALG00000016697(MUT),ENSGALG00000014766(HAO2),ENSGALG00000015053(GLDC),ENSGALG00000032679(GCSH),ENSGALG00000002162(ACO1),ENSGALG00000008518(-),ENSGALG00000017163(ACAT1),ENSGALG00000033943(HYI),ENSGALG00000025844(AMT),ENSGALG00000005888(PGP),ENSGALG00000003913(MCEE),ENSGALG00000037238(PCCB),	ENSGALG00000043754(GLUL),ENSGALG00000016697(MUT),ENSGALG00000014766(HAO2),ENSGALG00000015053(GLDC),ENSGALG00000032679(GCSH),ENSGALG00000002162(ACO1),ENSGALG00000017163(ACAT1),ENSGALG00000033943(HYI),ENSGALG00000025844(AMT),ENSGALG00000003913(MCEE),ENSGALG00000037238(PCCB),	ENSGALG00000008518(-),ENSGALG00000005888(PGP),	1.96201	0.0171655	0.271215
gga00640	Propanoate metabolism	14	12	2	987	29	3873	ENSGALG00000005494(-),ENSGALG00000016697(MUT),ENSGALG00000005043(ACACB),ENSGALG00000010940(ACSS3),ENSGALG00000024271(ECHS1),ENSGALG00000007652(SUCLG2),ENSGALG00000017163(ACAT1),ENSGALG00000006300(-),ENSGALG00000015961(SUCLG1),ENSGALG00000005280(DBT),ENSGALG00000040702(BCKDHB),ENSGALG00000003362(ACSS2),ENSGALG00000003913(MCEE),ENSGALG00000037238(PCCB),	ENSGALG00000005494(-),ENSGALG00000016697(MUT),ENSGALG00000005043(ACACB),ENSGALG00000010940(ACSS3),ENSGALG00000024271(ECHS1),ENSGALG00000007652(SUCLG2),ENSGALG00000017163(ACAT1),ENSGALG00000015961(SUCLG1),ENSGALG00000005280(DBT),ENSGALG00000040702(BCKDHB),ENSGALG00000003913(MCEE),ENSGALG00000037238(PCCB),	ENSGALG00000006300(-),ENSGALG00000003362(ACSS2),	1.89435	0.0188254	0.270401
gga00900	Terpenoid backbone biosynthesis	10	4	6	987	19	3873	ENSGALG00000013848(MVK),ENSGALG00000014948(HMGCR),ENSGALG00000002960(HMGCS2),ENSGALG00000006723(-),ENSGALG00000007559(PDSS1),ENSGALG00000007267(MVD),ENSGALG00000028880(-),ENSGALG00000017163(ACAT1),ENSGALG00000014862(-),ENSGALG00000013878(PCYOX1),	ENSGALG00000002960(HMGCS2),ENSGALG00000007559(PDSS1),ENSGALG00000017163(ACAT1),ENSGALG00000013878(PCYOX1),	ENSGALG00000013848(MVK),ENSGALG00000014948(HMGCR),ENSGALG00000006723(-),ENSGALG00000007267(MVD),ENSGALG00000028880(-),ENSGALG00000014862(-),	2.06527	0.0226422	0.298123
gga01040	Biosynthesis of unsaturated fatty acids	11	7	4	987	22	3873	ENSGALG00000011704(HACD2),ENSGALG00000005860(ACAA1),ENSGALG00000008752(-),ENSGALG00000009292(-),ENSGALG00000015591(ACOX3),ENSGALG00000020485(-),ENSGALG00000012131(ELOVL6),ENSGALG00000007178(-),ENSGALG00000028142(HACD4),ENSGALG00000005739(SCD),ENSGALG00000011497(PECR),	ENSGALG00000011704(HACD2),ENSGALG00000005860(ACAA1),ENSGALG00000008752(-),ENSGALG00000009292(-),ENSGALG00000015591(ACOX3),ENSGALG00000028142(HACD4),ENSGALG00000011497(PECR),	ENSGALG00000020485(-),ENSGALG00000012131(ELOVL6),ENSGALG00000007178(-),ENSGALG00000005739(SCD),	1.96201	0.0258487	0.314161
gga01200	Carbon metabolism	34	17	17	987	91	3873	ENSGALG00000012583(IDNK),ENSGALG00000034855(HK2),ENSGALG00000033338(GPT2),ENSGALG00000016697(MUT),ENSGALG00000015544(ALDOB),ENSGALG00000017246(ME3),ENSGALG00000002944(-),ENSGALG00000021039(HKDC1),ENSGALG00000007072(ACADS),ENSGALG00000014442(GAPDH),ENSGALG00000026077(ALDOC),ENSGALG00000007936(-),ENSGALG00000007606(PGAM1),ENSGALG00000002377(ENO1),ENSGALG00000014766(HAO2),ENSGALG00000024271(ECHS1),E…	ENSGALG00000012583(IDNK),ENSGALG00000016697(MUT),ENSGALG00000017246(ME3),ENSGALG00000002944(-),ENSGALG00000021039(HKDC1),ENSGALG00000007072(ACADS),ENSGALG00000014766(HAO2),ENSGALG00000024271(ECHS1),ENSGALG00000015053(GLDC),ENSGALG00000002162(ACO1),ENSGALG00000012612(FBP2),ENSGALG00000007652(SUCLG2),ENSGALG00000017163(ACAT1),ENSGALG00000015961(SUCLG1),ENSGALG00000025844(AMT),ENSGALG00000003913(MCE…	ENSGALG00000034855(HK2),ENSGALG00000033338(GPT2),ENSGALG00000015544(ALDOB),ENSGALG00000014442(GAPDH),ENSGALG00000026077(ALDOC),ENSGALG00000007936(-),ENSGALG00000007606(PGAM1),ENSGALG00000002377(ENO1),ENSGALG00000015849(ME1),ENSGALG00000002638(-),ENSGALG00000005888(PGP),ENSGALG00000003362(ACSS2),ENSGALG00000001992(PKM),ENSGALG00000004956(GPI),ENSGALG00000004222(HK1),ENSGALG00000002266(OGDHL),ENSGA…	1.46611	0.0286849	0.323729
gga00780	Biotin metabolism	2	2	0	987	2	3873	ENSGALG00000011216(BTD),ENSGALG00000016047(HLCS),	ENSGALG00000011216(BTD),ENSGALG00000016047(HLCS),	-	3.92401	0.0304056	0.320273
gga00830	Retinol metabolism	14	9	5	987	31	3873	ENSGALG00000005408(BCO1),ENSGALG00000033695(CYP26A1),ENSGALG00000020876(-),ENSGALG00000034358(RETSAT),ENSGALG00000010873(DHRS9),ENSGALG00000034346(RDH10),ENSGALG00000004436(-),ENSGALG00000009538(-),ENSGALG00000016618(PNPLA4),ENSGALG00000030614(-),ENSGALG00000034988(RDH5),ENSGALG00000011805(-),ENSGALG00000004196(-),ENSGALG00000030376(DHRS3),	ENSGALG00000005408(BCO1),ENSGALG00000020876(-),ENSGALG00000034358(RETSAT),ENSGALG00000010873(DHRS9),ENSGALG00000034346(RDH10),ENSGALG00000004436(-),ENSGALG00000016618(PNPLA4),ENSGALG00000030614(-),ENSGALG00000030376(DHRS3),	ENSGALG00000033695(CYP26A1),ENSGALG00000009538(-),ENSGALG00000034988(RDH5),ENSGALG00000011805(-),ENSGALG00000004196(-),	1.77213	0.0322799	0.318764
gga00053	Ascorbate and aldarate metabolism	5	3	2	987	8	3873	ENSGALG00000016570(-),ENSGALG00000004763(-),ENSGALG00000003495(-),ENSGALG00000011805(-),ENSGALG00000004196(-),	ENSGALG00000016570(-),ENSGALG00000004763(-),ENSGALG00000003495(-),	ENSGALG00000011805(-),ENSGALG00000004196(-),	2.45251	0.036397	0.338278
gga00790	Folate biosynthesis	7	5	2	987	13	3873	ENSGALG00000000067(SPR),ENSGALG00000012200(GCH1),ENSGALG00000014906(MOCS2),ENSGALG00000023866(-),ENSGALG00000026757(-),ENSGALG00000007814(-),ENSGALG00000010051(MOCS1),	ENSGALG00000014906(MOCS2),ENSGALG00000023866(-),ENSGALG00000026757(-),ENSGALG00000007814(-),ENSGALG00000010051(MOCS1),	ENSGALG00000000067(SPR),ENSGALG00000012200(GCH1),	2.11293	0.0409726	0.359648
gga00071	Fatty acid degradation	14	13	1	987	32	3873	ENSGALG00000002891(ACADL),ENSGALG00000005860(ACAA1),ENSGALG00000007072(ACADS),ENSGALG00000024271(ECHS1),ENSGALG00000015591(ACOX3),ENSGALG00000001749(ACSBG2),ENSGALG00000004763(-),ENSGALG00000030614(-),ENSGALG00000017163(ACAT1),ENSGALG00000003495(-),ENSGALG00000041417(ACADSB),ENSGALG00000006644(-),ENSGALG00000010681(CPT2),ENSGALG00000007077(CPT1A),	ENSGALG00000002891(ACADL),ENSGALG00000005860(ACAA1),ENSGALG00000007072(ACADS),ENSGALG00000024271(ECHS1),ENSGALG00000015591(ACOX3),ENSGALG00000004763(-),ENSGALG00000030614(-),ENSGALG00000017163(ACAT1),ENSGALG00000003495(-),ENSGALG00000041417(ACADSB),ENSGALG00000006644(-),ENSGALG00000010681(CPT2),ENSGALG00000007077(CPT1A),	ENSGALG00000001749(ACSBG2),	1.71676	0.0413048	0.343482
gga00072	Synthesis and degradation of ketone bodies	6	4	2	987	11	3873	ENSGALG00000014846(-),ENSGALG00000002960(HMGCS2),ENSGALG00000012338(BDH2),ENSGALG00000017163(ACAT1),ENSGALG00000014862(-),ENSGALG00000016294(HMGCLL1),	ENSGALG00000014846(-),ENSGALG00000002960(HMGCS2),ENSGALG00000012338(BDH2),ENSGALG00000017163(ACAT1),	ENSGALG00000014862(-),ENSGALG00000016294(HMGCLL1),	2.14037	0.0496907	0.392556
gga04933	AGE-RAGE signaling pathway in diabetic complications	28	19	9	987	77	3873	ENSGALG00000009612(-),ENSGALG00000003267(STAT3),ENSGALG00000038512(AGTR1),ENSGALG00000003282(STAT5B),ENSGALG00000006109(MAPK8),ENSGALG00000014786(-),ENSGALG00000016843(COL4A2),ENSGALG00000005619(-),ENSGALG00000011668(-),ENSGALG00000031325(TGFB1),ENSGALG00000003578(FN1),ENSGALG00000010290(VEGFA),ENSGALG00000016558(VEGFD),ENSGALG00000008266(COL4A6),ENSGALG00000010638(CASP3),ENSGALG00000010915(IL6),…	ENSGALG00000009612(-),ENSGALG00000003267(STAT3),ENSGALG00000038512(AGTR1),ENSGALG00000003282(STAT5B),ENSGALG00000006109(MAPK8),ENSGALG00000014786(-),ENSGALG00000016843(COL4A2),ENSGALG00000016558(VEGFD),ENSGALG00000008266(COL4A6),ENSGALG00000002583(PIK3CD),ENSGALG00000026687(PLCD4),ENSGALG00000035701(SMAD3),ENSGALG00000008141(COL4A5),ENSGALG00000012735(EDN1),ENSGALG00000011442(TGFBR2),ENSGALG00000…	ENSGALG00000005619(-),ENSGALG00000011668(-),ENSGALG00000031325(TGFB1),ENSGALG00000003578(FN1),ENSGALG00000010290(VEGFA),ENSGALG00000010638(CASP3),ENSGALG00000010915(IL6),ENSGALG00000026167(PIK3R5),ENSGALG00000005805(PLCD1),	1.42691	0.0592045	0.445443
gga00910	Nitrogen metabolism	7	2	5	987	14	3873	ENSGALG00000043754(GLUL),ENSGALG00000002944(-),ENSGALG00000003456(CA12),ENSGALG00000030781(CA2),ENSGALG00000021340(CA9),ENSGALG00000008518(-),ENSGALG00000037975(-),	ENSGALG00000043754(GLUL),ENSGALG00000002944(-),	ENSGALG00000003456(CA12),ENSGALG00000030781(CA2),ENSGALG00000021340(CA9),ENSGALG00000008518(-),ENSGALG00000037975(-),	1.96201	0.0596927	0.428702
gga00983	Drug metabolism - other enzymes	11	6	5	987	25	3873	ENSGALG00000013073(UPP1),ENSGALG00000005472(-),ENSGALG00000005474(-),ENSGALG00000006627(UPB1),ENSGALG00000006098(HPRT1),ENSGALG00000005473(-),ENSGALG00000003510(UCK2),ENSGALG00000005509(DPYD),ENSGALG00000045427(UPP2),ENSGALG00000011805(-),ENSGALG00000004196(-),	ENSGALG00000005472(-),ENSGALG00000005474(-),ENSGALG00000006627(UPB1),ENSGALG00000005473(-),ENSGALG00000005509(DPYD),ENSGALG00000045427(UPP2),	ENSGALG00000013073(UPP1),ENSGALG00000006098(HPRT1),ENSGALG00000003510(UCK2),ENSGALG00000011805(-),ENSGALG00000004196(-),	1.72657	0.0609226	0.418512
gga04810	Regulation of actin cytoskeleton	55	26	29	987	167	3873	ENSGALG00000000681(PAK1),ENSGALG00000017179(PDGFD),ENSGALG00000008365(CHRM4),ENSGALG00000012273(SOS2),ENSGALG00000008747(ITGA8),ENSGALG00000011835(-),ENSGALG00000007806(Fgf16),ENSGALG00000014463(ACTN2),ENSGALG00000004571(PPP1CC),ENSGALG00000014786(-),ENSGALG00000012178(PDGFB),ENSGALG00000021572(SSH2),ENSGALG00000009495(FGFR2),ENSGALG00000023703(GIT1),ENSGALG00000015708(FGFR3),ENSGALG00000028158(F…	ENSGALG00000017179(PDGFD),ENSGALG00000008365(CHRM4),ENSGALG00000012273(SOS2),ENSGALG00000008747(ITGA8),ENSGALG00000011835(-),ENSGALG00000004571(PPP1CC),ENSGALG00000014786(-),ENSGALG00000021572(SSH2),ENSGALG00000028158(Fgf7),ENSGALG00000008947(PAK5),ENSGALG00000042538(BAIAP2),ENSGALG00000001610(PIP4K2B),ENSGALG00000013929(PDGFRA),ENSGALG00000029378(ITGA9),ENSGALG00000020386(BDKRB1),ENSGALG00000002…	ENSGALG00000000681(PAK1),ENSGALG00000007806(Fgf16),ENSGALG00000014463(ACTN2),ENSGALG00000012178(PDGFB),ENSGALG00000009495(FGFR2),ENSGALG00000023703(GIT1),ENSGALG00000015708(FGFR3),ENSGALG00000014978(-),ENSGALG00000034007(ITGA6),ENSGALG00000003578(FN1),ENSGALG00000042458(ACTN1),ENSGALG00000012155(EGF),ENSGALG00000009378(PDGFC),ENSGALG00000006273(MYLK2),ENSGALG00000014903(ITGA2),ENSGALG00000032702(…	1.29234	0.0614475	0.404529
gga00250	Alanine, aspartate and glutamate metabolism	13	7	6	987	31	3873	ENSGALG00000043754(GLUL),ENSGALG00000033338(GPT2),ENSGALG00000002944(-),ENSGALG00000023689(ASS1),ENSGALG00000015275(NIT2),ENSGALG00000003432(AGXT2),ENSGALG00000008518(-),ENSGALG00000004669(ASPA),ENSGALG00000002558(-),ENSGALG00000010702(ADSS),ENSGALG00000032544(ALDH5A1),ENSGALG00000009748(ASNS),ENSGALG00000040184(RIMKLB),	ENSGALG00000043754(GLUL),ENSGALG00000002944(-),ENSGALG00000015275(NIT2),ENSGALG00000003432(AGXT2),ENSGALG00000004669(ASPA),ENSGALG00000032544(ALDH5A1),ENSGALG00000040184(RIMKLB),	ENSGALG00000033338(GPT2),ENSGALG00000023689(ASS1),ENSGALG00000008518(-),ENSGALG00000002558(-),ENSGALG00000010702(ADSS),ENSGALG00000009748(ASNS),	1.64555	0.0642101	0.405808
gga00140	Steroid hormone biosynthesis	13	7	6	987	31	3873	ENSGALG00000041222(CYP7A1),ENSGALG00000029435(CYP7B1),ENSGALG00000012834(AKR1D1),ENSGALG00000004436(-),ENSGALG00000028858(-),ENSGALG00000016622(STS),ENSGALG00000034982(CYP11A1),ENSGALG00000013804(SRD5A3),ENSGALG00000010625(SRD5A2),ENSGALG00000027429(HSD17B1),ENSGALG00000037852(HSD17B7),ENSGALG00000011805(-),ENSGALG00000004196(-),	ENSGALG00000029435(CYP7B1),ENSGALG00000012834(AKR1D1),ENSGALG00000004436(-),ENSGALG00000016622(STS),ENSGALG00000013804(SRD5A3),ENSGALG00000010625(SRD5A2),ENSGALG00000027429(HSD17B1),	ENSGALG00000041222(CYP7A1),ENSGALG00000028858(-),ENSGALG00000034982(CYP11A1),ENSGALG00000037852(HSD17B7),ENSGALG00000011805(-),ENSGALG00000004196(-),	1.64555	0.0642101	0.405808
gga04514	Cell adhesion molecules (CAMs)	30	15	15	987	85	3873	ENSGALG00000026862(CLDN1),ENSGALG00000014820(VTCN1),ENSGALG00000001729(-),ENSGALG00000015348(ALCAM),ENSGALG00000007839(NCAM1),ENSGALG00000032349(CDH5),ENSGALG00000008747(ITGA8),ENSGALG00000002192(PTPRC),ENSGALG00000031424(SDC2),ENSGALG00000031776(NFASC),ENSGALG00000009107(NRXN1),ENSGALG00000000653(CNTN2),ENSGALG00000009514(NRCAM),ENSGALG00000015132(CDH2),ENSGALG00000034007(ITGA6),ENSGALG000000409…	ENSGALG00000026862(CLDN1),ENSGALG00000014820(VTCN1),ENSGALG00000001729(-),ENSGALG00000032349(CDH5),ENSGALG00000008747(ITGA8),ENSGALG00000002192(PTPRC),ENSGALG00000009107(NRXN1),ENSGALG00000003123(CNTNAP1),ENSGALG00000014582(CADM1),ENSGALG00000016628(-),ENSGALG00000029378(ITGA9),ENSGALG00000003677(NTNG2),ENSGALG00000005102(CDH4),ENSGALG00000024488(CD99),ENSGALG00000001774(NEO1),	ENSGALG00000015348(ALCAM),ENSGALG00000007839(NCAM1),ENSGALG00000031424(SDC2),ENSGALG00000031776(NFASC),ENSGALG00000000653(CNTN2),ENSGALG00000009514(NRCAM),ENSGALG00000015132(CDH2),ENSGALG00000034007(ITGA6),ENSGALG00000040938(nlgn1),ENSGALG00000011350(NEGR1),ENSGALG00000001621(CLDN5),ENSGALG00000016480(SDC1),ENSGALG00000030040(CDH15),ENSGALG00000007511(ITGB2),ENSGALG00000003932(SDC4),	1.38495	0.0724507	0.42397
gga00232	Caffeine metabolism	3	3	0	987	5	3873	ENSGALG00000005472(-),ENSGALG00000005474(-),ENSGALG00000005473(-),	ENSGALG00000005472(-),ENSGALG00000005474(-),ENSGALG00000005473(-),	-	2.35441	0.0815938	0.460422
gga00290	Valine, leucine and isoleucine biosynthesis	2	0	2	987	3	3873	ENSGALG00000013177(BCAT1),ENSGALG00000002638(-),	-	ENSGALG00000013177(BCAT1),ENSGALG00000002638(-),	2.61601	0.0852576	0.464507
gga00410	beta-Alanine metabolism	10	9	1	987	24	3873	ENSGALG00000005494(-),ENSGALG00000003039(SRM),ENSGALG00000033522(-),ENSGALG00000006627(UPB1),ENSGALG00000024271(ECHS1),ENSGALG00000004763(-),ENSGALG00000015977(SMOX),ENSGALG00000033365(ALDH6),ENSGALG00000005509(DPYD),ENSGALG00000003495(-),	ENSGALG00000005494(-),ENSGALG00000033522(-),ENSGALG00000006627(UPB1),ENSGALG00000024271(ECHS1),ENSGALG00000004763(-),ENSGALG00000015977(SMOX),ENSGALG00000033365(ALDH6),ENSGALG00000005509(DPYD),ENSGALG00000003495(-),	ENSGALG00000003039(SRM),	1.63501	0.0968411	0.51003
gga00520	Amino sugar and nucleotide sugar metabolism	14	3	11	987	36	3873	ENSGALG00000038855(GNPDA2),ENSGALG00000004614(NPL),ENSGALG00000002500(GMPPB),ENSGALG00000034855(HK2),ENSGALG00000021039(HKDC1),ENSGALG00000008855(UGP2),ENSGALG00000002725(UAP1),ENSGALG00000015854(PGM3),ENSGALG00000012414(GNPNAT1),ENSGALG00000011016(PGM1),ENSGALG00000004956(GPI),ENSGALG00000004222(HK1),ENSGALG00000015331(GNE),ENSGALG00000014122(CYB5R3),	ENSGALG00000038855(GNPDA2),ENSGALG00000004614(NPL),ENSGALG00000021039(HKDC1),	ENSGALG00000002500(GMPPB),ENSGALG00000034855(HK2),ENSGALG00000008855(UGP2),ENSGALG00000002725(UAP1),ENSGALG00000015854(PGM3),ENSGALG00000012414(GNPNAT1),ENSGALG00000011016(PGM1),ENSGALG00000004956(GPI),ENSGALG00000004222(HK1),ENSGALG00000015331(GNE),ENSGALG00000014122(CYB5R3),	1.526	0.0970357	0.494569
gga00260	Glycine, serine and threonine metabolism	13	9	4	987	33	3873	ENSGALG00000019175(-),ENSGALG00000033522(-),ENSGALG00000003948(ALAS1),ENSGALG00000007606(PGAM1),ENSGALG00000002855(SARDH),ENSGALG00000040182(GAMT),ENSGALG00000003432(AGXT2),ENSGALG00000015053(GLDC),ENSGALG00000016651(-),ENSGALG00000032679(GCSH),ENSGALG00000002638(-),ENSGALG00000025844(AMT),ENSGALG00000023435(GATM),	ENSGALG00000033522(-),ENSGALG00000003948(ALAS1),ENSGALG00000002855(SARDH),ENSGALG00000040182(GAMT),ENSGALG00000003432(AGXT2),ENSGALG00000015053(GLDC),ENSGALG00000032679(GCSH),ENSGALG00000025844(AMT),ENSGALG00000023435(GATM),	ENSGALG00000019175(-),ENSGALG00000007606(PGAM1),ENSGALG00000016651(-),ENSGALG00000002638(-),	1.54582	0.0979775	0.483764
gga04350	TGF-beta signaling pathway	24	14	10	987	68	3873	ENSGALG00000033631(MYC),ENSGALG00000009612(-),ENSGALG00000029599(ACVR1B),ENSGALG00000026137(-),ENSGALG00000035317(Id3),ENSGALG00000039817(-),ENSGALG00000031325(TGFB1),ENSGALG00000040993(BAMBI),ENSGALG00000038984(-),ENSGALG00000007762(CREBBP),ENSGALG00000015576(ZFYVE16),ENSGALG00000017050(SMAD9),ENSGALG00000024081(TGIF2),ENSGALG00000034661(Id1),ENSGALG00000009626(THBS1),ENSGALG00000041257(ACVR1C),…	ENSGALG00000009612(-),ENSGALG00000029599(ACVR1B),ENSGALG00000026137(-),ENSGALG00000040993(BAMBI),ENSGALG00000007762(CREBBP),ENSGALG00000015576(ZFYVE16),ENSGALG00000017050(SMAD9),ENSGALG00000024081(TGIF2),ENSGALG00000041257(ACVR1C),ENSGALG00000035701(SMAD3),ENSGALG00000006158(ACVR2B),ENSGALG00000011442(TGFBR2),ENSGALG00000012444(ACVR2A),ENSGALG00000034616(INHBA),	ENSGALG00000033631(MYC),ENSGALG00000035317(Id3),ENSGALG00000039817(-),ENSGALG00000031325(TGFB1),ENSGALG00000038984(-),ENSGALG00000034661(Id1),ENSGALG00000009626(THBS1),ENSGALG00000012429(BMP4),ENSGALG00000029301(BMP2),ENSGALG00000039474(ID4),	1.38495	0.101176	0.484418
gga01100	Metabolic pathways	278	169	109	987	977	3873	ENSGALG00000005494(-),ENSGALG00000038855(GNPDA2),ENSGALG00000043754(GLUL),ENSGALG00000003039(SRM),ENSGALG00000002479(MAT1A),ENSGALG00000004581(NDST1),ENSGALG00000016567(EPHX2),ENSGALG00000006516(-),ENSGALG00000002500(GMPPB),ENSGALG00000037065(SC5D),ENSGALG00000041222(CYP7A1),ENSGALG00000019175(-),ENSGALG00000013848(MVK),ENSGALG00000025751(NMRK2),ENSGALG00000010818(PLPP3),ENSGALG00000012583(IDNK),…	ENSGALG00000005494(-),ENSGALG00000038855(GNPDA2),ENSGALG00000043754(GLUL),ENSGALG00000004581(NDST1),ENSGALG00000016567(EPHX2),ENSGALG00000006516(-),ENSGALG00000010818(PLPP3),ENSGALG00000012583(IDNK),ENSGALG00000016570(-),ENSGALG00000001042(MTMR4),ENSGALG00000005408(BCO1),ENSGALG00000030185(PTDSS1),ENSGALG00000003558(NADK2),ENSGALG00000014624(CERS3),ENSGALG00000033522(-),ENSGALG00000002891(ACADL),…	ENSGALG00000003039(SRM),ENSGALG00000002479(MAT1A),ENSGALG00000002500(GMPPB),ENSGALG00000037065(SC5D),ENSGALG00000041222(CYP7A1),ENSGALG00000019175(-),ENSGALG00000013848(MVK),ENSGALG00000025751(NMRK2),ENSGALG00000007793(UPRT),ENSGALG00000034855(HK2),ENSGALG00000032915(-),ENSGALG00000007493(NSDHL),ENSGALG00000010402(HPGDS),ENSGALG00000013073(UPP1),ENSGALG00000042984(-),ENSGALG00000033338(GPT2),ENSG…	1.11656	0.102355	0.475649
gga00670	One carbon pool by folate	7	5	2	987	16	3873	ENSGALG00000006516(-),ENSGALG00000014464(MTR),ENSGALG00000026757(-),ENSGALG00000025844(AMT),ENSGALG00000034344(MTHFD2),ENSGALG00000012691(ALDH1L2),ENSGALG00000014897(TYMS),	ENSGALG00000006516(-),ENSGALG00000014464(MTR),ENSGALG00000026757(-),ENSGALG00000025844(AMT),ENSGALG00000014897(TYMS),	ENSGALG00000034344(MTHFD2),ENSGALG00000012691(ALDH1L2),	1.71676	0.113042	0.510306
gga04060	Cytokine-cytokine receptor interaction	47	24	23	987	147	3873	ENSGALG00000009612(-),ENSGALG00000043044(-),ENSGALG00000029599(ACVR1B),ENSGALG00000034213(-),ENSGALG00000046326(IL1R2),ENSGALG00000012178(PDGFB),ENSGALG00000016852(-),ENSGALG00000007646(-),ENSGALG00000011668(-),ENSGALG00000031325(TGFB1),ENSGALG00000030407(IL6R),ENSGALG00000021031(ACKR3),ENSGALG00000030363(IFNAR1),ENSGALG00000030907(CSF3),ENSGALG00000041346(SDF1),ENSGALG00000006346(CXCL14),ENSGALG…	ENSGALG00000009612(-),ENSGALG00000043044(-),ENSGALG00000029599(ACVR1B),ENSGALG00000034213(-),ENSGALG00000046326(IL1R2),ENSGALG00000030407(IL6R),ENSGALG00000021031(ACKR3),ENSGALG00000030363(IFNAR1),ENSGALG00000041346(SDF1),ENSGALG00000014855(-),ENSGALG00000012472(IL2RB),ENSGALG00000013929(PDGFRA),ENSGALG00000016558(VEGFD),ENSGALG00000026663(CX3CL1),ENSGALG00000006158(ACVR2B),ENSGALG00000011442(TGF…	ENSGALG00000012178(PDGFB),ENSGALG00000016852(-),ENSGALG00000007646(-),ENSGALG00000011668(-),ENSGALG00000031325(TGFB1),ENSGALG00000030907(CSF3),ENSGALG00000006346(CXCL14),ENSGALG00000012155(EGF),ENSGALG00000032260(-),ENSGALG00000032717(CCL4),ENSGALG00000016719(TNFRSF21),ENSGALG00000010290(VEGFA),ENSGALG00000011206(KITLG),ENSGALG00000010915(IL6),ENSGALG00000003003(CCL20),ENSGALG00000001882(-),ENSGA…	1.25462	0.11783	0.517141
gga00760	Nicotinate and nicotinamide metabolism	10	6	4	987	25	3873	ENSGALG00000025751(NMRK2),ENSGALG00000003558(NADK2),ENSGALG00000020876(-),ENSGALG00000016471(-),ENSGALG00000015833(-),ENSGALG00000014509(BST1),ENSGALG00000004842(NT5M),ENSGALG00000014508(CD38),ENSGALG00000031397(NT5C3A),ENSGALG00000037587(ENPP3),	ENSGALG00000003558(NADK2),ENSGALG00000020876(-),ENSGALG00000016471(-),ENSGALG00000004842(NT5M),ENSGALG00000031397(NT5C3A),ENSGALG00000037587(ENPP3),	ENSGALG00000025751(NMRK2),ENSGALG00000015833(-),ENSGALG00000014509(BST1),ENSGALG00000014508(CD38),	1.5696	0.121675	0.519587
gga00650	Butanoate metabolism	10	7	3	987	25	3873	ENSGALG00000014846(-),ENSGALG00000002960(HMGCS2),ENSGALG00000007072(ACADS),ENSGALG00000012338(BDH2),ENSGALG00000024271(ECHS1),ENSGALG00000017163(ACAT1),ENSGALG00000032544(ALDH5A1),ENSGALG00000014862(-),ENSGALG00000002899(AACS),ENSGALG00000016294(HMGCLL1),	ENSGALG00000014846(-),ENSGALG00000002960(HMGCS2),ENSGALG00000007072(ACADS),ENSGALG00000012338(BDH2),ENSGALG00000024271(ECHS1),ENSGALG00000017163(ACAT1),ENSGALG00000032544(ALDH5A1),	ENSGALG00000014862(-),ENSGALG00000002899(AACS),ENSGALG00000016294(HMGCLL1),	1.5696	0.121675	0.519587
gga04020	Calcium signaling pathway	45	23	22	987	141	3873	ENSGALG00000038512(AGTR1),ENSGALG00000003833(CACNA1E),ENSGALG00000037744(CACNA1S),ENSGALG00000003837(ADCY7),ENSGALG00000007681(HTR2B),ENSGALG00000014182(ADORA2B),ENSGALG00000040035(ADRB2),ENSGALG00000040549(HTR7),ENSGALG00000009705(RYR3),ENSGALG00000008456(CACNA1B),ENSGALG00000000783(PTAFR),ENSGALG00000016992(HTR2A),ENSGALG00000026902(P2RX6),ENSGALG00000030908(ATP2B2),ENSGALG00000030251(ADCY8),EN…	ENSGALG00000038512(AGTR1),ENSGALG00000037744(CACNA1S),ENSGALG00000007681(HTR2B),ENSGALG00000040035(ADRB2),ENSGALG00000026902(P2RX6),ENSGALG00000030908(ATP2B2),ENSGALG00000006642(ADORA2A),ENSGALG00000001416(ADRA1B),ENSGALG00000013929(PDGFRA),ENSGALG00000008901(FP),ENSGALG00000020386(BDKRB1),ENSGALG00000026687(PLCD4),ENSGALG00000038787(-),ENSGALG00000005243(PPP3CB),ENSGALG00000009095(-),ENSGALG0000…	ENSGALG00000003833(CACNA1E),ENSGALG00000003837(ADCY7),ENSGALG00000014182(ADORA2B),ENSGALG00000040549(HTR7),ENSGALG00000009705(RYR3),ENSGALG00000008456(CACNA1B),ENSGALG00000000783(PTAFR),ENSGALG00000016992(HTR2A),ENSGALG00000030251(ADCY8),ENSGALG00000006273(MYLK2),ENSGALG00000015176(GNA14),ENSGALG00000010812(RYR2),ENSGALG00000044649(P2RX2),ENSGALG00000004355(MCU),ENSGALG00000005621(CAMK2A),ENSGALG…	1.25234	0.127314	0.515783
gga00310	Lysine degradation	15	12	3	987	41	3873	ENSGALG00000004324(-),ENSGALG00000006818(KMT2A),ENSGALG00000009655(AADAT),ENSGALG00000024271(ECHS1),ENSGALG00000003063(HYKK),ENSGALG00000004763(-),ENSGALG00000023920(PHYKPL),ENSGALG00000017163(ACAT1),ENSGALG00000008953(AASS),ENSGALG00000003495(-),ENSGALG00000004531(PLOD1),ENSGALG00000038320(COLGALT2),ENSGALG00000003325(KMT5A),ENSGALG00000013297(BBOX1),ENSGALG00000002266(OGDHL),	ENSGALG00000004324(-),ENSGALG00000006818(KMT2A),ENSGALG00000009655(AADAT),ENSGALG00000024271(ECHS1),ENSGALG00000003063(HYKK),ENSGALG00000004763(-),ENSGALG00000023920(PHYKPL),ENSGALG00000017163(ACAT1),ENSGALG00000008953(AASS),ENSGALG00000003495(-),ENSGALG00000038320(COLGALT2),ENSGALG00000013297(BBOX1),	ENSGALG00000004531(PLOD1),ENSGALG00000003325(KMT5A),ENSGALG00000002266(OGDHL),	1.43561	0.135178	0.533954
gga00330	Arginine and proline metabolism	13	8	5	987	35	3873	ENSGALG00000003039(SRM),ENSGALG00000040182(GAMT),ENSGALG00000004763(-),ENSGALG00000007728(-),ENSGALG00000015977(SMOX),ENSGALG00000007300(-),ENSGALG00000033828(-),ENSGALG00000006677(P4HA2),ENSGALG00000003495(-),ENSGALG00000034655(-),ENSGALG00000004325(P4HA1),ENSGALG00000023435(GATM),ENSGALG00000011511(CKB),	ENSGALG00000040182(GAMT),ENSGALG00000004763(-),ENSGALG00000007728(-),ENSGALG00000015977(SMOX),ENSGALG00000033828(-),ENSGALG00000006677(P4HA2),ENSGALG00000003495(-),ENSGALG00000023435(GATM),	ENSGALG00000003039(SRM),ENSGALG00000007300(-),ENSGALG00000034655(-),ENSGALG00000004325(P4HA1),ENSGALG00000011511(CKB),	1.45749	0.142399	0.548755
gga00220	Arginine biosynthesis	7	2	5	987	17	3873	ENSGALG00000043754(GLUL),ENSGALG00000042984(-),ENSGALG00000033338(GPT2),ENSGALG00000002944(-),ENSGALG00000023689(ASS1),ENSGALG00000008518(-),ENSGALG00000002558(-),	ENSGALG00000043754(GLUL),ENSGALG00000002944(-),	ENSGALG00000042984(-),ENSGALG00000033338(GPT2),ENSGALG00000023689(ASS1),ENSGALG00000008518(-),ENSGALG00000002558(-),	1.61577	0.148368	0.558148
gga00051	Fructose and mannose metabolism	10	5	5	987	26	3873	ENSGALG00000002500(GMPPB),ENSGALG00000034855(HK2),ENSGALG00000015544(ALDOB),ENSGALG00000021039(HKDC1),ENSGALG00000026077(ALDOC),ENSGALG00000031408(SORD),ENSGALG00000003466(AKR1B1L),ENSGALG00000012612(FBP2),ENSGALG00000001117(PFKFB2),ENSGALG00000004222(HK1),	ENSGALG00000021039(HKDC1),ENSGALG00000031408(SORD),ENSGALG00000003466(AKR1B1L),ENSGALG00000012612(FBP2),ENSGALG00000001117(PFKFB2),	ENSGALG00000002500(GMPPB),ENSGALG00000034855(HK2),ENSGALG00000015544(ALDOB),ENSGALG00000026077(ALDOC),ENSGALG00000004222(HK1),	1.50924	0.150345	0.552432
gga03460	Fanconi anemia pathway	15	10	5	987	42	3873	ENSGALG00000002663(ATR),ENSGALG00000024481(-),ENSGALG00000016569(FANCB),ENSGALG00000000516(FANCA),ENSGALG00000039169(MLH1),ENSGALG00000003660(FANCF),ENSGALG00000004670(-),ENSGALG00000031841(SLX4),ENSGALG00000002055(hairy1),ENSGALG00000002781(-),ENSGALG00000007155(RMI2),ENSGALG00000040380(RAD51C),ENSGALG00000005028(TOP3A),ENSGALG00000042215(FAAP100),ENSGALG00000043607(CENPX),	ENSGALG00000002663(ATR),ENSGALG00000024481(-),ENSGALG00000039169(MLH1),ENSGALG00000004670(-),ENSGALG00000031841(SLX4),ENSGALG00000007155(RMI2),ENSGALG00000040380(RAD51C),ENSGALG00000005028(TOP3A),ENSGALG00000042215(FAAP100),ENSGALG00000043607(CENPX),	ENSGALG00000016569(FANCB),ENSGALG00000000516(FANCA),ENSGALG00000003660(FANCF),ENSGALG00000002055(hairy1),ENSGALG00000002781(-),	1.40143	0.158502	0.569167
gga00480	Glutathione metabolism	13	5	8	987	36	3873	ENSGALG00000003039(SRM),ENSGALG00000014708(GSTK1),ENSGALG00000010402(HPGDS),ENSGALG00000042031(GPX2),ENSGALG00000040504(GGT5),ENSGALG00000006565(-),ENSGALG00000005204(-),ENSGALG00000026704(GPX8),ENSGALG00000040921(RRM2B),ENSGALG00000016442(RRM2),ENSGALG00000004521(GPX3),ENSGALG00000001062(GGT7),ENSGALG00000008409(-),	ENSGALG00000014708(GSTK1),ENSGALG00000005204(-),ENSGALG00000040921(RRM2B),ENSGALG00000004521(GPX3),ENSGALG00000001062(GGT7),	ENSGALG00000003039(SRM),ENSGALG00000010402(HPGDS),ENSGALG00000042031(GPX2),ENSGALG00000040504(GGT5),ENSGALG00000006565(-),ENSGALG00000026704(GPX8),ENSGALG00000016442(RRM2),ENSGALG00000008409(-),	1.417	0.168881	0.59296
gga04920	Adipocytokine signaling pathway	19	13	6	987	56	3873	ENSGALG00000003267(STAT3),ENSGALG00000034213(-),ENSGALG00000006109(MAPK8),ENSGALG00000042851(PPARGC1A),ENSGALG00000005043(ACACB),ENSGALG00000001617(CAMKK1),ENSGALG00000044525(NFKBIE),ENSGALG00000007373(-),ENSGALG00000005554(ADIPOQ),ENSGALG00000001749(ACSBG2),ENSGALG00000008107(-),ENSGALG00000027786(SOCS3),ENSGALG00000010983(NPY),ENSGALG00000016600(POMC),ENSGALG00000010826(PRKAA2),ENSGALG000000394…	ENSGALG00000003267(STAT3),ENSGALG00000034213(-),ENSGALG00000006109(MAPK8),ENSGALG00000042851(PPARGC1A),ENSGALG00000005043(ACACB),ENSGALG00000007373(-),ENSGALG00000008107(-),ENSGALG00000010983(NPY),ENSGALG00000016600(POMC),ENSGALG00000039461(TNFRSF1A),ENSGALG00000006644(-),ENSGALG00000007077(CPT1A),ENSGALG00000010899(G6PC2),	ENSGALG00000001617(CAMKK1),ENSGALG00000044525(NFKBIE),ENSGALG00000005554(ADIPOQ),ENSGALG00000001749(ACSBG2),ENSGALG00000027786(SOCS3),ENSGALG00000010826(PRKAA2),	1.33136	0.180593	0.620297
gga00770	Pantothenate and CoA biosynthesis	5	4	1	987	12	3873	ENSGALG00000006627(UPB1),ENSGALG00000013177(BCAT1),ENSGALG00000006431(-),ENSGALG00000005509(DPYD),ENSGALG00000037587(ENPP3),	ENSGALG00000006627(UPB1),ENSGALG00000006431(-),ENSGALG00000005509(DPYD),ENSGALG00000037587(ENPP3),	ENSGALG00000013177(BCAT1),	1.63501	0.181054	0.608651
gga00450	Selenocompound metabolism	5	3	2	987	12	3873	ENSGALG00000035345(TXNRD1),ENSGALG00000014386(SEPSECS),ENSGALG00000014464(MTR),ENSGALG00000039363(TXNRD3),ENSGALG00000006188(KYAT3),	ENSGALG00000014386(SEPSECS),ENSGALG00000014464(MTR),ENSGALG00000006188(KYAT3),	ENSGALG00000035345(TXNRD1),ENSGALG00000039363(TXNRD3),	1.63501	0.181054	0.608651
gga00052	Galactose metabolism	9	5	4	987	24	3873	ENSGALG00000034855(HK2),ENSGALG00000021039(HKDC1),ENSGALG00000008855(UGP2),ENSGALG00000003466(AKR1B1L),ENSGALG00000039611(-),ENSGALG00000011016(PGM1),ENSGALG00000004222(HK1),ENSGALG00000004948(GLA),ENSGALG00000010899(G6PC2),	ENSGALG00000021039(HKDC1),ENSGALG00000003466(AKR1B1L),ENSGALG00000039611(-),ENSGALG00000004948(GLA),ENSGALG00000010899(G6PC2),	ENSGALG00000034855(HK2),ENSGALG00000008855(UGP2),ENSGALG00000011016(PGM1),ENSGALG00000004222(HK1),	1.4715	0.186511	0.601404
gga03320	PPAR signaling pathway	18	11	7	987	53	3873	ENSGALG00000041222(CYP7A1),ENSGALG00000002891(ACADL),ENSGALG00000030025(-),ENSGALG00000005860(ACAA1),ENSGALG00000037050(FABP3),ENSGALG00000015591(ACOX3),ENSGALG00000005554(ADIPOQ),ENSGALG00000001749(ACSBG2),ENSGALG00000038933(FABP7),ENSGALG00000019061(-),ENSGALG00000023395(PLIN1),ENSGALG00000040553(SLC27A1),ENSGALG00000007178(-),ENSGALG00000005739(SCD),ENSGALG00000006644(-),ENSGALG00000038059(LXR…	ENSGALG00000002891(ACADL),ENSGALG00000030025(-),ENSGALG00000005860(ACAA1),ENSGALG00000037050(FABP3),ENSGALG00000015591(ACOX3),ENSGALG00000023395(PLIN1),ENSGALG00000040553(SLC27A1),ENSGALG00000006644(-),ENSGALG00000038059(LXR),ENSGALG00000010681(CPT2),ENSGALG00000007077(CPT1A),	ENSGALG00000041222(CYP7A1),ENSGALG00000005554(ADIPOQ),ENSGALG00000001749(ACSBG2),ENSGALG00000038933(FABP7),ENSGALG00000019061(-),ENSGALG00000007178(-),ENSGALG00000005739(SCD),	1.33268	0.188089	0.594361
gga00062	Fatty acid elongation	8	6	2	987	21	3873	ENSGALG00000011704(HACD2),ENSGALG00000024271(ECHS1),ENSGALG00000008752(-),ENSGALG00000009292(-),ENSGALG00000014730(ELOVL7),ENSGALG00000012131(ELOVL6),ENSGALG00000028142(HACD4),ENSGALG00000032763(MECR),	ENSGALG00000011704(HACD2),ENSGALG00000024271(ECHS1),ENSGALG00000008752(-),ENSGALG00000009292(-),ENSGALG00000028142(HACD4),ENSGALG00000032763(MECR),	ENSGALG00000014730(ELOVL7),ENSGALG00000012131(ELOVL6),	1.49486	0.188954	0.585386
gga00040	Pentose and glucuronate interconversions	7	4	3	987	18	3873	ENSGALG00000008855(UGP2),ENSGALG00000031408(SORD),ENSGALG00000010795(ISPD),ENSGALG00000003466(AKR1B1L),ENSGALG00000006173(XYLB),ENSGALG00000011805(-),ENSGALG00000004196(-),	ENSGALG00000031408(SORD),ENSGALG00000010795(ISPD),ENSGALG00000003466(AKR1B1L),ENSGALG00000006173(XYLB),	ENSGALG00000008855(UGP2),ENSGALG00000011805(-),ENSGALG00000004196(-),	1.526	0.189644	0.576225
gga02010	ABC transporters	12	9	3	987	34	3873	ENSGALG00000010891(ABCB11),ENSGALG00000035075(TAP1),ENSGALG00000029381(TAP2),ENSGALG00000008912(-),ENSGALG00000004333(ABCA5),ENSGALG00000015675(-),ENSGALG00000038152(ABCC6),ENSGALG00000010901(-),ENSGALG00000021399(-),ENSGALG00000030677(ABCG2),ENSGALG00000042554(ABCD2),ENSGALG00000015433(ABCA1),	ENSGALG00000010891(ABCB11),ENSGALG00000035075(TAP1),ENSGALG00000029381(TAP2),ENSGALG00000004333(ABCA5),ENSGALG00000015675(-),ENSGALG00000038152(ABCC6),ENSGALG00000021399(-),ENSGALG00000042554(ABCD2),ENSGALG00000015433(ABCA1),	ENSGALG00000008912(-),ENSGALG00000010901(-),ENSGALG00000030677(ABCG2),	1.38495	0.205415	0.61237
gga00240	Pyrimidine metabolism	27	17	10	987	85	3873	ENSGALG00000007793(UPRT),ENSGALG00000013073(UPP1),ENSGALG00000038160(POLR1A),ENSGALG00000006627(UPB1),ENSGALG00000028982(-),ENSGALG00000030493(ENTPD3),ENSGALG00000016471(-),ENSGALG00000015833(-),ENSGALG00000016312(POLA1),ENSGALG00000035345(TXNRD1),ENSGALG00000008936(-),ENSGALG00000012237(POLE2),ENSGALG00000000390(ENTPD4),ENSGALG00000008873(POLE3),ENSGALG00000004842(NT5M),ENSGALG00000040921(RRM2B)…	ENSGALG00000038160(POLR1A),ENSGALG00000006627(UPB1),ENSGALG00000016471(-),ENSGALG00000016312(POLA1),ENSGALG00000008936(-),ENSGALG00000012237(POLE2),ENSGALG00000008873(POLE3),ENSGALG00000004842(NT5M),ENSGALG00000040921(RRM2B),ENSGALG00000005509(DPYD),ENSGALG00000008932(-),ENSGALG00000045427(UPP2),ENSGALG00000031397(NT5C3A),ENSGALG00000008563(ENTPD6),ENSGALG00000014897(TYMS),ENSGALG00000037587(ENPP…	ENSGALG00000007793(UPRT),ENSGALG00000013073(UPP1),ENSGALG00000028982(-),ENSGALG00000030493(ENTPD3),ENSGALG00000015833(-),ENSGALG00000035345(TXNRD1),ENSGALG00000000390(ENTPD4),ENSGALG00000016442(RRM2),ENSGALG00000003510(UCK2),ENSGALG00000039363(TXNRD3),	1.24645	0.222325	0.650507
gga04068	FoxO signaling pathway	35	20	15	987	114	3873	ENSGALG00000009612(-),ENSGALG00000003267(STAT3),ENSGALG00000012273(SOS2),ENSGALG00000026137(-),ENSGALG00000013971(SGK1),ENSGALG00000006109(MAPK8),ENSGALG00000014786(-),ENSGALG00000031325(TGFB1),ENSGALG00000006110(PLK1),ENSGALG00000007762(CREBBP),ENSGALG00000012155(EGF),ENSGALG00000007373(-),ENSGALG00000002761(SIRT1),ENSGALG00000005208(S1PR1),ENSGALG00000010129(PLK3),ENSGALG00000014813(HOMER1),ENS…	ENSGALG00000009612(-),ENSGALG00000003267(STAT3),ENSGALG00000012273(SOS2),ENSGALG00000026137(-),ENSGALG00000006109(MAPK8),ENSGALG00000014786(-),ENSGALG00000007762(CREBBP),ENSGALG00000007373(-),ENSGALG00000002761(SIRT1),ENSGALG00000005208(S1PR1),ENSGALG00000008107(-),ENSGALG00000002583(PIK3CD),ENSGALG00000012755(IGF-I),ENSGALG00000035701(SMAD3),ENSGALG00000011442(TGFBR2),ENSGALG00000015297(FOXO3),E…	ENSGALG00000013971(SGK1),ENSGALG00000031325(TGFB1),ENSGALG00000006110(PLK1),ENSGALG00000012155(EGF),ENSGALG00000010129(PLK3),ENSGALG00000014813(HOMER1),ENSGALG00000010915(IL6),ENSGALG00000036364(FOXG1),ENSGALG00000014723(GABARAPL1),ENSGALG00000025810(-),ENSGALG00000003076(TNFSF6),ENSGALG00000004161(CCNB2),ENSGALG00000026167(PIK3R5),ENSGALG00000010826(PRKAA2),ENSGALG00000010195(PLK4),	1.20474	0.244554	0.702538
gga04310	Wnt signaling pathway	34	24	10	987	111	3873	ENSGALG00000033631(MYC),ENSGALG00000039200(AXIN2),ENSGALG00000034973(FZD7),ENSGALG00000029533(LRP5),ENSGALG00000031503(LRP6),ENSGALG00000041708(WNT4),ENSGALG00000005401(WNT9A),ENSGALG00000006109(MAPK8),ENSGALG00000012998(WNT5B),ENSGALG00000010055(DAAM2),ENSGALG00000009556(PRICKLE1),ENSGALG00000011355(Wnt10a),ENSGALG00000040993(BAMBI),ENSGALG00000003015(SERPINF1),ENSGALG00000007762(CREBBP),ENSGALG…	ENSGALG00000039200(AXIN2),ENSGALG00000034973(FZD7),ENSGALG00000029533(LRP5),ENSGALG00000031503(LRP6),ENSGALG00000005401(WNT9A),ENSGALG00000006109(MAPK8),ENSGALG00000010055(DAAM2),ENSGALG00000009556(PRICKLE1),ENSGALG00000040993(BAMBI),ENSGALG00000007762(CREBBP),ENSGALG00000042308(FZD3),ENSGALG00000003473(SFRP1),ENSGALG00000030173(WNT2),ENSGALG00000007332(PRICKLE2),ENSGALG00000028069(WNT16),ENSGALG…	ENSGALG00000033631(MYC),ENSGALG00000041708(WNT4),ENSGALG00000012998(WNT5B),ENSGALG00000011355(Wnt10a),ENSGALG00000003015(SERPINF1),ENSGALG00000007963(NFATC2),ENSGALG00000005621(CAMK2A),ENSGALG00000006480(TCF7),ENSGALG00000031997(SFRP4),ENSGALG00000042153(APC2),	1.20195	0.255059	0.719632
gga04540	Gap junction	23	15	8	987	73	3873	ENSGALG00000017179(PDGFD),ENSGALG00000010909(PRKG2),ENSGALG00000003085(CDK1),ENSGALG00000012273(SOS2),ENSGALG00000003837(ADCY7),ENSGALG00000007681(HTR2B),ENSGALG00000012178(PDGFB),ENSGALG00000015729(LPAR1),ENSGALG00000016992(HTR2A),ENSGALG00000030251(ADCY8),ENSGALG00000012155(EGF),ENSGALG00000009378(PDGFC),ENSGALG00000007447(TUBB1),ENSGALG00000042552(TJP1),ENSGALG00000013929(PDGFRA),ENSGALG000000…	ENSGALG00000017179(PDGFD),ENSGALG00000010909(PRKG2),ENSGALG00000012273(SOS2),ENSGALG00000007681(HTR2B),ENSGALG00000015729(LPAR1),ENSGALG00000007447(TUBB1),ENSGALG00000042552(TJP1),ENSGALG00000013929(PDGFRA),ENSGALG00000008382(GNAI1),ENSGALG00000007930(MAP2K5),ENSGALG00000040586(-),ENSGALG00000016608(ADCY3),ENSGALG00000038089(EGFR),ENSGALG00000037943(PRKCB),ENSGALG00000008907(PLCB4),	ENSGALG00000003085(CDK1),ENSGALG00000003837(ADCY7),ENSGALG00000012178(PDGFB),ENSGALG00000016992(HTR2A),ENSGALG00000030251(ADCY8),ENSGALG00000012155(EGF),ENSGALG00000009378(PDGFC),ENSGALG00000008444(TUBAL3),	1.23633	0.26564	0.736336
gga04270	Vascular smooth muscle contraction	27	16	11	987	87	3873	ENSGALG00000038512(AGTR1),ENSGALG00000037744(CACNA1S),ENSGALG00000041634(ACTG2),ENSGALG00000003837(ADCY7),ENSGALG00000004571(PPP1CC),ENSGALG00000014182(ADORA2B),ENSGALG00000031929(-),ENSGALG00000024449(RAMP2),ENSGALG00000005065(PLA2G4A),ENSGALG00000030251(ADCY8),ENSGALG00000006273(MYLK2),ENSGALG00000006642(ADORA2A),ENSGALG00000001416(ADRA1B),ENSGALG00000043591(PLA2G4F),ENSGALG00000002632(CALCRL),…	ENSGALG00000038512(AGTR1),ENSGALG00000037744(CACNA1S),ENSGALG00000004571(PPP1CC),ENSGALG00000024449(RAMP2),ENSGALG00000005065(PLA2G4A),ENSGALG00000006642(ADORA2A),ENSGALG00000001416(ADRA1B),ENSGALG00000002632(CALCRL),ENSGALG00000033471(CALD1),ENSGALG00000038787(-),ENSGALG00000027630(NPR2),ENSGALG00000016608(ADCY3),ENSGALG00000004334(MYLK3),ENSGALG00000016451(ROCK2),ENSGALG00000037943(PRKCB),ENSGA…	ENSGALG00000041634(ACTG2),ENSGALG00000003837(ADCY7),ENSGALG00000014182(ADORA2B),ENSGALG00000031929(-),ENSGALG00000030251(ADCY8),ENSGALG00000006273(MYLK2),ENSGALG00000043591(PLA2G4F),ENSGALG00000003821(RAMP1),ENSGALG00000035086(MYL6),ENSGALG00000004980(kcnma1),ENSGALG00000011708(MYLK),	1.2178	0.267866	0.729704
gga04916	Melanogenesis	26	18	8	987	84	3873	ENSGALG00000034973(FZD7),ENSGALG00000041708(WNT4),ENSGALG00000005401(WNT9A),ENSGALG00000003837(ADCY7),ENSGALG00000012998(WNT5B),ENSGALG00000011355(Wnt10a),ENSGALG00000007762(CREBBP),ENSGALG00000042308(FZD3),ENSGALG00000017237(TYR),ENSGALG00000016899(DCT),ENSGALG00000030251(ADCY8),ENSGALG00000030173(WNT2),ENSGALG00000028069(WNT16),ENSGALG00000011206(KITLG),ENSGALG00000008382(GNAI1),ENSGALG00000039…	ENSGALG00000034973(FZD7),ENSGALG00000005401(WNT9A),ENSGALG00000007762(CREBBP),ENSGALG00000042308(FZD3),ENSGALG00000017237(TYR),ENSGALG00000016899(DCT),ENSGALG00000030173(WNT2),ENSGALG00000028069(WNT16),ENSGALG00000008382(GNAI1),ENSGALG00000039583(MITF),ENSGALG00000034101(FZD5),ENSGALG00000017242(FZD4),ENSGALG00000016600(POMC),ENSGALG00000012735(EDN1),ENSGALG00000016608(ADCY3),ENSGALG00000034168(W…	ENSGALG00000041708(WNT4),ENSGALG00000003837(ADCY7),ENSGALG00000012998(WNT5B),ENSGALG00000011355(Wnt10a),ENSGALG00000030251(ADCY8),ENSGALG00000011206(KITLG),ENSGALG00000005621(CAMK2A),ENSGALG00000006480(TCF7),	1.21458	0.280099	0.750097
gga00860	Porphyrin and chlorophyll metabolism	7	4	3	987	20	3873	ENSGALG00000003948(ALAS1),ENSGALG00000012550(HMOX1),ENSGALG00000031786(BLVRA),ENSGALG00000030773(CP),ENSGALG00000015240(CPOX),ENSGALG00000011805(-),ENSGALG00000004196(-),	ENSGALG00000003948(ALAS1),ENSGALG00000012550(HMOX1),ENSGALG00000031786(BLVRA),ENSGALG00000015240(CPOX),	ENSGALG00000030773(CP),ENSGALG00000011805(-),ENSGALG00000004196(-),	1.3734	0.289538	0.762451
gga00430	Taurine and hypotaurine metabolism	3	1	2	987	8	3873	ENSGALG00000040504(GGT5),ENSGALG00000006565(-),ENSGALG00000001062(GGT7),	ENSGALG00000001062(GGT7),	ENSGALG00000040504(GGT5),ENSGALG00000006565(-),	1.4715	0.300988	0.779608
gga00590	Arachidonic acid metabolism	13	4	9	987	40	3873	ENSGALG00000016567(EPHX2),ENSGALG00000010402(HPGDS),ENSGALG00000042031(GPX2),ENSGALG00000040504(GGT5),ENSGALG00000006565(-),ENSGALG00000005065(PLA2G4A),ENSGALG00000038013(PTGES),ENSGALG00000043591(PLA2G4F),ENSGALG00000026704(GPX8),ENSGALG00000030886(PTGDS),ENSGALG00000001314(PTGS1),ENSGALG00000033635(PTGS2),ENSGALG00000004521(GPX3),	ENSGALG00000016567(EPHX2),ENSGALG00000005065(PLA2G4A),ENSGALG00000038013(PTGES),ENSGALG00000004521(GPX3),	ENSGALG00000010402(HPGDS),ENSGALG00000042031(GPX2),ENSGALG00000040504(GGT5),ENSGALG00000006565(-),ENSGALG00000043591(PLA2G4F),ENSGALG00000026704(GPX8),ENSGALG00000030886(PTGDS),ENSGALG00000001314(PTGS1),ENSGALG00000033635(PTGS2),	1.2753	0.303932	0.774538
gga00982	Drug metabolism - cytochrome P450	10	6	4	987	30	3873	ENSGALG00000014708(GSTK1),ENSGALG00000010402(HPGDS),ENSGALG00000020876(-),ENSGALG00000005204(-),ENSGALG00000030614(-),ENSGALG00000033365(ALDH6),ENSGALG00000040573(FMO3),ENSGALG00000011805(-),ENSGALG00000004196(-),ENSGALG00000008409(-),	ENSGALG00000014708(GSTK1),ENSGALG00000020876(-),ENSGALG00000005204(-),ENSGALG00000030614(-),ENSGALG00000033365(ALDH6),ENSGALG00000040573(FMO3),	ENSGALG00000010402(HPGDS),ENSGALG00000011805(-),ENSGALG00000004196(-),ENSGALG00000008409(-),	1.308	0.304077	0.762607
gga00620	Pyruvate metabolism	10	6	4	987	30	3873	ENSGALG00000017246(ME3),ENSGALG00000005043(ACACB),ENSGALG00000023828(LDHD),ENSGALG00000015849(ME1),ENSGALG00000004763(-),ENSGALG00000017163(ACAT1),ENSGALG00000006300(-),ENSGALG00000003495(-),ENSGALG00000003362(ACSS2),ENSGALG00000001992(PKM),	ENSGALG00000017246(ME3),ENSGALG00000005043(ACACB),ENSGALG00000023828(LDHD),ENSGALG00000004763(-),ENSGALG00000017163(ACAT1),ENSGALG00000003495(-),	ENSGALG00000015849(ME1),ENSGALG00000006300(-),ENSGALG00000003362(ACSS2),ENSGALG00000001992(PKM),	1.308	0.304077	0.762607
gga00061	Fatty acid biosynthesis	4	2	2	987	11	3873	ENSGALG00000005043(ACACB),ENSGALG00000040896(FASN),ENSGALG00000001749(ACSBG2),ENSGALG00000006644(-),	ENSGALG00000005043(ACACB),ENSGALG00000006644(-),	ENSGALG00000040896(FASN),ENSGALG00000001749(ACSBG2),	1.42691	0.307077	0.746432
gga01210	2-Oxocarboxylic acid metabolism	5	2	3	987	15	3873	ENSGALG00000042984(-),ENSGALG00000033338(GPT2),ENSGALG00000013177(BCAT1),ENSGALG00000009655(AADAT),ENSGALG00000002162(ACO1),	ENSGALG00000009655(AADAT),ENSGALG00000002162(ACO1),	ENSGALG00000042984(-),ENSGALG00000033338(GPT2),ENSGALG00000013177(BCAT1),	1.308	0.377421	0.903522
gga04010	MAPK signaling pathway	52	25	27	987	182	3873	ENSGALG00000033631(MYC),ENSGALG00000000681(PAK1),ENSGALG00000009612(-),ENSGALG00000043044(-),ENSGALG00000011419(DUSP4),ENSGALG00000003833(CACNA1E),ENSGALG00000020003(MAP3K4),ENSGALG00000012273(SOS2),ENSGALG00000037744(CACNA1S),ENSGALG00000046326(IL1R2),ENSGALG00000011835(-),ENSGALG00000006109(MAPK8),ENSGALG00000007806(Fgf16),ENSGALG00000012178(PDGFB),ENSGALG00000042886(CACNG7),ENSGALG00000009495(…	ENSGALG00000009612(-),ENSGALG00000043044(-),ENSGALG00000020003(MAP3K4),ENSGALG00000012273(SOS2),ENSGALG00000037744(CACNA1S),ENSGALG00000046326(IL1R2),ENSGALG00000011835(-),ENSGALG00000006109(MAPK8),ENSGALG00000028158(Fgf7),ENSGALG00000014718(MAP3K1),ENSGALG00000005065(PLA2G4A),ENSGALG00000016781(MAP4K4),ENSGALG00000013929(PDGFRA),ENSGALG00000007930(MAP2K5),ENSGALG00000014872(FGF10),ENSGALG0000000…	ENSGALG00000033631(MYC),ENSGALG00000000681(PAK1),ENSGALG00000011419(DUSP4),ENSGALG00000003833(CACNA1E),ENSGALG00000007806(Fgf16),ENSGALG00000012178(PDGFB),ENSGALG00000042886(CACNG7),ENSGALG00000009495(FGFR2),ENSGALG00000015708(FGFR3),ENSGALG00000043727(NR4A1),ENSGALG00000031325(TGFB1),ENSGALG00000008970(-),ENSGALG00000008456(CACNA1B),ENSGALG00000032618(DUSP5),ENSGALG00000012155(EGF),ENSGALG000000…	1.12115	0.380069	0.896281
gga00512	Mucin type O-glycan biosynthesis	8	4	4	987	25	3873	ENSGALG00000008056(-),ENSGALG00000011235(GALNT15),ENSGALG00000009452(GALNT16),ENSGALG00000006233(-),ENSGALG00000002242(-),ENSGALG00000041447(-),ENSGALG00000009078(GALNT14),ENSGALG00000004033(GALNT10),	ENSGALG00000009452(GALNT16),ENSGALG00000006233(-),ENSGALG00000009078(GALNT14),ENSGALG00000004033(GALNT10),	ENSGALG00000008056(-),ENSGALG00000011235(GALNT15),ENSGALG00000002242(-),ENSGALG00000041447(-),	1.25568	0.389364	0.904698
gga00730	Thiamine metabolism	4	3	1	987	12	3873	ENSGALG00000011035(AK4),ENSGALG00000040298(TPK1),ENSGALG00000023866(-),ENSGALG00000007814(-),	ENSGALG00000040298(TPK1),ENSGALG00000023866(-),ENSGALG00000007814(-),	ENSGALG00000011035(AK4),	1.308	0.390741	0.894739
gga00534	Glycosaminoglycan biosynthesis - heparan sulfate / heparin	7	5	2	987	22	3873	ENSGALG00000004581(NDST1),ENSGALG00000034250(HS6ST2),ENSGALG00000027984(EXTL2),ENSGALG00000043829(EXTL1),ENSGALG00000032145(B4GAL-T7),ENSGALG00000002155(-),ENSGALG00000026594(HS3ST5),	ENSGALG00000004581(NDST1),ENSGALG00000034250(HS6ST2),ENSGALG00000027984(EXTL2),ENSGALG00000002155(-),ENSGALG00000026594(HS3ST5),	ENSGALG00000043829(EXTL1),ENSGALG00000032145(B4GAL-T7),	1.24855	0.41014	0.925744
gga04261	Adrenergic signaling in cardiomyocytes	31	17	14	987	107	3873	ENSGALG00000038265(CREB5),ENSGALG00000038512(AGTR1),ENSGALG00000037744(CACNA1S),ENSGALG00000003837(ADCY7),ENSGALG00000004571(PPP1CC),ENSGALG00000014786(-),ENSGALG00000042886(CACNG7),ENSGALG00000015358(MYH15),ENSGALG00000007565(PPP2R2B),ENSGALG00000040035(ADRB2),ENSGALG00000030908(ATP2B2),ENSGALG00000030251(ADCY8),ENSGALG00000001416(ADRA1B),ENSGALG00000010812(RYR2),ENSGALG00000008382(GNAI1),ENSGAL…	ENSGALG00000038512(AGTR1),ENSGALG00000037744(CACNA1S),ENSGALG00000004571(PPP1CC),ENSGALG00000014786(-),ENSGALG00000015358(MYH15),ENSGALG00000040035(ADRB2),ENSGALG00000030908(ATP2B2),ENSGALG00000001416(ADRA1B),ENSGALG00000008382(GNAI1),ENSGALG00000002583(PIK3CD),ENSGALG00000008486(CACNA2D1),ENSGALG00000038787(-),ENSGALG00000005936(AGTR2),ENSGALG00000016608(ADCY3),ENSGALG00000038242(CACNA2D2),ENSGA…	ENSGALG00000038265(CREB5),ENSGALG00000003837(ADCY7),ENSGALG00000042886(CACNG7),ENSGALG00000007565(PPP2R2B),ENSGALG00000030251(ADCY8),ENSGALG00000010812(RYR2),ENSGALG00000015233(ATP1B1),ENSGALG00000000302(-),ENSGALG00000005621(CAMK2A),ENSGALG00000009844(ACTC1),ENSGALG00000007409(SCN4B),ENSGALG00000026167(PIK3R5),ENSGALG00000030550(ATP2B1),ENSGALG00000025842(TPM2),	1.13686	0.419829	0.934266
gga04910	Insulin signaling pathway	30	19	11	987	104	3873	ENSGALG00000006670(PPP1R3C),ENSGALG00000034855(HK2),ENSGALG00000041047(PPP1R3E),ENSGALG00000007023(PRKAR2A),ENSGALG00000010688(SHC3),ENSGALG00000012273(SOS2),ENSGALG00000006109(MAPK8),ENSGALG00000004571(PPP1CC),ENSGALG00000014786(-),ENSGALG00000021039(HKDC1),ENSGALG00000042851(PPARGC1A),ENSGALG00000005043(ACACB),ENSGALG00000030303(PPP1R3B),ENSGALG00000040896(FASN),ENSGALG00000008060(PRKAR2B),ENSG…	ENSGALG00000007023(PRKAR2A),ENSGALG00000010688(SHC3),ENSGALG00000012273(SOS2),ENSGALG00000006109(MAPK8),ENSGALG00000004571(PPP1CC),ENSGALG00000014786(-),ENSGALG00000021039(HKDC1),ENSGALG00000042851(PPARGC1A),ENSGALG00000005043(ACACB),ENSGALG00000007373(-),ENSGALG00000012179(SOCS4),ENSGALG00000007158(SOCS1),ENSGALG00000008107(-),ENSGALG00000012612(FBP2),ENSGALG00000002583(PIK3CD),ENSGALG0000000564…	ENSGALG00000006670(PPP1R3C),ENSGALG00000034855(HK2),ENSGALG00000041047(PPP1R3E),ENSGALG00000030303(PPP1R3B),ENSGALG00000040896(FASN),ENSGALG00000008060(PRKAR2B),ENSGALG00000027188(SREBF1),ENSGALG00000027786(SOCS3),ENSGALG00000026167(PIK3R5),ENSGALG00000010826(PRKAA2),ENSGALG00000004222(HK1),	1.13193	0.438206	0.961619
gga00120	Primary bile acid biosynthesis	4	2	2	987	13	3873	ENSGALG00000041222(CYP7A1),ENSGALG00000029435(CYP7B1),ENSGALG00000012834(AKR1D1),ENSGALG00000006352(CH25H),	ENSGALG00000029435(CYP7B1),ENSGALG00000012834(AKR1D1),	ENSGALG00000041222(CYP7A1),ENSGALG00000006352(CH25H),	1.20739	0.481186	1
gga04150	mTOR signaling pathway	35	27	8	987	124	3873	ENSGALG00000005845(SLC7A5),ENSGALG00000017005(CAB39L),ENSGALG00000034973(FZD7),ENSGALG00000029533(LRP5),ENSGALG00000031503(LRP6),ENSGALG00000041708(WNT4),ENSGALG00000033079(RRAGC),ENSGALG00000012273(SOS2),ENSGALG00000043787(DEPTOR),ENSGALG00000005401(WNT9A),ENSGALG00000006766(DEPDC5),ENSGALG00000013971(SGK1),ENSGALG00000012998(WNT5B),ENSGALG00000014786(-),ENSGALG00000000048(-),ENSGALG00000011355(…	ENSGALG00000017005(CAB39L),ENSGALG00000034973(FZD7),ENSGALG00000029533(LRP5),ENSGALG00000031503(LRP6),ENSGALG00000033079(RRAGC),ENSGALG00000012273(SOS2),ENSGALG00000043787(DEPTOR),ENSGALG00000005401(WNT9A),ENSGALG00000006766(DEPDC5),ENSGALG00000014786(-),ENSGALG00000000048(-),ENSGALG00000042308(FZD3),ENSGALG00000030173(WNT2),ENSGALG00000028069(WNT16),ENSGALG00000017462(FNIP1),ENSGALG00000014712(S…	ENSGALG00000005845(SLC7A5),ENSGALG00000041708(WNT4),ENSGALG00000013971(SGK1),ENSGALG00000012998(WNT5B),ENSGALG00000011355(Wnt10a),ENSGALG00000041459(DDIT4),ENSGALG00000026167(PIK3R5),ENSGALG00000010826(PRKAA2),	1.10758	0.487714	1
gga04080	Neuroactive ligand-receptor interaction	67	41	26	987	244	3873	ENSGALG00000037511(CNR1),ENSGALG00000008365(CHRM4),ENSGALG00000038512(AGTR1),ENSGALG00000016687(P2RY8),ENSGALG00000041800(GLP2R),ENSGALG00000013200(GABBR2),ENSGALG00000008733(LPAR3),ENSGALG00000004649(TRPV1),ENSGALG00000037366(GRID1),ENSGALG00000017411(RXFP3),ENSGALG00000007681(HTR2B),ENSGALG00000000168(ADORA1),ENSGALG00000009509(CALCR),ENSGALG00000005223(PAC1),ENSGALG00000009100(FSHR),ENSGALG000…	ENSGALG00000008365(CHRM4),ENSGALG00000038512(AGTR1),ENSGALG00000016687(P2RY8),ENSGALG00000041800(GLP2R),ENSGALG00000004649(TRPV1),ENSGALG00000037366(GRID1),ENSGALG00000017411(RXFP3),ENSGALG00000007681(HTR2B),ENSGALG00000009509(CALCR),ENSGALG00000005223(PAC1),ENSGALG00000009100(FSHR),ENSGALG00000015729(LPAR1),ENSGALG00000040035(ADRB2),ENSGALG00000013576(MTNR1A),ENSGALG00000026902(P2RX6),ENSGALG000…	ENSGALG00000037511(CNR1),ENSGALG00000013200(GABBR2),ENSGALG00000008733(LPAR3),ENSGALG00000000168(ADORA1),ENSGALG00000032087(MC5R),ENSGALG00000014182(ADORA2B),ENSGALG00000011294(THRB),ENSGALG00000040549(HTR7),ENSGALG00000038728(-),ENSGALG00000014202(GABRA4),ENSGALG00000000783(PTAFR),ENSGALG00000016992(HTR2A),ENSGALG00000012396(PTGER2),ENSGALG00000007714(NMUR1),ENSGALG00000042767(LPAR2),ENSGALG0000…	1.0775	0.509481	1
gga00380	Tryptophan metabolism	10	8	2	987	34	3873	ENSGALG00000020876(-),ENSGALG00000009655(AADAT),ENSGALG00000024271(ECHS1),ENSGALG00000006236(TPH1),ENSGALG00000012418(-),ENSGALG00000004763(-),ENSGALG00000017163(ACAT1),ENSGALG00000003495(-),ENSGALG00000006188(KYAT3),ENSGALG00000002266(OGDHL),	ENSGALG00000020876(-),ENSGALG00000009655(AADAT),ENSGALG00000024271(ECHS1),ENSGALG00000012418(-),ENSGALG00000004763(-),ENSGALG00000017163(ACAT1),ENSGALG00000003495(-),ENSGALG00000006188(KYAT3),	ENSGALG00000006236(TPH1),ENSGALG00000002266(OGDHL),	1.15412	0.513432	1
gga00562	Inositol phosphate metabolism	16	14	2	987	56	3873	ENSGALG00000001042(MTMR4),ENSGALG00000029709(INPP4A),ENSGALG00000013727(SYNJ2),ENSGALG00000024034(PI4KB),ENSGALG00000017200(MTMR2),ENSGALG00000013814(IMPA2),ENSGALG00000001610(PIP4K2B),ENSGALG00000002583(PIK3CD),ENSGALG00000030344(ISYNA1),ENSGALG00000026687(PLCD4),ENSGALG00000009085(MTMR1),ENSGALG00000015107(PIP5K1B),ENSGALG00000033507(PLCG2),ENSGALG00000008842(PIKFYVE),ENSGALG00000008907(PLCB4),…	ENSGALG00000001042(MTMR4),ENSGALG00000029709(INPP4A),ENSGALG00000013727(SYNJ2),ENSGALG00000024034(PI4KB),ENSGALG00000017200(MTMR2),ENSGALG00000001610(PIP4K2B),ENSGALG00000002583(PIK3CD),ENSGALG00000030344(ISYNA1),ENSGALG00000026687(PLCD4),ENSGALG00000009085(MTMR1),ENSGALG00000015107(PIP5K1B),ENSGALG00000033507(PLCG2),ENSGALG00000008842(PIKFYVE),ENSGALG00000008907(PLCB4),	ENSGALG00000013814(IMPA2),ENSGALG00000005805(PLCD1),	1.12115	0.540769	1
gga00270	Cysteine and methionine metabolism	10	4	6	987	35	3873	ENSGALG00000003039(SRM),ENSGALG00000002479(MAT1A),ENSGALG00000019175(-),ENSGALG00000013177(BCAT1),ENSGALG00000003432(AGXT2),ENSGALG00000031286(APIP),ENSGALG00000006300(-),ENSGALG00000014464(MTR),ENSGALG00000000893(TAT),ENSGALG00000008174(-),	ENSGALG00000003432(AGXT2),ENSGALG00000031286(APIP),ENSGALG00000014464(MTR),ENSGALG00000008174(-),	ENSGALG00000003039(SRM),ENSGALG00000002479(MAT1A),ENSGALG00000019175(-),ENSGALG00000013177(BCAT1),ENSGALG00000006300(-),ENSGALG00000000893(TAT),	1.12115	0.57226	1
gga00532	Glycosaminoglycan biosynthesis - chondroitin sulfate / dermatan sulfate	4	1	3	987	14	3873	ENSGALG00000032915(-),ENSGALG00000010125(CSGALNACT1),ENSGALG00000029632(CHST13),ENSGALG00000032145(B4GAL-T7),	ENSGALG00000029632(CHST13),	ENSGALG00000032915(-),ENSGALG00000010125(CSGALNACT1),ENSGALG00000032145(B4GAL-T7),	1.12115	0.576494	1
gga00360	Phenylalanine metabolism	4	2	2	987	14	3873	ENSGALG00000033522(-),ENSGALG00000033365(ALDH6),ENSGALG00000000893(TAT),ENSGALG00000006326(-),	ENSGALG00000033522(-),ENSGALG00000033365(ALDH6),	ENSGALG00000000893(TAT),ENSGALG00000006326(-),	1.12115	0.576494	1
gga00230	Purine metabolism	37	21	16	987	135	3873	ENSGALG00000014727(PDE4D),ENSGALG00000038160(POLR1A),ENSGALG00000003837(ADCY7),ENSGALG00000011094(PDE4B),ENSGALG00000030493(ENTPD3),ENSGALG00000011035(AK4),ENSGALG00000016471(-),ENSGALG00000000549(-),ENSGALG00000013143(PDE3A),ENSGALG00000030251(ADCY8),ENSGALG00000015833(-),ENSGALG00000016312(POLA1),ENSGALG00000004170(ADA),ENSGALG00000006098(HPRT1),ENSGALG00000008936(-),ENSGALG00000012237(POLE2),E…	ENSGALG00000014727(PDE4D),ENSGALG00000038160(POLR1A),ENSGALG00000016471(-),ENSGALG00000000549(-),ENSGALG00000013143(PDE3A),ENSGALG00000016312(POLA1),ENSGALG00000004170(ADA),ENSGALG00000008936(-),ENSGALG00000012237(POLE2),ENSGALG00000005057(ADK),ENSGALG00000008873(POLE3),ENSGALG00000027630(NPR2),ENSGALG00000004842(NT5M),ENSGALG00000040921(RRM2B),ENSGALG00000008932(-),ENSGALG00000016608(ADCY3),ENSG…	ENSGALG00000003837(ADCY7),ENSGALG00000011094(PDE4B),ENSGALG00000030493(ENTPD3),ENSGALG00000011035(AK4),ENSGALG00000030251(ADCY8),ENSGALG00000015833(-),ENSGALG00000006098(HPRT1),ENSGALG00000000390(ENTPD4),ENSGALG00000010702(ADSS),ENSGALG00000012705(GMPR),ENSGALG00000016442(RRM2),ENSGALG00000039935(PDE1C),ENSGALG00000011016(PGM1),ENSGALG00000001992(PKM),ENSGALG00000004339(PDE8B),ENSGALG00000002082(…	1.07547	0.592775	1
gga04115	p53 signaling pathway	17	8	9	987	61	3873	ENSGALG00000002663(ATR),ENSGALG00000004897(GTSE1),ENSGALG00000003085(CDK1),ENSGALG00000027207(-),ENSGALG00000004500(RFWD2),ENSGALG00000005648(-),ENSGALG00000009626(THBS1),ENSGALG00000010638(CASP3),ENSGALG00000037940(IGFBP3),ENSGALG00000012755(IGF-I),ENSGALG00000012873(SERPINB5),ENSGALG00000040921(RRM2B),ENSGALG00000025810(-),ENSGALG00000016442(RRM2),ENSGALG00000004161(CCNB2),ENSGALG00000005646(TS…	ENSGALG00000002663(ATR),ENSGALG00000004500(RFWD2),ENSGALG00000005648(-),ENSGALG00000037940(IGFBP3),ENSGALG00000012755(IGF-I),ENSGALG00000012873(SERPINB5),ENSGALG00000040921(RRM2B),ENSGALG00000005646(TSC2),	ENSGALG00000004897(GTSE1),ENSGALG00000003085(CDK1),ENSGALG00000027207(-),ENSGALG00000009626(THBS1),ENSGALG00000010638(CASP3),ENSGALG00000025810(-),ENSGALG00000016442(RRM2),ENSGALG00000004161(CCNB2),ENSGALG00000012117(STEAP3),	1.09358	0.602642	1
gga00980	Metabolism of xenobiotics by cytochrome P450	9	4	5	987	32	3873	ENSGALG00000014708(GSTK1),ENSGALG00000010402(HPGDS),ENSGALG00000028858(-),ENSGALG00000005204(-),ENSGALG00000030614(-),ENSGALG00000033365(ALDH6),ENSGALG00000011805(-),ENSGALG00000004196(-),ENSGALG00000008409(-),	ENSGALG00000014708(GSTK1),ENSGALG00000005204(-),ENSGALG00000030614(-),ENSGALG00000033365(ALDH6),	ENSGALG00000010402(HPGDS),ENSGALG00000028858(-),ENSGALG00000011805(-),ENSGALG00000004196(-),ENSGALG00000008409(-),	1.10363	0.608503	1
gga03450	Non-homologous end-joining	3	2	1	987	11	3873	ENSGALG00000011492(XRCC5),ENSGALG00000006794(RAD50),ENSGALG00000042469(PRKDC),	ENSGALG00000006794(RAD50),ENSGALG00000042469(PRKDC),	ENSGALG00000011492(XRCC5),	1.07019	0.618959	1
gga00603	Glycosphingolipid biosynthesis - globo and isoglobo series	3	2	1	987	11	3873	ENSGALG00000014128(A4GALT),ENSGALG00000011900(NAGA),ENSGALG00000004948(GLA),	ENSGALG00000011900(NAGA),ENSGALG00000004948(GLA),	ENSGALG00000014128(A4GALT),	1.07019	0.618959	1
gga00592	alpha-Linolenic acid metabolism	5	3	2	987	18	3873	ENSGALG00000005860(ACAA1),ENSGALG00000005065(PLA2G4A),ENSGALG00000015591(ACOX3),ENSGALG00000043591(PLA2G4F),ENSGALG00000007178(-),	ENSGALG00000005860(ACAA1),ENSGALG00000005065(PLA2G4A),ENSGALG00000015591(ACOX3),	ENSGALG00000043591(PLA2G4F),ENSGALG00000007178(-),	1.09	0.625974	1
gga04520	Adherens junction	16	11	5	987	58	3873	ENSGALG00000006382(PTPRJ),ENSGALG00000008018(SNAI1),ENSGALG00000014463(ACTN2),ENSGALG00000007762(CREBBP),ENSGALG00000042458(ACTN1),ENSGALG00000042538(BAIAP2),ENSGALG00000042552(TJP1),ENSGALG00000035701(SMAD3),ENSGALG00000006480(TCF7),ENSGALG00000011442(TGFBR2),ENSGALG00000036883(MET),ENSGALG00000008763(SSX2IP),ENSGALG00000038089(EGFR),ENSGALG00000008797(-),ENSGALG00000015066(WASF1),ENSGALG0000004…	ENSGALG00000007762(CREBBP),ENSGALG00000042538(BAIAP2),ENSGALG00000042552(TJP1),ENSGALG00000035701(SMAD3),ENSGALG00000011442(TGFBR2),ENSGALG00000036883(MET),ENSGALG00000008763(SSX2IP),ENSGALG00000038089(EGFR),ENSGALG00000008797(-),ENSGALG00000015066(WASF1),ENSGALG00000040758(INSR),	ENSGALG00000006382(PTPRJ),ENSGALG00000008018(SNAI1),ENSGALG00000014463(ACTN2),ENSGALG00000042458(ACTN1),ENSGALG00000006480(TCF7),	1.08249	0.634496	1
gga00030	Pentose phosphate pathway	6	2	4	987	22	3873	ENSGALG00000012583(IDNK),ENSGALG00000015544(ALDOB),ENSGALG00000026077(ALDOC),ENSGALG00000012612(FBP2),ENSGALG00000011016(PGM1),ENSGALG00000004956(GPI),	ENSGALG00000012583(IDNK),ENSGALG00000012612(FBP2),	ENSGALG00000015544(ALDOB),ENSGALG00000026077(ALDOC),ENSGALG00000011016(PGM1),ENSGALG00000004956(GPI),	1.07019	0.663694	1
gga04145	Phagosome	32	15	17	987	120	3873	ENSGALG00000037309(COLEC11),ENSGALG00000012610(-),ENSGALG00000013569(SEC61B),ENSGALG00000034294(ATP6V0D2),ENSGALG00000007485(TFRC),ENSGALG00000000048(-),ENSGALG00000035075(TAP1),ENSGALG00000029381(TAP2),ENSGALG00000014659(-),ENSGALG00000008629(-),ENSGALG00000014903(ITGA2),ENSGALG00000014804(THBS4),ENSGALG00000007447(TUBB1),ENSGALG00000034722(TLR2A),ENSGALG00000000769(RAB7B),ENSGALG00000009626(THB…	ENSGALG00000007485(TFRC),ENSGALG00000000048(-),ENSGALG00000035075(TAP1),ENSGALG00000029381(TAP2),ENSGALG00000014804(THBS4),ENSGALG00000007447(TUBB1),ENSGALG00000034722(TLR2A),ENSGALG00000011200(THBS2),ENSGALG00000040586(-),ENSGALG00000011149(PLA2R1),ENSGALG00000007001(TLR4),ENSGALG00000014910(COLEC12),ENSGALG00000011280(EEA1),ENSGALG00000008842(PIKFYVE),ENSGALG00000012119(MARCO),	ENSGALG00000037309(COLEC11),ENSGALG00000012610(-),ENSGALG00000013569(SEC61B),ENSGALG00000034294(ATP6V0D2),ENSGALG00000014659(-),ENSGALG00000008629(-),ENSGALG00000014903(ITGA2),ENSGALG00000000769(RAB7B),ENSGALG00000009626(THBS1),ENSGALG00000020754(-),ENSGALG00000028304(-),ENSGALG00000038141(NCF4),ENSGALG00000000379(-),ENSGALG00000008444(TUBAL3),ENSGALG00000003283(COMP),ENSGALG00000007511(ITGB2),EN…	1.0464	0.715909	1
gga00350	Tyrosine metabolism	9	7	2	987	34	3873	ENSGALG00000033522(-),ENSGALG00000020876(-),ENSGALG00000017237(TYR),ENSGALG00000016899(DCT),ENSGALG00000030614(-),ENSGALG00000033365(ALDH6),ENSGALG00000000893(TAT),ENSGALG00000006326(-),ENSGALG00000014966(HGD),	ENSGALG00000033522(-),ENSGALG00000020876(-),ENSGALG00000017237(TYR),ENSGALG00000016899(DCT),ENSGALG00000030614(-),ENSGALG00000033365(ALDH6),ENSGALG00000014966(HGD),	ENSGALG00000000893(TAT),ENSGALG00000006326(-),	1.03871	0.73966	1
gga04110	Cell cycle	26	11	15	987	101	3873	ENSGALG00000002663(ATR),ENSGALG00000033631(MYC),ENSGALG00000009612(-),ENSGALG00000003085(CDK1),ENSGALG00000026137(-),ENSGALG00000008234(ORC2),ENSGALG00000015874(TTK),ENSGALG00000031325(TGFB1),ENSGALG00000035116(STAG1),ENSGALG00000006110(PLK1),ENSGALG00000003875(ABL1),ENSGALG00000007762(CREBBP),ENSGALG00000016676(MCM3),ENSGALG00000008254(-),ENSGALG00000008233(BUB1),ENSGALG00000003045(E2F1),ENSGALG…	ENSGALG00000002663(ATR),ENSGALG00000009612(-),ENSGALG00000026137(-),ENSGALG00000008234(ORC2),ENSGALG00000035116(STAG1),ENSGALG00000003875(ABL1),ENSGALG00000007762(CREBBP),ENSGALG00000008254(-),ENSGALG00000035701(SMAD3),ENSGALG00000042469(PRKDC),ENSGALG00000012448(ORC4),	ENSGALG00000033631(MYC),ENSGALG00000003085(CDK1),ENSGALG00000015874(TTK),ENSGALG00000031325(TGFB1),ENSGALG00000006110(PLK1),ENSGALG00000016676(MCM3),ENSGALG00000008233(BUB1),ENSGALG00000003045(E2F1),ENSGALG00000009971(CDC20),ENSGALG00000025810(-),ENSGALG00000004161(CCNB2),ENSGALG00000006051(CDC7),ENSGALG00000011881(CCNA2),ENSGALG00000036892(BUB1B),ENSGALG00000001506(-),	1.01014	0.860016	1
gga03020	RNA polymerase	1	1	0	987	21	3873	ENSGALG00000038160(POLR1A),	ENSGALG00000038160(POLR1A),	-	0.186858	1	1
gga00400	Phenylalanine, tyrosine and tryptophan biosynthesis	1	0	1	987	5	3873	ENSGALG00000000893(TAT),	-	ENSGALG00000000893(TAT),	0.784802	1	1
gga00300	Lysine biosynthesis	1	1	0	987	2	3873	ENSGALG00000009655(AADAT),	ENSGALG00000009655(AADAT),	-	1.96201	1	1
gga00130	Ubiquinone and other terpenoid-quinone biosynthesis	1	0	1	987	8	3873	ENSGALG00000000893(TAT),	-	ENSGALG00000000893(TAT),	0.490502	1	1
gga04122	Sulfur relay system	1	1	0	987	6	3873	ENSGALG00000014906(MOCS2),	ENSGALG00000014906(MOCS2),	-	0.654002	1	1
gga00531	Glycosaminoglycan degradation	1	1	0	987	16	3873	ENSGALG00000009154(-),	ENSGALG00000009154(-),	-	0.245251	1	1
gga03050	Proteasome	1	0	1	987	32	3873	ENSGALG00000000707(PSMD7),	-	ENSGALG00000000707(PSMD7),	0.122625	1	1
gga00740	Riboflavin metabolism	1	1	0	987	3	3873	ENSGALG00000017237(TYR),	ENSGALG00000017237(TYR),	-	1.308	1	1
gga00750	Vitamin B6 metabolism	1	1	0	987	7	3873	ENSGALG00000020876(-),	ENSGALG00000020876(-),	-	0.560573	1	1
gga04012	ErbB signaling pathway	18	11	7	987	71	3873	ENSGALG00000033631(MYC),ENSGALG00000000681(PAK1),ENSGALG00000003282(STAT5B),ENSGALG00000010688(SHC3),ENSGALG00000012273(SOS2),ENSGALG00000006109(MAPK8),ENSGALG00000014786(-),ENSGALG00000028608(BTC),ENSGALG00000003875(ABL1),ENSGALG00000008947(PAK5),ENSGALG00000012155(EGF),ENSGALG00000005621(CAMK2A),ENSGALG00000002583(PIK3CD),ENSGALG00000026167(PIK3R5),ENSGALG00000000949(HBEGF),ENSGALG00000033507(P…	ENSGALG00000003282(STAT5B),ENSGALG00000010688(SHC3),ENSGALG00000012273(SOS2),ENSGALG00000006109(MAPK8),ENSGALG00000014786(-),ENSGALG00000003875(ABL1),ENSGALG00000008947(PAK5),ENSGALG00000002583(PIK3CD),ENSGALG00000033507(PLCG2),ENSGALG00000038089(EGFR),ENSGALG00000037943(PRKCB),	ENSGALG00000033631(MYC),ENSGALG00000000681(PAK1),ENSGALG00000028608(BTC),ENSGALG00000012155(EGF),ENSGALG00000005621(CAMK2A),ENSGALG00000026167(PIK3R5),ENSGALG00000000949(HBEGF),	0.99482	1	1
gga04320	Dorso-ventral axis formation	5	3	2	987	20	3873	ENSGALG00000012273(SOS2),ENSGALG00000000521(SPIRE2),ENSGALG00000000504(-),ENSGALG00000001143(ETS1),ENSGALG00000038089(EGFR),	ENSGALG00000012273(SOS2),ENSGALG00000000504(-),ENSGALG00000038089(EGFR),	ENSGALG00000000521(SPIRE2),ENSGALG00000001143(ETS1),	0.981003	1	1
gga00340	Histidine metabolism	4	4	0	987	16	3873	ENSGALG00000004763(-),ENSGALG00000004669(ASPA),ENSGALG00000033365(ALDH6),ENSGALG00000003495(-),	ENSGALG00000004763(-),ENSGALG00000004669(ASPA),ENSGALG00000033365(ALDH6),ENSGALG00000003495(-),	-	0.981003	1	1
gga00511	Other glycan degradation	3	3	0	987	12	3873	ENSGALG00000010716(AGA),ENSGALG00000015537(MAN2B2),ENSGALG00000013773(FUCA2),	ENSGALG00000010716(AGA),ENSGALG00000015537(MAN2B2),ENSGALG00000013773(FUCA2),	-	0.981003	1	1
gga05168	Herpes simplex infection	31	21	10	987	125	3873	ENSGALG00000010560(EIF2AK2),ENSGALG00000040086(HNRNPK),ENSGALG00000003085(CDK1),ENSGALG00000015122(TAF4B),ENSGALG00000026850(-),ENSGALG00000006109(MAPK8),ENSGALG00000004571(PPP1CC),ENSGALG00000035118(-),ENSGALG00000016067(HMG14),ENSGALG00000009864(TRAF5),ENSGALG00000009421(SRSF5),ENSGALG00000035075(TAP1),ENSGALG00000029381(TAP2),ENSGALG00000030363(IFNAR1),ENSGALG00000000533(SRSF3),ENSGALG00000007…	ENSGALG00000010560(EIF2AK2),ENSGALG00000026850(-),ENSGALG00000006109(MAPK8),ENSGALG00000004571(PPP1CC),ENSGALG00000009864(TRAF5),ENSGALG00000009421(SRSF5),ENSGALG00000035075(TAP1),ENSGALG00000029381(TAP2),ENSGALG00000030363(IFNAR1),ENSGALG00000000533(SRSF3),ENSGALG00000007762(CREBBP),ENSGALG00000030661(STAT2),ENSGALG00000034722(TLR2A),ENSGALG00000004594(CD74),ENSGALG00000005378(ARNTL),ENSGALG0000…	ENSGALG00000040086(HNRNPK),ENSGALG00000003085(CDK1),ENSGALG00000015122(TAF4B),ENSGALG00000035118(-),ENSGALG00000016067(HMG14),ENSGALG00000010638(CASP3),ENSGALG00000010915(IL6),ENSGALG00000027786(SOCS3),ENSGALG00000003076(TNFSF6),ENSGALG00000001583(TRAF1),	0.973155	1	1
gga04070	Phosphatidylinositol signaling system	19	16	3	987	78	3873	ENSGALG00000001042(MTMR4),ENSGALG00000005701(IP6K2),ENSGALG00000014786(-),ENSGALG00000029709(INPP4A),ENSGALG00000013727(SYNJ2),ENSGALG00000024034(PI4KB),ENSGALG00000017200(MTMR2),ENSGALG00000013814(IMPA2),ENSGALG00000001610(PIP4K2B),ENSGALG00000002583(PIK3CD),ENSGALG00000026687(PLCD4),ENSGALG00000009085(MTMR1),ENSGALG00000015107(PIP5K1B),ENSGALG00000026167(PIK3R5),ENSGALG00000033507(PLCG2),ENSGAL…	ENSGALG00000001042(MTMR4),ENSGALG00000005701(IP6K2),ENSGALG00000014786(-),ENSGALG00000029709(INPP4A),ENSGALG00000013727(SYNJ2),ENSGALG00000024034(PI4KB),ENSGALG00000017200(MTMR2),ENSGALG00000001610(PIP4K2B),ENSGALG00000002583(PIK3CD),ENSGALG00000026687(PLCD4),ENSGALG00000009085(MTMR1),ENSGALG00000015107(PIP5K1B),ENSGALG00000033507(PLCG2),ENSGALG00000037943(PRKCB),ENSGALG00000008842(PIKFYVE),ENSGA…	ENSGALG00000013814(IMPA2),ENSGALG00000026167(PIK3R5),ENSGALG00000005805(PLCD1),	0.955849	1	1
gga03440	Homologous recombination	9	8	1	987	37	3873	ENSGALG00000006794(RAD50),ENSGALG00000005383(BRCC3),ENSGALG00000011210(FAM175A),ENSGALG00000002781(-),ENSGALG00000001158(UIMC1),ENSGALG00000010356(RAD54L),ENSGALG00000040380(RAD51C),ENSGALG00000010039(BRE),ENSGALG00000005028(TOP3A),	ENSGALG00000006794(RAD50),ENSGALG00000005383(BRCC3),ENSGALG00000011210(FAM175A),ENSGALG00000001158(UIMC1),ENSGALG00000010356(RAD54L),ENSGALG00000040380(RAD51C),ENSGALG00000010039(BRE),ENSGALG00000005028(TOP3A),	ENSGALG00000002781(-),	0.954489	1	1
gga04620	Toll-like receptor signaling pathway	19	11	8	987	79	3873	ENSGALG00000009392(TLR5),ENSGALG00000026850(-),ENSGALG00000006109(MAPK8),ENSGALG00000014786(-),ENSGALG00000027093(-),ENSGALG00000011668(-),ENSGALG00000030363(IFNAR1),ENSGALG00000010926(-),ENSGALG00000032717(CCL4),ENSGALG00000007356(MAP3K8),ENSGALG00000034722(TLR2A),ENSGALG00000010915(IL6),ENSGALG00000002583(PIK3CD),ENSGALG00000016590(TLR7),ENSGALG00000026167(PIK3R5),ENSGALG00000007001(TLR4),ENSGA…	ENSGALG00000009392(TLR5),ENSGALG00000026850(-),ENSGALG00000006109(MAPK8),ENSGALG00000014786(-),ENSGALG00000030363(IFNAR1),ENSGALG00000034722(TLR2A),ENSGALG00000002583(PIK3CD),ENSGALG00000016590(TLR7),ENSGALG00000007001(TLR4),ENSGALG00000012356(TAB2),ENSGALG00000004370(MAP2K6),	ENSGALG00000027093(-),ENSGALG00000011668(-),ENSGALG00000010926(-),ENSGALG00000032717(CCL4),ENSGALG00000007356(MAP3K8),ENSGALG00000010915(IL6),ENSGALG00000026167(PIK3R5),ENSGALG00000032701(LY96),	0.94375	1	1
gga04914	Progesterone-mediated oocyte maturation	16	7	9	987	67	3873	ENSGALG00000003085(CDK1),ENSGALG00000003837(ADCY7),ENSGALG00000006109(MAPK8),ENSGALG00000014786(-),ENSGALG00000006110(PLK1),ENSGALG00000008254(-),ENSGALG00000030251(ADCY8),ENSGALG00000008233(BUB1),ENSGALG00000008382(GNAI1),ENSGALG00000002583(PIK3CD),ENSGALG00000012755(IGF-I),ENSGALG00000025810(-),ENSGALG00000004161(CCNB2),ENSGALG00000026167(PIK3R5),ENSGALG00000016608(ADCY3),ENSGALG00000011881(CCN…	ENSGALG00000006109(MAPK8),ENSGALG00000014786(-),ENSGALG00000008254(-),ENSGALG00000008382(GNAI1),ENSGALG00000002583(PIK3CD),ENSGALG00000012755(IGF-I),ENSGALG00000016608(ADCY3),	ENSGALG00000003085(CDK1),ENSGALG00000003837(ADCY7),ENSGALG00000006110(PLK1),ENSGALG00000030251(ADCY8),ENSGALG00000008233(BUB1),ENSGALG00000025810(-),ENSGALG00000004161(CCNB2),ENSGALG00000026167(PIK3R5),ENSGALG00000011881(CCNA2),	0.937078	1	1
gga04621	NOD-like receptor signaling pathway	26	18	8	987	111	3873	ENSGALG00000026850(-),ENSGALG00000006109(MAPK8),ENSGALG00000039751(PANX1),ENSGALG00000009864(TRAF5),ENSGALG00000005383(BRCC3),ENSGALG00000015704(-),ENSGALG00000011668(-),ENSGALG00000030363(IFNAR1),ENSGALG00000005631(TRPM2),ENSGALG00000017186(-),ENSGALG00000034124(-),ENSGALG00000030661(STAT2),ENSGALG00000004355(MCU),ENSGALG00000010915(IL6),ENSGALG00000001889(CARD9),ENSGALG00000014723(GABARAPL1),EN…	ENSGALG00000026850(-),ENSGALG00000006109(MAPK8),ENSGALG00000039751(PANX1),ENSGALG00000009864(TRAF5),ENSGALG00000005383(BRCC3),ENSGALG00000030363(IFNAR1),ENSGALG00000005631(TRPM2),ENSGALG00000034124(-),ENSGALG00000030661(STAT2),ENSGALG00000001889(CARD9),ENSGALG00000000720(-),ENSGALG00000007001(TLR4),ENSGALG00000026152(-),ENSGALG00000012356(TAB2),ENSGALG00000012885(BCL2),ENSGALG00000030603(ANTXR1),…	ENSGALG00000015704(-),ENSGALG00000011668(-),ENSGALG00000017186(-),ENSGALG00000004355(MCU),ENSGALG00000010915(IL6),ENSGALG00000014723(GABARAPL1),ENSGALG00000005002(VDAC2),ENSGALG00000007874(IL18),	0.919138	1	1
gga04912	GnRH signaling pathway	16	11	5	987	69	3873	ENSGALG00000020003(MAP3K4),ENSGALG00000012273(SOS2),ENSGALG00000037744(CACNA1S),ENSGALG00000003837(ADCY7),ENSGALG00000006109(MAPK8),ENSGALG00000014718(MAP3K1),ENSGALG00000005065(PLA2G4A),ENSGALG00000030251(ADCY8),ENSGALG00000043591(PLA2G4F),ENSGALG00000005621(CAMK2A),ENSGALG00000016608(ADCY3),ENSGALG00000000949(HBEGF),ENSGALG00000038089(EGFR),ENSGALG00000037943(PRKCB),ENSGALG00000004370(MAP2K6),E…	ENSGALG00000020003(MAP3K4),ENSGALG00000012273(SOS2),ENSGALG00000037744(CACNA1S),ENSGALG00000006109(MAPK8),ENSGALG00000014718(MAP3K1),ENSGALG00000005065(PLA2G4A),ENSGALG00000016608(ADCY3),ENSGALG00000038089(EGFR),ENSGALG00000037943(PRKCB),ENSGALG00000004370(MAP2K6),ENSGALG00000008907(PLCB4),	ENSGALG00000003837(ADCY7),ENSGALG00000030251(ADCY8),ENSGALG00000043591(PLA2G4F),ENSGALG00000005621(CAMK2A),ENSGALG00000000949(HBEGF),	0.909916	1	1
gga04370	VEGF signaling pathway	11	6	5	987	48	3873	ENSGALG00000014786(-),ENSGALG00000005065(PLA2G4A),ENSGALG00000007963(NFATC2),ENSGALG00000010290(VEGFA),ENSGALG00000043591(PLA2G4F),ENSGALG00000002583(PIK3CD),ENSGALG00000005243(PPP3CB),ENSGALG00000026167(PIK3R5),ENSGALG00000033507(PLCG2),ENSGALG00000033635(PTGS2),ENSGALG00000037943(PRKCB),	ENSGALG00000014786(-),ENSGALG00000005065(PLA2G4A),ENSGALG00000002583(PIK3CD),ENSGALG00000005243(PPP3CB),ENSGALG00000033507(PLCG2),ENSGALG00000037943(PRKCB),	ENSGALG00000007963(NFATC2),ENSGALG00000010290(VEGFA),ENSGALG00000043591(PLA2G4F),ENSGALG00000026167(PIK3R5),ENSGALG00000033635(PTGS2),	0.899253	1	1
gga04330	Notch signaling pathway	8	6	2	987	35	3873	ENSGALG00000009300(NUMB),ENSGALG00000007762(CREBBP),ENSGALG00000008514(DLL4),ENSGALG00000039942(CTBP1),ENSGALG00000002055(hairy1),ENSGALG00000012075(DTX3L),ENSGALG00000017199(MAML2),ENSGALG00000011182(DLL1),	ENSGALG00000009300(NUMB),ENSGALG00000007762(CREBBP),ENSGALG00000008514(DLL4),ENSGALG00000039942(CTBP1),ENSGALG00000012075(DTX3L),ENSGALG00000017199(MAML2),	ENSGALG00000002055(hairy1),ENSGALG00000011182(DLL1),	0.896917	1	1
gga00561	Glycerolipid metabolism	10	10	0	987	44	3873	ENSGALG00000010818(PLPP3),ENSGALG00000040899(GPAT2),ENSGALG00000012681(MBOAT1),ENSGALG00000008795(GPAM),ENSGALG00000004763(-),ENSGALG00000003466(AKR1B1L),ENSGALG00000012870(AGK),ENSGALG00000003495(-),ENSGALG00000032736(MGLL),ENSGALG00000004948(GLA),	ENSGALG00000010818(PLPP3),ENSGALG00000040899(GPAT2),ENSGALG00000012681(MBOAT1),ENSGALG00000008795(GPAM),ENSGALG00000004763(-),ENSGALG00000003466(AKR1B1L),ENSGALG00000012870(AGK),ENSGALG00000003495(-),ENSGALG00000032736(MGLL),ENSGALG00000004948(GLA),	-	0.891821	1	1
gga00920	Sulfur metabolism	2	1	1	987	9	3873	ENSGALG00000035993(SUOX),ENSGALG00000033780(-),	ENSGALG00000033780(-),	ENSGALG00000035993(SUOX),	0.872003	1	1
gga05164	Influenza A	26	15	11	987	117	3873	ENSGALG00000010560(EIF2AK2),ENSGALG00000016400(RSAD2),ENSGALG00000026850(-),ENSGALG00000006109(MAPK8),ENSGALG00000014786(-),ENSGALG00000011668(-),ENSGALG00000007320(FXYD2),ENSGALG00000030363(IFNAR1),ENSGALG00000007762(CREBBP),ENSGALG00000034124(-),ENSGALG00000030661(STAT2),ENSGALG00000028880(-),ENSGALG00000010915(IL6),ENSGALG00000002583(PIK3CD),ENSGALG00000016590(TLR7),ENSGALG00000003584(KPNA2),E…	ENSGALG00000010560(EIF2AK2),ENSGALG00000026850(-),ENSGALG00000006109(MAPK8),ENSGALG00000014786(-),ENSGALG00000030363(IFNAR1),ENSGALG00000007762(CREBBP),ENSGALG00000034124(-),ENSGALG00000030661(STAT2),ENSGALG00000002583(PIK3CD),ENSGALG00000016590(TLR7),ENSGALG00000041192(IFIH1),ENSGALG00000007001(TLR4),ENSGALG00000039461(TNFRSF1A),ENSGALG00000009179(TNFSF10),ENSGALG00000004370(MAP2K6),	ENSGALG00000016400(RSAD2),ENSGALG00000011668(-),ENSGALG00000007320(FXYD2),ENSGALG00000028880(-),ENSGALG00000010915(IL6),ENSGALG00000003584(KPNA2),ENSGALG00000016142(-),ENSGALG00000027786(SOCS3),ENSGALG00000003076(TNFSF6),ENSGALG00000026167(PIK3R5),ENSGALG00000007874(IL18),	0.872003	1	1
gga05132	Salmonella infection	13	7	6	987	59	3873	ENSGALG00000009392(TLR5),ENSGALG00000006109(MAPK8),ENSGALG00000011668(-),ENSGALG00000032717(CCL4),ENSGALG00000042552(TJP1),ENSGALG00000000769(RAB7B),ENSGALG00000010915(IL6),ENSGALG00000005678(FLNB),ENSGALG00000007001(TLR4),ENSGALG00000007874(IL18),ENSGALG00000016451(ROCK2),ENSGALG00000008797(-),ENSGALG00000015066(WASF1),	ENSGALG00000009392(TLR5),ENSGALG00000006109(MAPK8),ENSGALG00000042552(TJP1),ENSGALG00000007001(TLR4),ENSGALG00000016451(ROCK2),ENSGALG00000008797(-),ENSGALG00000015066(WASF1),	ENSGALG00000011668(-),ENSGALG00000032717(CCL4),ENSGALG00000000769(RAB7B),ENSGALG00000010915(IL6),ENSGALG00000005678(FLNB),ENSGALG00000007874(IL18),	0.864613	1	1
gga04530	Tight junction	23	13	10	987	105	3873	ENSGALG00000026862(CLDN1),ENSGALG00000005846(MPDZ),ENSGALG00000014463(ACTN2),ENSGALG00000015358(MYH15),ENSGALG00000007994(PARD6B),ENSGALG00000007565(PPP2R2B),ENSGALG00000042458(ACTN1),ENSGALG00000001816(MAGI3),ENSGALG00000001183(MYH10),ENSGALG00000042552(TJP1),ENSGALG00000008382(GNAI1),ENSGALG00000038678(EPB41L3),ENSGALG00000007431(MAGI1),ENSGALG00000030802(SHROOM2),ENSGALG00000014854(-),ENSGALG0…	ENSGALG00000026862(CLDN1),ENSGALG00000005846(MPDZ),ENSGALG00000015358(MYH15),ENSGALG00000001816(MAGI3),ENSGALG00000001183(MYH10),ENSGALG00000042552(TJP1),ENSGALG00000008382(GNAI1),ENSGALG00000038678(EPB41L3),ENSGALG00000007431(MAGI1),ENSGALG00000030802(SHROOM2),ENSGALG00000001329(EPB41),ENSGALG00000037943(PRKCB),ENSGALG00000008057(LLGL2),	ENSGALG00000014463(ACTN2),ENSGALG00000007994(PARD6B),ENSGALG00000007565(PPP2R2B),ENSGALG00000042458(ACTN1),ENSGALG00000014854(-),ENSGALG00000031890(YBX3),ENSGALG00000001793(MYL10),ENSGALG00000001621(CLDN5),ENSGALG00000010567(-),ENSGALG00000028612(-),	0.859546	1	1
gga04144	Endocytosis	45	32	13	987	207	3873	ENSGALG00000009612(-),ENSGALG00000006045(SH3GL3),ENSGALG00000007262(SPG21),ENSGALG00000032732(KIAA0196),ENSGALG00000012975(IQSEC3),ENSGALG00000007485(TFRC),ENSGALG00000022874(RAB31),ENSGALG00000009495(FGFR2),ENSGALG00000023703(GIT1),ENSGALG00000015708(FGFR3),ENSGALG00000007646(-),ENSGALG00000007994(PARD6B),ENSGALG00000031325(TGFB1),ENSGALG00000012462(KIF5C),ENSGALG00000040035(ADRB2),ENSGALG000000…	ENSGALG00000009612(-),ENSGALG00000006045(SH3GL3),ENSGALG00000007262(SPG21),ENSGALG00000032732(KIAA0196),ENSGALG00000007485(TFRC),ENSGALG00000022874(RAB31),ENSGALG00000040035(ADRB2),ENSGALG00000015326(CLTA),ENSGALG00000015576(ZFYVE16),ENSGALG00000040844(p95-APP2),ENSGALG00000016420(SH3KBP1),ENSGALG00000006799(AP2A2),ENSGALG00000012472(IL2RB),ENSGALG00000013929(PDGFRA),ENSGALG00000037097(GRK3),ENSG…	ENSGALG00000012975(IQSEC3),ENSGALG00000009495(FGFR2),ENSGALG00000023703(GIT1),ENSGALG00000015708(FGFR3),ENSGALG00000007646(-),ENSGALG00000007994(PARD6B),ENSGALG00000031325(TGFB1),ENSGALG00000012462(KIF5C),ENSGALG00000043573(CHMP4C),ENSGALG00000012155(EGF),ENSGALG00000043287(CAV1),ENSGALG00000009403(GRK5),ENSGALG00000011041(DNAJC6),	0.853046	1	1
gga00533	Glycosaminoglycan biosynthesis - keratan sulfate	3	1	2	987	14	3873	ENSGALG00000000901(CHST4),ENSGALG00000015069(B4GALT4),ENSGALG00000000913(-),	ENSGALG00000015069(B4GALT4),	ENSGALG00000000901(CHST4),ENSGALG00000000913(-),	0.84086	1	1
gga00970	Aminoacyl-tRNA biosynthesis	7	6	1	987	33	3873	ENSGALG00000015806(RARS2),ENSGALG00000010097(GATB),ENSGALG00000042481(FARS2),ENSGALG00000014386(SEPSECS),ENSGALG00000005236(FARSB),ENSGALG00000011228(WARS),ENSGALG00000023749(DARS2),	ENSGALG00000015806(RARS2),ENSGALG00000010097(GATB),ENSGALG00000042481(FARS2),ENSGALG00000014386(SEPSECS),ENSGALG00000005236(FARSB),ENSGALG00000023749(DARS2),	ENSGALG00000011228(WARS),	0.832366	1	1
gga00565	Ether lipid metabolism	7	5	2	987	33	3873	ENSGALG00000010818(PLPP3),ENSGALG00000005065(PLA2G4A),ENSGALG00000043591(PLA2G4F),ENSGALG00000016713(PLA2G7),ENSGALG00000015219(-),ENSGALG00000009236(AGPS),ENSGALG00000010645(ENPP6),	ENSGALG00000010818(PLPP3),ENSGALG00000005065(PLA2G4A),ENSGALG00000016713(PLA2G7),ENSGALG00000015219(-),ENSGALG00000009236(AGPS),	ENSGALG00000043591(PLA2G4F),ENSGALG00000010645(ENPP6),	0.832366	1	1
gga00601	Glycosphingolipid biosynthesis - lacto and neolacto series	4	2	2	987	19	3873	ENSGALG00000032526(B3GNT5),ENSGALG00000014128(A4GALT),ENSGALG00000015069(B4GALT4),ENSGALG00000015252(ST3GAL6),	ENSGALG00000015069(B4GALT4),ENSGALG00000015252(ST3GAL6),	ENSGALG00000032526(B3GNT5),ENSGALG00000014128(A4GALT),	0.826108	1	1
gga04340	Hedgehog signaling pathway	7	6	1	987	34	3873	ENSGALG00000042422(GLI1),ENSGALG00000011630(GLI2),ENSGALG00000009948(HHIP),ENSGALG00000037097(GRK3),ENSGALG00000015029(EVC2),ENSGALG00000012885(BCL2),ENSGALG00000040266(GLI3),	ENSGALG00000011630(GLI2),ENSGALG00000009948(HHIP),ENSGALG00000037097(GRK3),ENSGALG00000015029(EVC2),ENSGALG00000012885(BCL2),ENSGALG00000040266(GLI3),	ENSGALG00000042422(GLI1),	0.807885	1	1
gga04146	Peroxisome	14	12	2	987	69	3873	ENSGALG00000005494(-),ENSGALG00000016567(EPHX2),ENSGALG00000013848(MVK),ENSGALG00000013874(PEX7),ENSGALG00000014708(GSTK1),ENSGALG00000005860(ACAA1),ENSGALG00000043756(PEX11G),ENSGALG00000014766(HAO2),ENSGALG00000015591(ACOX3),ENSGALG00000006644(-),ENSGALG00000042554(ABCD2),ENSGALG00000009236(AGPS),ENSGALG00000011497(PECR),ENSGALG00000016294(HMGCLL1),	ENSGALG00000005494(-),ENSGALG00000016567(EPHX2),ENSGALG00000013874(PEX7),ENSGALG00000014708(GSTK1),ENSGALG00000005860(ACAA1),ENSGALG00000043756(PEX11G),ENSGALG00000014766(HAO2),ENSGALG00000015591(ACOX3),ENSGALG00000006644(-),ENSGALG00000042554(ABCD2),ENSGALG00000009236(AGPS),ENSGALG00000011497(PECR),	ENSGALG00000013848(MVK),ENSGALG00000016294(HMGCLL1),	0.796176	1	1
gga04120	Ubiquitin mediated proteolysis	22	16	6	987	109	3873	ENSGALG00000021117(RNF7),ENSGALG00000003381(HERC1),ENSGALG00000016739(HERC2),ENSGALG00000040291(-),ENSGALG00000035118(-),ENSGALG00000004500(RFWD2),ENSGALG00000013851(UBE3B),ENSGALG00000014718(MAP3K1),ENSGALG00000017186(-),ENSGALG00000011562(PARK2),ENSGALG00000008254(-),ENSGALG00000035417(TCEB1),ENSGALG00000004657(FBXO2),ENSGALG00000034426(TRIM32),ENSGALG00000007158(SOCS1),ENSGALG00000005084(TRIM3…	ENSGALG00000021117(RNF7),ENSGALG00000003381(HERC1),ENSGALG00000016739(HERC2),ENSGALG00000040291(-),ENSGALG00000004500(RFWD2),ENSGALG00000013851(UBE3B),ENSGALG00000014718(MAP3K1),ENSGALG00000011562(PARK2),ENSGALG00000008254(-),ENSGALG00000035417(TCEB1),ENSGALG00000034426(TRIM32),ENSGALG00000007158(SOCS1),ENSGALG00000005084(TRIM37),ENSGALG00000037492(MGRN1),ENSGALG00000038504(MID1),ENSGALG000000207…	ENSGALG00000035118(-),ENSGALG00000017186(-),ENSGALG00000004657(FBXO2),ENSGALG00000009971(CDC20),ENSGALG00000027786(SOCS3),ENSGALG00000002781(-),	0.792002	1	1
gga04260	Cardiac muscle contraction	10	4	6	987	51	3873	ENSGALG00000037744(CACNA1S),ENSGALG00000042886(CACNG7),ENSGALG00000015358(MYH15),ENSGALG00000010812(RYR2),ENSGALG00000015233(ATP1B1),ENSGALG00000000302(-),ENSGALG00000009844(ACTC1),ENSGALG00000008486(CACNA2D1),ENSGALG00000038242(CACNA2D2),ENSGALG00000025842(TPM2),	ENSGALG00000037744(CACNA1S),ENSGALG00000015358(MYH15),ENSGALG00000008486(CACNA2D1),ENSGALG00000038242(CACNA2D2),	ENSGALG00000042886(CACNG7),ENSGALG00000010812(RYR2),ENSGALG00000015233(ATP1B1),ENSGALG00000000302(-),ENSGALG00000009844(ACTC1),ENSGALG00000025842(TPM2),	0.769414	1	1
gga04142	Lysosome	18	10	8	987	92	3873	ENSGALG00000032854(ACP5),ENSGALG00000012610(-),ENSGALG00000034294(ATP6V0D2),ENSGALG00000015326(CLTA),ENSGALG00000006140(GGA2),ENSGALG00000011900(NAGA),ENSGALG00000009373(CTSO),ENSGALG00000039611(-),ENSGALG00000010716(AGA),ENSGALG00000000390(ENTPD4),ENSGALG00000038636(LAPTM5),ENSGALG00000008286(SUMF1),ENSGALG00000008759(-),ENSGALG00000012763(GNPTAB),ENSGALG00000010593(GALC),ENSGALG00000009154(-),E…	ENSGALG00000015326(CLTA),ENSGALG00000006140(GGA2),ENSGALG00000011900(NAGA),ENSGALG00000009373(CTSO),ENSGALG00000039611(-),ENSGALG00000010716(AGA),ENSGALG00000038636(LAPTM5),ENSGALG00000012763(GNPTAB),ENSGALG00000009154(-),ENSGALG00000004948(GLA),	ENSGALG00000032854(ACP5),ENSGALG00000012610(-),ENSGALG00000034294(ATP6V0D2),ENSGALG00000000390(ENTPD4),ENSGALG00000008286(SUMF1),ENSGALG00000008759(-),ENSGALG00000010593(GALC),ENSGALG00000005171(AP1S3),	0.767742	1	1
gga04114	Oocyte meiosis	16	5	11	987	82	3873	ENSGALG00000003085(CDK1),ENSGALG00000003837(ADCY7),ENSGALG00000004571(PPP1CC),ENSGALG00000006110(PLK1),ENSGALG00000008254(-),ENSGALG00000030251(ADCY8),ENSGALG00000011281(-),ENSGALG00000008233(BUB1),ENSGALG00000007768(AURKA),ENSGALG00000009971(CDC20),ENSGALG00000005621(CAMK2A),ENSGALG00000012755(IGF-I),ENSGALG00000005243(PPP3CB),ENSGALG00000004161(CCNB2),ENSGALG00000016608(ADCY3),ENSGALG0000000150…	ENSGALG00000004571(PPP1CC),ENSGALG00000008254(-),ENSGALG00000012755(IGF-I),ENSGALG00000005243(PPP3CB),ENSGALG00000016608(ADCY3),	ENSGALG00000003085(CDK1),ENSGALG00000003837(ADCY7),ENSGALG00000006110(PLK1),ENSGALG00000030251(ADCY8),ENSGALG00000011281(-),ENSGALG00000008233(BUB1),ENSGALG00000007768(AURKA),ENSGALG00000009971(CDC20),ENSGALG00000005621(CAMK2A),ENSGALG00000004161(CCNB2),ENSGALG00000001506(-),	0.765661	1	1
gga00515	Mannose type O-glycan biosynthesis	4	4	0	987	21	3873	ENSGALG00000012559(LARGE1),ENSGALG00000011518(POMGNT2),ENSGALG00000010795(ISPD),ENSGALG00000001740(MGAT5B),	ENSGALG00000012559(LARGE1),ENSGALG00000011518(POMGNT2),ENSGALG00000010795(ISPD),ENSGALG00000001740(MGAT5B),	-	0.747431	1	1
gga04141	Protein processing in endoplasmic reticulum	25	11	14	987	132	3873	ENSGALG00000010560(EIF2AK2),ENSGALG00000006417(SEC24A),ENSGALG00000003293(MBTPS1),ENSGALG00000003476(ERN1),ENSGALG00000001000(-),ENSGALG00000013569(SEC61B),ENSGALG00000006109(MAPK8),ENSGALG00000041685(CAPN1),ENSGALG00000017077(HSPH1),ENSGALG00000038290(P4HB),ENSGALG00000005994(DERL3),ENSGALG00000034821(LMAN1),ENSGALG00000008320(EDEM1),ENSGALG00000011562(PARK2),ENSGALG00000004657(FBXO2),ENSGALG000…	ENSGALG00000010560(EIF2AK2),ENSGALG00000003293(MBTPS1),ENSGALG00000006109(MAPK8),ENSGALG00000041685(CAPN1),ENSGALG00000017077(HSPH1),ENSGALG00000005994(DERL3),ENSGALG00000011562(PARK2),ENSGALG00000015540(RAD23B),ENSGALG00000012885(BCL2),ENSGALG00000023066(DNAJA1),ENSGALG00000023510(ERP29),	ENSGALG00000006417(SEC24A),ENSGALG00000003476(ERN1),ENSGALG00000001000(-),ENSGALG00000013569(SEC61B),ENSGALG00000038290(P4HB),ENSGALG00000034821(LMAN1),ENSGALG00000008320(EDEM1),ENSGALG00000004657(FBXO2),ENSGALG00000031518(-),ENSGALG00000033705(-),ENSGALG00000008172(ERLEC1),ENSGALG00000007945(CRYAB),ENSGALG00000011998(SEC24D),ENSGALG00000012404(ERO1A),	0.743184	1	1
gga04210	Apoptosis	21	10	11	987	111	3873	ENSGALG00000044383(-),ENSGALG00000008713(BIRC5),ENSGALG00000012610(-),ENSGALG00000003476(ERN1),ENSGALG00000006109(MAPK8),ENSGALG00000041685(CAPN1),ENSGALG00000014786(-),ENSGALG00000017186(-),ENSGALG00000009373(CTSO),ENSGALG00000010638(CASP3),ENSGALG00000002583(PIK3CD),ENSGALG00000031518(-),ENSGALG00000003076(TNFSF6),ENSGALG00000040586(-),ENSGALG00000001419(DAB2IP),ENSGALG00000008444(TUBAL3),ENSGA…	ENSGALG00000006109(MAPK8),ENSGALG00000041685(CAPN1),ENSGALG00000014786(-),ENSGALG00000009373(CTSO),ENSGALG00000002583(PIK3CD),ENSGALG00000040586(-),ENSGALG00000001419(DAB2IP),ENSGALG00000039461(TNFRSF1A),ENSGALG00000009179(TNFSF10),ENSGALG00000012885(BCL2),	ENSGALG00000044383(-),ENSGALG00000008713(BIRC5),ENSGALG00000012610(-),ENSGALG00000003476(ERN1),ENSGALG00000017186(-),ENSGALG00000010638(CASP3),ENSGALG00000031518(-),ENSGALG00000003076(TNFSF6),ENSGALG00000008444(TUBAL3),ENSGALG00000026167(PIK3R5),ENSGALG00000001583(TRAF1),	0.742381	1	1
gga00600	Sphingolipid metabolism	7	5	2	987	39	3873	ENSGALG00000010818(PLPP3),ENSGALG00000014624(CERS3),ENSGALG00000010535(SGMS2),ENSGALG00000034950(SMPD3),ENSGALG00000010593(GALC),ENSGALG00000004948(GLA),ENSGALG00000043352(-),	ENSGALG00000010818(PLPP3),ENSGALG00000014624(CERS3),ENSGALG00000034950(SMPD3),ENSGALG00000004948(GLA),ENSGALG00000043352(-),	ENSGALG00000010535(SGMS2),ENSGALG00000010593(GALC),	0.70431	1	1
[truncated: 25 more rows]
