# Supplementary material for: Identification of differentially expressed genes and pathways between intramuscular and abdominal fat-derived preadipocyte differentiation of chickens in vitro
Source: BMC Genomics. 2019 Oct 15;20:743. doi: 10.1186/s12864-019-6116-0 (PMC6794883; doi:10.1186/s12864-019-6116-0)
Supplement: Supplementary file 6 — Additional file 6: Table S6. Primers used for qRT-PCR in this study [file 12864_2019_6116_MOESM6_ESM.xlsx]

## Sheet: 工作表1
Table S6 Primers used for qRT-PCR in this study.
Accession Number	Gene ID	Primer Sequence	Annealing Temperature (°C)	Product Length (bp)
NM_001001460.1	PPARG	F: GTGCAATCAAAATGGAGCC	60°C	170 bp
		R: CTTACAACCTTCACATGCAT
NM_204290.1	FABP4	F: ATGTGCGACCAGTTTGT	60°C	143 bp
		R: TCACCATTGATGCTGATAG
NM_001031459.1	CEBPA	F: GGAGCAAGCCAACTTCTACGC	60°C	96 bp
		R: CTCGTTCTCGCAGATGTCGC
NM_001012898.1	CPT1A	F: ATGGCTGGATGTTTGCTG	60°C	186 bp
		R: TCATAAGTGGCCGGACTG
NM_205525.4	APOA1	F: GTGACCCTCGCTGTGCTCTT	60°C	231 bp
		R: CACTCAGCGTGTCCAGGTTGT
NM_001012846.2	ACSBG2	F: CGGTAGGAAACTTCCCCTGG	60°C	194 bp
		R: AAGCCCTCTGCACTCGAAC
NM_205237.3	BMP4	F: AGTCCGGAGAAGAGGAGGAG	60°C	164 bp
		R: GCTGAGGTTGAAGACGAAGC
NM_001030966.1	INSIG1	F: TTCAAGAAGTGGCCTCGGAC	60°C	162 bp
		R:CCTACGGTCACTCCTCCTGA
NM_204305.1	GAPDH	F: AGAACATCATCCCAGCGT	60°C	184 bp
		R: AGCCTTCACTACCCTCTTG
Note: F, forward primer; R, Reverse primer.
